# Supplementary material for: Capturing sex-specific and hypofertility-linked effects of assisted reproductive technologies on the cord blood DNA methylome
Source: Clin Epigenetics. 2023 May 11;15:82. doi: 10.1186/s13148-023-01497-7 (PMC10176895; doi:10.1186/s13148-023-01497-7)
Supplement: Supplementary file 2 — Additional file 2. Information concerning imprinted control regions and their methylation analysis. [file 13148_2023_1497_MOESM2_ESM.xlsx]

## Sheet: A-Human Germline ICRs
A) Human Germline ICRs
Based on Monk, D. Recommendations for a nomenclature system for reporting methylation aberrations in imprinted domains. Epigenetics 2018
Table 1 with names and location (GRCh37/hg19)
#chr	start	end	Imprinted DMR name	Methylation origin	Germline derived	# CpGs in DMR	# CpGs on sperm MCC-Seq panel	% of CpGs in DMR detected by MCC-Seq panel
chr1	40024626	40025540	PPIEL:Ex1-DMR	M	Oocyte gDMR	39	12	0.307692
chr1	68515433	68517545	DIRAS3:TSS-DMR	M	Oocyte gDMR	88	72	0.818182
chr1	68512505	68513486	DIRAS3:Ex2-DMR	M	Oocyte gDMR	39	27	0.692308
chr2	207066967	207069445	GPR1-AS:TSS-DMR	M	Oocyte gDMR	86	18	0.209302
chr2	207114583	207136544	ZDBF2/GPR1:IG-DMR	P	Sperm gDMR-secondary DMR	439	88	0.200456
chr4	89618184	89619237	NAP1L5:TSS-DMR	M	Oocyte gDMR	57	43	0.754386
chr5	135414802	135416645	VTRNA2-1:DMR	M	Oocyte gDMR	76/79	62	0.78481
chr6	3849082	3850359	FAM50B:TSS-DMR	M	Oocyte gDMR	90	57	0.633333
chr6	144328078	144329888	PLAGL1:alt-TSS-DMR	M	Oocyte gDMR	143	82	0.573427
chr6	160426558	160427561	IGF2R:Int2-DMR	M	Oocyte gDMR	74	17	0.22973
chr6	170054504	170055618	WDR27:Int13-DMR	M	Oocyte gDMR	58	58	1
chr7	50848726	50851312	GRB10:alt-TSS-DMR	M	Oocyte gDMR	171	74	0.432749
chr7	94285537	94287960	PEG10:TSS-DMR	M	Oocyte gDMR	119	95	0.798319
chr7	130130122	130134388	MEST:alt-TSS-DMR	M	Oocyte gDMR	226	152	0.672566
chr7	138348118	138349069	SVOPL:alt-TSS-DMR	M	Oocyte gDMR	31/32	14	0.4375
chr7	154862719	154863382	HTR5A:TSS-DMR	M	Oocyte gDMR	55	32	0.581818
chr8	37604992	37606088	ERLIN2:Int6-DMR	M	Oocyte gDMR	37	27	0.72973
chr8	141108147	141111081	PEG13:TSS-DMR	M	Oocyte gDMR	193	59	0.305699
chr9	98075400	98075744	FANCC:Int1-DMR	M	Oocyte gDMR	26	5	0.192308
chr10	121578046	121578727	INPP5F:Int2-DMR	M	Oocyte gDMR	52	26	0.5
chr11	2018812	2024740	H19/IGF2:IG-DMR	P	Sperm gDMR	250	116	0.464
chr11	2153991	2155112	IGF2:Ex9-DMR	P	No-secondary DMR	63	32	0.507937
chr11	2168333	2169768	IGF2:alt-TSS-DMR	P	Sperm gDMR	33	5	0.151515
chr11	2719948	2722259	KCNQ1OT1:TSS-DMR	M	Oocyte gDMR	192	103	0.536458
chr13	48892341	48895763	RB1:Int2-DMR	M	Oocyte gDMR	195	63	0.323077
chr14	101275427	101278058	MEG3/DLK1:IG-DMR	P	Sperm gDMR	64	6	0.09375
chr14	101290524	101293978	MEG3:TSS-DMR	P	No-secondary DMR	188	132	0.702128
chr14	101370741	101371419	MEG8:Int2-DMR	M	No-secondary DMR	43	11	0.255814
chr15	23807086	23812495	MKRN3:TSS-DMR	M	Oocyte gDMR-secondary DMR	109	70	0.642202
chr15	23892425	23894029	MAGEL2:TSS-DMR	M	No-secondary DMR	51	30	0.588235
chr15	23931451	23932759	NDN:TSS-DMR	M	No-secondary DMR	108	30	0.277778
chr15	25068564	25069481	SNRPN:alt-TSS-DMR	M	No-secondary DMR	19	14	0.736842
chr15	25093008	25093829	SNRPN:Int1-DMR1	M	No-secondary DMR	44	34	0.772727
chr15	25123027	25123905	SNRPN:Int1-DMR2	M	No-secondary DMR	45	33	0.733333
chr15	25200004	25201976	SNURF:TSS-DMR	M	Oocyte gDMR	113	46	0.40708
chr15	99408496	99409650	IGF1R:Int2-DMR	M	Oocyte gDMR	55	33	0.6
chr16	3481801	3482388	ZNF597:3? DMR	M	Oocyte gDMR	29	16	0.551724
chr16	3492828	3494463	ZNF597:TSS-DMR	P	No-secondary DMR	76	63	0.828947
chr19	54040510	54042212	ZNF331:alt-TSS-DMR1	M	Oocyte gDMR	125	72	0.576
chr19	54057086	54058425	ZNF331:alt-TSS-DMR2	M	Oocyte gDMR	102	64	0.627451
chr19	57348493	57353271	PEG3:TSS-DMR	M	Oocyte gDMR	221	131	0.59276
chr20	30134663	30135933	MCTS2P:TSS-DMR	M	Oocyte gDMR	47	38	0.808511
chr20	36148604	36150528	NNAT:TSS-DMR	M	Oocyte gDMR	135	87	0.644444
chr20	42142365	42144040	L3MBTL1:alt-TSS-DMR	M	Oocyte gDMR	84	55	0.654762
chr20	57414039	57418612	GNAS-NESP:TSS-DMR	P	No-secondary DMR	257	115	0.447471
chr20	57425649	57428033	GNAS-AS1:TSS-DMR	M	Oocyte gDMR	128	110	0.859375
chr20	57428905	57431463	GNAS-XL:Ex1-DMR	M	Oocyte gDMR	200	72	0.36
chr20	57463265	57465201	GNAS A/B:TSS-DMR	M	No-secondary DMR	198	101	0.510101
chr21	40757510	40758276	WRB:alt-TSS-DMR	M	Oocyte gDMR	43	20	0.465116
chr22	42077774	42078873	SNU13:alt-TSS-DMR	M	Oocyte gDMR	63	27	0.428571
							Average	0.5353
This coordinate was listed as 25193829 in the paper published by Monk et al. (2018). We suspect an error in this value since this DMR is much larger than all other imprinted gene DMRs in this list and we identify 1249 CpGs in this region instead of the 44 CpGs reported by the authors. When we chage this coordinate value to 25093829 (reducing the size of the DMR by 100000), we now identify 44 CpGs…
Monk et al. (2018) report the number of CpGs within each DMR and we also verified these numbers ourselves. We obtained the same values as the authors for all imprinted DMRs with the exception of two: VTRNA2-1:DMR & SVOPL:alt-TSS-DMR. For these loci, we indicate both values in the column "# CpGs in DMR", with the Monk et al. (2018) value/our value. Please note that the percentage in the column "% …

## Sheet: B-Significant DMCs in ICRs
B) Significant DMCs in ICRs
List of DMCs found to be significant in our generalized linear model in our combined analysis
ALL samples (male+female combined)
VTRNA2-1 (oocyte gDMR)
chr	start	stop	meth.ART	meth.Ctrl	qval
chr5	135415927	135415928	30.509	37.856	0.0112
chr5	135415932	135415933	30.52	37.646	0.008
chr5	135415948	135415949	32.001	38.581	0.0113
		average	31.01	38.0277	Hypo
WDR27 (oocyte gDMR)
chr6	start	stop	meth.ART	meth.Ctrl	qval
chr6	170054889	170054890	44.519	48.62	0.039
chr6	170054935	170054936	43.91	46.878	0.0357
		average	44.2145	47.749	Hypo

## Sheet: C-DNAme Trend in ICRs
C) DNAme trend in ICRs
Examination of all sites found in ICRs through our generalized linear model, regardless of significance of CpG sites
This analysis was performed on the combined analsysis (i.e. females and males combined), and sex-stratified females and males separately
						Combined analysis			Female			Male			Female vs. Male
#chr	start	end	Imprinted DMR name	# CpGs captured on MCC-seq	# Sites tested	*Overall ART/hypofertile is (magitude)	# Hyper Sites	# Hypo Sites	*Overall ART/hypofertile is (magitude)	# Hyper Sites	# Hypo Sites	*Overall ART/hypofertile is (magitude)	# Hyper Sites	# Hypo Sites	Female is ___ vs Male	Female More Hypo/Hyper
chr1	40024626	40025540	PPIEL:Ex1-DMR	12	10	Hyper (1.32)	9	1	Hyper (0.76)	7	3	Hyper (1.77)	8	2	Same	Hypo
chr1	68515433	68517545	DIRAS3:TSS-DMR	72	69	Hypo (-0.21)	29	40	Hypo (-0.76)	16	53	Hyper (0.39)	43	26	Hypo	Hypo
chr1	68512505	68513486	DIRAS3:Ex2-DMR	27	25	Hypo (-3.39)	1	24	Hypo (-3.47)	5	20	Hypo (-3.12)	1	24	Same	Hypo
chr2	207066967	207069445	GPR1-AS:TSS-DMR	18	17	Hyper (0.40)	11	6	Hyper (0.40)	8	9	Hyper (0.35)	11	6	Same	Hyper
chr2	207114583	207136544	ZDBF2/GPR1:IG-DMR	88	75-76	Hypo (-0.09)	42	34	Hypo (-0.28)	35	40	Hyper (0.19)	40	36	Hypo	Hypo
chr4	89618184	89619237	NAP1L5:TSS-DMR	43	40	Hyper (0.62)	20	20	Hypo (-0.71)	14	26	Hyper (2.06)	30	10	Hypo	Hypo
chr5	135414802	135416645	VTRNA2-1:DMR	62	61	Hypo (-3.85)	1	60	Hypo (-3.19)	7	54	Hypo (-4.51)	3	58	Same	Hyper
chr6	3849082	3850359	FAM50B:TSS-DMR	57	55	Hypo (-0.22)	23	32	Hyper (0.65)	26	29	Hypo (-0.99)	21	34	Hyper	Hyper
chr6	144328078	144329888	PLAGL1:alt-TSS-DMR	82	70-74	Hyper (0.36)	41	33	Hypo (-0.96)	25	49	Hyper (1.85)	44	26	Hypo	Hypo
chr6	160426558	160427561	IGF2R:Int2-DMR	17	14	Hyper (0.56)	10	4	Hypo (-0.38)	6	8	Hyper (1.53)	12	2	Hypo	Hypo
chr6	170054504	170055618	WDR27:Int13-DMR	58	51	Hypo (-0.91)	15	36	Hypo (-2.08)	4	47	Hyper (0.14)	29	22	Hypo	Hypo
chr7	50848726	50851312	GRB10:alt-TSS-DMR	74	71	Hyper (1.20)	57	14	Hyper (1.36)	42	29	Hyper (0.99)	53	18	Same	Hyper
chr7	94285537	94287960	PEG10:TSS-DMR	95	89	Hyper (0.25)	57	32	Hypo (-0.43)	34	55	Hyper (0.96)	70	19	Hypo	Hypo
chr7	130130122	130134388	MEST:alt-TSS-DMR	152	146	Hypo (-0.36)	73	73	Hypo (-0.65)	54	92	Hypo (-0.11)	74	72	Same	Hypo
chr7	138348118	138349069	SVOPL:alt-TSS-DMR	14	14	Hypo (-1.85)	3	11	Hyper (0.32)	4	10	Hypo (-4.21)	3	11	Hyper	Hyper
chr7	154862719	154863382	HTR5A:TSS-DMR	32	31	Hypo (-0.26)	13	18	Hyper (0.62)	17	14	Hypo (-1.17)	11	20	Hyper	Hyper
chr8	37604992	37606088	ERLIN2:Int6-DMR	27	27	Hypo (-1.88)	4	23	Hypo (-2.07)	3	24	Hypo (-1.42)	7	20	Same	Hypo
chr8	141108147	141111081	PEG13:TSS-DMR	59	56	Hyper (0.05)	27	29	Hypo (-2.00)	19	37	Hyper (2.04)	49	7	Hypo	Hypo
chr9	98075400	98075744	FANCC:Int1-DMR	5	5	Hypo (-5.09)	0	5	Hypo (-3.49)	0	5	Hypo (-6.94)	0	5	Same	Hyper
chr10	121578046	121578727	INPP5F:Int2-DMR	26	25	Hyper (1.16)	15	10	Hyper (0.69)	11	14	Hyper (1.77)	18	7	Same	Hypo
chr11	2018812	2024740	H19/IGF2:IG-DMR	116	106	Hypo (-0.57)	36	70	Hypo (-2.26)	12	94	Hyper (1.04)	69	37	Hypo	Hypo
chr11	2153991	2155112	IGF2:Ex9-DMR	32	30	Hypo (-0.73)	8	22	Hypo (-2.17)	9	21	Hyper (0.68)	17	13	Hypo	Hypo
chr11	2168333	2169768	IGF2:alt-TSS-DMR	5	3	Hyper (0.44)	2	1	Hypo (-2.79)	0	3	Hyper (3.68)	3	0	Hypo	Hypo
chr11	2719948	2722259	KCNQ1OT1:TSS-DMR	103	97	Hyper (0.57)	58	39	Hypo (-1.08)	33	64	Hyper (2.33)	81	16	Hypo	Hypo
chr13	48892341	48895763	RB1:Int2-DMR	63	57	Hypo (-1.59)	11	46	Hypo (-1.93)	15	42	Hypo (-1.25)	19	28	Same	Hypo
chr14	101275427	101278058	MEG3/DLK1:IG-DMR	6	5	Hyper (1.79)	5	0	Hyper (1.47)	4	1	Hyper (2.11)	5	0	Same	Hypo
chr14	101290524	101293978	MEG3:TSS-DMR	132	123	Hypo (-0.09)	56	67	Hypo (-0.35)	58	65	Hyper (0.17)	69	54	Hypo	Hypo
chr14	101370741	101371419	MEG8:Int2-DMR	11	0	-	-	-	-	-	-	-	-	-	-	-
chr15	23807086	23812495	MKRN3:TSS-DMR	70	68	Hypo (-1.35)	9	59	Hypo (-1.17)	20	48	Hypo (-1.35)	17	51	Same	Hyper
chr15	23892425	23894029	MAGEL2:TSS-DMR	30	23	Hyper (1.02)	16	7	Hypo (-0.27)	11	12	Hyper (2.32)	18	5	Hypo	Hypo
chr15	23931451	23932759	NDN:TSS-DMR	30	28	Hyper (0.18)	16	12	Hypo (-1.40)	11	17	Hyper (1.70)	20	8	Hypo	Hypo
chr15	25068564	25069481	SNRPN:alt-TSS-DMR	14	12	Hypo (-2.54)	0	12	Hypo (-3.88)	2	10	Hypo (-1.03)	7	5	Same	Hypo
chr15	25093008	25093829	SNRPN:Int1-DMR1	34	21-22	Hypo (-0.29)	11	11	Hyper (0.04)	13	9	Hypo (-0.39)	8	13	Hyper	Hyper
chr15	25123027	25123905	SNRPN:Int1-DMR2	33	29	Hyper (0.49)	14	15	Hypo (-0.37)	13	16	Hyper (1.45)	18	11	Hypo	Hypo
chr15	25200004	25201976	SNURF:TSS-DMR	46	37	Hypo (-0.37)	14	23	Hypo (-2.38)	0	37	Hyper (1.67)	26	11	Hypo	Hypo
chr15	99408496	99409650	IGF1R:Int2-DMR	33	31	Hyper (1.21)	21	10	Hyper (1.81)	26	5	Hyper (0.69)	15	16	Same	Hyper
chr16	3481801	3482388	ZNF597:3? DMR	16	15	Hyper (0.48)	8	7	Hypo (-0.60)	6	9	Hyper (1.24)	11	4	Hypo	Hypo
chr16	3492828	3494463	ZNF597:TSS-DMR	63	60	Hypo (-0.60)	25	35	Hyper (0.23)	34	26	Hypo (-1.50)	16	44	Hyper	Hyper
chr19	54040510	54042212	ZNF331:alt-TSS-DMR1	72	67	Hypo (-0.32)	27	40	Hypo (-1.59)	18	49	Hyper (0.92)	42	25	Hypo	Hypo
chr19	54057086	54058425	ZNF331:alt-TSS-DMR2	64	62	Hypo (-0.77)	20	42	Hypo (-2.05)	8	54	Hyper (0.56)	33	29	Hypo	Hypo
chr19	57348493	57353271	PEG3:TSS-DMR	131	122	Hypo (-0.12)	53	69	Hypo (-1.14)	34	88	Hyper (0.86)	74	48	Hypo	Hypo
chr20	30134663	30135933	MCTS2P:TSS-DMR	38	38	Hypo (-0.94)	8	30	Hypo (-2.07)	7	31	Hyper (0.27)	25	14	Hypo	Hypo
chr20	36148604	36150528	NNAT:TSS-DMR	87	85	Hypo (-1.09)	12	73	Hypo (-1.02)	32	53	Hypo (-1.32)	22	63	Same	Hyper
chr20	42142365	42144040	L3MBTL1:alt-TSS-DMR	55	51	Hypo (-1.97)	4	47	Hypo (-1.51)	15	36	Hypo (-2.40)	6	45	Same	Hypo
chr20	57414039	57418612	GNAS-NESP:TSS-DMR	115	112	Hypo (-0.42)	57	55	Hypo (-2.22)	19	93	Hyper (1.45)	72	40	Hypo	Hypo
chr20	57425649	57428033	GNAS-AS1:TSS-DMR	110	106	Hypo (-0.17)	51	55	Hypo (-0.04)	52	54	Hypo (-0.20)	65	41	Same	Hyper
chr20	57428905	57431463	GNAS-XL:Ex1-DMR	72	65	Hypo (-1.79)	16	49	Hypo (-1.93)	15	50	Hypo (-1.76)	20	45	Same	Hypo
chr20	57463265	57465201	GNAS A/B:TSS-DMR	101	98	Hypo (-0.23)	43	55	Hypo (-1.10)	31	67	Hyper (0.63)	57	41	Hypo	Hypo
chr21	40757510	40758276	WRB:alt-TSS-DMR	20	16	Hypo (-1.60)	0	16	Hypo (-0.98)	6	10	Hypo (-2.07)	1	15	Same	Hyper
chr22	42077774	42078873	SNU13:alt-TSS-DMR	27	25	Hypo (-1.02)	2	23	Hypo (-2.93)	3	22	Hyper (1.01)	18	7	Hypo	Hypo
* Overall trend across the ICR is either Hypo or Hyper in the ART/hypofertile group vs. Ctrl. The number in parentheses (#) is the difference in DNAme between the two groups (negative values indicate hypomethylation in ART/hypofertile)
NOTE: The number of sites tested (column F) is lower than the # of CpGs captred on MCC-seq (column E) due to the sequencing depth and sample coverage criteria that is indicated in methods secetion (Sequencing data processing)
	For this reasion, none of the 11 sites captured by MCC-seq have sites tested in the ICR region of MEG8:Int2-DMR
Overall Trends in Data:		32 ICRs have overall DNAme going HYPO in ART/hypofertile vs Ctrl in the combined analysis, while 17 ICRs are HYPER
		38 ICRs have overall DNAme going HYPO in ART/hypofertile vs Ctrl in the female analysis, while 11 ICRs are HYPER
		18 ICRs have overall DNAme going HYPO in ART/hypofertile vs Ctrl in the male analysis, while 31 ICRs are HYPER
		Comparison of sex-stratified analyses:
		25 ICRs have overall DNAme going HYPO in females while hyper in males
		5 ICRs have overall DNAme going HYPER in females while hypo in males
		19 ICRs have overall DNAme going in the SAME direction in females and males
		35 out of 49 ICRs that have data show "more HYPO" in females vs males
		14 out of 49 ICRs that have data show "more HYPER" in females vs males
