# Supplementary material for: Capturing sex-specific and hypofertility-linked effects of assisted reproductive technologies on the cord blood DNA methylome
Source: Clin Epigenetics. 2023 May 11;15:82. doi: 10.1186/s13148-023-01497-7 (PMC10176895; doi:10.1186/s13148-023-01497-7)
Supplement: Supplementary file 3 — Additional file 3. List of all significant DMCs for the different comparisons performed. [file 13148_2023_1497_MOESM3_ESM.xlsx]

## Sheet: ARTvsControl(All)
#chr	start	end	ART_pvalue	ART_beta	ART_SE	sex_pvalue	sex_beta	sex_SE	AIC	Fit.pvalue	nSamples	nART	nCtrl	nNonZeroSample	meth.ART	meth.Ctrl	meth.mean	meth.sd	readcov.mean	readcov.sd	qvalue	qvalue.perchr
chr1	870977	870978	1.2e-06	-0.3029	0.0624	0.01571	-0.1489	0.0617	746.699	0	73	37	36	73	48.458	45.871	47.183	15.795	68.096	22.462	0.00235	0.00217
chr1	870997	870998	7.62e-06	-0.2765	0.0618	0.04371	-0.1234	0.0612	807.371	0	73	37	36	73	53.1	50.058	51.6	15.896	68.466	21.948	0.00995	0.00829
chr1	871002	871003	5.48e-06	-0.2825	0.0622	0.002932	-0.1832	0.0616	782.599	0	73	37	36	73	48.083	44.81	46.469	15.946	68.055	21.865	0.00779	0.00654
chr1	1133241	1133242	6.14e-07	1.6186	0.3246	0.9176	0.0289	0.2797	266.191	3.331e-16	58	28	30	31	89.302	97.391	93.486	14.208	23.414	6.047	0.00136	0.00125
chr1	1162207	1162208	2.41e-08	-2.0261	0.3631	0.1912	0.3884	0.2971	199.975	4.329e-05	64	33	31	34	97.505	92.266	94.968	10.317	22.359	5.84	9.56e-05	7.14e-05
chr1	1272507	1272508	3.81e-08	1.3508	0.2456	0.0001355	0.9561	0.2505	264.995	1.451e-10	67	34	33	39	92.896	96.645	94.743	10.841	26.433	7.404	0.00014	0.000106
chr1	1286950	1286951	6.93e-07	3.0257	0.6096	0.8658	-0.0681	0.4029	116.867	0.02237	35	21	14	24	88.565	96.536	91.753	12.197	18	3.19	0.00151	0.00137
chr1	1374348	1374349	4.28e-05	-1.2672	0.3097	0.2538	-0.3506	0.3073	134.105	0.05855	31	14	17	31	85.413	75.791	80.136	15.951	17.968	2.601	0.0347	0.0288
chr1	1455306	1455307	1.54e-05	-0.7614	0.1761	0.001111	0.5379	0.1649	392.018	0	73	37	36	60	98.022	95.668	96.861	6.412	79.178	26.785	0.0167	0.0133
chr1	1489430	1489431	2.07e-06	-0.4023	0.0848	0.9808	0.002	0.0833	379.147	0.2936	73	37	36	73	74.425	68.265	71.387	8.327	44.986	12.038	0.00363	0.00318
chr1	1602656	1602657	1.68e-05	0.6806	0.1581	0.009379	-0.4213	0.1622	357.465	1.942e-10	73	37	36	64	94.834	96.947	95.876	6.418	66.479	16.117	0.0176	0.014
chr1	1913579	1913580	2.79e-11	-0.5695	0.0856	0.9452	-0.0058	0.0847	1438.29	0	73	37	36	65	77.303	69.264	73.339	26.258	50	14.31	2.57e-07	1.38e-07
chr1	2120963	2120964	5.75e-05	0.8461	0.2103	0.1726	0.2779	0.2038	235.947	0.0001337	57	31	26	47	8.265	16.707	12.115	9.875	21.053	4.915	0.0427	0.035
chr1	2144855	2144856	1.55e-05	0.381	0.0881	0.3848	0.0758	0.0872	478.188	2.986e-14	71	36	35	71	69.129	74.746	71.898	12.628	43.634	13.473	0.0168	0.0133
chr1	2209272	2209273	5.42e-06	-0.8962	0.1971	0.01134	0.5022	0.1983	309.449	5.284e-09	73	37	36	54	98.222	96.07	97.161	6.066	71.11	18.918	0.00772	0.0065
chr1	2273620	2273621	4.04e-08	-0.8925	0.1626	0.2158	0.1928	0.1558	420.835	0	73	37	36	61	95.953	93.414	94.701	9.24	52.74	13.333	0.000146	0.000109
chr1	2689955	2689956	3.4e-05	0.5045	0.1217	0.4194	-0.0946	0.1172	354.299	8.427e-12	58	28	30	53	28.612	35.013	31.923	16.07	27.5	10.674	0.0294	0.0245
chr1	2918612	2918613	9.35e-06	-0.4923	0.1111	0.379	0.0963	0.1095	440.921	1.125e-13	73	37	36	72	95.715	93.982	94.861	4.752	107.315	26.496	0.0115	0.00961
chr1	3097673	3097674	5.18e-06	0.4384	0.0962	0.006882	0.2448	0.0906	661.138	0	72	37	35	71	82.268	88.198	85.151	10.631	79.042	41.056	0.00746	0.00631
chr1	3097923	3097924	2.5e-12	-0.4369	0.0624	3.482e-13	0.4366	0.06	2056.98	0	70	36	34	68	40.014	28.162	34.257	24.871	94.843	44.086	2.93e-08	1.37e-08
chr1	3098091	3098092	2.53e-06	0.6889	0.1464	1.178e-07	0.8775	0.1657	472.976	0	53	26	27	48	90.798	92.736	91.785	15.337	82.113	53.527	0.00427	0.00381
chr1	3098129	3098130	1.01e-13	0.4479	0.0602	9.827e-10	-0.38	0.0622	3537.45	0	69	37	32	67	24.939	37.184	30.618	36.103	84.623	50.508	1.53e-09	6.38e-10
chr1	3098241	3098242	5.05e-05	-0.275	0.0679	0.009426	0.1702	0.0656	1125.94	0	37	21	16	36	69.59	64.877	67.552	23.355	141.054	43.555	0.039	0.032
chr1	3098293	3098294	1.54e-08	-0.3997	0.0707	0.01329	0.1714	0.0692	1141.71	0	42	21	21	42	73.977	70.513	72.245	21.437	141.214	41.927	6.67e-05	4.79e-05
chr1	3098463	3098464	3.6e-06	-0.3495	0.0754	0.0007586	0.2442	0.0725	997.13	0	47	27	20	45	71.95	71.701	71.844	28.767	127.213	51.63	0.00562	0.00478
chr1	3115296	3115297	1.85e-06	0.8235	0.1727	7.267e-07	0.8648	0.1746	415.534	0	73	37	36	63	93.015	96.071	94.522	11.623	46.521	12.579	0.00335	0.00296
chr1	3238496	3238497	1.58e-06	-0.4995	0.104	3.317e-09	-0.6228	0.1053	718.441	0	73	37	36	73	94.716	93.479	94.106	9.148	112.301	24.872	0.00295	0.0027
chr1	3401592	3401593	4.29e-06	-1.0016	0.2179	0.001007	-0.7161	0.2177	325.57	2.776e-15	72	37	35	46	97.626	94.749	96.228	8.326	44.472	12.149	0.00642	0.00546
chr1	3772022	3772023	1.46e-05	-1.0921	0.252	3.411e-05	0.974	0.235	269.706	3.906e-09	72	36	36	41	97.525	94.834	96.179	7.374	35.431	8.568	0.0162	0.0128
chr1	4422894	4422895	6.53e-05	0.3471	0.0869	0.002685	0.2611	0.087	421.388	1.283e-05	72	37	35	72	59.13	67.753	63.322	12.657	37.556	9.249	0.0467	0.0388
chr1	5409274	5409275	2.38e-05	-0.4446	0.1052	0.001566	-0.3297	0.1043	460.873	3.22e-15	73	37	36	71	90.924	87.44	89.206	8.429	62.521	14.616	0.0227	0.0185
chr1	5951013	5951014	1.04e-12	0.9828	0.1379	0.008212	0.3208	0.1214	814.39	0	73	37	36	64	90.322	96.948	93.589	12.71	75.795	18.969	1.32e-08	5.82e-09
chr1	6063167	6063168	2.3e-05	0.9171	0.2166	0.8482	0.0388	0.2025	202.227	0.032	51	23	28	46	81.645	90.856	86.702	9.587	20.451	4.465	0.0222	0.0182
chr1	6552190	6552191	8.54e-07	0.5285	0.1074	0.3426	-0.1016	0.1071	396.203	1.306e-06	72	37	35	71	82.338	88.395	85.282	9.219	46.931	11.937	0.00179	0.0016
chr1	6615272	6615273	1.17e-05	0.5917	0.135	0.0008868	-0.4634	0.1394	469.04	0	73	37	36	67	95.313	97.06	96.175	6.284	101.877	27.427	0.0137	0.011
chr1	7162361	7162362	3.82e-05	-0.348	0.0845	0.8132	0.0196	0.0828	387.238	0.1409	73	37	36	73	73.898	68.158	71.067	8.485	45.315	12.213	0.0319	0.0265
chr1	8608599	8608600	3.52e-06	1.1733	0.253	0.02942	0.5377	0.2469	242.087	0.0004461	72	37	35	51	93.621	97.095	95.309	7.479	28.792	5.482	0.00551	0.00478
chr1	9218658	9218659	1.16e-05	0.8443	0.1925	0.7478	0.0546	0.1698	251.416	8.827e-10	43	22	21	42	69.015	80.085	74.422	18.675	20.093	3.89	0.0136	0.011
chr1	9320329	9320330	5.37e-05	-0.355	0.0879	0.4006	-0.0738	0.0879	524.968	0	65	33	32	65	94.343	92.18	93.278	5.98	148.246	30.711	0.0406	0.0333
chr1	9664941	9664942	8.83e-09	-0.9842	0.1711	8.117e-05	-0.6684	0.1696	413.665	0	73	37	36	60	97.026	93.758	95.415	8.704	56.342	14.019	4.06e-05	3.05e-05
chr1	10352491	10352492	6.36e-05	-0.7407	0.1852	0.0006419	-0.6193	0.1814	310.753	9.083e-07	73	37	36	62	95.979	92.191	94.111	7.396	37.219	8.004	0.0459	0.038
chr1	10488258	10488259	2.47e-05	-1.3036	0.3091	7.807e-05	-1.2103	0.3064	236.112	1.1e-09	73	37	36	28	1.616	0.738	1.183	4.468	63.849	13.836	0.0233	0.019
chr1	10488281	10488282	1.86e-05	-1.6093	0.3759	3.05e-05	-1.4647	0.3513	251.83	2.076e-14	73	37	36	19	1.632	0.487	1.067	4.916	67.89	14.051	0.0191	0.0153
chr1	13988255	13988256	7.7e-07	-0.9238	0.1869	0.4639	0.1326	0.1811	398.516	0	71	36	35	52	95.404	90.123	92.8	12.604	32.042	6.63	0.00165	0.0015
chr1	15058587	15058588	3.98e-14	0.6748	0.0892	0.4504	-0.0658	0.0872	1773.13	0	73	37	36	65	10.975	16.058	13.482	21.107	74.288	17.852	6.42e-10	2.66e-10
chr1	16402089	16402090	3.26e-10	-0.7584	0.1207	3.976e-06	-0.5654	0.1226	483.681	0	73	37	36	66	93.928	89.009	91.502	10.21	60.548	15.202	2.31e-06	1.47e-06
chr1	16534109	16534110	1.16e-07	-0.5269	0.0994	0.006208	-0.2658	0.0971	595.742	0	71	37	34	70	45.891	34.42	40.397	19.57	29.225	7.948	0.000345	0.000271
chr1	16534114	16534115	8.02e-09	-0.6116	0.106	0.004592	-0.2929	0.1034	521.69	0	70	36	34	68	33.275	24.238	28.885	16.447	31.114	8.314	3.72e-05	2.82e-05
chr1	16534125	16534126	6.61e-07	-0.4636	0.0932	0.09902	-0.1505	0.0912	597.955	0	69	35	34	69	53.074	43.814	48.511	19.755	32.884	8.759	0.00145	0.00133
chr1	16534141	16534142	4.98e-07	-0.4499	0.0895	0.0184	-0.2084	0.0884	600.498	0	69	36	33	69	51.833	42.376	47.31	18.865	34.928	9.098	0.00116	0.00104
chr1	16534177	16534178	1.12e-05	-0.3869	0.0881	0.08567	-0.1514	0.0881	564.663	0	68	35	33	68	50.027	41.312	45.798	17.679	36.176	9.274	0.0132	0.0108
chr1	16534186	16534187	7.78e-07	-0.4369	0.0884	0.1965	-0.1149	0.089	601.415	0	69	36	33	69	60.63	50.205	55.644	18.679	35.174	9.274	0.00166	0.0015
chr1	16828366	16828367	9.24e-15	0.7939	0.1025	0.3145	0.1064	0.1058	1188.77	0	70	35	35	44	29.194	47.477	38.335	33.986	29.329	7.387	1.65e-10	6.61e-11
chr1	16846954	16846955	1.86e-05	-0.3078	0.0719	0.0004144	-0.2537	0.0718	452.967	1.815e-05	73	37	36	73	69.669	64.461	67.101	9.507	56.575	13.885	0.0191	0.0153
chr1	16846966	16846967	8.71e-06	-0.3359	0.0755	0.04422	-0.1506	0.0748	467.994	2.666e-08	73	37	36	73	77.983	72.3	75.18	9.275	61.068	15.228	0.0109	0.00913
chr1	16847080	16847081	1.03e-15	-0.4564	0.0569	0.8748	0.0089	0.0563	903.137	0	73	37	36	73	28.775	20.615	24.751	12.984	111.507	28.674	2.3e-11	8.42e-12
chr1	16847096	16847097	3.9e-14	-0.4235	0.056	0.1888	-0.073	0.0555	895.21	0	73	37	36	73	27.329	19.917	23.673	11.922	117.904	31.562	6.34e-10	2.66e-10
chr1	16847123	16847124	7.71e-16	-0.4004	0.0497	0.01546	-0.1197	0.0494	928.137	0	73	37	36	73	38.533	29.71	34.182	13.761	119.904	31.622	1.79e-11	6.67e-12
chr1	16847127	16847128	1.12e-18	-0.4758	0.0539	0.4584	-0.0396	0.0534	931.794	0	73	37	36	73	30.661	21.953	26.367	13.001	119.781	31.604	3.91e-14	1.3e-14
chr1	16847129	16847130	9.21e-23	-0.4834	0.0492	0.9185	0.005	0.049	1176.77	0	73	37	36	73	41.426	30.089	35.835	16.662	119.548	31.728	5.36e-18	1.47e-18
chr1	16847136	16847137	1.73e-24	-0.4972	0.0487	0.1396	-0.0716	0.0484	1048.16	0	73	37	36	73	43.841	33.328	38.656	15.542	117.836	31.501	1.19e-19	4e-20
chr1	16847142	16847143	1.06e-15	-0.3814	0.0476	0.1557	-0.0674	0.0475	986.05	0	73	37	36	73	49.843	41.314	45.637	15.104	116.205	31.135	2.34e-11	8.42e-12
chr1	16847157	16847158	9.06e-08	-0.3336	0.0624	0.2975	-0.0641	0.0615	792.401	0	73	37	36	73	21.108	16.853	19.009	10.816	111.918	31.53	0.000286	0.000216
chr1	16847209	16847210	3.85e-08	-0.4397	0.08	0.005967	-0.2145	0.078	618.017	0	73	37	36	73	14.11	9.699	11.935	7.78	103.192	29.062	0.00014	0.000106
chr1	16847281	16847282	4.73e-07	-0.3174	0.063	0.3599	-0.0565	0.0617	706.771	0	73	37	36	73	27.033	21.548	24.328	11.204	92.425	26.434	0.00111	0.001
chr1	16847291	16847292	4.61e-06	-0.3437	0.075	0.2744	-0.0796	0.0728	669.11	0	73	37	36	73	18.442	14.838	16.665	9.98	88.356	25.467	0.0068	0.00576
chr1	16847294	16847295	4.7e-05	-0.2935	0.0721	0.6152	0.0355	0.0706	604.231	0	73	37	36	71	20.047	16.414	18.255	9.333	87.342	25.893	0.0371	0.0308
chr1	16847307	16847308	2.27e-09	-0.4867	0.0814	0.4442	-0.0596	0.0779	578.043	0	73	37	36	72	17.733	12.629	15.216	8.652	81.699	24.482	1.28e-05	8.72e-06
chr1	16863504	16863505	1.47e-05	0.3072	0.0709	0.4128	-0.0589	0.0719	525.141	1.887e-15	73	37	36	73	80.591	84.167	82.355	7.463	86.233	20.469	0.0162	0.0129
chr1	16871315	16871316	6.5e-21	0.8583	0.0915	0.6637	-0.0382	0.0878	1409.73	0	73	37	36	33	10.523	18.929	14.668	18.344	65.726	23.513	3.1e-16	9.63e-17
chr1	16943843	16943844	3.71e-06	0.4561	0.0986	2.925e-13	0.7037	0.0964	587.858	0	41	22	19	41	88.839	91.945	90.279	8.477	171.707	25.235	0.00574	0.00485
chr1	16944064	16944065	1.74e-18	0.5279	0.0602	4.358e-11	0.4001	0.0607	1067.87	0	56	28	28	56	79.332	84.828	82.08	13.286	161.929	24.276	5.86e-14	1.9e-14
chr1	16956534	16956535	4.8e-05	0.4411	0.1085	0.04265	-0.2364	0.1166	676.648	0	59	31	28	57	93.93	95.656	94.749	7.483	140.22	35.952	0.0376	0.031
chr1	16956555	16956556	2.2e-05	0.282	0.0665	1.913e-05	0.2858	0.0669	1185.24	0	58	31	27	57	84.306	85.772	84.988	12.034	147.224	38.347	0.0216	0.0176
chr1	16957955	16957956	2.67e-17	-0.6949	0.0821	0.6212	0.0392	0.0792	891.79	0	49	25	24	48	90.792	86.011	88.451	11.206	151.061	40.493	7.88e-13	2.64e-13
chr1	16957962	16957963	1.42e-13	0.8461	0.1144	0.8527	-0.022	0.1184	640.421	0	46	23	23	45	92.02	95.375	93.698	8.313	150.674	40.884	2.05e-09	8.66e-10
chr1	16958140	16958141	3.94e-05	0.3965	0.0965	0.16	0.1342	0.0955	588.731	0	60	33	27	59	92.935	94.023	93.424	6.778	142.217	36.028	0.0327	0.0271
chr1	17014081	17014082	1.17e-05	-0.2862	0.0653	0.01658	-0.1554	0.0648	852.025	0	71	36	35	71	67.209	60.895	64.096	17.169	70.099	25.219	0.0137	0.011
chr1	17020342	17020343	6.52e-06	0.7293	0.1618	8.3e-07	0.844	0.1713	347.823	0	53	26	27	43	1.668	3.482	2.592	4.413	125.415	45.712	0.00885	0.00736
chr1	17020384	17020385	1.15e-05	0.5711	0.1302	2.645e-05	0.5791	0.1378	356.867	0	49	22	27	44	3.206	4.976	4.182	4.474	127.98	45.009	0.0135	0.0109
chr1	17020436	17020437	3.61e-06	0.9586	0.2069	0.02753	0.4449	0.2019	260.246	1.036e-12	53	26	27	36	0.944	2.947	1.964	2.964	123.547	43.78	0.00562	0.00478
chr1	17050465	17050466	8.26e-08	-0.3377	0.063	0.486	0.0444	0.0637	1770.74	0	72	36	36	71	80.776	73.798	77.287	20.94	100.792	38.208	0.000265	0.000199
chr1	17189060	17189061	5.33e-08	-0.5167	0.095	0.00169	0.2859	0.0911	716.278	0	73	37	36	70	91.369	86.469	88.952	10.288	71.795	18.32	0.000184	0.00014
chr1	17197928	17197929	7.04e-06	-0.3165	0.0704	0.01651	-0.1682	0.0702	497.373	3.575e-11	73	37	36	73	89.36	86.59	87.994	5.349	125.384	36.653	0.00938	0.0079
chr1	17198730	17198731	5.1e-06	-0.2416	0.053	0.1391	-0.0778	0.0526	594.431	0	72	37	35	72	61.797	58.284	60.089	10.151	95.375	30.322	0.00738	0.0063
chr1	17198738	17198739	6.31e-06	-0.2361	0.0523	0.01079	-0.1327	0.0521	624.739	0	72	37	35	72	67.668	64.393	66.076	10.23	104.069	32.991	0.00864	0.00724
chr1	17198763	17198764	6.07e-06	-0.2109	0.0466	0.01333	-0.1131	0.0457	734.63	0	70	35	35	70	50.969	48.224	49.596	11.709	124.057	37.841	0.0084	0.00708
chr1	17198769	17198770	8.37e-06	-0.2108	0.0473	0.0006867	-0.1543	0.0454	718.02	0	69	34	35	69	48.295	46.483	47.376	11.439	127.928	38.821	0.0106	0.00886
chr1	17198778	17198779	2.36e-05	-0.2125	0.0503	0.1198	-0.0736	0.0473	729.17	0	64	33	31	64	52.768	51.342	52.077	12.378	130.984	38.202	0.0227	0.0185
chr1	17198789	17198790	8.01e-06	-0.2244	0.0503	6.152e-08	-0.2561	0.0473	677.552	0	64	32	32	64	58.191	55.979	57.085	12.049	131.844	39.007	0.0103	0.00862
chr1	17249583	17249584	2.6e-08	0.4387	0.0788	9.99e-05	0.3077	0.0791	627.035	0	70	35	35	70	67.032	75.847	71.439	15.407	52.229	19.808	0.000101	7.41e-05
chr1	19110978	19110979	9.41e-06	-0.5639	0.1273	0.8224	-0.028	0.1249	492.616	0	60	33	27	58	49.459	39.21	44.847	24.868	21.35	4.878	0.0116	0.00962
chr1	19274925	19274926	1.54e-05	0.2952	0.0683	0.0434	-0.1386	0.0686	880.209	0	73	37	36	73	67.266	73.318	70.251	16.092	66.329	18.025	0.0167	0.0133
chr1	19615480	19615481	2.13e-05	1.1313	0.2661	0.05735	-0.4792	0.2521	276.452	4.219e-11	73	37	36	39	1.325	2.939	2.121	5.527	69	21.787	0.021	0.0172
chr1	19971806	19971807	3.9e-05	-0.567	0.1378	0.4673	0.0999	0.1374	338.753	2.624e-08	65	33	32	59	20.086	13.459	16.824	11.334	29.185	6.989	0.0324	0.027
chr1	19971821	19971822	2.36e-06	-0.576	0.122	0.5594	-0.071	0.1216	381.86	1.389e-10	66	34	32	64	27.032	18.076	22.69	13.793	29.061	7.483	0.00404	0.00358
chr1	19971839	19971840	4.28e-09	-0.6245	0.1063	0.1508	-0.1495	0.1041	416.161	1.181e-11	66	33	33	66	48.408	37.34	42.874	17.394	28.242	7.512	2.2e-05	1.61e-05
chr1	19971968	19971969	2.95e-06	-0.3995	0.0855	0.2578	-0.0956	0.0845	561.009	0	70	37	33	70	60.693	53.512	57.308	17.313	39.2	10.943	0.0048	0.0042
chr1	19971984	19971985	2.48e-05	-0.3552	0.0842	0.286	-0.0896	0.084	578.001	0	71	37	34	70	62.97	56.592	59.916	17.628	39.662	10.99	0.0234	0.019
chr1	19972057	19972058	8.87e-06	-0.4451	0.1002	0.5961	0.0522	0.0984	541.436	0	69	36	33	69	77.07	71.549	74.429	15.709	36.58	8.265	0.0111	0.00916
chr1	19972103	19972104	7.09e-05	-0.3459	0.0871	0.4839	0.0606	0.0865	541.376	0	71	36	35	71	60.969	54.69	57.874	16.893	36.408	9.783	0.0496	0.0413
chr1	19972150	19972151	1.76e-06	-0.4408	0.0922	0.8247	-0.0202	0.0911	516.249	0	69	36	33	69	68.664	60.791	64.899	16.408	36.029	10.371	0.00322	0.00284
chr1	19972184	19972185	4.45e-10	-0.6588	0.1056	0.8227	0.0231	0.1033	438.24	1.799e-14	67	34	33	67	74.514	62.056	68.378	16.238	31.284	8.341	2.99e-06	1.85e-06
chr1	19972195	19972196	1.98e-06	-0.4764	0.1002	0.7789	0.0277	0.0985	523.019	0	68	35	33	68	59.318	50.211	54.898	18.9	29.103	7.944	0.00351	0.00308
chr1	19972300	19972301	9.67e-06	-0.5525	0.1249	0.3311	0.1164	0.1198	423.86	0	64	31	33	64	74.408	65.906	70.024	17.523	24.406	6.592	0.0118	0.00974
chr1	19972313	19972314	1.55e-05	-0.6864	0.1589	0.001448	0.4802	0.1508	324.521	3.144e-09	63	31	32	57	85.211	78.455	81.78	14.302	23.175	6.05	0.0168	0.0133
chr1	19972608	19972609	5.79e-08	-0.4237	0.0781	0.1558	-0.1115	0.0786	631.282	0	72	36	36	72	63.543	57.783	60.663	17.636	46.014	13.164	0.000197	0.000148
chr1	19972614	19972615	4.12e-05	-0.3094	0.0755	0.06508	-0.1402	0.076	563.733	0	71	36	35	71	49.596	44.885	47.273	15.461	47.183	12.737	0.0338	0.028
chr1	19972628	19972629	2.07e-09	-0.475	0.0793	0.4962	-0.0538	0.0791	555.058	0	73	37	36	73	72.404	64.796	68.652	14.188	49.342	14.248	1.18e-05	8.09e-06
chr1	19972707	19972708	2.23e-05	-0.2712	0.064	0.04961	-0.1257	0.064	615.895	0	73	37	36	73	54.316	51.131	52.746	14.216	63.808	17.408	0.0218	0.0178
chr1	20171961	20171962	3.57e-06	0.478	0.1031	0.3668	-0.0923	0.1023	434.174	2.342e-10	73	37	36	72	25.392	33.994	29.634	13.412	29.479	6.696	0.00558	0.00478
chr1	22905995	22905996	4.53e-06	-0.7625	0.1663	0.01235	0.3947	0.1578	379.218	1.577e-14	73	37	36	64	97.51	95.955	96.743	5.371	78.329	20.965	0.00671	0.0057
chr1	23961896	23961897	4.68e-05	0.5955	0.1463	0.1391	-0.2096	0.1417	269.141	0.9885	73	37	36	72	4.087	7.056	5.551	3.167	60.685	15.917	0.037	0.0307
chr1	24129185	24129186	7.05e-05	0.9794	0.2464	0.6371	-0.1084	0.2299	236.626	9.054e-05	68	35	33	46	92.933	96.607	94.716	7.673	27.971	6.798	0.0494	0.0412
chr1	25428110	25428111	7.17e-05	1.2472	0.3141	4.729e-07	-1.5506	0.3078	245.373	2.813e-09	73	37	36	32	0.323	1.559	0.933	2.918	119	26.898	0.0498	0.0416
chr1	25473279	25473280	1.22e-05	-0.3616	0.0827	0.0456	-0.1637	0.0819	1357.37	0	72	37	35	71	24.615	20.38	22.556	23.355	58.347	16.246	0.0141	0.0113
chr1	26503866	26503867	1.74e-05	0.3282	0.0764	0.02086	-0.1738	0.0752	478.67	2.348e-10	72	37	35	72	68.314	74.006	71.081	10.326	56.458	16.326	0.0181	0.0145
chr1	26503883	26503884	4.55e-05	0.2785	0.0683	0.2651	-0.0742	0.0666	543.88	1.11e-16	73	37	36	73	50.395	57.384	53.842	12.396	57.493	17.858	0.0364	0.0302
chr1	27676652	27676653	5.76e-06	-0.676	0.1491	0.8723	0.0225	0.1398	275.788	0.00422	59	32	27	57	80.936	71.516	76.625	11.897	21.729	5.262	0.00807	0.00676
chr1	31252366	31252367	3.43e-05	0.2254	0.0544	0.1316	0.0814	0.054	448.377	0.2116	73	37	36	73	59.691	64.854	62.237	6.179	94	23.301	0.0296	0.0247
chr1	35234466	35234467	7.26e-06	-0.7505	0.1673	0.0001018	-0.6533	0.1681	348.085	4.588e-11	72	36	36	61	91.451	84.333	87.892	13.617	24.847	6.556	0.00958	0.00804
chr1	35928178	35928179	2.56e-11	-1.2574	0.1885	4.055e-08	-1.0361	0.1888	416.884	0	73	37	36	56	96.416	91.755	94.117	11.74	44.986	9.543	2.38e-07	1.29e-07
chr1	38156462	38156463	3.06e-29	-0.787	0.0701	7.14e-14	-0.5049	0.0675	2135.48	0	73	37	36	60	28.8	15.86	22.419	25.387	87.219	22.724	4.44e-24	2.11e-24
chr1	38156468	38156469	4.7e-23	-0.7606	0.0769	2.4e-11	-0.4911	0.0735	1636.86	0	73	37	36	53	22.311	12.108	17.279	19.882	87.192	22.565	2.8e-18	8.13e-19
chr1	38156534	38156535	8.46e-12	-0.6957	0.1018	6.089e-09	-0.569	0.0979	817.536	0	73	37	36	58	11.954	6.349	9.189	10.321	85.836	22.185	8.75e-08	4.39e-08
chr1	38156545	38156546	7.12e-06	-0.4944	0.1101	6.796e-05	-0.4217	0.1059	598.503	0	73	37	36	64	9.39	5.74	7.59	8.048	85.452	22.045	0.00946	0.00794
chr1	38156636	38156637	6.24e-15	-0.5036	0.0646	9.002e-11	-0.4117	0.0635	1352.73	0	73	37	36	72	41.598	31.631	36.683	24.239	72	20.301	1.16e-10	4.63e-11
chr1	38156652	38156653	4.08e-17	-0.6078	0.0723	8.797e-09	-0.4071	0.0708	1264.68	0	73	37	36	73	35.501	24.045	29.852	23.354	65.973	19.031	1.17e-12	3.85e-13
chr1	38156659	38156660	1.77e-06	-0.3285	0.0687	2.439e-06	-0.3232	0.0686	603.383	0	73	37	36	72	71.099	64.106	67.65	12.993	62.795	17.626	0.00323	0.00284
chr1	38184717	38184718	6.98e-05	0.9807	0.2466	0.6389	0.1077	0.2296	259.874	6.831e-10	65	34	31	40	92.15	96.085	94.027	9.794	24.508	6.129	0.0491	0.0411
chr1	38367395	38367396	1.88e-06	0.4223	0.0886	0.5143	-0.057	0.0873	453.497	3.379e-09	73	37	36	73	34.59	45.758	40.097	14.617	35.438	7.977	0.00338	0.00297
chr1	38461505	38461506	8.61e-06	0.8131	0.1828	0.003425	0.5352	0.1829	188.247	0.0006307	36	18	18	35	32.638	51.897	42.267	19.004	18.417	3.565	0.0109	0.00907
chr1	38461649	38461650	1.74e-06	0.6506	0.1361	0.05131	0.2537	0.1302	344.832	7.574e-12	55	31	24	55	36.174	45.637	40.303	18.5	22.491	5.597	0.0032	0.00284
chr1	38461656	38461657	1.44e-06	0.6474	0.1343	0.02971	0.2784	0.1281	324.129	1.143e-08	55	30	25	55	33.985	44.878	38.936	17.227	22.873	5.467	0.00272	0.0025
chr1	38461675	38461676	2.6e-08	0.6854	0.1231	0.007369	0.3304	0.1233	384.252	2.187e-14	59	30	29	59	35.702	49.042	42.259	20.031	23.78	5.899	0.000101	7.41e-05
chr1	38461687	38461688	9.65e-08	0.6771	0.127	0.002249	0.3848	0.1259	344.229	3.844e-09	58	30	28	58	35.208	48.163	41.462	18.527	23.397	6.029	0.000299	0.000228
chr1	38461700	38461701	3.85e-06	0.6149	0.1331	0.003338	0.3884	0.1323	333.517	2.711e-08	58	30	28	58	31.862	42.788	37.136	17.4	22.379	5.477	0.00588	0.00499
chr1	38461707	38461708	2.77e-05	0.5889	0.1405	2.832e-05	0.5943	0.142	324.523	9.108e-11	53	29	24	53	35.274	42.662	38.619	18.898	22.038	5.214	0.0253	0.0208
chr1	39249576	39249577	1.12e-05	0.2952	0.0672	0.001163	0.2181	0.0672	596.933	0	73	37	36	73	41.146	48.8	44.921	13.575	57.945	15.685	0.0132	0.0108
chr1	39249664	39249665	5.54e-05	0.3065	0.076	0.006519	0.2072	0.0762	632.721	0	72	37	35	72	40.902	48.95	44.815	15.976	45.639	11.585	0.0415	0.0341
chr1	39249681	39249682	3.68e-05	0.3341	0.0809	0.1322	0.1217	0.0808	555.026	0	72	37	35	72	46.352	55.306	50.704	15.055	39.889	10.905	0.0311	0.0259
chr1	40204330	40204331	5.1e-05	0.9156	0.226	0.4225	-0.1614	0.2012	239.843	0.01287	72	37	35	52	2.721	5.896	4.264	4.337	40.375	11.636	0.0392	0.0321
chr1	40258695	40258696	3.94e-05	-0.4734	0.1152	0.1683	-0.1591	0.1155	754.335	0	66	33	33	53	50.023	42.593	46.308	30.382	22.439	5.852	0.0327	0.0271
chr1	40428324	40428325	4.82e-06	-1.0456	0.2287	0.00574	-0.5814	0.2105	275.056	3.972e-06	73	37	36	53	97.312	94.426	95.889	6.16	40.397	9.309	0.00706	0.00599
chr1	44569363	44569364	1.42e-05	0.2335	0.0538	0.1628	-0.0742	0.0532	1418.27	0	73	37	36	73	55.737	59.631	57.657	19.395	92.301	29.281	0.0158	0.0126
chr1	44569398	44569399	4.96e-05	0.2258	0.0556	0.2003	-0.071	0.0554	1261.55	0	73	37	36	73	57.827	62.152	59.96	18.117	86.74	27.327	0.0385	0.0318
chr1	45452580	45452581	7.32e-06	-0.3783	0.0844	3.641e-06	-0.3879	0.0838	412.363	0.0009003	73	37	36	73	30.588	24.644	27.657	10.499	46.123	11.907	0.00962	0.00804
chr1	47644613	47644614	2.54e-05	-0.2572	0.0611	0.03244	-0.1304	0.061	503.909	1.026e-08	73	37	36	73	63.494	59.369	61.459	10.036	73.137	19.534	0.0238	0.0193
chr1	47806096	47806097	3.46e-05	1.026	0.2478	0.0004061	0.9707	0.2745	209.081	5.44e-15	31	15	16	26	70.565	81.55	76.235	21.515	18.516	3.244	0.0297	0.0247
chr1	53566070	53566071	9.13e-20	0.9761	0.1073	5.457e-11	-0.7493	0.1143	761.506	0	73	37	36	71	92.358	96.691	94.495	9.073	128.479	27.118	3.73e-15	1.18e-15
chr1	53566397	53566398	2.14e-28	-0.791	0.0716	0.005577	0.1805	0.0651	1569.81	0	49	26	23	49	85.534	75.343	80.751	20.122	147.49	30.048	2.63e-23	8.9e-24
chr1	53566974	53566975	8.38e-07	-0.3415	0.0693	0.03285	0.1483	0.0695	2224.59	0	73	37	36	71	83.473	78.747	81.142	23.812	105.575	29.5	0.00176	0.0016
chr1	54723699	54723700	1.05e-05	1.2751	0.2893	0.328	-0.2793	0.2856	262.267	3.121e-11	73	37	36	34	95.449	98.747	97.075	8.301	35.753	7.868	0.0125	0.0102
chr1	56539619	56539620	1.33e-08	1.4866	0.2616	0.0001163	0.9596	0.249	274.589	6.018e-11	66	35	31	44	89.995	95.287	92.481	14.351	22.424	4.927	5.89e-05	4.31e-05
chr1	62751954	62751955	3.28e-06	-0.2578	0.0554	0.01862	0.1291	0.0548	842.275	0	73	37	36	73	69.049	63.078	66.105	13.234	93.671	22.465	0.00522	0.00456
chr1	62751996	62751997	3.06e-07	-0.2616	0.0511	0.008043	0.1346	0.0508	1065.11	0	73	37	36	73	57.478	50.599	54.086	16.091	99.507	23.309	0.000775	0.000663
chr1	62752253	62752254	5.77e-06	-0.3185	0.0702	6.183e-06	0.3185	0.0705	810.933	0	73	37	36	73	24.475	19.132	21.84	13.243	78.192	18.288	0.00807	0.00676
chr1	66847882	66847883	4.76e-05	-0.6457	0.1588	0.09239	0.2522	0.1499	447.206	0	72	37	35	62	96.241	92.412	94.38	9.704	53.306	13.877	0.0375	0.0309
chr1	67458141	67458142	1.38e-05	-0.5962	0.1371	0.02973	-0.3079	0.1416	389.161	7.089e-12	73	37	36	67	96.377	94.868	95.633	6.007	83.877	21.292	0.0154	0.0124
chr1	69066087	69066088	6.21e-06	0.4986	0.1103	0.02252	0.2512	0.1101	538.744	0	68	34	34	67	52.571	60.813	56.692	21.829	23.588	4.918	0.00854	0.00716
chr1	73849245	73849246	4.28e-05	0.3941	0.0963	0.5633	0.0546	0.0944	439.453	6.001e-09	73	37	36	73	77.267	83.28	80.232	10.45	45.055	9.136	0.0347	0.0288
chr1	75592391	75592392	2.01e-07	-0.543	0.1044	1.393e-05	-0.453	0.1043	495.954	0	73	37	36	71	17.877	10.895	14.434	11.306	50.096	11.791	0.000549	0.000448
chr1	75592497	75592498	5.71e-08	-0.4011	0.0739	4.981e-13	-0.5372	0.0743	642.74	0	73	37	36	73	26.946	21.482	24.252	13.56	65.89	15.97	0.000195	0.000148
chr1	75592516	75592517	1.62e-06	-0.3279	0.0684	2.665e-22	-0.6659	0.0686	619.634	0	73	37	36	73	32.618	26.47	29.586	13.53	68.123	15.546	0.00301	0.00275
chr1	75593347	75593348	9.38e-07	-0.6701	0.1366	3.07e-05	-0.5718	0.1372	374.637	1.629e-08	73	37	36	70	9.107	5.316	7.238	6.624	58.397	14.088	0.00192	0.00172
chr1	76476871	76476872	3.29e-05	-0.553	0.1332	0.3756	-0.117	0.132	308.774	0.1219	73	37	36	69	92.286	88.164	90.253	5.71	41.712	8.181	0.0287	0.024
chr1	76756945	76756946	2.57e-06	-0.4329	0.0921	0.005684	0.2477	0.0896	449.162	6.828e-10	73	37	36	73	90.243	87.338	88.81	8.123	77.753	18.966	0.00431	0.00383
chr1	82627727	82627728	1.43e-05	0.5941	0.1369	6.977e-09	-0.7955	0.1374	756.644	0	73	37	36	53	7.756	14.038	10.854	17.821	38.384	8.175	0.0159	0.0126
chr1	82627740	82627741	1.67e-05	0.6817	0.1583	5.894e-12	-1.1112	0.1615	711.294	0	73	37	36	34	5.725	11.754	8.698	16.598	37.63	8.152	0.0176	0.014
chr1	83440151	83440152	1.24e-05	0.4343	0.0994	0.0009829	-0.3303	0.1002	533.342	0	73	37	36	73	92.769	94.628	93.686	6.423	112.151	22.674	0.0143	0.0114
chr1	84324518	84324519	5.61e-05	0.787	0.1953	0.06974	-0.364	0.2007	293.383	2.334e-06	73	37	36	59	93.845	96.149	94.981	7.875	38.438	8.216	0.0419	0.0344
chr1	85224810	85224811	4.76e-05	0.7152	0.1759	0.5211	0.1058	0.1649	231.905	0.002486	50	22	28	48	15.673	25.099	20.951	12.671	20.8	5.682	0.0375	0.0309
chr1	85224837	85224838	8.75e-07	0.7641	0.1554	0.6081	-0.0803	0.1567	352.807	4.119e-12	67	36	31	60	12.873	19.101	15.754	13.291	22.91	5.752	0.00182	0.00162
chr1	85993005	85993006	1e-05	0.1991	0.0451	0.2932	-0.0474	0.0451	768.477	0	73	37	36	73	55.67	61.267	58.431	10.556	129.466	24.124	0.0122	0.00997
chr1	86968079	86968080	2.92e-23	-0.5204	0.0524	1.859e-13	-0.3765	0.0512	1234.07	0	73	37	36	73	47.345	35.552	41.529	18.369	102.288	26.057	1.79e-18	5.5e-19
chr1	86968082	86968083	3.8e-24	-0.5366	0.0529	9.134e-14	-0.3852	0.0517	1198.86	0	73	37	36	73	44.536	32.793	38.745	17.764	102.699	26.424	2.53e-19	7.9e-20
chr1	86968087	86968088	2.3e-30	-0.5952	0.052	7.923e-13	-0.3644	0.0509	1252.39	0	73	37	36	73	48.923	35.458	42.283	18.698	103.685	26.324	4.02e-25	2.39e-25
chr1	86968122	86968123	7.62e-25	-0.5615	0.0546	6.705e-10	-0.3285	0.0532	1058.03	0	73	37	36	73	39.372	27.714	33.623	16.167	103.452	25.397	5.54e-20	1.98e-20
chr1	86968156	86968157	1.17e-26	-0.578	0.0541	1.891e-10	-0.3389	0.0532	1184.9	0	73	37	36	73	48.53	35.154	41.934	18.679	95.096	22.352	1.14e-21	4.05e-22
chr1	86968160	86968161	4.99e-29	-0.6154	0.055	2.536e-09	-0.3223	0.0541	1255.19	0	73	37	36	73	45.817	31.594	38.803	19.297	94.781	22.13	6.83e-24	2.59e-24
chr1	86968169	86968170	1.79e-26	-0.578	0.0543	2.182e-11	-0.3572	0.0534	1225.09	0	73	37	36	73	47.99	34.97	41.569	19.035	94.164	21.791	1.6e-21	5.31e-22
chr1	86968184	86968185	1.8e-19	-0.5074	0.0562	2.109e-11	-0.3704	0.0553	1127.2	0	73	37	36	73	43.498	32.174	37.914	18.009	90.658	21.339	6.76e-15	2.2e-15
chr1	86968255	86968256	3.7e-18	-0.4832	0.0556	1.124e-11	-0.3707	0.0546	1065.08	0	73	37	36	73	45.427	34.679	40.127	17.324	90.89	21.358	1.18e-13	3.84e-14
chr1	86968264	86968265	3.46e-12	-0.4194	0.0603	4.858e-07	-0.2974	0.0591	908.102	0	73	37	36	73	34.328	25.812	30.128	14.531	88.562	20.831	3.93e-08	1.84e-08
chr1	86968266	86968267	5.84e-20	-0.5157	0.0564	1.124e-10	-0.3589	0.0556	1100.56	0	73	37	36	73	47.459	35.179	41.403	18.047	87.658	20.62	2.52e-15	8.08e-16
chr1	86968526	86968527	6.06e-08	-0.3868	0.0714	4.625e-10	-0.4421	0.0709	798.728	0	73	37	36	73	44.239	35.745	40.05	18.109	55.082	14.812	0.000204	0.000153
chr1	86968528	86968529	7.78e-08	-0.3846	0.0716	1.714e-09	-0.4279	0.0711	792.492	0	73	37	36	73	43.332	34.693	39.072	17.805	55.342	14.688	0.000253	0.000193
chr1	86968536	86968537	2.59e-06	-0.3356	0.0714	3.598e-10	-0.4412	0.0704	756.506	0	73	37	36	73	43.534	35.801	39.72	17.236	55.726	15.049	0.00432	0.00383
chr1	86968543	86968544	8.58e-07	-0.3547	0.0721	2.377e-10	-0.4475	0.0706	783.515	0	73	37	36	73	43.743	35.511	39.683	17.689	55.164	15.037	0.00179	0.0016
chr1	86989767	86989768	1.13e-05	-0.7953	0.1811	0.03865	-0.3667	0.1773	310.508	1.092e-07	72	37	35	58	97.099	94.773	95.968	5.76	54.889	16.798	0.0133	0.0108
chr1	100959228	100959229	1.34e-05	1.0592	0.2433	0.7634	0.0722	0.2399	252.407	1.773e-06	71	36	35	44	93.577	96.824	95.177	7.014	28.479	6.807	0.0151	0.0121
chr1	104838663	104838664	5.01e-09	0.6261	0.1071	0.8821	0.0159	0.1073	503.614	0	73	37	36	72	82.488	88.268	85.339	13.168	46.205	9.173	2.51e-05	1.83e-05
chr1	106623746	106623747	8.83e-06	-0.5009	0.1127	0.4378	0.0859	0.1107	365.75	0.0001618	72	37	35	69	11.594	7.645	9.674	5.508	61.319	18.546	0.0111	0.00916
chr1	109632124	109632125	5.74e-05	-0.5652	0.1405	0.1466	-0.1922	0.1324	360.989	4.717e-08	72	36	36	66	87.752	83.995	85.874	10.06	30.264	7.667	0.0426	0.035
chr1	111733260	111733261	3.97e-07	1.1923	0.2351	0.9872	0.004	0.2487	211.088	2.709e-08	45	22	23	34	80.238	91.754	86.124	14.032	18.756	3.024	0.00096	0.000849
chr1	111740368	111740369	7.72e-07	0.9745	0.1972	0.002556	-0.5117	0.1696	356.778	0	41	18	23	29	23.602	34.799	29.883	24.921	19.854	4.252	0.00165	0.0015
chr1	112161618	112161619	5.01e-05	-0.4945	0.1219	0.871	-0.0192	0.1184	658.851	0	73	37	36	58	83.613	74.46	79.099	19.849	29.096	7.128	0.0388	0.0318
chr1	113285118	113285119	1.27e-05	-0.3839	0.0879	0.3006	-0.0891	0.0861	403.675	0.0001881	70	36	34	70	60.026	52.251	56.25	11.565	36.214	8.335	0.0145	0.0116
chr1	113285356	113285357	4.53e-05	-0.2782	0.0682	0.04106	-0.1398	0.0684	488.357	5.854e-09	73	37	36	73	52.094	43.934	48.07	11.38	54.904	14.509	0.0363	0.0302
chr1	117752423	117752424	9.88e-06	-0.749	0.1695	0.6032	-0.0888	0.1707	233.584	0.248	59	33	26	56	86.993	78.6	83.294	9.909	20.356	4.585	0.012	0.0099
chr1	119019087	119019088	3.27e-05	-0.3817	0.0919	0.1794	-0.1212	0.0903	452.317	1.728e-10	73	37	36	73	91.622	90.418	91.028	6.208	92.397	21.694	0.0286	0.024
chr1	119385617	119385618	1.41e-05	0.6577	0.1515	0.6933	-0.0575	0.1457	337.484	5.81e-06	72	37	35	68	9.636	14.801	12.147	9.665	29.361	5.946	0.0157	0.0126
chr1	119385662	119385663	3.19e-05	0.636	0.1529	0.376	0.1307	0.1477	326.794	0.0001347	73	37	36	69	8.844	12.979	10.883	8.592	31.192	6.749	0.0281	0.0235
chr1	119385683	119385684	2.06e-06	0.7084	0.1492	0.1619	0.2024	0.1447	354.326	9.199e-08	72	37	35	69	9.848	15.188	12.444	10.369	29.639	6.538	0.00363	0.00318
chr1	119715388	119715389	3.77e-10	1.0468	0.1671	1.921e-05	0.6726	0.1574	338.395	1.259e-08	73	37	36	62	95.396	98.014	96.687	6.512	88.781	19.855	2.62e-06	1.63e-06
chr1	119768633	119768634	2.2e-05	0.7437	0.1753	0.1258	-0.2674	0.1747	323.564	4.039e-08	72	36	36	60	89.281	93.679	91.48	8.695	29.708	7.58	0.0216	0.0176
chr1	120154391	120154392	4.1e-05	0.6051	0.1475	0.6004	0.0749	0.1429	343.002	1.211e-06	73	37	36	66	4.252	6.697	5.458	5.87	63.068	17.137	0.0336	0.0279
chr1	120164866	120164867	6.18e-15	1.3101	0.1679	1.556e-08	0.996	0.1761	362.391	0	49	25	24	39	58.916	81.16	69.811	26.484	20.388	5.612	1.16e-10	4.63e-11
chr1	120165303	120165304	1.89e-07	0.9697	0.1861	1.535e-07	0.9491	0.1808	210.405	1.744e-07	36	19	17	34	35.526	48.928	41.855	22.002	20	4.154	0.000523	0.000432
chr1	120165314	120165315	6.3e-17	1.5164	0.1814	2.191e-15	1.4494	0.1828	345.236	0	45	24	21	42	51.044	68.387	59.137	28.875	20.4	4.433	1.75e-12	5.69e-13
chr1	120165316	120165317	1.77e-13	1.182	0.1605	4.752e-15	1.3243	0.1691	364.499	0	49	25	24	47	52.626	70.31	61.288	26.792	20.408	4.387	2.54e-09	1.05e-09
chr1	120624327	120624328	2.7e-05	0.3031	0.0722	0.6884	0.0284	0.0708	453.038	2.043e-05	73	37	36	73	38.121	43.674	40.86	9.847	52.342	15.377	0.0248	0.0204
chr1	142618758	142618759	6.35e-06	0.2226	0.0493	0.958	0.0027	0.0505	578.306	0	65	33	32	65	65.402	70.795	68.057	8.94	132.6	36.923	0.00868	0.00724
chr1	142618761	142618762	3.3e-05	0.2644	0.0637	0.7611	0.0197	0.0647	518.779	0	64	32	32	64	82.024	85.728	83.876	6.633	130.672	36.124	0.0288	0.024
chr1	142618820	142618821	3.47e-06	0.241	0.0519	3.862e-06	-0.2395	0.0519	637.736	0	70	35	35	70	63.846	68.268	66.057	9.95	112.029	36.552	0.00548	0.00478
chr1	142802229	142802230	7.8e-08	0.4716	0.0878	0.4272	0.0696	0.0876	782.051	0	73	37	36	60	11.629	16.15	13.858	10.975	68.219	16.985	0.000253	0.000193
chr1	142890922	142890923	3.69e-05	0.3569	0.0865	0.2679	-0.0936	0.0845	387.547	0.0003873	67	34	33	67	31.856	40.417	36.073	11.222	42.045	14.478	0.0312	0.026
chr1	142890971	142890972	1.85e-07	0.3451	0.0662	0.5002	-0.0429	0.0636	524.253	9.148e-14	72	36	36	72	38.04	45.423	41.732	11.31	64.514	22.277	0.000511	0.000426
chr1	143468867	143468868	1.37e-08	0.5863	0.1033	0.3441	-0.098	0.1036	478.966	0	69	37	32	67	70.642	79.793	74.886	15.279	35.203	10.936	6.04e-05	4.38e-05
chr1	144931393	144931394	6.85e-05	1.1743	0.2949	0.8457	-0.0538	0.2765	133.498	0.7118	44	23	21	33	0.505	1.566	1.011	0.866	154.818	39.456	0.0484	0.0404
chr1	144994861	144994862	9.49e-06	-0.3167	0.0715	2.287e-15	-0.5556	0.0701	896.084	0	51	24	27	47	17.671	13.735	15.587	11.919	145.98	40.197	0.0116	0.00966
chr1	145992270	145992271	1.69e-06	-0.3217	0.0672	0.0001375	-0.2574	0.0675	519.84	4.362e-13	73	37	36	73	81.231	77.196	79.241	7.806	90	29.956	0.00312	0.00281
chr1	145992308	145992309	4.76e-05	-0.1936	0.0476	2.22e-11	-0.317	0.0474	610.052	0	73	37	36	73	59.718	57.507	58.628	9.797	121.904	39.975	0.0374	0.0309
chr1	145992354	145992355	7.31e-06	-0.2143	0.0478	3.329e-17	-0.4114	0.0488	631.075	0	71	36	35	71	62.317	59.717	61.035	10.924	124.366	40.824	0.00962	0.00804
chr1	145992400	145992401	1.59e-08	-0.3345	0.0592	7.93e-06	-0.2629	0.0588	520.056	2.706e-10	73	37	36	73	80.257	75.751	78.035	7.739	113.274	37.813	6.8e-05	4.84e-05
chr1	145992412	145992413	3.7e-10	-0.3196	0.051	9.67e-10	-0.3116	0.051	568.223	4.163e-14	73	37	36	73	57.403	51.86	54.669	10.746	103.26	34.696	2.59e-06	1.63e-06
chr1	146548550	146548551	1.54e-06	-0.2979	0.062	0.01429	-0.1497	0.0611	881.946	0	73	37	36	73	74.193	70.295	72.27	13.776	84.575	20.201	0.00289	0.00267
chr1	146548672	146548673	5.19e-06	-0.3338	0.0733	9.003e-13	-0.5249	0.0735	1122.32	0	73	37	36	71	52.408	47.386	49.931	23.693	49.096	13.138	0.00748	0.00631
chr1	146549909	146549910	3.34e-05	-0.3547	0.0855	0.08603	-0.1465	0.0853	1243.4	0	70	36	34	68	29.173	24.601	26.952	25.146	49.757	14.735	0.029	0.0242
chr1	146549959	146549960	5.2e-06	-0.3623	0.0795	0.05553	-0.1535	0.0802	1538.83	0	70	36	34	64	25.738	19.967	22.935	23.125	64.486	19.025	0.00748	0.00631
chr1	147826267	147826268	2.69e-05	-0.5677	0.1352	0.2368	-0.1559	0.1318	326.222	0.005347	72	37	35	68	13.253	8.007	10.703	7.679	41.292	10.814	0.0248	0.0204
chr1	148242563	148242564	1.25e-06	0.7562	0.156	0.07614	-0.2759	0.1556	296.49	5.565e-08	56	30	26	53	17.294	33.016	24.593	15.981	20.375	4.206	0.00243	0.00224
chr1	149161648	149161649	9.48e-14	0.5443	0.0731	0.0008177	-0.2448	0.0732	610.075	0	70	35	35	70	75.367	81.441	78.404	13.512	76.8	29.229	1.45e-09	6.15e-10
chr1	149161650	149161651	1.76e-06	0.3717	0.0778	0.0006553	-0.2651	0.0778	470.287	7.064e-12	70	35	35	70	81.362	84.597	82.98	7.669	77.714	29.214	0.00323	0.00284
chr1	149161657	149161658	4.87e-05	0.3171	0.0781	1.913e-05	-0.3319	0.0776	500.316	2.22e-16	70	35	35	70	81.739	84.542	83.14	8.233	79.743	30.239	0.038	0.0313
chr1	149162009	149162010	3.79e-05	0.2295	0.0557	0.002261	-0.1647	0.0539	701.824	0	70	35	35	70	48.283	51.477	49.88	12.959	90.029	36.55	0.0318	0.0264
chr1	149162033	149162034	1.9e-05	0.2471	0.0578	0.4263	-0.0449	0.0564	728.464	0	70	35	35	70	60.27	64.569	62.419	12.729	87.671	34.756	0.0194	0.0156
chr1	149230543	149230544	3.97e-05	-0.379	0.0922	0.728	-0.0319	0.0917	385.445	5.462e-05	68	34	34	68	9.498	7.659	8.578	4.23	101.426	35.039	0.0328	0.0272
chr1	149326709	149326710	7.04e-05	-0.2193	0.0552	0.2261	-0.0655	0.0541	476.087	0.0008047	73	37	36	73	64.169	57.611	60.935	7.973	90.507	30.978	0.0494	0.0412
chr1	149399236	149399237	4.36e-05	-1.5973	0.3908	0.001602	1.1978	0.3796	155.838	0.05331	68	34	34	26	3.404	0.933	2.169	5.533	38.838	15.257	0.0352	0.0292
chr1	149399940	149399941	3.39e-05	-1.0376	0.2503	0.5188	-0.1587	0.246	223.556	8.367e-06	67	33	34	37	3.848	1.872	2.846	6.009	42.552	16.433	0.0293	0.0245
chr1	149783755	149783756	2.83e-06	-1.5365	0.3281	0.08114	0.5851	0.3355	210.826	3.359e-08	73	37	36	20	0.822	0.402	0.615	2.077	121.466	33.74	0.00465	0.0041
chr1	149783761	149783762	2.42e-05	-1.2586	0.2981	0.1792	0.4044	0.3011	228.701	1.373e-08	73	37	36	27	0.909	0.564	0.738	1.948	116.452	31.795	0.0231	0.0188
chr1	149784593	149784594	5.52e-05	-1.4608	0.3623	0.117	0.5486	0.35	197.614	1.174e-06	73	37	36	20	1.289	0.618	0.958	3.116	72.438	19.786	0.0415	0.0341
chr1	149784601	149784602	3.64e-06	-1.6935	0.3657	0.06449	0.6675	0.361	202.429	3.137e-08	73	37	36	16	1.269	0.632	0.955	3.592	75.562	20.589	0.00565	0.00478
chr1	149784605	149784606	6.1e-05	-1.2873	0.3211	0.1953	0.4128	0.3187	237.96	9.97e-11	72	37	35	25	1.459	0.843	1.16	3.673	76.333	19.813	0.0445	0.0369
chr1	149784806	149784807	8.3e-06	-1.423	0.3193	0.2347	0.3682	0.3099	242.486	4.51e-12	73	37	36	21	1.536	0.778	1.162	3.883	74.904	23.251	0.0106	0.00883
chr1	149784833	149784834	4.36e-06	-1.3331	0.2902	0.6879	0.1066	0.2653	264.833	2.39e-13	73	37	36	26	1.734	0.947	1.346	4.081	79.836	25.031	0.0065	0.00552
chr1	149784848	149784849	2.92e-05	-1.3387	0.3203	0.09021	0.5189	0.3063	212.967	8.55e-07	73	37	36	26	1.474	0.643	1.065	3.048	80.822	26.199	0.0263	0.0217
chr1	151694478	151694479	2.32e-06	-0.4025	0.0852	0.1777	-0.1117	0.0829	686.959	0	73	37	36	73	27.254	20.806	24.075	15.68	51.863	13.601	0.00398	0.00353
chr1	152161358	152161359	3.49e-05	0.4429	0.107	0.5748	-0.0591	0.1053	495.031	0	69	36	33	67	18.556	27.132	22.658	15.722	36.145	8.847	0.03	0.0248
chr1	152595416	152595417	1.83e-05	0.2644	0.0617	0.08029	0.1074	0.0614	591.667	0	73	37	36	73	34.654	38.541	36.571	11.147	73.795	20.003	0.0189	0.0152
chr1	152595446	152595447	1.01e-05	0.2864	0.0649	0.192	0.084	0.0644	610.96	0	73	37	36	73	34.498	39.375	36.903	11.967	67.288	18.182	0.0122	0.00997
chr1	153590234	153590235	5.2e-13	0.6761	0.0936	3.911e-06	0.4261	0.0923	1429.6	0	69	36	33	52	34.439	48.012	40.93	34.295	34.493	10.176	6.99e-09	3e-09
chr1	153590243	153590244	4.33e-09	0.5571	0.0949	2.145e-05	0.3995	0.094	1221.81	0	69	36	33	61	38.135	49.855	43.74	32.599	32.261	9.514	2.21e-05	1.61e-05
chr1	154166633	154166634	1.55e-05	0.4357	0.1008	0.09254	-0.1706	0.1014	443.624	6.351e-12	73	37	36	70	84.223	89.21	86.683	8.738	54.973	13.538	0.0168	0.0133
chr1	155103288	155103289	1.21e-05	0.3857	0.0881	0.03349	-0.1856	0.0873	378.162	0.2018	73	37	36	73	58.976	68.709	63.776	10.279	36.712	7.039	0.014	0.0113
chr1	155291253	155291254	2.07e-05	-0.9277	0.2179	0.03873	0.4036	0.1953	319.84	2.012e-13	71	36	35	48	96.681	91.608	94.18	10.677	33.535	8.133	0.0207	0.0169
chr1	156146688	156146689	4.29e-10	0.7853	0.1258	0.06549	0.238	0.1292	628.993	0	72	37	35	70	90.084	93.182	91.59	11.998	57.792	16.861	2.9e-06	1.82e-06
chr1	157248855	157248856	4.24e-06	-0.3189	0.0693	0.1502	-0.0979	0.0681	866.278	0	73	37	36	73	41.9	36.742	39.356	17.807	57.986	14.567	0.00636	0.00543
chr1	157248860	157248861	4.63e-08	-0.3744	0.0685	0.02851	-0.1468	0.067	920.373	0	73	37	36	73	44.976	38.48	41.773	18.794	58.753	14.87	0.000163	0.000123
chr1	157248864	157248865	2.7e-06	-0.3143	0.067	0.01337	-0.1624	0.0656	945.282	0	73	37	36	73	45.524	40.179	42.888	18.763	60.726	15.08	0.00447	0.00397
chr1	157248896	157248897	3.02e-06	-0.3065	0.0656	0.07469	-0.1149	0.0645	1013.23	0	73	37	36	73	44.025	39.376	41.732	19.213	63.164	13.32	0.00488	0.00426
chr1	157248924	157248925	6.17e-06	-0.3047	0.0674	0.3784	-0.0586	0.0665	976.023	0	73	37	36	73	44.109	38.465	41.326	18.852	60.055	14.076	0.00849	0.00716
chr1	157248936	157248937	5.38e-06	-0.3042	0.0669	0.3445	-0.0623	0.0659	861.801	0	73	37	36	73	51.973	45.603	48.832	17.588	58.877	14.037	0.00768	0.00649
chr1	157248950	157248951	1.51e-05	-0.2985	0.069	0.7716	-0.0197	0.0678	908.542	0	73	37	36	73	50.178	44.474	47.365	18.888	55.685	13.443	0.0165	0.0131
chr1	157248997	157248998	2.67e-07	-0.4014	0.078	0.2376	-0.091	0.077	734.13	0	73	37	36	73	47.568	40.6	44.132	18.846	44.055	11.92	0.000693	0.000582
chr1	157249022	157249023	5.01e-05	-0.3434	0.0847	0.6792	-0.0346	0.0837	690.722	0	73	37	36	73	37.561	32.412	35.022	18.045	40.041	10.246	0.0388	0.0318
chr1	157249134	157249135	5.07e-07	-0.5694	0.1133	0.05042	-0.221	0.113	486.905	0	65	33	32	65	43.354	32.412	37.967	20.323	25.231	5.405	0.00117	0.00105
chr1	157249155	157249156	1.31e-05	-0.4996	0.1146	0.000666	-0.3795	0.1115	478.517	0	67	36	31	67	49.186	39.928	44.902	20.245	23.119	5.333	0.0148	0.0119
chr1	159892714	159892715	5.59e-06	0.4719	0.1039	0.001684	0.3176	0.1011	447.821	2.887e-15	67	34	33	67	44.483	54.178	49.258	17.51	28.687	8.28	0.00791	0.00663
chr1	160792561	160792562	1.09e-10	0.9845	0.1525	8.907e-12	1.0623	0.1557	574.821	0	73	37	36	64	94.375	97.014	95.676	9.959	85	18.467	8.63e-07	5.14e-07
chr1	161337474	161337475	1.24e-05	-0.8232	0.1884	0.001012	-0.6224	0.1893	354.416	8.771e-15	73	37	36	56	97.278	94.067	95.694	6.931	49.932	9.065	0.0143	0.0114
chr1	161348976	161348977	2.66e-05	-0.4667	0.1111	0.000146	0.4002	0.1054	759.891	0	72	37	35	68	83.405	78.948	81.238	20.556	34.444	9.625	0.0246	0.0202
chr1	161348982	161348983	3.52e-06	-0.5214	0.1124	8.347e-05	0.4217	0.1072	822.868	0	73	37	36	67	85.274	80.811	83.073	21.082	35.534	10.396	0.00551	0.00478
chr1	161349006	161349007	5.35e-05	-0.426	0.1055	0.001049	0.3346	0.1021	745.813	0	72	37	35	69	82.442	78.827	80.685	19.505	37.028	9.433	0.0405	0.0333
chr1	161349009	161349010	6.22e-05	-0.4012	0.1002	0.0005571	0.3359	0.0973	741.905	0	72	37	35	71	79.814	75.48	77.707	19.55	37.083	9.154	0.0452	0.0373
chr1	161349028	161349029	1.1e-06	-0.5294	0.1086	0.0007937	0.3503	0.1044	729.191	0	73	37	36	69	83.578	79.224	81.43	19.324	35.74	8.778	0.00218	0.002
chr1	161349035	161349036	7.26e-09	-0.6673	0.1154	0.0001342	0.419	0.1097	710.768	0	73	37	36	69	86.895	80.243	83.614	19.019	35.89	8.457	3.41e-05	2.6e-05
chr1	161427109	161427110	4e-06	0.6115	0.1326	1.233e-06	0.6718	0.1385	410.268	0	46	25	21	43	9.711	20.43	14.605	15.061	46.283	20.607	0.00608	0.00516
chr1	161427121	161427122	6.66e-07	0.5727	0.1152	8.852e-09	0.6902	0.12	551.082	0	47	25	22	45	14.648	25.589	19.769	19.629	47.234	22.214	0.00146	0.00133
chr1	161482733	161482734	3.28e-06	0.7024	0.151	0.1729	-0.1989	0.146	399.461	1.099e-14	73	37	36	68	87.698	93.241	90.432	8.979	36.973	9.071	0.00522	0.00456
chr1	166766035	166766036	9.03e-09	0.8689	0.1512	6.587e-09	-0.9601	0.1655	702.772	0	73	37	36	54	90.838	94.775	92.78	15.902	51.288	13.267	4.14e-05	3.07e-05
chr1	167458070	167458071	6.06e-05	0.3255	0.0812	0.1629	-0.112	0.0803	420.638	0.0003163	72	37	35	72	52.161	59.03	55.5	11.543	40.917	9.47	0.0443	0.0368
chr1	171599210	171599211	1.15e-05	0.7191	0.1639	0.6652	-0.0699	0.1615	270.626	0.3806	73	37	36	67	90.878	95.434	93.125	4.96	41.205	7.596	0.0135	0.0109
chr1	179744158	179744159	4.62e-05	0.39	0.0957	0.7246	-0.0339	0.0961	419.462	2.07e-06	73	37	36	73	89.375	91.979	90.659	6.322	85.822	16.199	0.0367	0.0305
chr1	180854904	180854905	2.94e-06	-0.8298	0.1775	0.4653	0.1213	0.1662	393.027	0	73	37	36	60	95.97	91.562	93.796	9.843	40.795	8.862	0.00479	0.0042
chr1	182586283	182586284	6.71e-05	-0.3765	0.0945	0.3651	-0.0838	0.0926	397.886	0.0003809	72	36	36	72	71.714	66.475	69.094	10.962	35.528	8.702	0.0477	0.0397
chr1	184790729	184790730	8.21e-06	0.9276	0.208	0.5929	-0.1056	0.1976	283.233	2.142e-05	73	37	36	57	93.617	97.168	95.368	6.882	42.671	7.886	0.0105	0.00879
chr1	190197800	190197801	2.44e-05	-0.6788	0.1608	0.08654	-0.2607	0.1521	285.586	0.2817	73	37	36	71	93.776	90.49	92.156	6.344	39.603	8.891	0.0231	0.0189
chr1	192709004	192709005	8.84e-06	0.6584	0.1482	0.01489	0.3463	0.1422	522.049	0	73	37	36	68	93.562	96.886	95.201	8.745	71.644	12.803	0.0111	0.00916
chr1	194400359	194400360	5.7e-05	0.5538	0.1376	0.2256	-0.1657	0.1367	369.577	5.839e-08	73	37	36	71	92.079	94.806	93.424	6.814	58.507	16.773	0.0424	0.0349
chr1	197446198	197446199	8.26e-08	-0.8701	0.1623	0.03573	-0.3295	0.1569	353.228	1.25e-09	73	37	36	66	97.309	95.283	96.31	6.004	77.726	13.73	0.000265	0.000199
chr1	199002174	199002175	2.5e-05	1.1861	0.2814	0.3185	-0.2575	0.2582	205.584	5.632e-06	55	25	30	37	87.868	95.8	92.195	11.358	19.055	3.773	0.0235	0.0192
chr1	199430249	199430250	4.56e-05	-0.8766	0.215	0.4178	-0.1664	0.2053	257.315	0.0008258	72	36	36	54	9.713	4.613	7.163	7.466	24.514	5.347	0.0364	0.0302
chr1	200226200	200226201	1.41e-06	0.9285	0.1925	0.00755	0.4972	0.1861	335.275	3.383e-12	73	37	36	56	95.368	97.778	96.556	7.076	59.945	13.112	0.00268	0.00247
chr1	201482507	201482508	2.21e-05	0.769	0.1813	0.003187	-0.5432	0.1842	327.222	1.471e-08	72	37	35	65	93.885	96.204	95.012	7.577	45.417	12.173	0.0217	0.0177
chr1	201592039	201592040	1.98e-07	0.6791	0.1306	0.001355	-0.432	0.1348	615.356	0	73	37	36	66	92.958	95.958	94.437	11.504	77.096	19.605	0.000544	0.000448
chr1	203144862	203144863	4.24e-05	-0.6707	0.1638	0.4529	0.1184	0.1577	248.168	0.8723	69	36	33	65	92.619	88.654	90.723	5.555	31.913	8.357	0.0345	0.0286
chr1	203320386	203320387	6.5e-06	-0.288	0.0639	6.614e-11	-0.4102	0.0628	1051.95	0	73	37	36	73	34.116	33.17	33.649	19.989	75.63	15.771	0.00884	0.00736
chr1	203320412	203320413	4.93e-10	-0.4008	0.0644	2.154e-06	-0.3013	0.0636	809.724	0	73	37	36	73	35.138	31.384	33.286	16.265	73.589	16.061	3.25e-06	2.01e-06
chr1	204599553	204599554	2e-05	-0.2928	0.0687	0.1256	-0.1035	0.0675	657.006	0	73	37	36	73	60.486	52.148	56.374	14.966	56.808	11.129	0.0202	0.0164
chr1	206506805	206506806	2.86e-31	-2.6388	0.2269	3.49e-14	-1.5762	0.208	530.596	0	72	37	35	16	10.349	3.351	6.947	17.757	43.833	11.412	6.65e-26	5.93e-26
chr1	206676464	206676465	2.85e-05	0.6976	0.1667	0.03371	0.3611	0.1701	299.084	2.737e-07	62	30	32	58	80.371	88.262	84.443	12.955	21.726	4.999	0.0258	0.0213
chr1	207680876	207680877	1.01e-05	-0.8139	0.1844	0.0639	0.3258	0.1759	311.95	4.586e-07	73	37	36	61	96.734	95.34	96.047	6.233	56.918	13.262	0.0122	0.00997
chr1	207842691	207842692	5.3e-05	0.456	0.1128	0.1094	0.181	0.113	383.308	4.603e-07	73	37	36	69	5.923	8.605	7.246	4.704	74.616	26.519	0.0403	0.0332
chr1	207842726	207842727	3.64e-06	0.6454	0.1394	0.5877	0.0752	0.1388	360.414	3.653e-11	70	35	35	60	5.007	7.326	6.166	5.401	58.886	28.287	0.00565	0.00478
chr1	208115400	208115401	2.29e-05	-3.4991	0.8263	0.2311	0.9474	0.7912	82.3326	0.9175	73	37	36	6	1.07	0.091	0.587	4.136	68.438	12.502	0.0222	0.0181
chr1	209799288	209799289	2.74e-06	-0.7632	0.1627	0.0004155	-0.576	0.1632	366.39	4.929e-14	72	37	35	59	97.092	95.031	96.09	6.914	68.681	18.592	0.00453	0.004
chr1	209944543	209944544	5.46e-07	-0.5222	0.1043	4.17e-12	0.7182	0.1036	1327.88	0	73	37	36	68	94.306	89.157	91.767	17.611	100.671	25.153	0.00125	0.00112
chr1	213476920	213476921	3.79e-05	-0.3854	0.0936	0.2986	-0.0954	0.0918	423.038	6.095e-07	73	37	36	73	90.929	88.849	89.903	6.048	79.411	17.198	0.0318	0.0264
chr1	214280004	214280005	3.99e-08	0.5886	0.1072	7.196e-06	-0.5015	0.1117	553.089	0	73	37	36	73	90.999	94.386	92.669	8.597	85.795	14.305	0.000145	0.000109
chr1	215568108	215568109	4.06e-05	-0.5875	0.1431	0.01566	-0.3453	0.1429	494.192	0	73	37	36	64	95.507	91.345	93.455	9.564	60.288	18.536	0.0334	0.0277
chr1	216596616	216596617	1.01e-05	0.2501	0.0567	0.703	0.0216	0.0568	477.65	0.0003165	73	37	36	73	59.288	64.738	61.975	7.272	84.767	19.236	0.0122	0.00997
chr1	216629473	216629474	2.77e-05	-0.9676	0.2308	0.02062	0.5202	0.2247	253.021	1.341e-05	70	34	36	48	96.113	90.478	93.215	9.638	24.029	6.246	0.0253	0.0208
chr1	219158360	219158361	1.67e-06	0.3761	0.0785	0.002344	0.2388	0.0785	407.194	0.04079	73	37	36	73	65.892	73.595	69.691	8.729	50.89	9.931	0.00308	0.00279
chr1	221507306	221507307	4.84e-05	0.3313	0.0816	0.7081	-0.0304	0.0812	505.597	2.22e-15	73	37	36	73	84.299	89.512	86.869	8.367	87.452	15.321	0.0379	0.0312
chr1	222061693	222061694	4.67e-05	-0.225	0.0553	0.1823	-0.0735	0.0551	531.786	3.136e-10	73	37	36	73	50.864	45.97	48.45	10.479	85.342	16.759	0.037	0.0307
chr1	222648260	222648261	7.15e-05	-0.9678	0.2437	0.03106	0.4967	0.2303	225.229	0.00262	68	33	35	49	95.312	93.271	94.261	8.092	24.971	5.94	0.0497	0.0416
chr1	223566669	223566670	7.69e-06	-0.6042	0.1351	0.945	0.009	0.13	331.99	0.001516	71	36	35	70	14.384	9.595	12.023	7.45	37.056	10.304	0.01	0.00831
chr1	223566705	223566706	3.47e-05	-0.5628	0.1359	0.6513	-0.059	0.1305	328.972	0.000138	70	37	33	66	13.466	9.152	11.432	8.056	37.8	10.14	0.0298	0.0247
chr1	223566801	223566802	2.5e-07	-0.777	0.1507	0.8618	-0.0256	0.1469	316.333	5.267e-06	66	33	33	61	14.993	9.035	12.014	8.917	33.621	9.593	0.000655	0.000553
chr1	226112407	226112408	5.41e-05	0.9219	0.2284	0.01845	-0.4889	0.2075	241.936	0.001734	70	35	35	49	2.902	6.05	4.476	4.725	39.086	11.959	0.0409	0.0335
chr1	226715023	226715024	1.63e-06	1.2713	0.2652	0.7793	0.075	0.2675	248.841	4.865e-08	66	34	32	41	93.461	97.252	95.299	9	29.652	6.465	0.00303	0.00276
chr1	228362205	228362206	1.36e-06	0.39	0.0807	0.03272	0.1709	0.08	451.46	5.646e-08	72	37	35	72	37.788	47.327	42.425	12.671	41.847	12.836	0.0026	0.00241
chr1	228404863	228404864	1.4e-05	0.7361	0.1695	0.000434	0.5711	0.1623	335.244	1.793e-08	73	37	36	63	93.779	96.439	95.091	7.705	57.288	16.526	0.0157	0.0126
chr1	228504573	228504574	6.59e-05	1.5423	0.3865	0.2012	0.4541	0.3552	165.118	0.00114	61	30	31	25	95.203	98.471	96.864	6.19	24.148	6.46	0.047	0.0391
chr1	228653103	228653104	3.64e-05	-0.3623	0.0877	0.07605	0.1577	0.0889	421.135	1.024e-05	72	36	36	72	38.103	30.681	34.392	11.051	37.375	8.574	0.0309	0.0258
chr1	228757917	228757918	1.68e-05	0.2607	0.0606	0.1221	0.0898	0.0581	568.414	0	49	23	26	49	67.856	73.171	70.676	10.472	138.592	44.368	0.0176	0.014
chr1	228757929	228757930	9.64e-06	0.2698	0.061	0.1547	0.0842	0.0592	563.911	0	44	20	24	44	62.481	68.094	65.543	11.842	136.455	43.903	0.0118	0.00974
chr1	228771148	228771149	5.35e-05	-0.2425	0.06	0.762	0.0187	0.0618	1037.32	0	59	31	28	59	34.854	29.58	32.351	18.254	102.949	48.331	0.0405	0.0333
chr1	228771159	228771160	1.22e-05	-0.2545	0.0582	0.3738	-0.053	0.0596	1174.18	0	59	31	28	59	39.009	33.347	36.322	19.697	102.729	46.501	0.014	0.0113
chr1	228771178	228771179	1.56e-05	-0.2359	0.0546	0.433	-0.0435	0.0555	1189.3	0	60	31	29	60	40.414	36.567	38.554	19.655	108.333	45.476	0.0169	0.0133
chr1	228771190	228771191	3e-05	-0.2177	0.0522	0.9679	0.0021	0.0531	1081.12	0	60	31	29	60	42.528	38.912	40.78	18.057	116.083	44.423	0.0268	0.0222
chr1	228773416	228773417	2.88e-06	0.7684	0.1642	1.343e-06	0.7946	0.1644	429.479	0	36	18	18	29	10.767	15.473	13.12	15.025	59.25	46.812	0.00472	0.00415
chr1	230250379	230250380	2.14e-05	1.2162	0.2862	0.7501	0.0868	0.2724	203.496	0.001108	64	34	30	40	92.855	97.191	94.888	8.163	24.703	6.215	0.0211	0.0173
chr1	230333950	230333951	5.07e-05	0.9943	0.2454	0.001859	-0.7779	0.25	262.122	3.977e-07	73	37	36	47	95.468	97.913	96.674	6.815	39.452	9.521	0.039	0.032
chr1	231034742	231034743	2.57e-10	-0.9741	0.1541	0.0008608	0.4688	0.1407	413.453	2.22e-16	73	37	36	69	97.134	94.754	95.96	6.518	77.397	16.544	1.89e-06	1.19e-06
chr1	232307995	232307996	2.52e-08	-0.3642	0.0654	1.148e-05	-0.2853	0.065	1038.82	0	73	37	36	73	68.036	63.921	66.007	18.64	69.534	13.075	9.88e-05	7.36e-05
chr1	232307997	232307998	1.75e-08	-0.3556	0.0631	2.735e-08	-0.3497	0.0629	1002.59	0	73	37	36	73	62.364	58.165	60.293	19.132	70.096	13.052	7.35e-05	5.28e-05
chr1	233601971	233601972	1.55e-08	0.9445	0.167	0.2556	0.1818	0.1599	501.368	0	72	37	35	57	93.564	95.76	94.632	10.525	50.375	12.603	6.67e-05	4.79e-05
chr1	234450932	234450933	9.56e-09	0.4555	0.0794	2.719e-22	0.7618	0.0785	1239.09	0	73	37	36	73	61.17	69.989	65.519	26.542	47.781	8.791	4.35e-05	3.2e-05
chr1	234610873	234610874	6.09e-11	0.4967	0.0759	0.8482	0.0144	0.0754	991.778	0	72	37	35	72	47.481	56.801	52.012	22.63	46.556	12.7	5.15e-07	2.94e-07
chr1	234610882	234610883	1.11e-08	0.4395	0.0769	0.1738	0.1043	0.0767	835.253	0	71	37	34	71	49.76	58.12	53.763	20.318	45.93	12.247	4.97e-05	3.65e-05
chr1	234611662	234611663	1.08e-05	0.3068	0.0697	0.6312	0.0332	0.0691	901.304	0	73	37	36	73	62.305	67.661	64.946	18.203	59.808	14.083	0.0128	0.0105
chr1	236849510	236849511	2.36e-05	-0.9734	0.2302	0.3256	-0.2124	0.2161	220.648	0.08244	70	35	35	50	7.548	3.571	5.56	5.136	28.371	6.219	0.0227	0.0185
chr1	238756313	238756314	6.14e-05	0.466	0.1163	0.8969	0.015	0.1159	414.705	4.685e-10	73	37	36	72	88.947	91.543	90.227	7.253	56.014	11.633	0.0447	0.037
chr1	239553178	239553179	6.41e-05	0.5923	0.1482	0.3783	-0.1285	0.1459	294.701	0.2373	73	37	36	70	92.305	95.3	93.782	4.524	55.247	10.657	0.0461	0.0382
chr1	243496032	243496033	3.77e-05	0.5423	0.1316	0.06711	-0.2482	0.1356	473.018	0	73	37	36	65	96.021	97.177	96.591	5.523	111.288	25.001	0.0316	0.0264
chr1	244467642	244467643	6.22e-05	0.24	0.0599	0.02495	0.1339	0.0597	481.803	2.019e-05	73	37	36	73	51.644	56.143	53.862	10.116	73.493	15.951	0.0452	0.0373
chr1	245297880	245297881	1.92e-06	0.8213	0.1725	0.001399	0.5239	0.164	433.137	0	73	37	36	58	94.729	97.303	95.998	11.591	73.945	16.725	0.00343	0.00302
chr1	245605309	245605310	6.74e-10	1.8203	0.2949	0.01341	-0.5667	0.2292	317.794	0	59	29	30	19	5.936	12.249	9.146	16.642	21.373	5.471	4.31e-06	2.69e-06
chr1	246241823	246241824	1.59e-05	-0.7566	0.1753	0.8101	0.04	0.1666	234.226	0.01501	54	27	27	50	83.848	74.611	79.229	12.177	19.463	4.124	0.0171	0.0134
chr1	246939216	246939217	4.98e-05	-0.799	0.197	0.001585	0.618	0.1957	316.657	7.864e-10	73	37	36	55	97.661	95.664	96.676	6.055	60.534	13.28	0.0386	0.0318
chr1	248097461	248097462	1.31e-05	1	0.2294	0.02754	-0.5222	0.237	319.204	0	66	33	33	33	91.216	94.279	92.748	15.579	25.621	6.088	0.0148	0.0119
chr1	248782362	248782363	7.6e-06	0.9609	0.2147	0.9795	0.0055	0.2138	406.585	0	67	35	32	33	2.812	8.341	5.453	13.624	36.418	10.81	0.00993	0.00829
chr1	248782397	248782398	3.63e-06	0.8478	0.183	0.431	-0.1465	0.186	539.404	0	68	37	31	41	4.737	10.456	7.344	16.889	36.324	11.05	0.00565	0.00478
chr1	248894538	248894539	2.98e-05	-0.6051	0.1449	0.04174	0.2789	0.137	391.045	1.021e-11	73	37	36	70	95.953	93.503	94.745	5.941	66.178	12.403	0.0266	0.0221
chr10	220462	220463	3.2e-05	-0.5312	0.1277	8.95e-05	0.4971	0.1269	432.807	3.997e-15	73	37	36	71	96.608	94.438	95.538	6.029	98.219	19.703	0.0281	0.0213
chr10	387488	387489	6.77e-07	0.5606	0.1128	0.002456	-0.3499	0.1155	485.03	0	73	37	36	71	94.94	96.133	95.528	5.874	113.521	27.911	0.00148	0.00117
chr10	391441	391442	7.15e-05	-0.8665	0.2182	0.2693	-0.2423	0.2193	322.727	1.11e-16	66	34	32	45	96.219	93.933	95.111	11.764	40.076	14.346	0.0497	0.0385
chr10	392689	392690	2.65e-07	0.4979	0.0967	0.8929	0.0134	0.0995	1114.73	0	73	37	36	58	81.862	85.835	83.822	19.992	53.863	11.8	0.000691	0.000579
chr10	471354	471355	3.8e-06	-0.5263	0.1139	0.554	0.0646	0.1092	458.065	6.661e-16	73	37	36	73	92.446	87.884	90.196	7.993	59.534	19.542	0.00583	0.0044
chr10	526811	526812	7.26e-07	-2.3027	0.4648	0.0178	0.8492	0.3583	141.212	0.003648	50	29	21	25	98.413	90.576	95.122	11.055	19.76	4.177	0.00157	0.00121
chr10	789615	789616	7.37e-06	0.5247	0.117	0.7965	0.0297	0.1153	334.176	0.1175	72	37	35	71	73.901	82.029	77.852	9.474	29	6.345	0.00968	0.0075
chr10	840209	840210	1.78e-08	1.1581	0.2056	0.0007351	-0.7598	0.2251	376.961	0	72	37	35	49	92.632	96.646	94.584	11.456	35.583	11.2	7.43e-05	7.12e-05
chr10	865369	865370	1.08e-06	-1.1239	0.2305	0.3177	0.2131	0.2132	262.663	7.585e-06	73	37	36	48	97.605	94.922	96.282	6.902	41.356	11.35	0.00216	0.00162
chr10	1383260	1383261	6.8e-07	0.4661	0.0938	0.0005075	0.3466	0.0997	863.533	0	64	33	31	64	91.971	95.104	93.489	9.666	146.469	37.503	0.00149	0.00117
chr10	1383554	1383555	5.25e-06	0.5162	0.1133	0.0002353	-0.4492	0.1221	518.848	0	63	32	31	62	95.15	96.841	95.982	6.221	146.968	37.379	0.00752	0.00567
chr10	1757952	1757953	4.99e-05	0.2383	0.0587	0.002032	-0.1829	0.0593	539.089	6.245e-13	73	37	36	73	72.722	77.058	74.86	7.851	97.726	22.664	0.0386	0.0301
chr10	1758212	1758213	2.86e-05	0.2182	0.0521	1.812e-07	-0.2732	0.0524	585.895	0	73	37	36	73	48.049	53.571	50.772	10.798	93.795	24.2	0.0259	0.0199
chr10	1758305	1758306	2.18e-07	0.2735	0.0528	7.013e-06	-0.2369	0.0527	625.591	0	73	37	36	73	52.78	59.286	55.988	11.121	93.767	21.86	0.000586	0.000494
chr10	1789328	1789329	1.6e-05	-1.0305	0.2389	6.202e-05	-1.0672	0.2665	301.867	2.22e-15	73	37	36	37	97.615	93.831	95.749	11.787	34.192	8.982	0.0172	0.0126
chr10	1815770	1815771	6.28e-05	0.3238	0.0809	0.1328	0.1208	0.0804	523.713	0	73	37	36	72	80.192	84.826	82.477	8.916	68.644	19.61	0.0455	0.0356
chr10	2229935	2229936	3.59e-05	0.2747	0.0665	0.03262	0.1429	0.0669	681.48	0	73	37	36	73	72.084	77.395	74.703	11.724	77.452	16.035	0.0306	0.0234
chr10	2543717	2543718	3.02e-11	-0.6052	0.0911	0.04625	-0.1643	0.0824	520.047	0	53	27	26	53	32.962	24.207	28.667	17.185	64	27.738	2.75e-07	2.8e-07
chr10	2543728	2543729	2.82e-05	-0.2918	0.0697	0.1105	-0.1059	0.0664	968.687	0	73	37	36	73	42.842	39.472	41.18	20.93	62.603	32.195	0.0256	0.0198
chr10	3147508	3147509	7.18e-10	0.5707	0.0926	2.724e-20	-0.8577	0.0929	1998.71	0	71	36	35	35	28.729	39.081	33.832	37.808	39.423	10.089	4.55e-06	4.78e-06
chr10	3165537	3165538	3.1e-07	1.3333	0.2606	0.004493	-0.6525	0.2297	265.679	5.622e-10	64	33	31	44	87.725	96.994	92.215	13.796	23.859	6.419	0.000783	0.000642
chr10	3185719	3185720	1.53e-08	-0.8967	0.1585	0.0003168	-0.559	0.1552	344.372	5.146e-08	73	37	36	64	97.066	94.25	95.678	6.77	68.932	17.929	6.62e-05	6.68e-05
chr10	3466118	3466119	7.54e-08	0.5797	0.1078	0.261	0.1212	0.1078	538.749	0	73	37	36	72	91.389	94.617	92.981	8.555	91.384	20.957	0.000246	0.000221
chr10	3769854	3769855	5.01e-06	0.9203	0.2016	0.04826	-0.3991	0.202	330.852	3.897e-14	71	36	35	52	91.505	96.09	93.765	10.79	31.817	7.294	0.00726	0.00546
chr10	4077434	4077435	9.14e-06	0.2643	0.0596	0.08551	-0.101	0.0587	566.834	1.11e-16	73	37	36	73	49.938	55.573	52.717	11.204	74.89	14.672	0.0113	0.00844
chr10	4077442	4077443	2.28e-05	0.2527	0.0597	0.06866	-0.1074	0.059	602.365	0	73	37	36	73	55.425	60.425	57.891	11.473	76.205	15.211	0.0221	0.0168
chr10	4421333	4421334	1.65e-05	0.8396	0.1949	0.05253	-0.3891	0.2007	327.439	4.076e-11	73	37	36	56	94.536	97.558	96.026	6.871	50.671	9.698	0.0175	0.0129
chr10	5047487	5047488	1.81e-14	0.9473	0.1236	0.1177	0.1846	0.118	973.009	0	66	34	32	39	26.302	45.283	35.505	34.419	23.53	4.602	3.04e-10	2.72e-10
chr10	5199916	5199917	2.73e-05	0.5999	0.143	0.2657	-0.1639	0.1472	360.647	2.265e-10	69	34	35	63	83.573	89.363	86.51	10.605	29.507	7.024	0.025	0.0192
chr10	5904536	5904537	2.27e-16	1.3181	0.1606	1.008e-06	0.7457	0.1525	491.772	0	73	37	36	62	91.344	96.509	93.891	12.697	52.589	13.174	5.63e-12	4.55e-12
chr10	6066550	6066551	1.11e-05	0.7014	0.1596	3.488e-05	0.6394	0.1545	380.556	7.057e-13	73	37	36	67	92.074	95.315	93.672	11.563	51.137	11.817	0.0131	0.00979
chr10	7418059	7418060	4.05e-05	-0.9431	0.2298	1.099e-05	0.9926	0.2258	357.502	0	72	37	35	41	97.277	91.246	94.345	13.908	30.333	7.91	0.0333	0.0256
chr10	7671295	7671296	1.12e-13	-1.1879	0.16	0.004682	0.3629	0.1283	701.848	0	65	33	32	53	94.999	91.477	93.265	13.726	70.846	30.201	1.66e-09	1.35e-09
chr10	7764590	7764591	8.46e-06	0.6111	0.1372	0.04481	0.2602	0.1297	395.939	6.651e-11	73	37	36	71	92.999	95.995	94.477	6.131	70.781	15.395	0.0107	0.00818
chr10	7764721	7764722	7.61e-09	0.8402	0.1454	0.04811	-0.2773	0.1403	598.194	0	73	37	36	66	92.541	96.67	94.577	10.554	71.178	16.051	3.56e-05	3.65e-05
chr10	8203248	8203249	8.02e-07	-0.997	0.202	0.0005245	-0.6999	0.2018	373.023	0	73	37	36	56	97.839	94.552	96.218	8.515	60.178	12.088	0.0017	0.0013
chr10	8329119	8329120	8.44e-06	0.9886	0.222	0.06802	0.3935	0.2156	256.014	8.611e-05	73	37	36	51	92.852	96.149	94.478	7.914	27.603	6.622	0.0107	0.00818
chr10	9603464	9603465	3.19e-05	-0.7176	0.1725	0.1951	0.2192	0.1692	351.34	4.318e-11	73	37	36	64	94.769	91.277	93.047	8.071	34.315	8.388	0.0281	0.0213
chr10	10809197	10809198	6.84e-05	0.7777	0.1953	0.3917	-0.1687	0.197	281.014	3.683e-06	72	37	35	53	93.987	96.297	95.11	6.858	37.653	9.599	0.0483	0.0376
chr10	12577030	12577031	7.15e-06	-0.4333	0.0965	0.04615	0.1887	0.0946	338.972	0.5693	69	35	34	69	61.94	52.065	57.074	10.592	31.058	7.602	0.00949	0.00733
chr10	12701888	12701889	3.97e-05	0.2645	0.0644	0.03543	0.1353	0.0643	809.123	0	73	37	36	73	73.576	78.866	76.185	13.032	87.37	18.422	0.0328	0.0252
chr10	12701905	12701906	4.01e-07	0.4044	0.0798	0.7161	0.0293	0.0805	625.441	0	73	37	36	73	82.669	88.397	85.493	9.706	84.973	17.633	0.000966	0.000776
chr10	12701910	12701911	4.61e-07	0.337	0.0668	0.6251	0.0328	0.067	799.221	0	73	37	36	73	73.639	80.239	76.894	13.786	83.795	16.759	0.00109	0.000864
chr10	12701923	12701924	3.42e-10	0.4128	0.0657	0.3785	0.0582	0.0661	813.704	0	73	37	36	73	71.361	79.536	75.392	14.269	82.658	15.264	2.42e-06	2.41e-06
chr10	12701928	12701929	8.35e-10	0.4085	0.0665	0.1852	0.0888	0.067	895.857	0	73	37	36	73	72.473	80.304	76.335	15.058	82.589	15.047	5.2e-06	5.28e-06
chr10	12701934	12701935	8.94e-06	0.2722	0.0613	0.2466	0.0712	0.0614	636.736	0	73	37	36	73	66.338	72.922	69.585	11.868	82.26	14.796	0.0112	0.00841
chr10	12701974	12701975	1.85e-06	0.3239	0.0679	0.007448	0.182	0.068	729.723	0	73	37	36	73	70.835	77.582	74.162	13.509	74.342	12.852	0.00335	0.00255
chr10	13514650	13514651	3.02e-09	-0.7319	0.1234	0.02406	0.2634	0.1167	561.86	0	73	37	36	69	95.566	93.064	94.332	8.962	88.041	20.364	1.66e-05	1.58e-05
chr10	14051618	14051619	2.34e-08	-0.3824	0.0685	0.001482	-0.2194	0.069	613.18	0	73	37	36	73	38.006	35.148	36.596	14.661	60.342	12.059	9.38e-05	8.77e-05
chr10	14051630	14051631	1.92e-07	-0.3576	0.0687	0.0009025	-0.2286	0.0689	620.77	0	73	37	36	73	31.715	29.489	30.618	13.346	65.329	13.506	0.00053	0.000443
chr10	14051633	14051634	1.26e-07	-0.3531	0.0668	0.000191	-0.2497	0.0669	642.076	0	73	37	36	73	34.205	32.011	33.123	13.834	66.425	13.994	0.000369	0.000297
chr10	14051636	14051637	6.86e-09	-0.3873	0.0668	0.001566	-0.2117	0.067	640.457	0	73	37	36	73	33.864	30.835	32.37	13.995	67.534	14.341	3.28e-05	3.43e-05
chr10	14051645	14051646	1.07e-08	-0.3708	0.0648	0.0002434	-0.2398	0.0654	614.832	0	73	37	36	73	35.25	32.846	34.064	13.733	70.123	15.027	4.82e-05	4.94e-05
chr10	14051649	14051650	1.25e-07	-0.3532	0.0668	0.000363	-0.2403	0.0674	651.173	0	73	37	36	73	30.501	28.576	29.552	13.299	70.466	15.289	0.000367	0.000297
chr10	14051679	14051680	5.19e-05	-0.2473	0.0611	0.8485	-0.0117	0.0615	518.563	1.636e-10	73	37	36	73	50.445	48.304	49.389	11.342	69.712	14.876	0.0397	0.0308
chr10	14051694	14051695	1.1e-06	-0.3381	0.0694	0.2498	-0.0801	0.0696	591.224	0	73	37	36	73	31.186	28.093	29.661	12.753	65.37	14.458	0.00218	0.00163
chr10	14065428	14065429	1.61e-05	-0.5662	0.1313	1.772e-07	-0.703	0.1346	498.455	0	73	37	36	66	94.685	91.657	93.192	9.307	59.945	14.347	0.0172	0.0126
chr10	14228328	14228329	1.19e-07	0.6833	0.129	0.9802	0.0032	0.131	381.942	8.355e-09	73	37	36	69	89.445	93.426	91.408	8.667	52.493	10.717	0.000351	0.000297
chr10	15175016	15175017	1.86e-05	-0.7163	0.1673	0.007884	-0.4353	0.1639	331.491	6.416e-08	73	37	36	64	95.944	95.105	95.53	6.166	56.836	12.899	0.0191	0.0141
chr10	15530931	15530932	3.6e-05	0.5773	0.1397	0.2352	-0.1676	0.1412	378.924	6.812e-10	73	37	36	69	93.201	96.202	94.681	6.835	69.822	13.345	0.0307	0.0234
chr10	18828486	18828487	4.38e-05	-0.8296	0.203	0.3199	0.1794	0.1803	371.058	0	73	37	36	56	96.39	93.681	95.054	9.901	48.726	12.382	0.0353	0.0271
chr10	29657309	29657310	1.94e-06	0.5474	0.115	0.994	-0.0009	0.1204	484.116	0	73	37	36	73	92.986	94.723	93.842	6.804	85.671	14.996	0.00345	0.00261
chr10	33294686	33294687	2.6e-05	-0.4852	0.1154	0.8949	0.0153	0.1161	364.941	0.0005637	73	37	36	73	7.691	5.211	6.468	3.675	84.74	25.43	0.0243	0.0185
chr10	44458187	44458188	3.26e-05	-1.9959	0.4804	0.1993	0.4891	0.381	106.396	0.004606	30	19	11	19	96.105	83.96	91.652	11.982	18.6	2.711	0.0285	0.0215
chr10	45406644	45406645	3.82e-26	-0.7367	0.0697	0.6936	0.0266	0.0675	1018.02	0	73	37	36	71	62.063	48.477	55.363	22.208	57.781	17.183	3.29e-21	2.29e-21
chr10	45406647	45406648	6.26e-15	-0.5285	0.0678	0.9255	0.0062	0.0665	799.382	0	72	37	35	72	60.37	49.623	55.146	18.609	59.083	16.49	1.16e-10	1.07e-10
chr10	45406657	45406658	2.03e-16	-0.564	0.0686	0.9231	-0.0065	0.0671	752.502	0	72	37	35	72	65.866	56.061	61.1	17.394	59.903	17.062	5.2e-12	4.55e-12
chr10	45406668	45406669	2.4e-09	-0.4281	0.0717	0.9358	-0.0056	0.0701	677.354	0	72	37	35	72	73.148	66.547	69.939	14.392	61.361	17.823	1.35e-05	1.37e-05
chr10	45406681	45406682	3.03e-11	-0.4699	0.0707	0.1452	-0.1003	0.0689	661.435	0	72	37	35	71	73.272	66.291	69.879	13.851	63.611	18.853	2.76e-07	2.8e-07
chr10	45406764	45406765	8.32e-26	-0.6649	0.0633	0.6059	0.0317	0.0614	1023.24	0	73	37	36	72	67.269	55.601	61.515	18.97	71.63	21.881	6.67e-21	3.33e-21
chr10	45406802	45406803	1.07e-07	-0.4221	0.0794	0.925	-0.0073	0.0778	519.682	0	72	37	35	71	83.879	79.469	81.735	9.558	70.139	19.797	0.000326	0.000286
chr10	45719917	45719918	6.64e-05	-0.5115	0.1282	2.865e-05	-0.546	0.1305	345.855	1.913e-05	72	36	36	66	90.953	86.513	88.733	8.765	41.083	10.786	0.0473	0.0369
chr10	45848142	45848143	2.9e-05	-0.535	0.128	0.6213	0.0624	0.1264	334.972	0.01509	73	37	36	71	89.331	84.216	86.809	8.001	36.301	8.682	0.0262	0.02
chr10	45923344	45923345	5.57e-05	-0.6264	0.1554	0.02654	0.3449	0.1555	258.221	0.3067	62	32	30	62	21.378	13.614	17.621	11.357	24.435	6.158	0.0417	0.0326
chr10	46971844	46971845	2.65e-08	-0.3425	0.0616	0.7731	-0.0175	0.0606	724.706	0	73	37	36	71	59.864	52.959	56.459	15.635	71.466	22.247	0.000102	9.63e-05
chr10	47023629	47023630	3.2e-05	0.3734	0.0898	0.9244	0.0083	0.0874	783.844	0	73	37	36	72	73.589	78.56	76.04	18.053	46.849	12.987	0.0281	0.0213
chr10	47025161	47025162	1.48e-05	-0.5272	0.1217	0.007678	-0.3213	0.1205	564.021	0	69	36	33	65	83.855	77.544	80.837	17.246	31.87	8.194	0.0163	0.0122
chr10	47046416	47046417	6.99e-05	0.2736	0.0688	0.0839	-0.1164	0.0673	592.219	0	72	37	35	71	47.399	53.179	50.209	13.928	57.153	14.694	0.0491	0.0381
chr10	47095993	47095994	1.54e-05	-0.2811	0.065	0.1794	0.086	0.0641	735.683	0	72	37	35	72	54.377	47.199	50.888	16.649	64.083	16.476	0.0168	0.0123
chr10	47746422	47746423	2.19e-05	0.9555	0.2251	0.0005914	0.7352	0.214	342.883	0	31	18	13	25	54.723	72.969	62.375	33.586	20.452	4.456	0.0216	0.0162
chr10	48599753	48599754	9.43e-07	-0.6527	0.1331	0.03252	0.276	0.1291	540.509	0	73	37	36	72	95.479	91.073	93.306	10.11	64.986	16.86	0.00192	0.00147
chr10	48644429	48644430	8.1e-07	0.6305	0.1278	0.0005633	0.4388	0.1272	398.941	1.61e-10	73	37	36	71	93.167	95.854	94.492	6.146	78.192	15.317	0.00171	0.0013
chr10	51544612	51544613	3.12e-06	-0.3234	0.0694	0.8965	-0.009	0.069	1651.19	0	73	37	36	73	63.773	60.615	62.216	26.305	59.137	10.759	0.00503	0.00382
chr10	52287340	52287341	6.64e-05	-0.3884	0.0974	0.2161	0.1213	0.098	397.039	4.041e-05	71	36	35	71	44.233	38.405	41.36	13.696	29.296	7.128	0.0473	0.0369
chr10	52724197	52724198	7.12e-12	0.6961	0.1015	0.5545	-0.0569	0.0963	656.61	0	73	37	36	68	87.706	93.678	90.652	11.246	82.082	19.793	7.5e-08	7.77e-08
chr10	54531709	54531710	1.18e-05	-0.452	0.1031	0.005245	-0.2854	0.1022	435.712	2.53e-11	73	37	36	71	89.607	85.292	87.479	8.286	55.767	14.567	0.0137	0.0103
chr10	54898853	54898854	7.46e-07	0.6243	0.1261	0.003254	-0.3713	0.1262	418.739	4.139e-12	73	37	36	73	93.206	95.979	94.574	6.391	83.726	13.219	0.0016	0.00123
chr10	62647971	62647972	1.78e-08	0.8251	0.1465	0.02533	0.3367	0.1506	392.884	1.666e-12	73	37	36	70	94.042	96.432	95.221	6.605	68.658	11.159	7.43e-05	7.12e-05
chr10	62761559	62761560	2.3e-06	-0.7245	0.1533	0.1825	-0.2001	0.1501	269.771	0.5667	70	36	34	66	13.268	8.344	10.876	6.68	32.229	9.415	0.00397	0.003
chr10	63863813	63863814	3.8e-05	0.5217	0.1266	4.708e-05	-0.5116	0.1257	470.009	0	73	37	36	69	93.009	96.26	94.612	8.004	91.123	20.438	0.0318	0.0244
chr10	64573218	64573219	3.65e-05	0.4931	0.1194	0.0006429	-0.4273	0.1252	347.988	0.0003658	69	35	34	68	74.008	81.717	77.807	10.988	28.565	7.317	0.031	0.0236
chr10	65632259	65632260	6.76e-06	-0.5578	0.1239	0.002613	0.363	0.1206	819.557	0	69	35	34	56	20.642	14.548	17.639	21.744	34.913	8.064	0.00909	0.00705
chr10	65733388	65733389	6.63e-06	-0.4443	0.0986	3.469e-05	-0.4019	0.0971	490.744	0	71	37	34	71	75.636	68.333	72.139	14.721	35.169	8.175	0.00898	0.00698
chr10	70184431	70184432	9.18e-07	1.1258	0.2294	1.198e-05	1.0164	0.2322	286.523	3.813e-10	71	36	35	48	94.089	97.135	95.59	9.515	35.775	8.184	0.00188	0.00145
chr10	71703729	71703730	2.29e-06	1.0367	0.2194	8.041e-06	1.0221	0.229	284.61	6.433e-09	70	36	34	48	94.018	95.607	94.79	9.486	34.629	9.26	0.00396	0.003
chr10	71867144	71867145	1.51e-05	0.4708	0.1088	0.08723	0.1849	0.1081	339.453	0.06052	70	36	34	69	78.674	84.714	81.607	7.677	37.7	8.878	0.0165	0.0123
chr10	72410328	72410329	1.56e-08	0.8742	0.1546	0.7112	0.0537	0.1451	478.818	0	70	36	34	63	88.077	94.771	91.328	12.415	42.571	10.747	6.71e-05	6.68e-05
chr10	72645792	72645793	3e-05	0.4065	0.0974	0.1598	-0.1341	0.0954	406.194	5.992e-07	69	35	34	69	36.059	43.025	39.491	14.596	32.29	9.21	0.0268	0.0204
chr10	76996462	76996463	4.96e-05	-0.5448	0.1343	0.4476	0.1017	0.134	600.203	0	73	37	36	62	94.123	90.46	92.316	12.734	58.548	15.793	0.0385	0.03
chr10	77166358	77166359	5.82e-05	-0.4433	0.1103	0.0006362	-0.3746	0.1097	368.493	0.0003789	73	37	36	71	91.293	88.545	89.938	5.878	58	14.302	0.0431	0.0336
chr10	77542429	77542430	5.13e-05	0.3105	0.0767	0.5364	-0.0476	0.077	526.194	0	73	37	36	73	78.754	84.227	81.453	8.742	73.014	14.638	0.0394	0.0306
chr10	77542488	77542489	1.68e-09	0.4751	0.0788	1.255e-05	-0.3503	0.0802	812.773	0	73	37	36	73	78.028	84.554	81.246	14.908	69.562	14.872	9.96e-06	1.01e-05
chr10	77542549	77542550	1.31e-05	0.3888	0.0892	0.3712	0.0807	0.0902	417.494	1.394e-05	73	37	36	73	82.441	87.453	84.913	7.469	63.37	15.096	0.0148	0.0111
chr10	77542588	77542589	3.61e-05	0.4249	0.1029	0.3616	-0.0953	0.1045	384.789	0.0002546	73	37	36	73	82.352	87.184	84.735	7.925	47.411	10.32	0.0307	0.0234
chr10	78779337	78779338	5.27e-05	1.2745	0.3152	0.0002268	1.1713	0.3177	160.025	0.01612	53	28	25	34	92.296	96.332	94.2	8.35	19.245	3.995	0.0401	0.0312
chr10	80211452	80211453	9.14e-08	-1.176	0.2201	0.04458	-0.4152	0.2067	315.113	1.292e-13	67	35	32	49	96.013	91.812	94.006	10.783	33.612	9.21	0.000287	0.000255
chr10	81137475	81137476	8.92e-20	-0.4165	0.0458	2.532e-17	-0.3831	0.0452	5116.33	0	70	36	34	65	54.88	48.301	51.685	33.137	140.014	26.843	3.71e-15	2.68e-15
chr10	81137863	81137864	2.8e-06	0.4443	0.0948	0.001402	-0.3162	0.099	823.702	0	70	36	34	68	91.654	94.122	92.853	9.777	130	32.328	0.00461	0.00353
chr10	81951489	81951490	1.12e-07	0.4453	0.0839	0.7984	0.0214	0.0836	517.554	0	69	36	33	69	49.831	56.572	53.055	15.853	38.826	8.694	0.000336	0.000293
chr10	81951504	81951505	1e-06	0.4179	0.0854	0.4457	0.0652	0.0854	445.226	1.469e-09	70	36	34	70	61.033	67.733	64.287	12.168	39.443	8.905	0.00204	0.00154
chr10	82368252	82368253	4.7e-05	0.3242	0.0796	0.1795	0.1054	0.0786	471.683	1.143e-09	73	37	36	73	76.771	80.741	78.729	8.861	62.315	14.834	0.0371	0.0287
chr10	82368291	82368292	1.54e-05	0.3194	0.0739	0.0008257	0.2466	0.0738	597.504	0	73	37	36	73	71.491	75.046	73.244	11.863	60.781	13.731	0.0167	0.0123
chr10	83263712	83263713	1.67e-44	-0.8515	0.0608	0.0002534	0.2116	0.0578	4743.29	0	73	37	36	45	42.694	26.79	34.851	38.573	89.082	28.821	1.29e-38	2e-39
chr10	84502481	84502482	3.57e-06	0.4864	0.1049	0.7291	0.0376	0.1085	356.271	0.009231	70	36	34	70	69.9	77.666	73.672	9.909	31	7.285	0.00559	0.00425
chr10	85677446	85677447	3.25e-05	-0.29	0.0698	2.74e-10	-0.4389	0.0695	1157.4	0	73	37	36	73	27.655	24.37	26.035	18.791	69.74	14.935	0.0285	0.0215
chr10	85677505	85677506	2.95e-05	-0.2643	0.0633	1.033e-11	-0.4286	0.063	1161.62	0	73	37	36	73	35.946	32.668	34.33	19.649	73.767	15.671	0.0264	0.0202
chr10	90345170	90345171	1.06e-06	0.7791	0.1597	0.5051	0.1053	0.158	320.895	7.183e-05	73	37	36	66	90.549	95.167	92.826	6.98	41.863	8.585	0.00214	0.00162
chr10	95091136	95091137	8.21e-06	0.3679	0.0825	0.9663	0.0035	0.0827	520.139	0	70	36	34	70	55.684	63.871	59.661	14.746	41.557	10.062	0.0105	0.00815
chr10	95112782	95112783	3.77e-06	0.3109	0.0672	0.01614	0.16	0.0665	651.025	0	73	37	36	73	57.765	63.531	60.608	14.528	60.616	10.779	0.00581	0.0044
chr10	95676959	95676960	5.01e-05	0.6943	0.1712	0.6733	0.0711	0.1686	266.83	0.1542	73	37	36	64	91.125	95.108	93.089	4.981	36.178	8.238	0.0388	0.0301
chr10	98486758	98486759	1.68e-05	-0.322	0.0748	0.4361	0.0574	0.0737	439.529	0.0002391	73	37	36	73	60.855	53.892	57.421	10.37	48.219	11.323	0.0177	0.0129
chr10	98982718	98982719	5.78e-05	0.4694	0.1167	0.08131	0.2031	0.1165	342.001	0.05681	73	37	36	72	87.052	90.76	88.881	5.618	50.74	13.831	0.0429	0.0335
chr10	99486433	99486434	3.02e-06	-0.3678	0.0788	0.8944	-0.0101	0.0764	678.423	0	73	37	36	73	83.318	79.083	81.229	11.626	70.507	16.456	0.00488	0.00377
chr10	101256006	101256007	1.14e-06	0.9468	0.1946	0.000719	-0.6725	0.1988	398.693	0	73	37	36	49	91.146	95.775	93.429	11.67	33.014	7.816	0.00224	0.00167
chr10	101288726	101288727	3.67e-07	0.5334	0.1049	0.8841	0.0156	0.1071	363.186	0.02319	72	36	36	72	37.102	48.526	42.814	13.27	25.181	6.131	0.000898	0.000732
chr10	102329310	102329311	1.2e-05	0.3075	0.0703	0.007505	0.1888	0.0706	474.999	8.827e-08	73	37	36	73	14.244	18.538	16.362	6.178	96.562	21.516	0.0139	0.0104
chr10	102883898	102883899	1.04e-07	0.335	0.063	0.0001386	0.2368	0.0621	619.312	0	73	37	36	73	22.296	26.828	24.531	9.766	89.712	23.459	0.00032	0.000285
chr10	102883911	102883912	4.17e-05	0.2592	0.0633	0.3398	0.0594	0.0622	586.681	0	73	37	36	73	24.79	28.877	26.806	9.581	83.548	22.433	0.0342	0.026
chr10	105420146	105420147	6.42e-05	0.3636	0.091	0.7273	0.0305	0.0874	401.526	3.32e-05	69	35	34	69	27.41	33.55	30.435	10.886	41.594	12.972	0.0461	0.0361
chr10	114073975	114073976	8.52e-06	0.4867	0.1093	0.3257	0.1066	0.1085	586.775	0	69	34	35	69	49.502	60.523	55.092	23.049	23.812	5.882	0.0108	0.00818
chr10	115800976	115800977	2.96e-05	0.9486	0.2271	0.001609	-0.7381	0.234	243.422	0.0005246	73	37	36	47	93.219	97.186	95.175	6.508	30.438	7.377	0.0265	0.0202
chr10	118569608	118569609	7.09e-05	0.2906	0.0731	0.03634	0.1527	0.073	425.326	0.007301	73	37	36	73	72.671	77.669	75.136	7.267	64.795	13.205	0.0496	0.0385
chr10	120000580	120000581	9.04e-06	-0.3792	0.0854	0.07421	-0.1501	0.0841	395.46	0.02935	73	37	36	73	77.093	71.832	74.498	8.593	47.781	9.167	0.0113	0.00841
chr10	122670491	122670492	1.1e-05	2.8793	0.6549	0.002302	-1.1851	0.3888	209.474	1.606e-12	66	34	32	11	0.514	4.844	2.613	11.869	23.364	6.319	0.013	0.00979
chr10	123134951	123134952	9.03e-06	-0.3274	0.0738	0.01246	-0.1841	0.0737	684.416	0	73	37	36	73	73.917	66.442	70.231	14.797	57.89	11.698	0.0112	0.00841
chr10	123185384	123185385	1.35e-05	0.4096	0.0941	0.0003078	0.3365	0.0932	590.47	0	73	37	36	73	43.833	53.826	48.761	20.61	29.849	6.899	0.0152	0.0113
chr10	123229904	123229905	2.85e-07	-0.4243	0.0827	8.33e-05	-0.3233	0.0822	677.81	0	72	37	35	69	77.578	70.969	74.366	15.174	51.264	12.402	0.00073	0.000599
chr10	123355239	123355240	3.27e-08	-0.5392	0.0976	0.0153	-0.2318	0.0956	649.283	0	72	37	35	71	54.988	42.915	49.119	23.151	28.611	8.391	0.000123	0.000115
chr10	123355268	123355269	4.73e-08	-0.5602	0.1026	0.7079	-0.038	0.1014	587.042	0	69	35	34	68	63.768	50.261	57.113	21.771	27.043	7.869	0.000165	0.000149
chr10	123355277	123355278	9.49e-06	-0.5132	0.1159	0.007062	-0.3085	0.1145	419.995	2.442e-15	67	35	32	64	77.956	67.495	72.96	15.286	27.164	8.007	0.0116	0.00865
chr10	123355454	123355455	4.44e-06	-0.5041	0.1098	0.08714	-0.1834	0.1072	550.875	0	65	34	31	63	67.867	55.819	62.121	21.875	26.862	6.706	0.0066	0.00498
chr10	123355467	123355468	3.65e-07	-0.5475	0.1076	0.02264	-0.2438	0.107	548.4	0	63	32	31	63	57.757	44.042	51.008	22.32	26.873	6.207	0.000894	0.000732
chr10	123355548	123355549	2.43e-05	-0.5802	0.1375	0.0001492	-0.5115	0.1349	409.363	0	68	35	33	57	17.441	11.566	14.59	11.318	33.015	8.998	0.0231	0.0175
chr10	123355594	123355595	2.17e-05	-0.6453	0.152	0.001523	-0.467	0.1473	404.902	0	69	36	33	54	13.888	7.712	10.934	11.456	34.058	9.08	0.0214	0.0162
chr10	123356071	123356072	1.83e-05	-0.4103	0.0957	0.0008991	-0.3196	0.0962	494.193	0	70	35	35	70	40.627	31.138	35.883	16.289	32.457	8.352	0.0189	0.0139
chr10	123356219	123356220	2.73e-07	-0.4593	0.0893	0.008397	-0.2367	0.0898	519.751	0	72	37	35	72	42.682	32.947	37.95	15.834	35.097	9.28	0.000707	0.000584
chr10	124798484	124798485	6.54e-05	-0.293	0.0734	0.0006386	-0.2451	0.0718	493.296	8.7e-11	73	37	36	73	21.402	17.34	19.398	7.425	78.89	18.104	0.0467	0.0367
chr10	124798639	124798640	4.71e-06	-0.7504	0.1639	7.048e-06	-0.6803	0.1514	427.841	0	73	37	36	56	4.946	2.438	3.709	4.741	85.781	17.76	0.00691	0.00518
chr10	124798692	124798693	1.97e-10	-0.763	0.1199	3.576e-06	-0.5299	0.1143	571.422	0	73	37	36	68	8.065	4.151	6.135	6.869	88.164	17.815	1.47e-06	1.48e-06
chr10	124798714	124798715	5.54e-08	-0.4556	0.0839	8.927e-07	-0.4039	0.0822	610.007	0	73	37	36	73	15.215	10.038	12.662	8.589	87.452	17.978	0.00019	0.000166
chr10	124798755	124798756	6.56e-07	-0.4265	0.0858	2.488e-08	-0.4733	0.0849	608.187	0	73	37	36	73	14.273	10.524	12.424	8.737	83.247	16.342	0.00144	0.00116
chr10	124798765	124798766	1.86e-10	-0.8351	0.1311	8.882e-09	-0.732	0.1273	573.977	0	73	37	36	61	7.645	3.834	5.766	7.333	83.329	16.846	1.4e-06	1.48e-06
chr10	124798791	124798792	6.09e-05	-0.4788	0.1194	2.338e-08	-0.658	0.1178	589.893	0	73	37	36	67	7.428	4.879	6.171	7.191	84.301	16.744	0.0445	0.0346
chr10	124799046	124799047	6.52e-06	-0.2648	0.0587	5.246e-07	-0.291	0.058	580.357	0	73	37	36	73	60.922	56.021	58.505	10.757	78.589	17.452	0.00885	0.00692
chr10	125755998	125755999	8.12e-06	0.3978	0.0892	0.2265	0.1077	0.089	491.334	1.332e-15	73	37	36	73	89.531	91.314	90.411	6.557	92.63	22.574	0.0104	0.00812
chr10	126630765	126630766	1.7e-06	1.1259	0.2353	0.2418	-0.2699	0.2306	265.444	2.496e-09	66	33	33	44	90.606	95.716	93.161	11.166	22.97	5.881	0.00313	0.00238
chr10	127220352	127220353	9.55e-06	0.7272	0.1643	0.04069	0.3315	0.162	304.604	0.0003449	73	37	36	64	91.463	95.065	93.239	6.589	39.973	9.613	0.0117	0.00865
chr10	127850011	127850012	2.71e-06	-1.0153	0.2164	0.07875	-0.3773	0.2146	217.094	8.13e-09	39	20	19	34	81.169	68.969	75.226	17.612	18.795	3.412	0.00449	0.00346
chr10	129797834	129797835	9.58e-06	0.2877	0.065	0.01311	-0.1589	0.064	507.41	3.603e-10	73	37	36	73	54.701	60.96	57.788	11.264	63.575	13.782	0.0117	0.00865
chr10	130679027	130679028	2.36e-05	0.4426	0.1047	0.8111	0.0253	0.1058	380.287	0.0007772	73	37	36	73	78.756	85.071	81.87	8.468	40.082	9.501	0.0227	0.0173
chr10	130819946	130819947	4.27e-08	-0.2918	0.0532	0.1125	0.0837	0.0527	555.9	7.132e-13	73	37	36	73	61.001	54.892	57.988	8.915	93.137	18.752	0.000152	0.000138
chr10	131334672	131334673	5.95e-06	0.8304	0.1834	0.7553	0.0564	0.1808	372.233	0	73	37	36	58	92.682	95.872	94.255	9.317	38.603	8.831	0.00827	0.00638
chr10	131557294	131557295	7.58e-14	-1.0425	0.1394	0.7014	0.0495	0.1291	453.12	0	73	37	36	64	95.86	93.212	94.554	8.692	69.918	16.441	1.18e-09	1.01e-09
chr10	131742124	131742125	3.34e-08	-0.612	0.1108	0.1049	0.1709	0.1054	507.108	0	73	37	36	73	91.697	87.159	89.459	9.34	58.918	12.564	0.000126	0.000115
chr10	131755420	131755421	7.61e-06	0.2682	0.0599	0.04406	-0.1196	0.0594	603.556	0	73	37	36	73	17.368	20.975	19.146	7.449	116.562	24.522	0.00994	0.00768
chr10	132099039	132099040	1.26e-05	-0.2732	0.0626	0.2769	-0.0669	0.0615	938.343	0	71	37	34	71	55.188	50.301	52.847	18.741	68.437	21.13	0.0144	0.0108
chr10	132099060	132099061	4.27e-08	-0.3345	0.061	0.01566	-0.1443	0.0597	1037.04	0	72	37	35	72	54.992	47.554	51.376	20.289	71.958	23.585	0.000152	0.000138
chr10	132099067	132099068	1.2e-10	-0.3985	0.0619	0.01805	-0.1427	0.0604	1005.34	0	72	37	35	72	56.696	48.611	52.766	20.023	70.819	23.825	9.45e-07	1.03e-06
chr10	132099077	132099078	4.95e-07	-0.3201	0.0637	0.05722	-0.1186	0.0623	987.963	0	71	37	34	71	50.264	43.689	47.115	20.651	68.563	22.809	0.00115	0.0009
chr10	132099529	132099530	2.35e-06	-0.3289	0.0697	0.6878	-0.0272	0.0677	1047.71	0	69	34	35	67	31.146	26.162	28.618	19.734	76.348	29.147	0.00402	0.00303
chr10	132099536	132099537	7.16e-05	-0.2691	0.0678	0.2706	-0.0725	0.0659	1047.34	0	69	34	35	68	32.705	28.886	30.768	20.243	76.203	29.057	0.0498	0.0385
chr10	132099543	132099544	4.46e-06	-0.3192	0.0696	0.789	-0.018	0.0673	1076.22	0	68	34	34	67	30.932	26.53	28.731	20.525	77.838	29.194	0.00663	0.00498
chr10	132099574	132099575	1.67e-05	-0.2882	0.0669	0.6581	-0.0289	0.0652	1054.06	0	68	34	34	68	31.603	27.99	29.797	20.017	81.397	31.853	0.0176	0.0129
chr10	132100050	132100051	2.33e-08	-0.3803	0.0681	0.01451	-0.1632	0.0668	1082.44	0	72	37	35	72	37.991	28.045	33.156	21.427	68.806	23.886	9.36e-05	8.77e-05
chr10	132100067	132100068	1.48e-05	-0.2928	0.0676	3.919e-05	-0.2713	0.066	1139.02	0	72	37	35	72	38.651	31.089	34.975	22.046	67.708	22.891	0.0164	0.0122
chr10	133000264	133000265	2.85e-05	0.566	0.1352	0.6409	-0.0637	0.1365	403.478	8.549e-14	72	37	35	66	90.087	93.319	91.658	8.487	49.208	11.627	0.0258	0.0199
chr10	133274164	133274165	5.9e-05	-0.4559	0.1135	0.07546	0.2005	0.1128	838.355	0	73	37	36	67	94.392	89.257	91.86	14.349	82.356	21.958	0.0435	0.0337
chr10	133458170	133458171	2.94e-09	1.0012	0.1687	0.0007917	0.5558	0.1656	325.555	6.857e-09	69	36	33	59	90.652	95.382	92.914	8.086	41.551	14.218	1.61e-05	1.58e-05
chr10	133929519	133929520	3.81e-06	0.4654	0.1007	0.7528	0.0315	0.1002	435.065	6.962e-10	73	37	36	73	86.477	90.112	88.27	7.678	62.384	14.31	0.00585	0.0044
chr10	133978329	133978330	3.31e-06	-0.4931	0.106	0.5957	0.0554	0.1044	421.576	2.288e-09	73	37	36	72	16.228	11.792	14.041	8.803	49.548	14.229	0.00527	0.00401
chr10	134041683	134041684	4.09e-07	0.7296	0.144	0.7662	0.0427	0.1435	415.751	0	71	36	35	65	88.075	92.615	90.313	10.49	37.408	9.594	0.00098	0.000778
chr10	134120011	134120012	4.86e-07	0.818	0.1626	0.0496	-0.3291	0.1676	448.324	0	73	37	36	61	93.904	95.782	94.83	9.567	61.808	12.487	0.00114	0.000897
chr10	134150567	134150568	3.9e-05	0.3602	0.0876	0.05513	-0.1629	0.0849	457.403	1.123e-09	73	37	36	73	12.163	15.939	14.025	6.584	72.644	17.174	0.0324	0.0249
chr10	134150581	134150582	4.19e-05	0.3613	0.0882	0.007579	-0.2317	0.0868	463.604	5.054e-11	73	37	36	73	11.375	15.317	13.319	6.593	73.411	17.104	0.0342	0.026
chr10	134150690	134150691	1.66e-05	0.3426	0.0796	0.4219	-0.0622	0.0774	482.84	4.273e-11	73	37	36	73	14.919	19.116	16.988	7.08	74.959	20.371	0.0176	0.0129
chr10	134428718	134428719	1.96e-06	-1.1272	0.2369	0.6974	0.0916	0.2355	222.612	3.502e-09	48	25	23	36	92.512	83.54	88.213	14.749	19.188	3.305	0.00349	0.00261
chr10	134778332	134778333	1.42e-05	0.2876	0.0663	3.988e-41	0.8794	0.0655	887.948	0	73	37	36	73	50.969	59.431	55.142	20.595	63.082	19.445	0.0158	0.0118
chr10	134778339	134778340	4.46e-05	0.2728	0.0668	2.512e-37	0.84	0.0658	904.348	0	73	37	36	73	53.618	61.861	57.683	20.316	62.575	19.4	0.0358	0.0275
chr10	134778465	134778466	1.34e-05	0.2648	0.0608	2.504e-53	0.9281	0.0604	1271.8	0	73	37	36	73	52.536	57.696	55.081	22.575	73.822	20.276	0.0151	0.0113
chr10	134778467	134778468	7.2e-05	0.2407	0.0606	6.418e-53	0.9224	0.0602	1270.81	0	73	37	36	73	53.517	58.834	56.139	22.332	74.068	19.999	0.0499	0.0385
chr10	134778477	134778478	1.11e-05	0.2615	0.0595	1.134e-47	0.859	0.0592	1201.83	0	73	37	36	73	51.592	56.862	54.191	21.579	75.959	19.644	0.0131	0.00979
chr10	134778484	134778485	6.75e-05	0.2374	0.0596	1.912e-50	0.8847	0.0592	1237.16	0	73	37	36	73	53.212	58.563	55.851	21.611	76.616	19.557	0.0478	0.0373
chr10	134778560	134778561	1.24e-07	0.2976	0.0563	6.329e-48	0.8212	0.0565	1154.3	0	73	37	36	73	48.082	55.472	51.727	20.317	84.219	20.092	0.000366	0.000297
chr10	134778590	134778591	2.11e-05	0.2332	0.0548	4.804e-51	0.8308	0.0553	1189.08	0	73	37	36	73	50.126	56.198	53.121	20.176	88.507	19.066	0.0209	0.0158
chr10	134778648	134778649	1.49e-06	0.2527	0.0525	2.138e-65	0.8944	0.0524	1323.14	0	73	37	36	73	52.411	58.236	55.283	20.292	98.384	19.353	0.00279	0.00212
chr10	134778665	134778666	1.54e-05	0.2359	0.0546	4.486e-48	0.7994	0.0549	1175.35	0	73	37	36	73	48.521	54.578	51.508	19.723	88.849	18.37	0.0168	0.0123
chr10	134778698	134778699	2.44e-05	0.2878	0.0682	1.324e-34	0.8309	0.0677	918.039	0	73	37	36	73	50.505	57.697	54.052	20.342	58.274	13.674	0.0232	0.0175
chr10	134778717	134778718	8.41e-06	0.2898	0.0651	8.828e-44	0.9032	0.0651	1109.69	0	73	37	36	73	47.536	54.73	51.084	22.044	63.479	15.464	0.0107	0.00818
chr10	134778720	134778721	4.15e-05	0.2665	0.065	9.479e-39	0.8493	0.0652	1071.51	0	73	37	36	73	48.28	54.715	51.453	21.49	63.247	15.27	0.034	0.026
chr10	134778750	134778751	5.67e-05	0.2428	0.0603	1.831e-57	0.9617	0.0602	1186.95	0	73	37	36	73	47.748	55.181	51.414	22.155	74.808	18.166	0.0422	0.033
chr10	134778800	134778801	3.1e-06	0.2349	0.0504	4.365e-68	0.8873	0.0509	1444	0	72	37	35	72	47.96	55.208	51.483	21.262	106.278	24.223	0.005	0.00382
chr10	134778921	134778922	2.59e-05	0.2005	0.0477	5.511e-73	0.8645	0.0478	1566.16	0	73	37	36	73	50.058	55.49	52.736	20.531	117.164	24.603	0.0242	0.0185
chr10	134779004	134779005	4.22e-06	0.2148	0.0467	1.046e-58	0.7477	0.0463	1509.67	0	72	36	36	72	54.873	59.358	57.115	19.465	125.069	24.746	0.00636	0.00483
chr10	134817104	134817105	8.96e-06	0.7068	0.1591	0.09463	-0.2825	0.169	366.991	5.134e-13	73	37	36	62	94.866	96.77	95.805	7.027	67.082	13.791	0.0112	0.00841
chr10	134917923	134917924	5.85e-05	0.9436	0.2348	0.6175	0.1078	0.2158	294.734	2.287e-14	68	36	32	36	4.629	9.968	7.141	10.856	27.471	7.104	0.0432	0.0336
chr10	134926307	134926308	1.31e-06	0.5688	0.1176	2.466e-05	0.4852	0.115	512.236	0	72	37	35	70	94.802	96.722	95.736	5.615	126.278	35.228	0.00252	0.00189
chr10	134926705	134926706	6.86e-05	0.2812	0.0706	0.04677	-0.1415	0.0711	758.66	0	71	37	34	71	86.954	88.982	87.925	7.261	128.07	31.162	0.0484	0.0376
chr10	134926788	134926789	8.04e-08	0.6983	0.1301	0.7361	-0.0424	0.1258	534.265	0	73	37	36	71	93.936	97.051	95.472	8.562	103.795	25.899	0.000259	0.00023
chr10	135097043	135097044	1.87e-06	1.3217	0.2773	0.6138	-0.1275	0.2528	253.225	1.064e-10	62	34	28	38	90.785	96.72	93.465	11.846	22.516	5.56	0.00338	0.00255
chr10	135341413	135341414	1.55e-05	-0.5678	0.1314	0.0001163	0.4874	0.1265	619.155	0	72	37	35	63	12.941	7.224	10.162	12.238	50.861	17.239	0.0168	0.0123
chr10	135341423	135341424	1.66e-06	-0.681	0.1421	4.174e-05	0.5557	0.1356	684.603	0	73	37	36	49	10.808	5.753	8.315	12.101	54.342	18.423	0.00307	0.00234
chr10	135341443	135341444	2.25e-07	-0.7408	0.1431	2.164e-08	0.7695	0.1375	719.432	0	72	37	35	48	10.927	4.865	7.98	11.848	59.361	19.724	0.000601	0.0005
chr10	135341469	135341470	2.39e-05	-0.5394	0.1277	0.000108	0.4733	0.1222	700.307	0	72	37	35	60	11.515	6.706	9.177	11.94	61.028	19.963	0.0228	0.0174
chr10	135341525	135341526	5.98e-07	-0.7015	0.1405	0.001889	0.4111	0.1323	524.842	0	69	36	33	58	11.444	5.235	8.474	10.65	54.971	15.489	0.00134	0.00107
chr10	135341528	135341529	1.19e-05	-0.6168	0.1408	0.0002222	0.4916	0.1332	504.339	0	70	36	34	60	11.816	5.786	8.887	10.82	53.514	16.234	0.0138	0.0103
chr10	135341572	135341573	4.77e-05	-0.4976	0.1224	9.879e-05	0.4651	0.1194	453.701	0	70	37	33	69	15.343	8.847	12.281	10.336	47.629	16.161	0.0375	0.029
chr10	135341870	135341871	6.97e-06	-1.6571	0.3687	5.927e-06	1.7214	0.3801	218.687	4.075e-13	54	27	27	18	9.458	3.72	6.589	11.629	23.111	6.518	0.00931	0.00721
chr10	135342529	135342530	4.89e-08	-1.1884	0.2178	1.484e-08	1.1708	0.2067	383.786	0	71	37	34	35	9.557	3	6.417	11.041	37.761	11.956	0.000171	0.00015
chr10	135342537	135342538	1.25e-07	-1.1924	0.2256	2.136e-06	0.979	0.2065	403.792	0	70	36	34	28	8.787	2.969	5.961	10.822	38.843	11.701	0.000367	0.000297
chr10	135342540	135342541	5.39e-05	-0.6906	0.171	1.363e-07	0.9068	0.1721	441.293	0	70	36	34	46	10.665	4.886	7.858	11.215	39.443	11.49	0.0407	0.0317
chr10	135342549	135342550	7e-07	-0.9059	0.1826	3.125e-08	0.989	0.1787	452.65	0	70	37	33	41	10.234	3.984	7.287	11.033	41.071	11.947	0.00152	0.00118
chr10	135342560	135342561	3.72e-07	-1.0147	0.1996	1.758e-06	0.896	0.1875	408.913	0	69	36	33	36	9.287	3.024	6.292	10.408	42.565	12.439	0.000908	0.000732
chr10	135342620	135342621	3.5e-06	-1.2542	0.2704	4.086e-08	1.4776	0.2693	299.536	0	69	36	33	22	7.401	2.268	4.946	9.395	33.217	9.783	0.00551	0.0042
chr10	135343245	135343246	4.48e-06	-1.2133	0.2645	0.001655	0.7219	0.2295	314.097	0	70	36	34	34	7.169	2.073	4.694	8.184	40.971	13.514	0.00665	0.00498
chr11	289797	289798	1.94e-06	0.6657	0.1399	0.001482	-0.4208	0.1324	424.377	0	58	32	26	54	63.016	73.311	67.631	22.305	22.328	5.928	0.00346	0.00625
chr11	289900	289901	8.8e-06	0.5501	0.1238	7.494e-08	-0.643	0.1195	475.437	0	61	32	29	60	51.677	62.224	56.691	23.149	23.443	6.103	0.011	0.0183
chr11	290260	290261	6.93e-07	0.554	0.1116	9.052e-05	-0.4234	0.1082	575.342	0	65	33	32	64	40.443	49.496	44.9	23.963	26.6	7.301	0.00151	0.00291
chr11	290266	290267	3.1e-05	0.4807	0.1154	0.0003366	-0.4047	0.1129	536.656	0	67	34	33	64	28.435	34.407	31.377	19.606	26.955	7.254	0.0274	0.0433
chr11	290274	290275	7.01e-07	0.5452	0.1099	0.1152	-0.1704	0.1082	493.325	0	67	35	32	66	29.506	36.361	32.78	18.254	28.343	7.547	0.00152	0.00291
chr11	290315	290316	2.7e-06	0.4747	0.1012	3.374e-05	-0.4168	0.1005	525.149	0	67	34	33	67	47.99	57.833	52.838	21.601	28.881	8.012	0.00448	0.00769
chr11	300286	300287	6.2e-05	0.3261	0.0814	0.0007136	-0.2662	0.0787	467.597	1.609e-09	73	37	36	73	31.391	36.167	33.746	11.81	45.411	13.873	0.0451	0.07
chr11	300434	300435	1.01e-06	0.4583	0.0937	0.07137	-0.1606	0.0891	443.884	1.157e-09	72	37	35	72	18.03	24.985	21.411	9.814	47.167	13.459	0.00204	0.0037
chr11	490811	490812	6.36e-05	0.4208	0.1052	0.281	-0.1126	0.1045	1149.62	0	70	35	35	57	64.865	78.161	71.513	29.522	34.229	10.026	0.0459	0.0711
chr11	886729	886730	4.51e-05	0.9183	0.2251	0.01606	-0.5223	0.2169	297.565	2.027e-10	73	37	36	48	94.199	97.67	95.911	8.608	42.658	12.364	0.0361	0.0558
chr11	1007165	1007166	4.38e-08	-0.693	0.1266	3.741e-07	0.6154	0.1211	495.41	0	73	37	36	69	95.652	92.405	94.051	7.894	75.74	18.324	0.000156	0.000332
chr11	1028379	1028380	8.33e-06	0.8694	0.1951	0.5681	0.1062	0.186	370.195	0	69	36	33	53	90.662	96.002	93.216	10.958	31.261	8.247	0.0106	0.0181
chr11	1252230	1252231	5.26e-07	-0.452	0.0901	0.0351	-0.1853	0.0879	378.443	0.09823	73	37	36	73	79.288	72.892	76.134	8.27	45.123	13.125	0.00121	0.0025
chr11	1431699	1431700	3.95e-05	0.8625	0.2098	0.00737	0.5523	0.2061	279.764	4.453e-06	73	37	36	54	95.504	97.114	96.298	6.224	46.466	14.725	0.0328	0.0499
chr11	1520615	1520616	1.41e-06	-0.5721	0.1186	0.008931	-0.3099	0.1185	463.737	0	73	37	36	72	96.588	94.833	95.723	5.388	116	28.747	0.00268	0.0049
chr11	1707581	1707582	2.79e-07	-0.8024	0.1562	0.02548	0.3434	0.1537	435.031	0	69	36	33	50	91.222	86.265	88.852	14.044	31	8.544	0.000719	0.00144
chr11	1854445	1854446	8.54e-06	-0.4039	0.0907	0.4213	-0.0712	0.0886	504.488	0	73	37	36	73	89.729	85.093	87.442	8.122	73.233	20.017	0.0108	0.0181
chr11	1893506	1893507	2.04e-08	-0.4955	0.0883	3.3e-07	0.4327	0.0848	1565.55	0	71	37	34	64	72.944	66.755	69.98	29.863	50.282	16.702	8.32e-05	0.000169
chr11	1952765	1952766	2.76e-05	0.3383	0.0807	0.1267	0.1214	0.0795	424.596	0.000323	73	37	36	73	30.39	37.037	33.668	12.554	45.89	11.297	0.0252	0.0404
chr11	2958961	2958962	6.27e-07	-0.6691	0.1343	2.009e-07	0.6908	0.1329	661.038	0	73	37	36	62	97.489	95.639	96.577	7.328	107.082	25.547	0.00139	0.00288
chr11	2959086	2959087	2e-39	0.8402	0.064	6.129e-09	-0.3602	0.062	1555.63	0	53	27	26	52	75.93	86.385	81.059	17.11	151.34	27.305	9.32e-34	8.59e-35
chr11	2959097	2959098	1.39e-46	0.75	0.0523	0.05566	0.0997	0.0521	2589.3	0	65	33	32	64	69.061	81.281	75.077	21.471	148.6	30.247	3.24e-40	1.79e-41
chr11	2959112	2959113	2.26e-15	-0.3505	0.0442	0.2559	0.0519	0.0457	1135.51	0	69	36	33	69	57.911	50.414	54.326	15.294	137.13	30.721	4.69e-11	4.15e-11
chr11	2959144	2959145	1.07e-44	-0.6924	0.0494	0.0882	0.0874	0.0513	4394.66	0	65	33	32	60	47.635	29.212	38.565	34.614	126.077	38.231	1.24e-38	6.87e-40
chr11	2959170	2959171	1.5e-19	-0.4336	0.0479	0.005825	-0.1341	0.0486	2341.55	0	69	34	35	69	51.463	37.662	44.462	26.762	123.029	43.26	5.72e-15	3.22e-15
chr11	2959392	2959393	2.1e-08	-0.4367	0.0779	0.1121	-0.1236	0.0778	931.729	0	73	37	36	73	89.149	86.828	88.005	11.48	113.863	32.984	8.56e-05	0.000169
chr11	2959437	2959438	3.98e-06	-0.3821	0.0828	0.09707	0.1313	0.0791	694.561	0	66	32	34	66	90.58	88.04	89.271	9.117	129.424	38.546	0.00606	0.00985
chr11	2985105	2985106	5.1e-05	-0.4258	0.1051	0.003995	0.2959	0.1028	396.983	5.022e-07	73	37	36	70	88.676	85.781	87.248	9.462	53.726	15.055	0.0392	0.0597
chr11	3239932	3239933	3.56e-05	-0.418	0.1011	0.3775	-0.0907	0.1027	334.406	0.4071	70	36	34	70	76.434	68.898	72.774	9.504	32.929	11.258	0.0304	0.0462
chr11	3243055	3243056	2.42e-05	-0.9954	0.2358	0.0002873	0.8572	0.2364	301.722	0	60	31	29	40	96.242	89.223	92.849	14.673	25.833	5.878	0.0231	0.0371
chr11	3612829	3612830	4.7e-14	0.8136	0.1079	1.948e-09	0.6495	0.1082	511.784	0	73	37	36	73	91.061	93.999	92.51	8.804	87.438	23.542	7.45e-10	7.57e-10
chr11	3612856	3612857	2.67e-06	-0.6793	0.1447	2.31e-07	0.7382	0.1427	421.422	0	73	37	36	67	96.412	94.501	95.47	6.9	74.616	20.463	0.00443	0.00769
chr11	6568157	6568158	5.1e-05	-0.8359	0.2064	0.01362	0.4824	0.1955	318.003	8.628e-13	72	37	35	50	97.449	95.696	96.597	6.419	48.486	13.188	0.0392	0.0597
chr11	6592585	6592586	7.13e-05	-0.5462	0.1375	0.9382	-0.0106	0.137	425.692	0	55	28	27	52	69.672	60.96	65.395	22.147	21.109	4.577	0.0497	0.0765
chr11	8751479	8751480	1.12e-08	1.0094	0.1767	0.9018	0.0222	0.1799	435.152	0	73	37	36	59	91.197	97.237	94.176	11.683	49.74	12.137	5e-05	0.000111
chr11	13508769	13508770	8.79e-08	0.3995	0.0747	0.3065	-0.0757	0.074	462.79	2.808e-08	71	36	35	71	49.399	57.438	53.362	12.234	48.803	11.736	0.00028	0.000595
chr11	13983692	13983693	7.62e-06	-0.295	0.0659	6.489e-05	-0.2646	0.0662	596.395	0	73	37	36	73	69.033	63.414	66.262	12.089	65.74	12.197	0.00994	0.0172
chr11	13983705	13983706	6.9e-06	-0.3734	0.083	7.958e-10	-0.5233	0.0851	468.249	1.214e-10	73	37	36	73	84.986	81.148	83.093	8.301	65.644	12.622	0.00925	0.0159
chr11	13983784	13983785	7.05e-05	-0.2531	0.0637	0.01106	-0.1622	0.0638	447.8	0.005037	73	37	36	73	71.124	67.088	69.133	7.026	73.548	14.121	0.0494	0.0762
chr11	15963017	15963018	2.67e-06	0.3384	0.0721	0.7255	0.0249	0.071	454.903	2.594e-07	70	36	34	70	36.655	43.331	39.898	10.74	55.114	15.728	0.00443	0.00769
chr11	17032989	17032990	2.48e-09	-0.5285	0.0886	5.476e-07	-0.4435	0.0885	1120.71	0	73	37	36	72	71.135	61.055	66.164	26.601	37.932	9.492	1.38e-05	2.75e-05
chr11	19400055	19400056	6.94e-07	-1.9427	0.3914	0.4121	0.2247	0.274	198.011	4.481e-06	63	31	32	28	98.762	93.259	95.967	8.332	23.54	5.038	0.00151	0.00291
chr11	19403847	19403848	4.77e-06	0.3975	0.0869	0.02647	0.1928	0.0869	462.589	1.245e-10	73	37	36	73	86.425	89.509	87.946	7.314	81.11	19.862	0.00699	0.0116
chr11	19429091	19429092	1.44e-05	-0.3665	0.0845	0.03682	0.1723	0.0825	503.932	8.882e-16	73	37	36	73	90.347	87.855	89.118	6.828	94.466	20.304	0.016	0.0268
chr11	26361549	26361550	9.17e-07	-1.9208	0.3913	0.277	0.3919	0.3606	184.337	1.039e-05	73	37	36	19	1.388	0.433	0.917	4.636	75.26	14.895	0.00188	0.00347
chr11	44330075	44330076	1e-05	-0.303	0.0686	0.04722	-0.1353	0.0682	442.659	0.0005592	72	36	36	72	52.789	46.513	49.651	9.762	56	13.666	0.0122	0.0197
chr11	44884787	44884788	3.64e-05	-0.4453	0.1078	3.385e-05	0.4458	0.1075	509.645	0	73	37	36	72	94.828	92.541	93.7	7.689	100.904	21.192	0.0309	0.0469
chr11	57004340	57004341	1.52e-05	0.4168	0.0964	0.1527	-0.1366	0.0955	373.759	0.001142	68	35	33	68	35.011	45.285	39.997	12.71	32.132	7.992	0.0167	0.028
chr11	60677906	60677907	1.45e-07	-0.3414	0.0649	1.049e-05	-0.2848	0.0646	578.398	0	73	37	36	73	40.466	33.813	37.185	12.024	67.151	14.36	0.000417	0.000931
chr11	61102062	61102063	1.97e-05	-0.6264	0.1467	4.029e-07	0.7529	0.1486	505.44	0	73	37	36	65	97.326	94.71	96.036	7.665	89.74	23.587	0.0199	0.0333
chr11	61690816	61690817	7.95e-06	0.3332	0.0746	0.8505	0.0139	0.0738	557.463	0	72	37	35	72	58.327	63.382	60.784	14.239	51.042	14.171	0.0103	0.0176
chr11	62997004	62997005	3.26e-06	0.5711	0.1227	0.00128	0.4054	0.1259	482.878	0	73	37	36	68	93.511	95.21	94.349	6.621	78.795	19.026	0.00521	0.00874
chr11	63719761	63719762	1.94e-05	0.3668	0.0859	0.03587	-0.1773	0.0845	651.695	0	72	37	35	72	28.225	38.332	33.138	18.154	42.139	11.503	0.0197	0.0333
chr11	64120608	64120609	3.67e-07	1.2555	0.2469	0.7711	0.0728	0.2503	261.543	7.079e-08	70	35	35	44	94.381	97.572	95.976	8.115	33.571	9.103	0.000898	0.00182
chr11	64258606	64258607	3.54e-05	0.3439	0.0832	0.2798	-0.0889	0.0823	474.651	9.943e-11	73	37	36	73	59.435	67.518	63.421	12.958	41.425	8.41	0.0303	0.0462
chr11	65360327	65360328	6.42e-05	-0.3429	0.0858	0.8645	-0.0143	0.0836	496.138	1.11e-14	73	37	36	73	69.662	62.583	66.171	12.943	40.438	11.013	0.0461	0.0712
chr11	66336740	66336741	5.42e-05	0.4269	0.1058	0.006065	-0.2974	0.1084	434.48	1.104e-11	73	37	36	72	91.129	93.693	92.393	7.32	83.548	22.356	0.0409	0.0628
chr11	66362959	66362960	5.74e-08	-0.5742	0.1058	0.2048	-0.1305	0.1029	1119.44	0	70	36	34	58	49.465	41.904	45.793	34.4	29.971	8.244	0.000195	0.00041
chr11	68575152	68575153	8.32e-07	0.9006	0.1828	0.927	-0.0168	0.1839	318.771	2.605e-09	69	36	33	58	91.599	95.062	93.255	8.441	35.797	9.342	0.00175	0.00325
chr11	68638093	68638094	2.74e-05	-0.345	0.0822	0.4765	0.0581	0.0816	757.573	0	73	37	36	72	55.863	46.795	51.391	21.353	38.164	10.443	0.0251	0.0404
chr11	68638119	68638120	1.05e-06	-0.3895	0.0798	0.7217	0.0282	0.0792	696.191	0	73	37	36	73	55.398	45.628	50.58	19.34	41.055	10.898	0.00212	0.00376
chr11	68782089	68782090	2.25e-05	0.2672	0.063	0.0178	-0.1476	0.0623	580.887	0	73	37	36	73	68.971	73.175	71.044	10.244	79.151	20.704	0.022	0.0353
chr11	68782164	68782165	1.01e-05	0.2676	0.0606	0.004158	-0.1719	0.06	713.782	0	73	37	36	73	61.64	66.842	64.205	13.122	77.123	21.152	0.0122	0.0197
chr11	68975031	68975032	6e-06	0.5783	0.1278	0.06749	0.229	0.1253	483.554	0	72	37	35	68	88.456	92.602	90.472	10.443	50.583	14.454	0.00832	0.014
chr11	68986617	68986618	1.84e-06	0.4375	0.0917	0.1456	-0.1381	0.0949	507.405	0	67	35	32	67	93.058	94.181	93.594	7.261	140.522	39.952	0.00334	0.00616
chr11	69239753	69239754	5.81e-06	0.891	0.1966	0.04764	-0.3959	0.1999	310.176	3.943e-09	73	37	36	55	92.621	95.522	94.052	7.887	32.562	7.065	0.00812	0.0138
chr11	69323971	69323972	3.34e-05	-0.7753	0.1869	0.8149	-0.044	0.1878	435.267	0	73	37	36	51	9.742	4.876	7.342	12.231	32.877	7.661	0.029	0.0457
chr11	69813447	69813448	1.98e-07	-0.7565	0.1455	0.2362	0.163	0.1376	437.539	0	73	37	36	69	96.829	94.265	95.565	6.364	76.89	20.378	0.000543	0.00111
chr11	70351135	70351136	4.74e-05	-0.9731	0.2392	0.01172	-0.6367	0.2526	234.529	0.0001288	69	35	34	45	95.823	92.259	94.067	9.133	24.232	5.239	0.0374	0.0575
chr11	71098869	71098870	1.64e-26	1.0345	0.0971	6.228e-07	-0.4807	0.0964	459.096	0	41	20	21	41	85.084	93.356	89.321	11.549	162.098	28.648	1.53e-21	4.22e-22
chr11	73675979	73675980	2.54e-05	0.5296	0.1257	0.6762	0.0514	0.123	352.879	2.251e-06	66	36	30	65	70.184	76.366	72.994	13.064	24.561	5.614	0.0238	0.0384
chr11	74099889	74099890	3.45e-05	2.1713	0.5243	0.421	0.3463	0.4304	137.088	4.477e-07	42	22	20	12	2.194	10.277	6.043	14.997	18.262	3.053	0.0297	0.046
chr11	76368494	76368495	8.11e-07	0.4522	0.0917	0.0005773	-0.3139	0.0912	1141.81	0	72	37	35	69	49.186	56.542	52.762	31.317	33.611	9.288	0.00172	0.00325
chr11	76368509	76368510	4.26e-05	0.3662	0.0895	5.406e-05	-0.3597	0.0891	1336.96	0	72	37	35	67	53.432	59.972	56.611	32.718	36.014	9.855	0.0347	0.0533
chr11	76744970	76744971	4.97e-11	1.0832	0.1648	0.004295	0.4585	0.1606	489.424	0	73	37	36	60	92.236	96.259	94.22	10.717	49.753	8.908	4.29e-07	6.4e-07
chr11	86142612	86142613	6.61e-05	0.5116	0.1282	0.1236	-0.1946	0.1264	349.573	3.022e-05	72	37	35	67	86.259	91.581	88.846	6.997	41.458	9.729	0.0472	0.0721
chr11	88089813	88089814	2.1e-05	0.5349	0.1257	0.1641	0.1749	0.1257	351.413	4.626e-05	69	35	34	68	67.443	75.622	71.474	14.726	22.551	4.683	0.0209	0.0338
chr11	92286664	92286665	9.36e-06	1.5015	0.3388	0.0007352	-1.1572	0.3428	142.582	5.213e-07	32	17	15	22	86.035	93.867	89.706	17.52	18.125	2.744	0.0115	0.0188
chr11	92702572	92702573	4.85e-05	0.3863	0.0951	0.9133	-0.0101	0.0932	416.449	1.702e-06	73	37	36	72	10.596	13.871	12.211	5.843	68.315	18.658	0.0379	0.0577
chr11	92702959	92702960	1.83e-05	1.1268	0.263	0.2812	-0.2466	0.2289	185.374	0.19	59	31	28	43	4.072	10.404	7.077	6.354	23.542	6.075	0.0189	0.0318
chr11	93475999	93476000	2.53e-07	0.5243	0.1017	0.03256	-0.2215	0.1036	659.049	0	73	37	36	71	88.467	93.239	90.82	10.678	80.589	17.241	0.000661	0.00136
chr11	95977125	95977126	2.69e-05	-0.712	0.1696	0.2917	-0.1748	0.1657	273.515	0.02901	71	36	35	60	92.433	87.429	89.966	7.188	27.606	6.519	0.0248	0.0403
chr11	98324245	98324246	2.62e-06	0.6302	0.1341	0.2615	0.1529	0.1362	390.512	6.786e-11	73	37	36	69	93.518	94.83	94.165	6.22	64.712	15.251	0.00437	0.00769
chr11	101591325	101591326	3.25e-06	0.524	0.1126	0.008872	-0.2992	0.1143	412.004	6.075e-09	73	37	36	73	89.343	93.169	91.23	6.885	66.767	12.041	0.0052	0.00874
chr11	102365960	102365961	2.93e-05	0.3536	0.0846	0.184	0.1111	0.0837	458.87	2.452e-09	73	37	36	73	85.694	89.521	87.581	6.627	83.959	16.17	0.0263	0.0414
chr11	102366091	102366092	1.56e-05	0.3937	0.0911	0.1022	0.1467	0.0898	437.594	5.374e-08	73	37	36	73	85.677	89.039	87.335	6.831	70.288	14.788	0.0169	0.0283
chr11	102678703	102678704	2.4e-05	-0.3099	0.0734	0.4365	0.056	0.072	423.785	0.004071	72	37	35	72	68.236	62.223	65.313	8.572	54.708	14.41	0.0229	0.0371
chr11	102678726	102678727	2.16e-05	-0.3227	0.076	0.09341	-0.1258	0.075	434.887	0.000104	72	37	35	72	35.19	29.167	32.262	8.868	52.931	13.847	0.0213	0.0343
chr11	102678799	102678800	3.27e-05	-0.3224	0.0776	0.9663	-0.0032	0.0762	440.691	2.897e-06	71	37	34	71	60.545	54.246	57.529	10.972	45.577	11.171	0.0286	0.0453
chr11	107779130	107779131	1.06e-05	-0.4384	0.0995	0.003809	-0.2892	0.1	396.303	5.712e-06	70	35	35	70	70.021	62.544	66.282	13.249	31.614	10.997	0.0126	0.0203
chr11	111250286	111250287	3.74e-06	-0.3039	0.0657	0.06763	0.1195	0.0654	514.331	7.507e-12	73	37	36	73	25.993	21.3	23.678	8.089	83.233	25.056	0.00576	0.00944
chr11	113848188	113848189	1.59e-05	-0.7948	0.1842	0.4913	-0.1234	0.1793	278.044	0.002754	71	36	35	64	7.118	3.975	5.568	5.524	39.887	8.836	0.0171	0.0285
chr11	114478215	114478216	1.8e-31	-0.6225	0.0533	3.574e-13	-0.3766	0.0518	4780.99	0	66	31	35	48	34.978	26.289	30.37	34.103	139.864	36.387	4.65e-26	5.78e-27
chr11	116034823	116034824	4.62e-05	-0.344	0.0844	0.05644	-0.155	0.0812	1024.82	0	73	37	36	63	42.586	41.148	41.877	26.306	39.863	9.197	0.0367	0.0567
chr11	116216209	116216210	4.78e-05	-0.4359	0.1072	0.6541	0.0474	0.1059	352.106	0.03851	73	37	36	71	87.541	83.11	85.356	6.654	44.767	10.921	0.0375	0.0575
chr11	116661359	116661360	6.54e-05	-0.402	0.1007	1.265e-08	-0.5759	0.1012	395.96	1.165e-05	72	37	35	72	82.323	77.336	79.899	9.665	40.778	12.125	0.0467	0.0719
chr11	116661407	116661408	3.86e-05	-0.3781	0.0919	1.389e-20	-0.886	0.0953	410.174	5.21e-06	72	37	35	71	79.989	75.117	77.621	11.107	45.514	13.034	0.0321	0.0492
chr11	117678294	117678295	9.31e-06	0.6451	0.1455	0.7948	0.0366	0.1408	417.099	0	73	37	36	65	3.355	6.272	4.794	6.893	72.795	21.309	0.0115	0.0188
chr11	117678333	117678334	2.56e-09	0.7256	0.1218	0.1056	0.1861	0.115	407.159	4.741e-10	73	37	36	73	4.817	9.678	7.214	7.184	71.918	19.727	1.42e-05	2.75e-05
chr11	118043232	118043233	3.74e-06	0.6476	0.14	0.01311	0.3465	0.1397	349.443	6.016e-06	73	37	36	69	91.962	94.235	93.083	5.746	53.178	14.301	0.00576	0.00944
chr11	118230095	118230096	1.63e-07	-0.3388	0.0647	0.02872	-0.1408	0.0644	430.649	0.05772	73	37	36	73	31.062	25.124	28.134	6.802	76.548	19.898	0.000458	0.000999
chr11	118986860	118986861	5.78e-05	0.3069	0.0763	0.02331	0.1722	0.0759	688.65	0	73	37	36	73	48.721	55.648	52.137	18.745	45.616	12.275	0.0429	0.0658
chr11	119970433	119970434	2.01e-05	0.7992	0.1874	0.4312	-0.147	0.1868	270.185	0.002446	70	36	34	59	90.044	94.584	92.249	7.49	30.243	7.278	0.0202	0.0335
chr11	122234754	122234755	5.5e-05	0.7784	0.193	0.4321	-0.1489	0.1895	306.152	7.682e-08	73	37	36	58	93.42	96.286	94.833	7.192	37.247	8.33	0.0413	0.0631
chr11	125033450	125033451	2.91e-05	-0.2961	0.0708	0.001383	-0.2232	0.0698	463.952	1.282e-06	73	37	36	73	74.658	70.086	72.404	8.859	64.438	16.371	0.0262	0.0414
chr11	126226171	126226172	2.1e-05	1.0137	0.2383	0.6434	0.0997	0.2154	212.982	0.1267	67	34	33	50	3.149	6.474	4.787	4.243	33.746	8.4	0.0209	0.0338
chr11	126320504	126320505	9.83e-12	-1.3206	0.1939	0.9121	0.0183	0.1658	555.112	0	73	37	36	50	97.182	88.21	92.758	16.126	38.37	9.265	9.9e-08	1.41e-07
chr11	130301605	130301606	2.8e-05	0.2883	0.0688	0.02673	-0.15	0.0677	946.79	0	73	37	36	73	47.098	51.091	49.067	20.416	55.425	11.479	0.0255	0.0405
chr11	130431585	130431586	3.46e-05	-0.2702	0.0652	0.1651	-0.0888	0.064	688.337	0	73	37	36	73	60.06	58.373	59.228	14.301	64.37	13.341	0.0297	0.046
chr11	131104392	131104393	1.75e-07	-1.5278	0.2925	0.1321	0.416	0.2762	193.29	4.968e-12	35	16	19	26	89.963	78.041	83.491	23.2	20	4.845	0.000488	0.00102
chr11	131445703	131445704	1.64e-05	0.4478	0.1039	0.5902	0.0562	0.1043	349.495	0.2282	73	37	36	73	75.754	82.078	78.873	7.81	35.616	7.406	0.0175	0.0289
chr11	131737175	131737176	2.08e-05	0.7162	0.1683	0.527	0.1075	0.17	315.29	2.122e-05	73	37	36	67	93.088	94.995	94.028	6.647	42.151	10.245	0.0207	0.0338
chr11	131799765	131799766	3.63e-06	0.6916	0.1493	0.1709	-0.1981	0.1447	416.194	2.22e-16	73	37	36	68	92.303	96.255	94.252	8.287	62.836	10.491	0.00565	0.00944
chr11	133810659	133810660	1.87e-06	0.5988	0.1256	4.098e-11	0.8288	0.1256	475.741	0	73	37	36	68	96.116	97.095	96.598	6.4	135.767	23.849	0.00337	0.00616
chr11	134057906	134057907	2.52e-06	1.0503	0.2232	0.8753	-0.0324	0.2067	227.164	0.1593	73	37	36	51	95.244	98.302	96.752	2.983	50.082	11.159	0.00426	0.00769
chr11	134159509	134159510	3.47e-05	-0.2687	0.0649	0.07217	-0.1166	0.0648	520.348	3.902e-12	73	37	36	73	31.281	26.77	29.056	8.921	74.164	14.642	0.0298	0.046
chr11	134232230	134232231	8.58e-06	0.5727	0.1287	0.0001709	-0.4894	0.1302	678.693	0	66	34	32	58	72.399	79.916	76.043	26.425	30.758	12.159	0.0108	0.0181
chr11	134634300	134634301	2.75e-06	0.3788	0.0808	0.03555	0.1673	0.0796	461.598	6.437e-09	73	37	36	73	84.084	87.852	85.942	6.597	82.164	20.107	0.00454	0.00769
chr11	134721876	134721877	1.1e-05	0.3556	0.0809	0.001749	-0.2777	0.0887	380.548	0	41	21	20	41	80.912	84.82	82.818	9.115	124.341	35.362	0.013	0.0208
chr11	134721879	134721880	1.91e-08	0.5115	0.091	1.233e-06	-0.4913	0.1013	380.864	0	41	21	20	41	85.455	88.592	86.985	7.917	124.366	34.498	7.92e-05	0.000169
chr12	313095	313096	4.77e-05	-0.5827	0.1433	0.00619	0.3891	0.1421	411.692	0	69	36	33	56	12.896	8.415	10.753	10.143	38.739	10.57	0.0375	0.0505
chr12	313104	313105	2.72e-05	-0.5976	0.1424	0.003516	0.4134	0.1417	392.933	5.551e-16	70	36	34	59	12.708	8.804	10.812	9.757	39.071	10.873	0.025	0.0362
chr12	740087	740088	7.25e-07	-0.6708	0.1354	0.6941	-0.0525	0.1335	596.422	0	59	30	29	45	38.414	25.828	32.228	27.576	21.763	5.572	0.00157	0.0022
chr12	740100	740101	1.4e-06	-0.6573	0.1362	0.8641	0.0231	0.1351	539.586	0	61	32	29	45	34.323	22.081	28.503	23.925	22.492	5.847	0.00266	0.00359
chr12	850133	850134	5.47e-05	-1.1325	0.2807	0.1618	0.3652	0.261	218.186	3.483e-06	63	34	29	37	96.647	91.896	94.46	10.299	23.063	5.161	0.0412	0.0546
chr12	1974174	1974175	4.8e-05	-0.3834	0.0943	0.02088	-0.2105	0.0911	388.472	5.992e-06	65	33	32	65	50.6	43.278	46.996	12.65	35.354	9.511	0.0376	0.0505
chr12	2127348	2127349	8.78e-06	-0.5042	0.1134	0.002547	-0.3474	0.1151	499.838	0	73	37	36	73	94.07	92.073	93.085	7.213	77.973	13.805	0.011	0.0155
chr12	2127383	2127384	1.13e-08	-1.3052	0.2286	0.4103	0.1624	0.1973	533.737	0	73	37	36	35	3.418	0.959	2.205	8.829	79.041	15.257	5.03e-05	6.34e-05
chr12	2848974	2848975	1.16e-05	1.2836	0.2928	0.01828	0.6567	0.2782	158.11	0.0004141	35	17	18	31	78.744	88.456	83.739	13.625	19.429	4.161	0.0136	0.0194
chr12	3446088	3446089	4.12e-05	0.3115	0.076	0.09497	-0.1247	0.0747	437.278	0.0001656	73	37	36	73	68.96	73.531	71.214	8.599	55.164	13.882	0.0338	0.0473
chr12	3565760	3565761	2.16e-05	0.4929	0.116	0.00115	-0.3792	0.1166	417.939	3.373e-11	73	37	36	71	87.393	91.484	89.411	9.207	51.151	11.671	0.0213	0.0309
chr12	6128126	6128127	1.8e-08	1.0732	0.1906	0.8995	-0.025	0.1976	270.225	9.427e-05	65	34	31	57	88.325	94.819	91.422	9.002	28.4	7.099	7.5e-05	8.87e-05
chr12	6482769	6482770	5.39e-06	-0.7667	0.1685	0.0006167	0.5788	0.169	349.551	3.56e-10	73	37	36	65	94.433	91.947	93.207	8.931	38.26	8.876	0.00769	0.0112
chr12	7904079	7904080	6.95e-06	-0.3744	0.0833	0.773	0.0235	0.0813	439.607	1.912e-06	73	37	36	73	88.138	85.241	86.709	5.97	84.315	20.431	0.0093	0.013
chr12	8594636	8594637	6.66e-05	-0.7894	0.1979	0.07795	-0.3365	0.1909	407.674	0	69	35	34	51	95.069	91.323	93.223	12.616	27.464	9.243	0.0474	0.0625
chr12	9268379	9268380	5.58e-05	0.5755	0.1428	0.7854	0.0386	0.1418	384.435	9.216e-11	73	37	36	70	92.399	94.489	93.429	7.148	54.288	10.362	0.0417	0.055
chr12	9446931	9446932	1.75e-08	0.5441	0.0966	3.384e-05	0.4142	0.0999	1123.75	0	67	34	33	50	44.017	53.231	48.555	33.046	31.91	11.158	7.35e-05	8.87e-05
chr12	11231893	11231894	1.77e-09	1.9262	0.3201	0.2368	-0.3864	0.3266	227.068	1.501e-13	50	24	26	29	88.19	96.703	92.617	19.462	26.14	9.181	1.04e-05	1.16e-05
chr12	11700275	11700276	9.13e-17	-0.5305	0.0638	0.7083	0.0239	0.0638	3276.61	0	72	37	35	58	70.932	64.875	67.988	35.533	76.028	34.405	2.5e-12	1.5e-12
chr12	11700277	11700278	1.02e-16	-0.5282	0.0636	0.8891	-0.0089	0.0636	3345.6	0	72	37	35	57	70.978	65.084	68.113	35.504	76.611	34.578	2.75e-12	1.5e-12
chr12	11700284	11700285	2.1e-17	-0.5353	0.0631	0.3086	0.0639	0.0628	3263.22	0	72	37	35	66	71.031	64.728	67.967	35.013	77.875	35.16	6.58e-13	4.85e-13
chr12	11700292	11700293	5.62e-15	-0.4876	0.0624	0.3121	0.0627	0.062	3300.25	0	72	37	35	69	70.433	64.928	67.757	34.947	79.347	35.524	1.08e-10	6.65e-11
chr12	11700303	11700304	2.12e-17	-0.5296	0.0624	0.1813	0.0825	0.0617	3388.85	0	72	37	35	63	71.228	64.882	68.143	35.07	79.931	35.901	6.58e-13	4.85e-13
chr12	11700321	11700322	8.54e-13	-0.4445	0.0622	0.03486	-0.1311	0.0621	3169.41	0	72	37	35	62	71.732	67.593	69.72	33.902	79.306	33.741	1.1e-08	7.77e-09
chr12	11700329	11700330	2.14e-18	-0.536	0.0613	0.6333	0.0288	0.0604	3312.98	0	73	37	36	66	70.848	64.942	67.935	34.108	80.589	35.875	7.11e-14	8.43e-14
chr12	11700343	11700344	1.11e-14	-0.4753	0.0615	0.06155	0.114	0.061	2901.35	0	72	37	35	71	67.567	61.958	64.84	33.152	77.958	32.64	1.94e-10	1.19e-10
chr12	25104752	25104753	4.27e-05	0.8319	0.2033	2.515e-07	1.0514	0.2039	349.761	0	68	36	32	39	90.426	93.206	91.734	12.415	26.206	6.724	0.0347	0.0477
chr12	26200912	26200913	3.34e-05	0.5632	0.1358	0.3737	0.1185	0.1332	353.147	1.269e-06	71	36	35	68	83.538	89.23	86.344	9.682	31.324	7.779	0.029	0.042
chr12	26351620	26351621	2.2e-05	-0.7893	0.186	0.2181	-0.2217	0.18	274.961	0.001075	72	37	35	58	94.575	90.807	92.743	8.005	29.861	7.137	0.0216	0.0309
chr12	26492184	26492185	4.29e-07	1.1894	0.2353	0.6694	-0.0981	0.2298	285.572	6.015e-12	67	33	34	44	90.235	95.532	92.923	12.426	24.493	5.824	0.00103	0.00148
chr12	29299033	29299034	5.32e-05	-0.8656	0.2142	0.7133	0.0718	0.1955	275.537	2.339e-06	73	37	36	52	96.581	93.059	94.844	8.668	33.219	7.326	0.0404	0.0537
chr12	30996909	30996910	3.45e-08	0.9479	0.1718	0.001256	-0.5474	0.1697	300.808	0.001232	73	37	36	68	93.33	96.493	94.89	6.971	52.11	12.463	0.000129	0.000157
chr12	31405332	31405333	3.86e-05	0.2364	0.0574	2.109e-08	-0.3211	0.0573	626.137	0	73	37	36	73	58.407	63.736	61.035	11.874	83.644	23.068	0.0321	0.0465
chr12	33178981	33178982	2.41e-05	0.7208	0.1707	0.5728	0.0948	0.1682	323.328	7.606e-08	72	37	35	61	90.358	93.367	91.821	8.426	31.486	7.883	0.023	0.0331
chr12	33205728	33205729	5.93e-06	0.7129	0.1574	0.6911	0.0595	0.1497	405.078	0	71	37	34	63	92.971	95.588	94.224	8.036	52.648	15.852	0.00824	0.0117
chr12	41221893	41221894	3.06e-05	-0.3075	0.0737	0.4289	0.0579	0.0731	619.4	0	73	37	36	73	21.825	16.996	19.444	10.972	79.082	19.263	0.0271	0.0393
chr12	41221945	41221946	1.72e-06	-0.317	0.0663	0.9203	0.0066	0.0656	669.832	0	73	37	36	73	26.26	19.892	23.12	11.792	85.027	17.748	0.00315	0.00414
chr12	41222081	41222082	7.74e-07	-0.3329	0.0674	0.4668	0.0485	0.0667	582.133	0	73	37	36	73	23.831	18.828	21.364	9.676	86.466	14.381	0.00165	0.00229
chr12	43441481	43441482	6.77e-05	0.2628	0.066	0.08448	0.1129	0.0654	648.14	0	73	37	36	73	55.425	61.191	58.268	14.101	62.411	11.541	0.0479	0.063
chr12	48185809	48185810	8.11e-06	-0.8662	0.1941	0.0408	0.3702	0.181	382.298	0	70	36	34	53	96.921	94.517	95.754	7.989	48.114	12.53	0.0104	0.0148
chr12	52462839	52462840	4.32e-05	0.4465	0.1092	0.02346	0.2511	0.1108	412.979	2.807e-09	72	36	36	72	17.571	23.429	20.5	11.086	34.417	8.465	0.035	0.0477
chr12	52462847	52462848	3.57e-05	0.3731	0.0903	0.001278	0.294	0.0913	519.957	0	72	36	36	72	32.584	37.78	35.182	15.811	36.278	8.811	0.0305	0.0444
chr12	52490583	52490584	4.82e-05	1.0368	0.2551	7.922e-06	1.0895	0.2439	278.094	2.9e-10	73	37	36	43	94.368	97.498	95.911	11.703	34.055	7.774	0.0377	0.0505
chr12	56904736	56904737	5.42e-07	0.9897	0.1975	0.0001506	0.7243	0.1911	359.603	0	70	36	34	50	91.113	95.082	93.041	12.006	28.014	6.13	0.00124	0.00178
chr12	58606175	58606176	4.69e-09	0.5205	0.0888	0.00387	-0.2556	0.0885	1007.09	0	73	37	36	72	58.432	67.454	62.881	26.129	37.082	8.472	2.37e-05	2.92e-05
chr12	59940564	59940565	1.32e-06	1.2049	0.2491	0.07774	0.449	0.2546	229.328	0.0001251	66	35	31	46	93.825	96.873	95.257	7.168	28.53	7.465	0.00255	0.00348
chr12	63186384	63186385	1.26e-07	1.2094	0.2289	0.08519	-0.3985	0.2315	239.393	3.917e-07	51	28	23	46	81.944	92.209	86.573	14.987	20	3.544	0.000368	0.000486
chr12	70215305	70215306	1.35e-05	-0.3519	0.0809	0.002895	-0.2355	0.0791	748.752	0	73	37	36	73	80.714	77.358	79.059	15.174	61.479	13.122	0.0152	0.0218
chr12	72825961	72825962	1.68e-10	-0.7664	0.12	0.000399	0.3974	0.1122	590.345	0	73	37	36	66	93.646	87.082	90.409	11.579	53.808	14.206	1.29e-06	1.33e-06
chr12	73267135	73267136	1.49e-14	0.6753	0.0878	0.02666	0.1936	0.0873	1648.42	0	73	37	36	59	58.601	69.232	63.844	33.291	39.425	7.665	2.57e-10	1.47e-10
chr12	76480328	76480329	6.48e-06	0.9303	0.2063	0.02594	0.4931	0.2214	186.373	0.0002633	35	17	18	35	50.936	61.653	56.448	19.449	17.886	3.504	0.00883	0.0124
chr12	87749712	87749713	1.46e-05	-0.5191	0.1197	0.2901	-0.1253	0.1185	334.835	0.08987	73	37	36	72	88.024	83.94	86.01	6.966	38.918	8.176	0.0162	0.0233
chr12	93015458	93015459	3.13e-05	-0.7815	0.1877	0.5822	0.0956	0.1737	306.671	6.669e-07	73	37	36	59	95.622	93.304	94.479	7.977	42.151	7.421	0.0277	0.0398
chr12	93968649	93968650	5.5e-05	0.2751	0.0682	1.08e-09	-0.415	0.0681	941.576	0	73	37	36	72	57.089	64.22	60.606	21.565	62.589	12.535	0.0413	0.0546
chr12	95828915	95828916	6.88e-10	-0.6732	0.1091	0.3248	-0.1012	0.1028	952.899	0	73	37	36	70	95.495	92.328	93.933	11.594	110.26	21.118	4.39e-06	5.09e-06
chr12	96877959	96877960	8.59e-07	0.8263	0.1679	0.9997	0.0001	0.1674	430.683	0	73	37	36	64	92.96	96.569	94.74	8.84	52.74	12.737	0.00179	0.00248
chr12	100986256	100986257	2.66e-07	0.8325	0.1618	0.0001976	0.5951	0.1599	361.915	1.111e-10	73	37	36	66	94.732	96.811	95.758	7.708	70.192	12.273	0.000691	0.000981
chr12	101062672	101062673	7.01e-05	-0.2052	0.0516	0.1511	-0.0731	0.0509	510.25	2.82e-06	73	37	36	73	60.659	56.925	58.818	7.531	100.548	25.824	0.0492	0.0648
chr12	102259331	102259332	2.99e-05	0.5847	0.1401	0.0006528	-0.5096	0.1495	406.042	1.443e-15	72	37	35	66	90.513	93.824	92.123	9.875	47.625	11.578	0.0267	0.0389
chr12	102319764	102319765	7.44e-06	1.0136	0.2262	0.3233	0.2316	0.2345	250.647	2.034e-05	70	36	34	47	92.914	96.129	94.475	7.593	27.671	7.535	0.00976	0.0137
chr12	104990681	104990682	2.94e-06	-0.5231	0.1119	0.00041	-0.3945	0.1116	484.77	0	73	37	36	72	95.394	93.137	94.281	6.409	100.808	20.665	0.00479	0.00656
chr12	105096606	105096607	1.27e-07	1.519	0.2875	0.2594	0.333	0.2952	212.317	0.000116	70	35	35	36	95.943	98.239	97.091	7.279	35.5	9.494	0.000371	0.000486
chr12	108341439	108341440	2.29e-05	-0.9216	0.2176	0.9453	-0.0144	0.2103	180.923	0.2012	47	25	22	42	88.259	80.514	84.634	9.32	19.596	4.084	0.0222	0.0319
chr12	109017620	109017621	1.62e-05	0.4907	0.1138	0.3332	0.1115	0.1153	493.984	0	73	37	36	70	94.404	95.49	94.939	5.86	107.493	39.184	0.0173	0.0246
chr12	110370719	110370720	4.73e-05	-0.5776	0.142	3.996e-05	0.5628	0.137	605.347	0	73	37	36	68	94.512	92.087	93.316	11.725	52	12.078	0.0373	0.0505
chr12	111050500	111050501	5.82e-07	1.1069	0.2215	0.001023	-0.7944	0.2419	256.558	0.0004034	73	37	36	54	94.294	97.181	95.718	5.945	36.342	8.699	0.00131	0.00184
chr12	112993853	112993854	6.44e-06	0.3257	0.0722	0.01456	-0.1799	0.0736	565.851	0	73	37	36	73	73.56	78.087	75.792	11.245	66.548	14.914	0.00878	0.0124
chr12	116930666	116930667	4.09e-05	0.9076	0.2212	0.01511	-0.5505	0.2266	267.556	3.721e-07	71	37	34	46	94.034	96.977	95.443	6.69	32.028	9.157	0.0336	0.0473
chr12	117037253	117037254	1.04e-07	0.801	0.1506	0.3268	-0.1556	0.1587	403.029	1.11e-16	73	37	36	65	95.458	97.195	96.314	6.424	79.589	16.132	0.000319	0.000425
chr12	117482953	117482954	4.36e-06	0.4145	0.0902	0.531	-0.0548	0.0874	511.779	0	72	36	36	72	22.035	27.863	24.949	13.38	46.75	13.193	0.0065	0.00938
chr12	117796158	117796159	1.65e-08	0.5145	0.0911	0.4166	-0.0739	0.091	397.684	0.0009705	73	37	36	72	74.548	82.946	78.689	9.209	47.247	12.447	7.02e-05	8.86e-05
chr12	120763758	120763759	1.01e-06	0.9075	0.1856	0.02936	-0.3625	0.1664	441.337	0	73	37	36	43	2.371	4.146	3.246	5.024	78.438	21.662	0.00204	0.00277
chr12	120763775	120763776	6.47e-09	0.8238	0.1419	0.01319	-0.3245	0.1309	577.019	0	73	37	36	53	3.973	6.437	5.188	7.336	80.452	21.149	3.13e-05	3.83e-05
chr12	120763806	120763807	3.95e-05	0.5791	0.1409	0.159	-0.1883	0.1337	553.266	0	73	37	36	53	4.079	5.559	4.809	6.583	82.274	19.8	0.0328	0.0465
chr12	120763812	120763813	2.5e-05	0.6484	0.1538	0.2917	-0.1542	0.1462	496.218	0	73	37	36	48	3.468	5.113	4.279	6.153	80.63	19.554	0.0235	0.0336
chr12	120763815	120763816	3.53e-06	0.6959	0.1501	0.3839	-0.1222	0.1404	524.317	0	73	37	36	48	3.504	5.424	4.451	6.305	80.329	19.218	0.00553	0.00773
chr12	120763818	120763819	9.28e-06	0.6464	0.1458	0.9252	-0.0128	0.1361	554.871	0	73	37	36	50	4.039	5.648	4.832	6.919	78.986	18.7	0.0114	0.0161
chr12	121087482	121087483	5.24e-05	0.3772	0.0933	0.3169	0.0901	0.0901	407.544	6.883e-05	73	37	36	72	9.401	12.75	11.053	5.293	80.479	23.639	0.04	0.0535
chr12	121087777	121087778	1.03e-06	0.3313	0.0678	0.02488	0.1491	0.0665	566.81	0	71	36	35	71	36.376	43.782	40.027	12.825	61.789	16.044	0.00208	0.00278
chr12	121087813	121087814	5.93e-06	0.3643	0.0804	0.0539	0.151	0.0783	449.363	2.061e-08	70	36	34	70	43.789	51.053	47.317	12.255	43.271	11.346	0.00824	0.0117
chr12	122020205	122020206	7.08e-05	0.9289	0.2338	0.5335	0.137	0.22	225.762	0.03131	73	37	36	49	1.573	3.894	2.717	2.865	49.932	10.764	0.0495	0.0649
chr12	123104323	123104324	1.6e-05	1.4294	0.3314	0.4276	-0.2689	0.3389	168.915	0.006708	60	31	29	33	94.238	97.709	95.915	7.612	22.117	4.971	0.0172	0.0246
chr12	123340920	123340921	2.75e-07	-0.8412	0.1637	0.3561	0.1405	0.1523	314.743	2.544e-05	70	36	34	64	93.976	88.671	91.399	7.768	35.343	9.06	0.000711	0.000985
chr12	125153235	125153236	4.43e-05	-0.6921	0.1695	0.004436	-0.4775	0.1678	323.084	3.104e-10	62	32	30	58	87.189	79.25	83.348	14.542	21.968	4.364	0.0356	0.048
chr12	125157316	125157317	3.8e-05	0.4313	0.1047	5.137e-07	-0.5591	0.1114	846.769	0	73	37	36	71	93.494	93.456	93.475	10.904	93.521	19.054	0.0318	0.0463
chr12	125897465	125897466	5.9e-07	-0.7697	0.1541	0.5338	-0.0923	0.1483	356.761	3.463e-09	73	37	36	65	96.699	93.991	95.364	6.378	66.822	14.344	0.00133	0.00184
chr12	126289872	126289873	6.52e-05	0.3665	0.0918	0.8158	0.0215	0.0921	379.963	0.05684	73	37	36	73	89.509	92.433	90.951	4.028	95.781	17.526	0.0467	0.0618
chr12	127103725	127103726	5.58e-06	0.7216	0.1589	0.9679	0.0062	0.154	317.75	8.357e-05	73	37	36	65	90.448	94.863	92.625	7.215	39.479	9.434	0.0079	0.0114
chr12	129056991	129056992	4.32e-05	-0.4479	0.1095	1.464e-06	-0.5445	0.1131	392.147	1.663e-07	72	37	35	70	94.424	91.976	93.234	5.976	88.389	27.972	0.035	0.0477
chr12	129330352	129330353	2.55e-08	-1.6735	0.3005	0.3063	0.2797	0.2734	211.648	0	31	17	14	23	83.541	79.038	81.507	26.979	26.161	11.765	9.95e-05	0.000121
chr12	129444597	129444598	3.78e-08	0.4158	0.0756	0.8521	-0.0139	0.0746	501.215	1.027e-12	73	37	36	73	69.242	76.973	73.055	10.986	58.055	13.94	0.000139	0.000159
chr12	129444679	129444680	4.36e-05	0.2557	0.0625	0.006578	-0.1696	0.0624	500.189	2.113e-08	73	37	36	73	51.864	58.142	54.96	9.814	66.822	13.574	0.0352	0.0477
chr12	129551678	129551679	9.55e-06	0.4517	0.102	0.154	-0.1447	0.1015	432.978	2.004e-10	73	37	36	71	87.413	91.163	89.262	6.312	66.849	16.087	0.0117	0.0164
chr12	129551685	129551686	1.57e-05	0.4527	0.1048	0.7602	0.0315	0.1034	469.862	0	73	37	36	70	88.724	91.701	90.192	6.853	67.781	16.724	0.0169	0.0245
chr12	129551814	129551815	2.46e-17	0.7981	0.0942	0.2684	0.1019	0.0921	711.183	0	73	37	36	73	84.511	90.229	87.331	11.395	72.055	17.879	7.44e-13	4.85e-13
chr12	129551820	129551821	6.53e-21	0.8355	0.0891	0.07217	0.1547	0.086	941.16	0	73	37	36	73	81.967	89.204	85.536	15.175	72.507	18.377	3.1e-16	3.86e-16
chr12	129551828	129551829	2.83e-23	0.8112	0.0816	0.2885	0.0841	0.0792	859.549	0	73	37	36	72	78.129	86.763	82.387	15.262	72.795	18.975	1.78e-18	3.35e-18
chr12	129551841	129551842	1.18e-15	0.6835	0.0854	0.2039	0.1063	0.0836	738.075	0	73	37	36	73	81.196	87.942	84.523	12.685	72.945	19.395	2.53e-11	1.54e-11
chr12	130023535	130023536	1.49e-06	-0.3722	0.0773	7.132e-08	-0.4132	0.0767	937.611	0	73	37	36	73	85.624	79.627	82.666	13.396	79.452	21.589	0.00279	0.00366
chr12	130186517	130186518	2.56e-06	0.4632	0.0985	0.005971	0.2656	0.0966	432.549	9.346e-09	73	37	36	73	90.944	93.753	92.329	5.647	100.37	25.204	0.0043	0.00587
chr12	130520711	130520712	1.1e-09	0.4546	0.0746	0.8507	-0.014	0.0745	519.076	7.327e-15	73	37	36	73	72.811	80.016	76.364	9.999	66.356	13.993	6.75e-06	7.67e-06
chr12	130527697	130527698	3.74e-08	0.3756	0.0682	2.134e-95	1.4483	0.0699	2811.51	0	59	32	27	58	81.603	86.908	84.031	24.987	151.797	30.407	0.000137	0.000159
chr12	130527865	130527866	2.03e-05	-0.3184	0.0747	0.1321	-0.1151	0.0765	501.568	9.626e-14	72	37	35	72	91.257	89.226	90.269	4.961	130.472	29.981	0.0204	0.0296
chr12	130824056	130824057	3.9e-05	-0.2799	0.068	0.9623	-0.0031	0.0664	499.846	5.848e-10	73	37	36	73	38.174	31.976	35.118	9.182	62.849	17.022	0.0324	0.0465
chr12	130824268	130824269	2.5e-05	-0.2852	0.0677	0.3095	0.0671	0.066	511.116	1.654e-11	73	37	36	73	59.232	53.771	56.539	10.379	58.534	16.169	0.0235	0.0336
chr12	131142645	131142646	1.89e-06	-0.3422	0.0718	1.807e-05	0.2959	0.069	582.379	0	73	37	36	73	82.677	77.137	79.945	9.485	82.986	20.561	0.0034	0.00447
chr12	131142772	131142773	2.2e-05	-0.3458	0.0815	0.0421	0.1615	0.0795	471.177	3.663e-10	73	37	36	73	88.984	85.771	87.399	5.889	90.63	20.727	0.0216	0.0309
chr12	131197127	131197128	3.97e-05	-0.5145	0.1252	0.1552	0.1734	0.122	341.154	0.00466	73	37	36	70	94.318	91.156	92.758	4.108	64.616	11.866	0.0328	0.0465
chr12	131198596	131198597	2.8e-05	-0.2967	0.0708	0.06442	0.1311	0.0709	521.062	2.198e-14	73	37	36	73	31.303	25.345	28.365	10.424	63.822	18.395	0.0255	0.0368
chr12	131212966	131212967	5.01e-05	0.5471	0.1349	0.4334	-0.1085	0.1385	389.959	1.501e-10	73	37	36	72	93.077	95.207	94.128	6.209	66.932	21.356	0.0388	0.0515
chr12	131213003	131213004	1.95e-05	-0.4037	0.0945	4.061e-34	1.1603	0.0953	947.429	0	73	37	36	69	85.384	82.097	83.763	17.734	65.616	21.407	0.0198	0.0288
chr12	131441962	131441963	4.39e-07	0.4718	0.0934	0.6466	0.0423	0.0923	1515.56	0	73	37	36	44	28.699	39.518	34.035	31.627	34.904	8.111	0.00105	0.00148
chr12	131769264	131769265	5.76e-05	0.6256	0.1555	9.928e-08	-0.854	0.1603	512.906	0	71	36	35	63	88.691	94.472	91.541	12.691	42.169	11.848	0.0428	0.0563
chr12	131829235	131829236	8.48e-06	-1.5343	0.3446	0.2424	-0.3484	0.298	164.943	8.014e-05	45	23	22	30	96.511	88.365	92.529	10.89	20.289	3.293	0.0107	0.0152
chr12	132293329	132293330	4.82e-06	-0.4727	0.1034	0.4977	-0.0698	0.1029	487.293	0	71	36	35	70	73.892	64.771	69.396	17.011	29.338	7.546	0.00706	0.0102
chr12	132599895	132599896	1e-05	-0.6561	0.1485	0.6399	0.0665	0.1422	433.924	0	72	37	35	65	94.81	91.825	93.359	8.724	50.444	12.633	0.0121	0.0169
chr12	132681637	132681638	1.22e-05	-1.0603	0.2424	0.09562	0.3702	0.2222	262.574	1.319e-08	66	35	31	44	96.04	90.725	93.543	10.508	25.727	6.275	0.0141	0.0201
chr12	132864231	132864232	5e-05	0.6902	0.1702	0.0002184	0.6133	0.1659	390.039	0	66	35	31	55	86.692	91.599	88.997	13.663	27.485	7.111	0.0387	0.0515
chr12	132872361	132872362	1.48e-06	-0.8179	0.1699	0.002121	-0.5236	0.1704	348.163	1.144e-11	72	36	36	60	95.845	94.044	94.945	7.877	48.708	12.964	0.00279	0.00366
chr12	132877646	132877647	6.18e-05	-0.7215	0.1801	0.07671	-0.2993	0.1691	205.298	0.0001827	38	20	18	38	38.985	29.32	34.407	16.336	20.605	4.182	0.045	0.0599
chr12	132944032	132944033	1.57e-05	0.543	0.1258	0.002875	0.3817	0.1281	289.158	0.0557	61	29	32	61	60.674	71.017	66.1	14.2	21.525	4.474	0.017	0.0245
chr12	133019822	133019823	3.61e-05	-0.825	0.1997	8.622e-10	1.2394	0.2021	452.371	0	73	37	36	49	97.019	93.209	95.14	11.781	38.014	9.097	0.0307	0.0444
chr12	133020005	133020006	4.28e-05	-0.5608	0.1371	0.18	0.1768	0.1319	423.927	9.992e-16	73	37	36	69	93.976	89.099	91.571	10.121	47.616	11.18	0.0347	0.0477
chr12	133052863	133052864	2.58e-06	0.6587	0.1401	0.003842	-0.4188	0.1449	410.002	2.887e-15	73	37	36	67	94.615	96.63	95.609	6.598	80.863	19.668	0.00432	0.00587
chr12	133108136	133108137	9.37e-07	0.5412	0.1103	0.0003741	-0.3906	0.1098	500.273	0	67	34	33	67	60.041	73.181	66.513	20.277	27.179	7.319	0.00192	0.00264
chr12	133128014	133128015	6.53e-05	0.9771	0.2447	0.0002594	0.8142	0.2229	284.732	8.279e-10	70	36	34	48	92.799	97.342	95.005	9.978	33.071	9.307	0.0467	0.0618
chr12	133202012	133202013	6.51e-05	0.4036	0.1011	0.371	-0.0896	0.1001	517.698	0	69	36	33	67	70.999	74.853	72.842	15.303	34.145	8.905	0.0467	0.0618
chr12	133309456	133309457	4.64e-12	-1.0369	0.1499	1.112e-08	0.8267	0.1447	491.776	0	73	37	36	67	98.028	96.705	97.375	5.992	118.068	34.557	5.11e-08	3.92e-08
chr12	133350799	133350800	1.89e-05	1.0279	0.2403	0.853	0.0423	0.2281	262.893	1.984e-06	69	36	33	51	93.297	97.362	95.241	7.491	33.594	8.686	0.0193	0.0283
chr13	19692806	19692807	3.34e-07	0.5232	0.1025	0.2962	0.107	0.1024	491.235	0	73	37	36	72	83.949	88.554	86.22	10.145	53.753	11.83	0.000829	0.00106
chr13	19919106	19919107	5.49e-05	0.4549	0.1128	0.7395	0.0365	0.1098	435.374	1.537e-13	72	36	36	72	9.402	13.385	11.394	8.116	54.5	17.607	0.0413	0.0592
chr13	19919158	19919159	1.87e-05	0.3995	0.0933	0.782	0.0252	0.0912	586.08	0	73	37	36	71	13.094	16.722	14.883	9.925	63.329	18.957	0.0191	0.0291
chr13	19919177	19919178	6.08e-05	0.3373	0.0841	0.8061	-0.0201	0.0818	645.957	0	73	37	36	72	15.664	19.73	17.669	11.246	67.041	20.355	0.0445	0.0627
chr13	20139028	20139029	5.94e-05	-0.2534	0.0631	0.9066	-0.0074	0.0627	489.47	1.337e-07	73	37	36	73	40.987	35.547	38.304	9.883	69.192	21.011	0.0437	0.0622
chr13	21951294	21951295	3.55e-05	0.8164	0.1974	1.795e-10	1.3217	0.2072	390.992	0	67	35	32	42	91.821	95.371	93.517	12.318	26.597	7.832	0.0303	0.0437
chr13	21951797	21951798	5.39e-08	0.3754	0.069	0.001181	0.2194	0.0676	1124.78	0	73	37	36	72	62.751	70.697	66.669	21.489	70.274	27.381	0.000186	0.00027
chr13	22058152	22058153	5.76e-06	-0.3455	0.0762	0.001974	-0.2339	0.0756	451.648	2.163e-06	73	37	36	73	87.535	83.886	85.736	6.092	91.562	20.745	0.00807	0.0126
chr13	23717126	23717127	2.13e-05	-0.5149	0.1211	0.119	0.1889	0.1212	407.254	7.031e-11	73	37	36	70	95.903	93.437	94.687	5.954	90.192	21.895	0.021	0.0311
chr13	24930535	24930536	1.06e-14	-0.6614	0.0855	1.75e-14	0.6612	0.0862	1579.3	0	73	37	36	60	63.406	48.344	55.978	34.515	39.795	12.298	1.86e-10	7.39e-10
chr13	25080108	25080109	2.9e-05	0.9497	0.2271	0.01172	-0.607	0.2408	327.705	5.551e-16	73	37	36	47	94.454	97.434	95.923	8.828	35.877	9.238	0.0262	0.0381
chr13	27285487	27285488	5.43e-05	0.3811	0.0944	0.5102	-0.0612	0.0929	451.193	2.036e-10	73	37	36	73	21.525	29.411	25.414	12.046	39.342	8.726	0.041	0.0592
chr13	27999369	27999370	4.61e-05	-0.3002	0.0737	0.2255	-0.0881	0.0727	1033.33	0	73	37	36	73	27.67	24.656	26.184	19.038	63.521	17.142	0.0367	0.053
chr13	28016410	28016411	9.5e-08	0.2988	0.056	0.001362	0.1771	0.0553	1363.72	0	73	37	36	73	27.975	33.269	30.586	18.111	100.685	17.437	0.000295	0.000392
chr13	28016422	28016423	2.44e-08	0.3236	0.058	0.0005778	0.198	0.0575	1201.1	0	73	37	36	73	24.651	29.847	27.214	16.08	100.26	16.636	9.66e-05	0.000161
chr13	28016480	28016481	5.11e-09	0.3511	0.0601	0.01924	0.1384	0.0591	1315.45	0	73	37	36	73	27.336	33.549	30.4	18.981	87.822	16.863	2.55e-05	5.12e-05
chr13	28016483	28016484	2.61e-08	0.3371	0.0606	0.04944	0.1172	0.0597	1302.49	0	73	37	36	73	27.376	32.913	30.106	19.034	86.699	16.489	0.000101	0.000161
chr13	28016485	28016486	3.7e-09	0.3581	0.0607	0.03803	0.124	0.0598	1244.8	0	73	37	36	73	27.48	33.391	30.395	18.738	85.589	16.307	1.95e-05	4.32e-05
chr13	28016488	28016489	1.06e-09	0.379	0.0621	0.02873	0.1338	0.0612	1229.15	0	73	37	36	73	26.423	32.554	29.447	18.674	83.726	16.185	6.52e-06	2.47e-05
chr13	28016512	28016513	7.33e-08	0.345	0.0641	0.03363	0.1353	0.0637	1204.82	0	73	37	36	73	26.4	32.537	29.427	19.136	77.945	15.184	0.000241	0.000343
chr13	28016533	28016534	1.57e-07	0.3533	0.0674	0.02071	0.1533	0.0663	1027.23	0	73	37	36	73	25.401	31.759	28.536	17.748	73.014	14.643	0.000447	0.000612
chr13	30251679	30251680	1.76e-07	0.4583	0.0878	0.1918	-0.114	0.0873	845.235	0	73	37	36	73	73.36	81.178	77.215	17.977	49.26	10.817	0.000491	0.000651
chr13	33598650	33598651	5.74e-06	-0.6797	0.1499	4.413e-07	0.7097	0.1405	436.986	0	73	37	36	65	95.599	92.286	93.966	9.455	59.699	14.289	0.00805	0.0126
chr13	34068089	34068090	6.73e-05	-1.112	0.279	0.8808	-0.0394	0.2625	174.562	0.671	66	32	34	44	97.328	92.979	95.087	4.16	23.742	5.537	0.0478	0.0674
chr13	36335088	36335089	5.62e-05	-0.425	0.1055	0.7967	-0.0269	0.1042	425.936	1.512e-09	73	37	36	73	83.608	77.922	80.804	10.593	38.575	9.378	0.0419	0.0596
chr13	37021872	37021873	1.68e-05	-0.7064	0.1641	0.02319	-0.3783	0.1667	363.15	2.841e-11	73	37	36	68	96.479	93.874	95.194	7.481	56.356	13.42	0.0177	0.027
chr13	37840362	37840363	4.33e-05	0.5947	0.1454	0.0429	-0.2941	0.1452	389.483	7.836e-13	73	37	36	66	92.854	95.282	94.051	6.953	56.493	11.432	0.035	0.0505
chr13	42086730	42086731	2.7e-05	-0.3267	0.0778	8.528e-05	-0.3013	0.0767	804.526	0	73	37	36	72	78.081	76.199	77.153	15.537	63.411	16.526	0.0248	0.0363
chr13	42119390	42119391	7.77e-06	0.6438	0.144	0.00577	0.4036	0.1462	399.036	5.551e-16	70	36	34	65	85.717	90.738	88.156	12.625	31.9	7.944	0.0101	0.016
chr13	53419051	53419052	7.09e-05	0.2765	0.0696	0.5659	0.0394	0.0687	788.394	0	73	37	36	73	72.011	76.192	74.073	13.56	70.644	16.885	0.0496	0.07
chr13	55275049	55275050	3.85e-08	0.516	0.0939	4.741e-07	-0.4794	0.0952	730.665	0	73	37	36	72	89.132	91.714	90.405	11.329	85.644	20.11	0.00014	0.000207
chr13	60162090	60162091	3.62e-05	-1.75	0.4237	0.6398	-0.1674	0.3577	106.514	0.2102	31	14	17	24	92.936	83.456	87.738	11.404	17.032	2.373	0.0308	0.0438
chr13	61804141	61804142	2.66e-05	-1.6214	0.386	0.008681	0.8855	0.3374	124.014	0.001528	33	18	15	22	96.062	84.006	90.582	12.465	20.061	4.841	0.0246	0.0363
chr13	62619654	62619655	2.09e-05	0.2841	0.0668	0.0003372	-0.2457	0.0685	855.781	0	73	37	36	73	82.625	86.154	84.365	11.238	108.438	17.938	0.0208	0.0311
chr13	71865135	71865136	1.06e-05	0.3158	0.0717	0.0001831	0.2654	0.071	626.673	0	73	37	36	73	69.139	74.434	71.75	12.91	63.548	10.086	0.0127	0.0207
chr13	79184054	79184055	1.7e-05	-0.3886	0.0903	0.4952	-0.0619	0.0907	412.85	2.96e-06	70	36	34	70	35.633	28.078	31.963	11.375	37.929	8.755	0.0178	0.027
chr13	87445546	87445547	2.93e-05	0.3985	0.0954	0.6147	-0.0479	0.0951	450.676	1.201e-10	73	37	36	73	88.644	91.224	89.916	6.161	79.055	17.103	0.0264	0.0381
chr13	89475171	89475172	5.35e-05	0.5128	0.1269	0.1043	-0.2059	0.1267	360.861	3.744e-05	73	37	36	72	89.339	93.892	91.584	6.548	54.178	8.653	0.0405	0.0592
chr13	92670119	92670120	2.03e-05	-0.3314	0.0778	0.07422	0.1384	0.0775	457.419	8.461e-08	73	37	36	73	90.026	86.993	88.53	4.943	103.082	20.888	0.0204	0.031
chr13	95121343	95121344	1.78e-06	-0.4309	0.0902	0.2019	0.1152	0.0903	399.545	0.001308	73	37	36	72	87.438	83.593	85.542	7.095	65.671	12.267	0.00324	0.00462
chr13	97600168	97600169	2.62e-05	-0.616	0.1465	0.001166	-0.4908	0.1512	451.373	0	73	37	36	65	94.142	93.455	93.803	9.299	55.877	12.263	0.0243	0.0363
chr13	97887062	97887063	1.21e-05	0.6841	0.1564	6.651e-06	0.6826	0.1515	349.266	1.613e-08	73	37	36	65	94.79	96.876	95.818	6.696	75	13.784	0.014	0.0217
chr13	99138076	99138077	1.02e-05	1.162	0.2633	0.0008984	0.8987	0.2706	236.556	0.000191	70	36	34	49	94.254	96.67	95.427	7.605	27.586	7.442	0.0122	0.0205
chr13	99168914	99168915	7.74e-07	-0.5707	0.1155	0.02281	-0.2525	0.1109	778.726	0	73	37	36	67	79.291	71.612	75.504	23.852	29.315	8.024	0.00165	0.00236
chr13	99169017	99169018	9.29e-08	-0.4415	0.0827	0.1938	-0.1074	0.0827	752.73	0	73	37	36	73	78.262	72.208	75.277	17.187	51.589	11.796	0.000291	0.000392
chr13	99169067	99169068	1.09e-06	-0.4647	0.0953	0.04188	-0.1934	0.095	908.241	0	73	37	36	69	85.336	78.719	82.073	18.506	51.315	11.092	0.00217	0.00305
chr13	99169102	99169103	1.19e-05	-0.6147	0.1404	0.4606	0.101	0.1369	417.225	0	73	37	36	61	94.669	91.077	92.898	7.41	50.74	11.035	0.0138	0.0217
chr13	99433493	99433494	3.51e-05	0.6125	0.148	0.02871	0.3383	0.1547	496.725	0	57	29	28	50	65.316	75.074	70.109	27.176	20.526	4.841	0.0301	0.0437
chr13	99631495	99631496	7.1e-06	0.647	0.1441	0.0461	0.2817	0.1412	529.069	0	59	32	27	53	64.358	78.959	71.04	25.634	21.729	5.058	0.00944	0.0151
chr13	100092005	100092006	4.27e-05	0.5633	0.1376	0.1094	-0.224	0.1399	377.322	1.468e-09	72	37	35	68	89.439	93.125	91.231	8.489	46.569	10.053	0.0347	0.0505
chr13	104535807	104535808	1.92e-06	0.3231	0.0679	0.1628	0.0944	0.0676	466.442	5.513e-06	73	37	36	73	48.082	56.941	52.451	10.842	56.479	12.585	0.00343	0.00481
chr13	104589980	104589981	1.69e-05	-0.5304	0.1233	0.2842	-0.1287	0.1202	417.623	1.967e-12	73	37	36	71	93.074	90.771	91.938	8.088	60.37	14.352	0.0177	0.027
chr13	106923358	106923359	3.25e-09	0.6835	0.1155	0.6885	-0.0446	0.1113	782.443	0	73	37	36	70	87.656	93.369	90.474	13.949	61.041	12.707	1.76e-05	4.32e-05
chr13	110638654	110638655	1.68e-05	-0.7113	0.1653	0.685	0.064	0.1579	350.867	5.422e-10	73	37	36	62	96.728	93.901	95.334	6.497	59.356	11.971	0.0177	0.027
chr13	111281089	111281090	2.31e-06	0.6108	0.1293	0.4111	-0.1042	0.1267	370.817	9.007e-06	73	37	36	73	89.762	92.712	91.217	7.09	52.836	12.814	0.00398	0.00559
chr13	111522205	111522206	5.06e-05	0.2801	0.0691	0.05717	0.1294	0.0681	498.267	1.476e-10	73	37	36	73	19.196	24.422	21.773	7.896	80.918	23.068	0.039	0.0572
chr13	111797945	111797946	1.16e-05	-0.9282	0.2117	0.5989	0.1028	0.1954	227.773	0.1163	68	35	33	54	95.144	91.372	93.313	5.854	28.471	7.398	0.0136	0.0217
chr13	112220225	112220226	2.07e-07	0.9795	0.1886	0.993	0.0017	0.1899	419.213	0	67	33	34	46	84.26	90.867	87.613	19.993	22.09	4.605	0.000561	0.000698
chr13	112926818	112926819	1.46e-05	0.2356	0.0543	0.1043	0.088	0.0542	466.149	0.01225	73	37	36	73	52.94	58.524	55.694	7.256	87.986	20.21	0.0162	0.0255
chr13	113819073	113819074	5.2e-06	-0.4574	0.1004	0.1376	-0.1479	0.0996	580.169	0	69	36	33	66	43.312	34.792	39.237	19.461	29.304	6.297	0.00748	0.0121
chr13	113819090	113819091	2.5e-13	-0.8072	0.1103	0.4208	-0.0853	0.106	1005.52	0	70	36	34	64	76.183	62.956	69.758	29.908	28.886	6.243	3.54e-09	8.75e-09
chr13	113819092	113819093	2.76e-08	-0.5778	0.104	0.01574	-0.2443	0.1012	966.204	0	70	36	34	65	68.477	58.857	63.804	28.959	28.9	6.293	0.000106	0.000161
chr13	113819100	113819101	2.3e-08	-0.5839	0.1045	0.972	-0.0036	0.1015	1027.09	0	70	36	34	64	68.931	59.523	64.361	29.688	28.543	6.687	9.31e-05	0.000161
chr13	114164151	114164152	6.53e-05	-0.3331	0.0834	0.2947	0.0877	0.0837	1002.03	0	73	37	36	73	77.336	72.775	75.087	19.988	46.795	11.088	0.0467	0.0663
chr13	114185940	114185941	1.06e-06	-0.732	0.15	0.0002899	-0.5433	0.1499	396.203	2.887e-15	73	37	36	65	96.871	95.811	96.348	6.126	85.26	22.066	0.00214	0.00305
chr13	114292560	114292561	1.04e-08	1.2709	0.222	1.318e-09	1.4059	0.2318	325.171	2.109e-15	73	37	36	47	94.996	98.048	96.501	9.445	49.301	9.847	4.69e-05	9.07e-05
chr13	114292865	114292866	1.3e-06	-1.353	0.2795	0.03574	-0.6296	0.2998	252.56	1.519e-08	73	37	36	39	98.371	96.024	97.214	7.573	41.685	8.029	0.0025	0.00349
chr13	114321684	114321685	2.61e-05	-0.5232	0.1244	0.002789	0.3561	0.1191	476.964	0	73	37	36	69	94.717	91.752	93.255	7.407	69.082	21.029	0.0243	0.0363
chr13	114767122	114767123	3.55e-05	-0.7938	0.192	0.01298	0.4493	0.1808	303.644	5.464e-08	71	37	34	58	96.761	94.602	95.727	6.08	44.676	12.268	0.0303	0.0437
chr13	114906994	114906995	3.35e-09	-0.4353	0.0736	1.513e-15	-0.5835	0.0732	3120.12	0	73	37	36	41	41.314	32.961	37.195	39.251	55.123	13.266	1.8e-05	4.32e-05
chr13	115050881	115050882	2.09e-07	0.9805	0.1889	0.06851	-0.3625	0.199	373.923	0	73	37	36	59	94.875	97.872	96.353	8.342	66.836	15.511	0.000565	0.000698
chr14	19432552	19432553	3.93e-05	0.354	0.0861	0.1014	-0.1407	0.0859	737.023	0	73	37	36	72	68.658	74.92	71.746	20.356	48.575	20.378	0.0326	0.0569
chr14	20106919	20106920	1.63e-07	-0.3341	0.0638	0.6688	0.0276	0.0645	730.585	0	73	37	36	73	64.286	58.599	61.481	15.907	66.37	26.821	0.000458	0.000796
chr14	20662111	20662112	4.2e-05	0.651	0.1589	0.8579	0.0284	0.1588	297.185	0.004366	70	36	34	66	83.521	90.432	86.878	8.946	25.171	6.292	0.0343	0.0589
chr14	20664893	20664894	5.48e-05	0.4304	0.1067	0.8086	-0.0255	0.1051	368.226	0.01113	73	37	36	73	65.171	74.051	69.551	11.316	27.658	5.528	0.0412	0.068
chr14	21304446	21304447	2.44e-06	-0.6411	0.136	0.04065	0.2719	0.1328	472.204	0	73	37	36	68	94.797	91.42	93.132	9.079	55.342	15.204	0.00415	0.00707
chr14	23511920	23511921	4.39e-05	-0.508	0.1243	0.4606	-0.0877	0.1188	479.084	0	73	37	36	71	93.4	90.877	92.156	9.424	59.082	15.698	0.0354	0.0603
chr14	24244999	24245000	4.22e-10	0.9228	0.1477	3.008e-07	0.7347	0.1434	439.415	0	73	37	36	66	93.311	96.338	94.804	8.442	65.767	15.025	2.86e-06	4.72e-06
chr14	24458196	24458197	8.4e-06	0.4545	0.102	5.02e-06	0.4604	0.1009	719.095	0	73	37	36	71	6.595	8.994	7.778	9.886	99	33.596	0.0107	0.0178
chr14	24476449	24476450	3.6e-05	-1.3713	0.3319	0.1443	-0.4433	0.3037	182.168	0.0001612	61	31	30	28	4.546	1.444	3.02	4.602	33.049	14.45	0.0307	0.0542
chr14	30440537	30440538	2.55e-06	-0.7839	0.1666	3.504e-07	0.8138	0.1598	466.332	0	72	37	35	58	97.291	94.337	95.855	7.854	64.792	16.526	0.00428	0.00712
chr14	33407358	33407359	5.69e-07	0.421	0.0842	0.7283	-0.0286	0.0823	900.375	0	73	37	36	73	16.375	26.103	21.173	17.541	58.521	16.841	0.0013	0.00218
chr14	33407370	33407371	3.27e-06	0.5284	0.1136	0.2266	0.1312	0.1085	758.151	0	73	37	36	60	7.133	14.474	10.753	12.664	59.37	17.461	0.00522	0.00842
chr14	33407382	33407383	7.82e-10	0.5824	0.0947	0.4979	0.062	0.0915	982.077	0	73	37	36	70	11.001	20.254	15.564	16.641	59.712	17.873	4.89e-06	7.65e-06
chr14	33936877	33936878	8.27e-07	0.7149	0.145	0.1756	0.1871	0.1381	492.314	0	73	37	36	69	93.814	96.664	95.22	8.022	75.836	16.561	0.00174	0.00294
chr14	33937144	33937145	4.66e-05	-0.6397	0.1571	0.008372	-0.4047	0.1535	428.332	0	73	37	36	68	96.772	94.719	95.76	7.395	69.192	13.986	0.0369	0.061
chr14	34165709	34165710	4.4e-08	-0.849	0.1551	0.4393	0.1058	0.1368	489.754	0	73	37	36	64	96.155	90.924	93.576	10.896	57.781	10.627	0.000156	0.000246
chr14	36425864	36425865	1.43e-10	-0.8239	0.1285	6.643e-09	-0.728	0.1255	602.926	0	73	37	36	68	97.169	93.351	95.286	8.501	103.288	22.373	1.11e-06	2.8e-06
chr14	45267651	45267652	2.1e-05	-0.2985	0.0702	0.1845	-0.0917	0.0691	624.586	0	73	37	36	73	78.067	72.933	75.535	11.271	71.397	17.116	0.0209	0.0365
chr14	45267657	45267658	4.79e-07	-0.3498	0.0695	0.1359	-0.1018	0.0683	609.344	0	73	37	36	73	77.838	72.286	75.1	10.917	71.945	17.487	0.00112	0.00208
chr14	45267677	45267678	5.85e-07	-0.3481	0.0697	0.311	-0.0692	0.0683	598.103	0	73	37	36	73	76.721	70.886	73.843	11.253	69.521	17.225	0.00132	0.00218
chr14	47586457	47586458	3.73e-05	0.782	0.1897	0.4831	0.1305	0.186	295.474	3.19e-11	59	31	28	48	81.53	90.213	85.651	13.206	20.407	4.263	0.0314	0.0551
chr14	48134658	48134659	1.51e-08	-0.9378	0.1657	0.2232	-0.1824	0.1498	474.197	0	73	37	36	64	95.475	91.613	93.57	10.687	42.973	10.574	6.57e-05	0.000118
chr14	57512801	57512802	2.41e-09	0.5677	0.0951	3.822e-06	-0.468	0.1013	731.605	0	73	37	36	72	83.541	88.499	85.986	14.675	60.301	15.317	1.35e-05	2.1e-05
chr14	58736535	58736536	6.36e-05	-1.348	0.3371	0.993	-0.0024	0.2772	165.508	0.3137	66	33	33	37	97.885	93.822	95.853	4.448	22.879	4.972	0.0459	0.0754
chr14	61748354	61748355	7.88e-06	-0.2631	0.0589	0.001053	-0.1897	0.0579	480.512	5.827e-05	73	37	36	73	55.849	50.808	53.363	9.131	76.301	17.139	0.0102	0.0176
chr14	69274233	69274234	5.13e-05	-0.3851	0.0951	0.03918	-0.1929	0.0935	637.327	0	72	36	36	72	37.063	28.518	32.79	18.45	34.917	8.175	0.0394	0.0647
chr14	69441902	69441903	3.34e-06	0.7588	0.1632	0.2638	0.1898	0.1698	214.507	0.131	47	21	26	47	55.19	73.457	65.295	15.048	18.128	3.097	0.00531	0.00842
chr14	70070333	70070334	1.27e-06	0.4747	0.098	0.04745	0.1947	0.0982	581.773	0	71	36	35	71	26.807	32.418	29.573	17.587	34.38	8.169	0.00246	0.00398
chr14	71648116	71648117	8.21e-06	-0.8605	0.193	2.625e-05	0.7939	0.1888	403.945	0	73	37	36	55	97.358	94.116	95.76	9.392	51.74	12.651	0.0105	0.0178
chr14	72220934	72220935	4.21e-05	0.8512	0.2079	0.1573	0.2883	0.2039	226.6	0.08606	64	33	31	55	87.559	94.225	90.788	7.438	22.609	4.604	0.0344	0.0589
chr14	73390973	73390974	1.05e-06	-1.0293	0.2108	0.02457	-0.4771	0.2122	280.624	7.724e-07	73	37	36	52	97.212	95.627	96.43	6.075	45.973	10.131	0.00211	0.00357
chr14	73737580	73737581	3.53e-08	-1.0631	0.1928	0.5183	-0.1138	0.1761	362.279	0	71	36	35	54	96.414	92.228	94.35	9.418	37.549	8.652	0.000132	0.000213
chr14	75513222	75513223	5.59e-05	1.296	0.3216	0.1279	-0.4613	0.3029	195.319	0.006093	70	37	33	38	94.939	98.299	96.523	5.808	26.614	6.605	0.0417	0.0683
chr14	75981868	75981869	1.5e-05	-0.2703	0.0625	6.426e-07	-0.3056	0.0614	1106.52	0	72	37	35	72	37.01	33.071	35.095	18.458	74.389	18.477	0.0165	0.0294
chr14	76017964	76017965	1.13e-07	1.153	0.2173	1.753e-08	1.1276	0.2001	411.694	0	40	17	23	20	21.873	41.35	33.072	33.436	19.075	3.605	0.000336	0.000588
chr14	76939972	76939973	3.88e-06	0.4547	0.0985	0.002367	-0.2951	0.0971	469.992	2.964e-14	73	37	36	73	26.716	36.352	31.468	14.679	31.822	8.489	0.00592	0.00949
chr14	76940309	76940310	2.62e-05	0.3447	0.082	0.433	0.0624	0.0796	618.87	0	73	37	36	73	23.868	28.581	26.192	13.871	52.562	13.141	0.0243	0.0436
chr14	78915288	78915289	2.08e-05	0.3493	0.0821	0.262	0.0909	0.081	481.57	1.589e-11	73	37	36	73	80.619	85.974	83.26	8.077	70.616	16.159	0.0208	0.0365
chr14	79798841	79798842	1.67e-05	0.244	0.0567	0.03616	-0.1178	0.0562	439.81	0.2916	73	37	36	73	35.974	40.598	38.255	6.576	84.973	13.882	0.0176	0.0319
chr14	85652724	85652725	7.02e-05	0.9512	0.2393	0.279	-0.2476	0.2287	212.503	0.2441	71	36	35	52	93.477	97.296	95.36	4.153	30.479	7.784	0.0492	0.082
chr14	87165136	87165137	2.6e-08	-0.6208	0.1115	0.0005421	0.3736	0.108	636.393	0	73	37	36	70	93.545	89.633	91.616	10.909	71.658	12.436	0.000101	0.00017
chr14	87371143	87371144	3.19e-05	-0.5322	0.128	0.0004705	-0.4379	0.1252	411.018	6.737e-13	73	37	36	69	94.917	91.847	93.403	6.417	65.329	15.285	0.0281	0.05
chr14	89068396	89068397	4.68e-05	1.0795	0.2652	0.5782	0.1401	0.2521	200.699	0.2492	73	37	36	48	93.938	97.422	95.656	4.374	26.89	5.844	0.037	0.061
chr14	92722205	92722206	3.15e-05	-0.3028	0.0728	0.005368	-0.2015	0.0724	455.357	4.045e-06	73	37	36	73	85.405	81.374	83.417	6.151	87.014	20.488	0.0279	0.05
chr14	93252037	93252038	6.36e-05	-0.8592	0.2149	0.6645	0.089	0.2052	276.564	1.008e-06	73	37	36	52	95.676	92.433	94.077	8.889	27.767	6.255	0.0459	0.0754
chr14	93386695	93386696	2.37e-08	0.6307	0.113	3.465e-08	-0.6734	0.1221	427.357	0	35	17	18	35	91.825	94.452	93.176	8.895	171.257	22.821	9.46e-05	0.000169
chr14	94577187	94577188	6.95e-06	-0.8961	0.1994	0.572	-0.1077	0.1906	269.115	0.0004347	70	37	33	59	94.595	91.176	92.983	8.039	28.743	7.154	0.0093	0.0164
chr14	95356795	95356796	8.33e-15	0.6655	0.0857	2.818e-08	-0.4773	0.086	1949.97	0	73	37	36	69	81.095	90.292	85.631	22.244	84.397	22.397	1.51e-10	6.52e-10
chr14	97205424	97205425	1.09e-12	-1.0563	0.1484	7.601e-06	-0.661	0.1477	529.024	0	69	35	34	59	86.963	74.467	80.806	21.029	23.261	5.524	1.37e-08	4.25e-08
chr14	97880597	97880598	1.38e-06	0.564	0.1168	0.0007603	0.3923	0.1165	484.675	0	73	37	36	70	93.027	95.97	94.478	7.947	96.356	20.743	0.00263	0.00414
chr14	99468523	99468524	1.87e-05	-1.1662	0.2725	0.3911	-0.2208	0.2575	195.904	0.169	73	37	36	44	97.133	93.972	95.574	5.47	25.534	7.548	0.0192	0.0341
chr14	100771089	100771090	1.83e-05	0.419	0.0978	0.04905	-0.1988	0.101	412.691	2.14e-07	72	36	36	71	75.648	82.563	79.106	10.724	42.278	11.925	0.0189	0.034
chr14	100771096	100771097	2.97e-06	0.4432	0.0949	0.02494	-0.2192	0.0978	458.271	1.132e-12	73	37	36	72	75.339	81.714	78.483	11.79	43.342	12.617	0.00482	0.00802
chr14	101528332	101528333	5.13e-07	-0.6981	0.139	0.0001207	-0.5306	0.138	414.647	2.22e-16	73	37	36	65	96.466	95.027	95.757	6.326	85.548	21.901	0.00119	0.00211
chr14	102421820	102421821	7.12e-06	-0.6177	0.1376	0.001026	0.4373	0.1332	534.09	0	73	37	36	66	92.568	87.474	90.056	12.648	40.479	9.097	0.00946	0.0164
chr14	103969340	103969341	2.25e-05	0.697	0.1645	0.06112	-0.3105	0.1658	409.998	0	73	37	36	63	96.17	97.878	97.012	5.836	85.521	16.921	0.022	0.0384
chr14	104346591	104346592	9.05e-06	0.3076	0.0693	0.02691	0.1521	0.0687	524.289	4.774e-14	73	37	36	73	59.019	66.331	62.625	11.956	58.575	12.754	0.0113	0.0186
chr14	104630644	104630645	5.08e-05	-1.3303	0.3283	0.4166	-0.2494	0.3071	156.807	0.06966	58	31	27	34	97.682	93.834	95.891	6.597	22.793	6.401	0.0391	0.0647
chr14	104992432	104992433	1.87e-10	0.5417	0.085	2.048e-06	0.3865	0.0814	1148.44	0	73	37	36	72	88.796	92.789	90.765	12.415	116.534	30.563	1.41e-06	2.93e-06
chr14	105186734	105186735	3.29e-11	0.7419	0.1118	0.01403	0.2666	0.1085	1030.05	0	72	36	36	63	72.728	79.688	76.208	25.991	31.056	9.987	2.95e-07	8.59e-07
chr14	106015760	106015761	4.22e-10	-0.736	0.1178	0.8911	0.015	0.1094	430.736	2.241e-12	73	37	36	71	92.955	87.642	90.335	7.7	59.781	12.877	2.86e-06	4.72e-06
chr14	106090728	106090729	3.35e-05	-0.3487	0.0841	1.052e-05	-0.3695	0.0839	680.94	0	67	35	32	64	55.416	50.776	53.2	21.749	44.179	19.904	0.029	0.0514
chr14	106173807	106173808	2.06e-07	-0.4793	0.0923	0.08662	-0.1589	0.0927	702.707	0	65	35	30	59	49.156	32.588	41.509	23.182	36.985	11.025	0.000559	0.000948
chr14	106235551	106235552	1.47e-05	-0.6187	0.1428	6.073e-05	-0.5588	0.1394	621.667	0	71	36	35	59	93.458	90.452	91.976	13.006	49.507	18.931	0.0162	0.0294
chr14	106670694	106670695	4.61e-05	0.2622	0.0644	0.0001891	0.2376	0.0636	509.534	1.2e-10	73	37	36	73	67.635	71.344	69.464	9.49	73.932	22.249	0.0367	0.061
chr14	106880914	106880915	1.1e-06	0.3014	0.0619	0.003828	-0.1839	0.0636	1311.63	0	73	37	36	72	63.446	71.197	67.268	21.28	73.671	26.26	0.00218	0.00359
chr14	106980073	106980074	3.1e-05	0.2926	0.0702	0.0395	-0.1437	0.0698	477.233	6.464e-08	73	37	36	73	34.757	43.656	39.145	12.357	55.671	12.926	0.0274	0.05
chr15	20226585	20226586	2.04e-05	-0.547	0.1284	9.125e-06	0.5287	0.1192	492.48	0	64	32	32	63	82.746	74.3	78.523	18.014	32.359	11.813	0.0205	0.0159
chr15	20279506	20279507	9.26e-07	-0.347	0.0707	0.006107	-0.1918	0.07	1003	0	73	37	36	69	75.557	74.645	75.107	17.691	73.534	32.569	0.0019	0.00145
chr15	20562413	20562414	4.12e-08	-0.376	0.0685	6.536e-09	-0.3929	0.0677	777.209	0	70	35	35	68	54.031	48.498	51.265	19.621	60.414	26.32	0.000148	0.00016
chr15	20563823	20563824	1.42e-05	-0.3423	0.0789	6.758e-07	-0.3802	0.0765	654.789	0	72	36	36	71	87.037	83.983	85.51	9.601	90.306	37.446	0.0159	0.0126
chr15	20563996	20563997	6.68e-06	0.7225	0.1604	0.5146	-0.0975	0.1496	384.397	0	72	36	36	55	95.553	97.333	96.443	4.651	72.222	32.529	0.00901	0.00723
chr15	21925801	21925802	1.35e-06	0.4838	0.1001	2.752e-06	0.468	0.0998	523.428	0	71	36	35	70	57.541	64.839	61.138	19.784	29.268	9.717	0.00259	0.00199
chr15	21925803	21925804	1.91e-06	0.486	0.1021	1.696e-08	0.5765	0.1022	502.41	0	70	36	34	69	61.038	68.801	64.809	18.934	29.929	9.893	0.00342	0.00256
chr15	21925805	21925806	2.06e-05	0.4394	0.1032	0.0003196	0.3719	0.1033	511.884	0	70	36	34	66	66.031	72.441	69.144	18.134	30.786	10.555	0.0206	0.0159
chr15	22344761	22344762	1.69e-05	0.2393	0.0556	0.2076	0.0727	0.0577	590.261	0	72	36	36	72	66.834	70.315	68.574	9.556	95.417	36.062	0.0177	0.014
chr15	22424178	22424179	1.12e-07	0.3088	0.0582	0.0006258	0.2098	0.0613	2321.27	0	68	34	34	53	28.997	34.771	31.884	27.272	100.926	38.329	0.000336	0.000344
chr15	22436285	22436286	3.43e-05	0.5379	0.1299	0.2548	0.1435	0.126	283.494	2.193e-11	41	20	21	41	4.385	6.453	5.444	3.468	147.976	39.187	0.0296	0.0228
chr15	22473028	22473029	3.32e-07	0.2883	0.0565	0.0001318	0.2166	0.0567	875.282	0	71	35	36	71	62.733	67.981	65.394	14.594	96.662	37.042	0.000827	0.000643
chr15	23157727	23157728	2.34e-05	-0.4206	0.0994	0.001299	-0.3172	0.0986	447.555	1.022e-12	71	36	35	71	22.867	19.395	21.155	12.078	41.338	11.621	0.0225	0.0174
chr15	23455121	23455122	1.32e-05	-0.3387	0.0777	0.006736	-0.2089	0.0771	597.15	0	68	35	33	68	58.44	54.205	56.385	16.663	48.941	18.979	0.0149	0.0119
chr15	25432188	25432189	1.9e-06	-0.3726	0.0782	0.01342	0.1892	0.0765	582.821	0	72	37	35	72	85.665	79.739	82.784	10.568	77.264	21.222	0.00341	0.00256
chr15	25434500	25434501	1.18e-05	0.5411	0.1235	0.7922	-0.0332	0.126	469.128	0	73	37	36	70	94.208	96.59	95.382	5.831	103.411	27.375	0.0137	0.0109
chr15	25436682	25436683	1.68e-06	0.2955	0.0617	0.0906	0.1037	0.0613	543.035	2.975e-14	73	37	36	73	76.171	78.744	77.44	7.829	98.534	24.768	0.00311	0.00239
chr15	25438443	25438444	1.78e-06	-0.5578	0.1168	1.458e-05	0.4947	0.1141	499.927	0	73	37	36	73	95.789	92.346	94.091	8.126	94.438	25.431	0.00324	0.00247
chr15	25454524	25454525	1.57e-05	0.4779	0.1106	0.6137	-0.0538	0.1065	450.408	2.776e-15	73	37	36	68	89.932	93.999	91.938	8.134	77.822	23.635	0.0169	0.0136
chr15	25465179	25465180	4.38e-09	0.415	0.0707	0.001338	0.2171	0.0677	738.284	0	72	36	36	72	81	83.708	82.354	12.992	104.361	30.078	2.22e-05	3.19e-05
chr15	25475940	25475941	1.25e-06	0.3518	0.0726	0.08268	-0.1271	0.0733	492.779	7.106e-11	73	37	36	73	83.638	87.671	85.627	6.422	99.767	25.754	0.00243	0.00188
chr15	25485996	25485997	5.63e-05	0.5117	0.127	0.1434	-0.1841	0.1258	392.736	1.321e-09	72	37	35	71	89.41	92.63	90.976	7.527	53	15.496	0.042	0.0337
chr15	26874350	26874351	4.63e-05	0.4447	0.1092	0.6784	0.045	0.1084	462.659	0	66	34	32	65	66.793	74.914	70.73	15.64	31.409	9.235	0.0368	0.0294
chr15	26927633	26927634	2.12e-05	-0.927	0.218	0.4207	-0.1656	0.2057	265.428	7.047e-08	63	31	32	47	94.094	89.094	91.554	9.955	23.175	5.232	0.0209	0.0161
chr15	27076856	27076857	6.13e-05	-0.5804	0.1448	0.3713	-0.1217	0.1361	391.915	4.441e-15	72	37	35	61	92.677	88.722	90.754	7.923	37.917	8.873	0.0447	0.0358
chr15	27083996	27083997	2.68e-05	0.3013	0.0718	0.1563	-0.1008	0.0711	481.471	1.04e-08	73	37	36	73	58.791	66.472	62.578	10.815	54.37	12.446	0.0247	0.0191
chr15	29349218	29349219	5.96e-05	-0.5069	0.1263	0.0007557	-0.4157	0.1234	283.734	0.8919	67	35	32	67	80.028	73.295	76.812	9.578	26.194	6.634	0.0438	0.0351
chr15	30647452	30647453	1.6e-05	0.2915	0.0676	0.9452	0.0048	0.0691	640.822	0	73	37	36	73	78.372	83.819	81.058	10.553	95.068	26.708	0.0171	0.0137
chr15	33412816	33412817	4.89e-05	-1.0992	0.2707	0.6289	-0.1263	0.2613	221.449	0.0004771	70	37	33	44	97.29	94.45	95.951	8.062	29.329	9.404	0.0381	0.0308
chr15	33421049	33421050	1.86e-07	0.9593	0.184	0.5827	0.0923	0.1679	410.358	0	73	37	36	56	94.401	97.019	95.692	8.838	53.411	13.672	0.000515	0.000508
chr15	37783238	37783239	3.04e-06	-0.584	0.1251	0.1201	0.1912	0.123	438.779	6.661e-16	73	37	36	70	94.149	90.657	92.427	7.013	61.438	13.468	0.00492	0.00367
chr15	39505883	39505884	1.86e-05	0.3351	0.0783	0.8891	0.0109	0.0781	613.591	0	73	37	36	73	87.7	89.559	88.617	7.536	102.89	19.478	0.0191	0.0148
chr15	40424357	40424358	5.32e-09	-1.2251	0.2099	0.2842	-0.2151	0.2009	379.616	0	71	36	35	40	95.295	90.062	92.715	14.774	27.31	6.38	2.64e-05	3.26e-05
chr15	40443853	40443854	3.16e-07	-0.7559	0.1478	0.6198	0.0725	0.1461	440.572	0	54	27	27	47	67.483	50.883	59.183	26.665	19.796	4.067	0.000796	0.000643
chr15	40443873	40443874	8.14e-07	-0.8146	0.1652	0.2059	-0.2096	0.1657	323.489	2.22e-16	48	24	24	47	59.395	43.621	51.508	24.593	19.417	4.031	0.00172	0.00136
chr15	40601648	40601649	5.93e-05	0.6555	0.1632	0.03298	0.317	0.1487	236.641	0.07708	52	27	25	50	26.323	32.013	29.059	13.294	20.231	4.171	0.0436	0.0351
chr15	41059858	41059859	1.43e-10	1.1987	0.1869	5.175e-05	0.7491	0.1851	409.961	0	73	37	36	55	94.775	97.707	96.221	8.051	56.658	17.215	1.11e-06	3.51e-06
chr15	41635224	41635225	3.04e-05	0.7525	0.1804	0.1726	0.2382	0.1747	355.359	3.355e-13	73	37	36	61	89.024	93.713	91.336	11.621	27.986	6.059	0.027	0.0209
chr15	43941046	43941047	2.27e-05	1.2777	0.3016	0.1053	-0.4867	0.3005	222.898	1.596e-08	60	30	30	34	92.728	97.23	94.979	9.265	24	5.872	0.0221	0.0171
chr15	43941222	43941223	2.89e-05	0.7819	0.1869	0.06359	-0.3538	0.1907	448.279	0	65	32	33	43	88.257	91.079	89.69	16.022	24.723	7.253	0.0261	0.0202
chr15	43941224	43941225	3.13e-07	0.9694	0.1895	0.03222	-0.4091	0.191	465.147	0	65	32	33	45	87.261	92.064	89.699	16.76	24.6	7.269	0.000789	0.000643
chr15	43941230	43941231	3.24e-05	0.8203	0.1974	0.9494	-0.0124	0.1961	436.339	0	63	32	31	38	88.527	92.457	90.461	16.14	24.651	7.176	0.0284	0.0219
chr15	43941255	43941256	2.26e-06	1.0525	0.2226	0.4645	-0.1629	0.2228	353.51	0	59	29	30	38	88.086	93.856	91.02	15.442	23.831	6.688	0.00391	0.00292
chr15	43941330	43941331	5.16e-07	1.1596	0.231	0.08335	-0.3871	0.2235	366.194	0	64	32	32	45	88.756	94.922	91.839	14.464	24.469	7.18	0.00119	0.000904
chr15	43941340	43941341	1.67e-08	1.1683	0.207	0.006829	-0.5715	0.2113	432.225	0	66	33	33	40	88.712	94.543	91.627	14.77	25.909	7.499	7.08e-05	8.78e-05
chr15	43941358	43941359	8.92e-07	0.87	0.177	0.0008558	-0.621	0.1862	467.451	0	68	33	35	49	87.742	92.593	90.239	14.622	28.338	7.346	0.00184	0.00143
chr15	43941378	43941379	1.61e-05	0.7586	0.1759	0.000689	-0.6106	0.1799	489.788	0	70	35	35	50	89.604	93.349	91.476	13.734	29.986	7.99	0.0172	0.0137
chr15	43941386	43941387	1.02e-07	0.9102	0.171	0.0002704	-0.649	0.1782	488.393	0	70	35	35	52	88.88	93.113	90.997	13.897	30.671	7.753	0.000315	0.000328
chr15	43941395	43941396	1.66e-05	0.7082	0.1645	0.004502	-0.478	0.1683	510.278	0	71	35	36	52	89.152	93.321	91.266	13.466	31.62	8.509	0.0176	0.0139
chr15	43941403	43941404	2.46e-05	0.7273	0.1724	1.114e-06	-0.8975	0.1843	450.669	0	69	34	35	52	89.298	93.463	91.411	12.979	32.899	7.884	0.0232	0.0181
chr15	43941407	43941408	5.62e-06	0.7655	0.1686	0.0004529	-0.6137	0.175	471.592	0	69	34	35	52	89.333	93.385	91.388	12.938	33.246	8.211	0.00793	0.00618
chr15	43941542	43941543	8.11e-06	0.8046	0.1803	0.004953	-0.5167	0.1839	358.058	5.884e-15	72	37	35	57	92.713	96.134	94.376	7.603	42.25	11.327	0.0104	0.00841
chr15	51105199	51105200	1.29e-18	0.8158	0.0926	0.6802	0.0373	0.0904	812.239	0	73	37	36	73	91.567	95.486	93.5	9.503	132.863	30.596	4.41e-14	9.49e-14
chr15	51173397	51173398	3.97e-05	0.9417	0.2292	0.3577	-0.2038	0.2216	248.197	0.001721	71	37	34	54	91.65	96.283	93.868	7.454	26.676	6.432	0.0328	0.0256
chr15	51669375	51669376	3.4e-05	0.5046	0.1217	0.006689	-0.3492	0.1287	384.76	2.164e-08	73	37	36	69	87.634	91.807	89.692	8.262	47.164	10.386	0.0294	0.0227
chr15	51912950	51912951	2.67e-05	0.5476	0.1304	0.8868	-0.0189	0.1325	487.501	0	56	30	26	54	38.343	48.553	43.084	25.692	22.518	5.274	0.0247	0.0191
chr15	51912957	51912958	3.35e-06	0.6263	0.1347	0.3997	0.1099	0.1304	504.922	0	57	29	28	55	36.453	46.648	41.461	25.654	21.86	5.023	0.00532	0.00398
chr15	53759896	53759897	7.52e-10	0.8544	0.1388	0.8575	-0.025	0.139	495.348	0	73	37	36	67	90.206	94.578	92.362	9.884	50.301	10.232	4.73e-06	1.11e-05
chr15	57959750	57959751	8.97e-06	0.465	0.1047	0.2126	0.1277	0.1024	442.209	4.432e-13	70	35	35	70	52.82	60.049	56.434	16.159	25.586	6.114	0.0112	0.00893
chr15	58061663	58061664	1.93e-09	0.7237	0.1205	0.005151	-0.3437	0.1229	644.327	0	73	37	36	69	91.765	94.61	93.168	11.552	71.658	16.745	1.12e-05	2.37e-05
chr15	62538548	62538549	1.16e-05	0.4806	0.1096	0.03532	-0.2342	0.1113	380.573	3.683e-05	73	37	36	72	88.851	90.954	89.888	6.217	58.849	13.362	0.0136	0.0109
chr15	64353101	64353102	4.46e-07	1.2138	0.2405	0.0539	-0.4596	0.2384	288.49	8.863e-13	71	36	35	39	95.215	97.479	96.331	9.054	35.901	9.641	0.00106	0.000802
chr15	65618712	65618713	3.31e-07	1.0691	0.2094	0.3915	-0.1582	0.1846	325.954	6.661e-16	61	30	31	50	5.453	16.5	11.067	15.171	26.016	6.786	0.000825	0.000643
chr15	65618766	65618767	1e-05	0.6844	0.155	0.01314	-0.3621	0.146	360.942	1.762e-13	63	32	31	60	10.717	21.148	15.85	16.089	28.635	8.934	0.0122	0.00987
chr15	65618798	65618799	3.63e-07	1.0058	0.1977	0.2116	0.2291	0.1834	293.923	2.47e-11	56	30	26	50	8.82	23.988	15.862	18.107	22.964	7.025	0.000891	0.000686
chr15	66947072	66947073	8.51e-08	-0.4629	0.0864	0.00117	-0.2711	0.0835	876.442	0	70	36	34	70	53.278	46.881	50.17	24.624	39.3	11.793	0.000272	0.000298
chr15	66947085	66947086	1.19e-05	-0.3853	0.088	0.01086	-0.217	0.0852	941.456	0	69	35	34	67	54.641	50.124	52.415	26.622	39.043	11.607	0.0138	0.0109
chr15	66947148	66947149	4.22e-09	-0.6337	0.1079	0.1571	-0.1451	0.1026	546.757	0	68	35	33	65	75.911	69.403	72.753	18.759	31.441	10.07	2.18e-05	3.19e-05
chr15	66947150	66947151	7.11e-05	-0.3986	0.1003	0.09184	-0.1639	0.0972	585.099	0	69	35	34	67	65.744	62.828	64.307	20.585	30.58	10.132	0.0496	0.0403
chr15	66947167	66947168	3.09e-05	-0.4828	0.1159	0.04831	-0.2171	0.1099	526.87	0	67	35	32	59	77.536	73.307	75.516	18.783	29.373	9.623	0.0274	0.0211
chr15	66947171	66947172	7.05e-05	-0.408	0.1027	0.1149	-0.1576	0.1	573.263	0	67	35	32	67	51.055	46.442	48.852	21.694	29	9.257	0.0494	0.0402
chr15	66947395	66947396	1.62e-07	2.123	0.4053	0.1047	-0.4984	0.3072	193.125	1.429e-09	51	25	26	23	3.982	8.958	6.519	15.068	23.176	5.106	0.000458	0.000479
chr15	67356310	67356311	1.07e-05	-0.3485	0.0791	0.002704	-0.2339	0.078	717.103	0	71	36	35	71	58.554	50.334	54.502	18.663	43.887	10.031	0.0127	0.0103
chr15	67356316	67356317	1.16e-05	-0.3631	0.0828	0.0003571	-0.2899	0.0812	589.976	0	72	37	35	72	36.838	28.551	32.809	15.165	44.903	10.784	0.0136	0.0109
chr15	67356387	67356388	2.02e-07	-0.4027	0.0775	0.0002753	-0.2806	0.0771	638.358	0	72	37	35	72	45.222	34.852	40.181	16.854	46.569	11.246	0.000551	0.000531
chr15	67356860	67356861	2.74e-05	-0.3787	0.0903	0.2541	-0.1018	0.0893	550.462	0	72	37	35	72	39.518	31.594	35.666	16.45	36.208	8.963	0.0251	0.0194
chr15	70316965	70316966	2.95e-08	-3.1828	0.5741	2.452e-06	-5.0412	1.0699	90.6824	0.7704	69	35	34	8	3.058	0.449	1.772	8.544	29	6.697	0.000112	0.000128
chr15	75409456	75409457	6.58e-07	-1.2575	0.2529	0.1348	0.3673	0.2456	313.584	1.11e-16	71	37	34	42	96.72	90.447	93.716	13.496	23	5.096	0.00145	0.00113
chr15	78697904	78697905	6.33e-05	-0.9513	0.2378	0.08409	0.3377	0.1955	157.66	0.01123	32	17	15	32	74.506	65.526	70.297	15.827	18.844	3.313	0.0457	0.0367
chr15	79124168	79124169	3.66e-05	0.3951	0.0957	0.1042	-0.155	0.0954	541.37	0	72	37	35	72	75.688	84.173	79.813	12.976	44.708	11.635	0.031	0.0238
chr15	79602331	79602332	2.6e-05	-0.3431	0.0816	0.1074	-0.1305	0.0811	419.967	0.000746	73	37	36	73	33.445	27.768	30.645	9.202	45.164	8.263	0.0243	0.019
chr15	80080490	80080491	5.48e-05	0.3562	0.0883	0.6116	-0.0446	0.0878	460.481	3.295e-10	73	37	36	73	86.316	89.481	87.877	7.123	78.466	12.616	0.0412	0.0334
chr15	80261727	80261728	1.73e-05	0.9807	0.2282	0.8106	0.0554	0.2311	189.209	0.2343	53	25	28	48	83.42	91.963	87.933	9.004	18.849	4.753	0.0181	0.0142
chr15	80494201	80494202	2.94e-05	-0.5178	0.1239	0.006139	0.3415	0.1246	692.454	0	73	37	36	68	93.257	88.618	90.969	14.439	54.055	13.23	0.0264	0.0204
chr15	80543529	80543530	1.46e-05	-0.294	0.0678	0.005753	-0.1888	0.0684	454.967	0.0001018	73	37	36	73	68.212	63.075	65.678	8.801	61.932	14.042	0.0162	0.0128
chr15	80762691	80762692	1.86e-05	-0.6962	0.1626	2.538e-06	-0.8112	0.1724	335.127	2.5e-08	73	37	36	63	96.61	93.548	95.1	6.414	54.192	11.937	0.0191	0.0148
chr15	83777106	83777107	4.22e-05	0.4695	0.1147	0.3487	0.105	0.112	353.611	0.006066	73	37	36	71	5.104	7.316	6.195	3.911	88.315	23.016	0.0344	0.0271
chr15	85886364	85886365	7.94e-06	1.936	0.4334	0.1875	0.5652	0.4288	129.899	0.0001162	36	17	19	22	88.318	96.384	92.575	14.254	18	2.878	0.0103	0.00835
chr15	86340078	86340079	5.52e-05	-0.4255	0.1055	0.0001034	-0.4093	0.1054	452.639	2.48e-13	73	37	36	73	94.552	91.952	93.27	6.358	94.452	18.222	0.0415	0.0334
chr15	91453860	91453861	8.31e-06	2.115	0.4745	0.01912	-0.9819	0.419	192.051	3.331e-16	37	19	18	16	88.989	98.144	93.443	15.679	21.027	4.676	0.0106	0.00849
chr15	91840240	91840241	2.92e-06	0.5018	0.1073	0.3234	0.1101	0.1115	611.59	0	73	37	36	71	93.144	95.399	94.256	7.356	104.301	23.009	0.00477	0.00358
chr15	93157567	93157568	2.1e-05	-0.6916	0.1626	0.08539	0.2494	0.145	317.466	3.664e-15	47	25	22	47	57.731	46.066	52.271	21.898	19.596	4.266	0.0209	0.0161
chr15	94750184	94750185	4.05e-07	0.4837	0.0955	0.5716	0.0537	0.095	443.399	1.156e-10	72	37	35	72	20.202	24.987	22.528	10.804	41.611	9.419	0.000974	0.000745
chr15	94777282	94777283	1.3e-05	0.528	0.1211	0.1336	0.1773	0.1182	367.949	2.24e-05	72	36	36	71	15.38	21.186	18.283	9.896	30.847	6.041	0.0148	0.0118
chr15	95634970	95634971	3.18e-10	1.0454	0.1662	0.1191	0.2601	0.1669	381.005	1.554e-14	73	37	36	64	94.746	96.982	95.849	6.858	65.726	15.596	2.28e-06	5.86e-06
chr15	97307835	97307836	2.05e-06	-0.7585	0.1597	0.01828	-0.3544	0.1502	335.179	2.013e-10	62	31	31	60	84.426	73.958	79.192	15.651	21	5.295	0.00361	0.00269
chr15	97307853	97307854	4.22e-06	-0.7055	0.1534	0.00118	-0.4633	0.1428	415.012	0	66	34	32	60	86.642	77.334	82.129	16.39	23.303	5.418	0.00636	0.00493
chr15	97307860	97307861	4.77e-09	-0.712	0.1216	0.004763	-0.3323	0.1177	441.001	0	68	35	33	66	76.998	63.657	70.524	18.166	24.574	5.873	2.4e-05	3.19e-05
chr15	97307862	97307863	2.99e-07	-0.654	0.1276	0.1675	-0.1704	0.1234	430.983	0	68	35	33	65	81.543	69.79	75.839	16.977	24.912	5.899	0.000764	0.000643
chr15	97307874	97307875	4.89e-06	-0.531	0.1162	0.08603	-0.1968	0.1146	464.318	0	68	35	33	67	78.562	67.323	73.108	17.59	26.926	6.228	0.00712	0.00563
chr15	97307910	97307911	3.56e-05	-0.4285	0.1036	0.04796	-0.2049	0.1036	494.265	0	70	36	34	70	76.548	66.641	71.736	15.723	31.314	7.659	0.0304	0.0234
chr15	97307934	97307935	6.72e-05	-0.4893	0.1227	0.00359	-0.3588	0.1232	513.295	0	70	36	34	66	85.871	76.812	81.471	16.027	30.371	7.159	0.0477	0.0386
chr15	97307936	97307937	1.67e-08	-0.6858	0.1215	0.006359	-0.3274	0.12	511.368	0	70	36	34	67	85.196	73.676	79.601	16.994	29.657	7.03	7.08e-05	8.78e-05
chr15	97307940	97307941	5.49e-06	-0.5478	0.1205	0.06039	-0.2275	0.1211	453.655	0	70	36	34	69	84.136	74.044	79.234	15.934	28.586	6.637	0.00779	0.00612
chr15	97444257	97444258	9.33e-08	-0.5579	0.1045	0.009262	-0.275	0.1057	484.806	0	73	37	36	73	93.818	92.032	92.937	7.399	92.973	15.442	0.000291	0.000312
chr15	98419967	98419968	2.47e-06	0.3148	0.0668	0.01137	-0.166	0.0656	634.744	0	73	37	36	73	74.323	80.579	77.408	10.031	86.781	23.099	0.00419	0.00308
chr15	98646587	98646588	1.19e-06	0.5869	0.1208	0.03689	-0.2516	0.1206	495.428	0	73	37	36	71	94.696	96.521	95.596	6.01	107.288	24.635	0.00233	0.00183
chr15	98929279	98929280	2.24e-07	-0.5784	0.1117	0.2417	-0.1266	0.1081	599.971	0	73	37	36	71	93.178	89.164	91.199	10.7	67.932	15.158	0.000598	0.000567
chr15	99287486	99287487	1.75e-05	0.6845	0.1594	0.05135	0.3031	0.1556	340.675	3.419e-07	73	37	36	67	93.916	96.771	95.324	5.4	62.26	11.313	0.0182	0.0142
chr15	99556654	99556655	7.64e-06	0.5584	0.1248	0.2476	0.1508	0.1304	774.328	0	73	37	36	64	86.141	90.22	88.153	17.953	46.014	11.912	0.00996	0.00815
chr15	99789622	99789623	5.54e-05	0.5844	0.1449	0.00569	-0.3925	0.142	628.028	0	73	37	36	54	3.605	5.727	4.652	8.477	68.521	13.885	0.0415	0.0334
chr15	99789661	99789662	1.42e-06	0.5511	0.1143	0.0003849	-0.4037	0.1137	643.699	0	73	37	36	67	5.533	8.406	6.95	8.845	77.342	14.029	0.00269	0.00205
chr15	99789750	99789751	8.58e-07	0.5834	0.1185	0.09311	-0.1946	0.1159	678.673	0	73	37	36	59	4.899	7.644	6.252	8.831	79.712	16.511	0.00179	0.0014
chr15	99789777	99789778	5.37e-06	0.4774	0.1049	0.01798	-0.2428	0.1026	702.627	0	73	37	36	67	6.369	9.52	7.923	9.249	80.438	17.188	0.00767	0.00608
chr15	99789833	99789834	3.22e-08	0.5448	0.0985	0.00813	-0.2539	0.0959	694.824	0	73	37	36	68	6.655	11.095	8.844	9.626	85.452	17.218	0.000122	0.000132
chr15	99789855	99789856	2.42e-07	0.6336	0.1227	0.03311	-0.2556	0.12	683.251	0	73	37	36	63	4.206	7.186	5.675	9.068	84.548	15.328	0.000636	0.000593
chr15	100014553	100014554	8.68e-06	-0.6812	0.1531	0.02676	-0.3314	0.1496	311.243	1.166e-09	56	30	26	51	31.634	21.741	27.041	17.858	21.732	4.841	0.0109	0.00875
chr15	100018579	100018580	5.2e-05	-0.3384	0.0836	0.03156	-0.1787	0.0831	348.176	0.993	72	37	35	72	34.272	28.706	31.567	7.349	43.792	10.839	0.0397	0.0324
chr15	101093772	101093773	3.19e-07	-0.3848	0.0753	0.06965	0.1363	0.0751	883.184	0	73	37	36	73	71.647	67.08	69.395	18.712	54.123	13.017	0.0008	0.000643
chr15	101093776	101093777	5.7e-08	-0.418	0.077	0.006779	0.2076	0.0767	950.395	0	73	37	36	68	75.065	69.881	72.509	18.667	55.233	13.169	0.000194	0.00021
chr15	101093778	101093779	2.44e-08	-0.4226	0.0758	0.03845	0.1565	0.0756	896.906	0	73	37	36	72	74.546	69.064	71.843	17.881	55.918	13.162	9.66e-05	0.00012
chr15	101093799	101093800	3.28e-07	-0.3606	0.0706	0.02852	0.1555	0.071	960.14	0	73	37	36	71	70.936	65.566	68.288	18.93	60.219	13.905	0.00082	0.000643
chr15	101093811	101093812	3.06e-07	-0.364	0.0711	0.1423	0.1042	0.071	954.068	0	73	37	36	71	73.228	67.991	70.645	17.945	62.589	13.727	0.000775	0.000643
chr15	101093826	101093827	4.24e-09	-0.4027	0.0685	0.102	0.1112	0.068	1025.17	0	73	37	36	72	71.028	65.368	68.237	18.772	65.384	14.162	2.18e-05	3.19e-05
chr15	101093832	101093833	4.73e-09	-0.4052	0.0692	0.1476	0.0997	0.0688	1084.27	0	73	37	36	72	72.212	66.968	69.626	19.264	65.918	14.618	2.39e-05	3.19e-05
chr15	101093834	101093835	1.95e-11	-0.4454	0.0664	0.05638	0.1255	0.0658	937.124	0	73	37	36	73	68.223	60.725	64.525	17.999	66.466	14.735	1.85e-07	7.17e-07
chr15	101093850	101093851	2.41e-06	-0.2991	0.0634	0.1661	0.0871	0.0629	890.27	0	73	37	36	73	58.371	53.127	55.785	18.146	67.219	15.431	0.0041	0.00306
chr15	101093900	101093901	2.93e-08	-0.3644	0.0657	0.7204	-0.0234	0.0653	867.535	0	73	37	36	73	62.667	55.756	59.259	18.073	63.904	14.711	0.000111	0.000128
chr15	101093909	101093910	5.52e-05	-0.261	0.0647	0.312	-0.0654	0.0647	708.374	0	73	37	36	73	54.653	50.239	52.476	16.477	63.288	14.101	0.0415	0.0334
chr15	102054710	102054711	1.85e-07	-0.6293	0.1207	0.6945	0.0451	0.1148	532.792	0	73	37	36	70	94.954	91.98	93.487	8.311	78.315	18.263	0.000512	0.000508
chr16	317597	317598	6.3e-05	0.351	0.0877	6.028e-05	0.3533	0.0881	858.293	0	73	37	36	72	89.519	91.044	90.271	9.488	99.753	25.361	0.0456	0.0453
chr16	317706	317707	4.19e-05	-0.2879	0.0703	2.415e-08	0.3927	0.0704	870.153	0	71	36	35	71	89.901	87.355	88.646	9.595	129.239	32.456	0.0342	0.0354
chr16	622833	622834	1.94e-05	0.6179	0.1447	0.4048	-0.1216	0.1459	401.472	2.209e-14	72	37	35	69	93.557	95.616	94.558	6.821	61.028	17.015	0.0197	0.0199
chr16	633882	633883	7.42e-06	-0.9222	0.2058	0.6533	0.0849	0.1891	234.235	1.808e-07	48	25	23	41	88.739	80.085	84.592	12.081	20.812	5.306	0.00973	0.0097
chr16	664647	664648	3.42e-06	0.5779	0.1244	9.642e-05	-0.4899	0.1256	454.541	0	69	35	34	66	95.563	97.07	96.306	4.566	124.783	31.073	0.0054	0.00607
chr16	816088	816089	1.44e-05	0.7955	0.1834	0.5383	0.1146	0.1862	296.159	7.044e-06	72	36	36	59	94.212	96.857	95.535	6.761	49.278	13.172	0.016	0.0167
chr16	830766	830767	4.59e-06	0.4196	0.0916	0.3118	0.0951	0.094	481.003	0	66	32	34	66	91.88	94.55	93.256	5.279	139.985	30.795	0.00678	0.00729
chr16	842299	842300	2.04e-05	1.445	0.3392	0.6863	-0.1248	0.3092	173.005	0.001504	58	30	28	31	93.563	97.79	95.604	9.121	22.69	5.965	0.0205	0.0204
chr16	899140	899141	2.7e-07	0.96	0.1867	2.5e-07	-1.0282	0.1994	421.893	0	73	37	36	59	93.638	97.131	95.36	9.62	47.356	12.559	0.000701	0.000826
chr16	960158	960159	6.7e-08	-1.0043	0.186	0.001992	-0.5739	0.1857	356.265	1.776e-15	73	37	36	55	96.256	91.915	94.115	10.088	37.863	8.095	0.000223	0.000293
chr16	980146	980147	2.44e-20	-0.8084	0.0875	0.0001389	0.3228	0.0847	1708.82	0	73	37	36	64	85.329	71.172	78.347	29.093	72.507	28.178	1.09e-15	9.27e-16
chr16	1297256	1297257	6.22e-06	0.4853	0.1074	0.07606	-0.1916	0.108	454.254	2.554e-15	73	37	36	71	91.361	94.224	92.773	5.909	82.411	23.586	0.00854	0.00893
chr16	1361783	1361784	2.12e-05	0.3346	0.0787	0.4175	-0.0624	0.077	664.016	0	71	37	34	71	36.076	46.017	40.836	18.761	45.972	15.302	0.0209	0.0209
chr16	1399270	1399271	1.82e-05	1.4248	0.3324	0.008093	-0.9093	0.3434	178.919	0.0193	65	34	31	36	94.237	98.2	96.127	6.965	24.938	8.156	0.0188	0.0188
chr16	1437730	1437731	6.98e-05	-1.2439	0.3128	0.6538	0.1284	0.2863	177.1	0.04426	67	35	32	35	98.194	95.277	96.801	4.367	30.104	8.926	0.0491	0.0476
chr16	1445842	1445843	3.68e-05	0.8815	0.2136	0.1552	-0.2746	0.1932	387.215	0	72	37	35	51	94.055	96.997	95.485	9.175	38.458	10.418	0.0311	0.0327
chr16	1503645	1503646	3.72e-06	-0.7051	0.1524	0.4026	-0.1267	0.1514	572.601	0	66	35	31	51	85.722	83.304	84.586	22.033	27.061	7.487	0.00574	0.00641
chr16	1503662	1503663	1.44e-07	-0.8026	0.1526	0.01576	-0.369	0.1528	609.288	0	67	35	32	46	85.453	83.467	84.504	23.135	27.627	7.887	0.000414	0.000527
chr16	1583810	1583811	2.35e-06	0.3262	0.0691	1.647e-08	0.3892	0.0689	649.267	0	73	37	36	73	25.469	30.374	27.888	12.361	69.37	23.414	0.00403	0.00446
chr16	1583875	1583876	3.4e-05	0.2571	0.062	2.629e-12	0.4308	0.0616	724.474	0	73	37	36	73	30.485	34.863	32.644	13.627	79.836	27.857	0.0294	0.0305
chr16	1583969	1583970	9.23e-06	0.2547	0.0574	1.224e-16	0.4731	0.0571	821.376	0	73	37	36	73	42.836	48.426	45.593	15.714	81.274	28.718	0.0114	0.0117
chr16	1616232	1616233	2.55e-06	1.2208	0.2595	0.296	0.2622	0.2509	197.92	0.00632	61	30	31	41	89.869	95.682	92.823	10.505	20.262	4.761	0.00429	0.00468
chr16	1789648	1789649	4.52e-05	-0.3223	0.079	5.013e-25	0.7433	0.0719	2105.49	0	71	37	34	67	86.458	88.918	87.636	19.385	129.113	33.433	0.0362	0.037
chr16	1790064	1790065	1.11e-21	-0.9994	0.1045	0.0001331	0.3174	0.0831	1482.64	0	73	37	36	65	92.486	90.805	91.657	16.397	114.411	30.315	5.89e-17	6.34e-17
chr16	1790072	1790073	1.99e-06	0.3577	0.0752	1.498e-09	0.4337	0.0717	2075.81	0	73	37	36	70	81.565	86.41	83.954	21.606	106.027	29.867	0.00352	0.00397
chr16	1845111	1845112	4.24e-06	-0.9102	0.1979	0.0002533	-0.7341	0.2006	307.384	1.581e-09	70	35	35	55	95.492	92.043	93.768	9.707	33.186	9.547	0.00636	0.00688
chr16	2012453	2012454	1.17e-05	-0.6813	0.1554	0.008539	-0.4092	0.1556	421.838	0	73	37	36	60	96.138	93.911	95.039	7.704	58.233	15.851	0.0136	0.014
chr16	2103242	2103243	4.05e-05	0.9654	0.2352	0.01335	0.5272	0.2131	274.521	3.426e-11	62	32	30	45	89.778	94.368	91.999	12.33	23.161	5.862	0.0333	0.0349
chr16	2136842	2136843	2.91e-08	-1.0395	0.1874	0.898	0.0223	0.1741	453.86	0	73	37	36	53	95.598	93.336	94.482	11.913	42.616	13.332	0.000111	0.000144
chr16	2710836	2710837	4.18e-06	0.3561	0.0774	0.5034	-0.051	0.0762	701.992	0	71	36	35	71	36.796	45.894	41.281	18.496	46.211	16.358	0.0063	0.00688
chr16	3230771	3230772	6.99e-06	-0.3745	0.0833	0.0007909	0.2782	0.0829	664.026	0	73	37	36	73	31.05	24.152	27.649	15.444	49.164	13.722	0.00933	0.00965
chr16	3283784	3283785	6.28e-06	-1.1413	0.2527	0.002846	0.68	0.2279	375.389	0	72	37	35	35	98.435	93.425	95.999	11.341	35.514	9.698	0.00861	0.00893
chr16	3522086	3522087	7.3e-06	0.8887	0.1982	0.2361	-0.2227	0.1879	367.168	0	71	36	35	54	92.129	96.32	94.195	10.63	38.437	9.468	0.00961	0.00965
chr16	3927215	3927216	1.03e-05	-0.5029	0.114	0.6638	-0.0482	0.111	556.697	0	73	37	36	71	89.585	85.896	87.766	12.388	46.849	9.137	0.0123	0.0127
chr16	4042393	4042394	2.49e-08	-1.1215	0.2012	1.135e-05	0.7589	0.1729	267.472	4.127e-12	45	25	20	41	78.215	61.822	70.929	21.89	18.378	3.359	9.78e-05	0.000129
chr16	4042411	4042412	1e-07	-1.0103	0.1897	0.2028	0.2027	0.1591	235.747	8.126e-05	45	24	21	45	71.665	56.8	64.728	18.683	18.911	3.35	0.00031	0.000408
chr16	6786983	6786984	2.51e-06	-0.6849	0.1455	1.282e-06	0.6885	0.1422	393.333	6.872e-14	73	37	36	66	95.168	91.996	93.604	8.716	52.795	11.744	0.00424	0.00468
chr16	6915812	6915813	3.32e-07	0.5054	0.099	1.754e-05	0.4192	0.0976	552.508	0	72	36	36	72	40.688	50.578	45.633	20.169	28.444	6.877	0.000828	0.000945
chr16	6976823	6976824	2.03e-05	-0.3458	0.0811	0.06209	-0.1512	0.081	508.715	3.331e-15	73	37	36	73	49.677	44.363	47.057	14.525	40.123	7.962	0.0204	0.0204
chr16	6976884	6976885	1.12e-06	-0.4812	0.0988	2.641e-06	-0.4723	0.1006	524.86	0	73	37	36	72	86.766	82.179	84.504	10.35	50.452	10.105	0.00222	0.00237
chr16	7700961	7700962	6.45e-05	0.4862	0.1217	0.2912	-0.1286	0.1218	351.182	0.005166	73	37	36	73	88.333	91.093	89.694	6.687	48.712	9.676	0.0463	0.0453
chr16	7954937	7954938	5.4e-06	-1.0758	0.2365	7.837e-05	-0.9756	0.247	280.273	1.275e-10	70	35	35	44	96.46	92.637	94.549	10.333	27.057	7.243	0.0077	0.0083
chr16	8619960	8619961	6.73e-06	-0.352	0.0782	0.0006752	-0.2646	0.0778	516.483	0	70	36	34	70	76.026	70.308	73.249	11.071	56	14.767	0.00906	0.00945
chr16	10451137	10451138	5.59e-06	-0.734	0.1616	0.8083	-0.0383	0.1578	271.283	0.1215	71	36	35	63	91.666	86.633	89.185	8.367	29.042	6.999	0.00791	0.00848
chr16	10731622	10731623	1.89e-06	-0.9463	0.1986	0.2745	0.1989	0.182	244.372	1.139e-07	47	22	25	42	81.523	74.094	77.571	15.825	19.043	3.569	0.0034	0.00384
chr16	10916041	10916042	2.34e-08	0.9269	0.166	0.6908	0.0655	0.1646	432.361	0	73	37	36	56	91.043	95.976	93.476	10.811	43.603	12.116	9.38e-05	0.000127
chr16	11078343	11078344	1.03e-06	-0.774	0.1584	0.2372	0.1798	0.1521	419.435	0	73	37	36	59	95.71	91.647	93.706	10.018	44.753	11.165	0.00207	0.0022
chr16	11230722	11230723	6.14e-06	0.488	0.1079	0.6568	0.0472	0.1063	400.272	1.125e-07	70	35	35	70	68.748	78.526	73.637	12.456	30.929	7.845	0.00847	0.00893
chr16	11703498	11703499	5.56e-05	0.3203	0.0795	0.5273	0.0492	0.0778	414.159	0.009077	73	37	36	73	34.008	39.178	36.558	12.039	47.164	12.579	0.0417	0.0422
chr16	11903911	11903912	2.34e-05	-0.2601	0.0615	0.02841	0.1331	0.0607	610.758	0	73	37	36	73	49.681	41.796	45.792	12.8	69.945	16.354	0.0225	0.0223
chr16	13533614	13533615	3.74e-05	-0.7426	0.1801	0.322	0.1658	0.1674	322.349	1.856e-08	71	36	35	61	94.978	92.46	93.737	7.318	38.845	9.708	0.0315	0.0328
chr16	13850504	13850505	5.16e-05	0.3164	0.0782	0.1936	-0.1005	0.0773	423.592	0.002303	73	37	36	73	65.067	71.27	68.126	8.729	49.863	10.25	0.0395	0.0399
chr16	14760526	14760527	3.84e-08	-1.2876	0.2342	0.584	0.119	0.2174	415.396	0	70	36	34	38	95.148	91.03	93.148	16.583	23.643	5.954	0.00014	0.000182
chr16	15082496	15082497	1.85e-11	-0.4913	0.0731	0.05994	-0.1359	0.0722	920.369	0	59	29	30	59	89.683	85.901	87.76	11.333	144.814	38.96	1.78e-07	2.66e-07
chr16	16237743	16237744	3.81e-09	-0.9473	0.1608	0.7427	-0.0484	0.1476	429.35	0	73	37	36	63	96.774	93.698	95.257	8.325	62.959	15.747	1.99e-05	2.55e-05
chr16	17077696	17077697	7.51e-11	-0.7129	0.1095	0.2511	-0.1144	0.0997	679.393	0	73	37	36	73	94.767	88.265	91.56	12.225	88.411	19.308	6.24e-07	8.54e-07
chr16	19185556	19185557	5.38e-05	-1.5339	0.3798	0.3006	-0.3556	0.3435	112.506	0.315	39	21	18	26	95.791	89.313	92.801	8.049	17.949	2.406	0.0407	0.0414
chr16	19777742	19777743	1.02e-05	0.3078	0.0697	0.0001678	-0.2583	0.0686	799.101	0	73	37	36	73	33.718	40.782	37.202	18.07	59	14.67	0.0122	0.0127
chr16	21363359	21363360	3.79e-06	0.4741	0.1026	0.9094	-0.0116	0.1018	527.978	0	73	37	36	69	85.712	89.911	87.783	9.021	54.329	15.219	0.00582	0.00643
chr16	21959141	21959142	6.01e-05	-0.4936	0.123	1.413e-05	0.5261	0.1212	561.602	0	73	37	36	71	91.425	86.621	89.056	12.803	46.055	10.832	0.0441	0.0441
chr16	22177206	22177207	4.34e-05	-0.472	0.1154	0.001809	0.3424	0.1098	491.794	0	73	37	36	70	94.972	94.403	94.692	5.77	99.425	31.604	0.0351	0.036
chr16	22229682	22229683	2.78e-05	0.8332	0.1988	0.5168	0.1263	0.1948	301.567	1.933e-10	66	33	33	51	88.377	94.159	91.268	10.772	26.136	6.263	0.0254	0.0253
chr16	22733845	22733846	2.49e-05	-0.4829	0.1145	0.4718	-0.0762	0.1059	558.929	0	73	37	36	72	94.478	91.267	92.895	8.187	78.151	19.41	0.0234	0.0234
chr16	23143458	23143459	1.57e-05	-0.459	0.1063	0.1716	0.145	0.1061	355.109	0.05363	73	37	36	72	86.07	79.746	82.952	7.418	41.014	9.107	0.017	0.0176
chr16	26044190	26044191	3.71e-05	0.7063	0.1712	0.03585	-0.3588	0.1709	344.004	1.788e-10	73	37	36	61	94.42	96.802	95.595	5.706	56.151	11.351	0.0313	0.0327
chr16	28583881	28583882	4.82e-05	1.7533	0.4314	0.8177	0.0908	0.394	141.181	0.0001988	49	25	24	19	94.39	97.782	96.052	9.102	21.367	4.586	0.0377	0.0383
chr16	28912111	28912112	1.64e-05	-1.0106	0.2346	0.001154	0.7141	0.2197	329.215	3.331e-16	73	37	36	45	97.686	94.867	96.296	7.799	39.685	11.609	0.0175	0.0178
chr16	30347297	30347298	6.07e-05	0.2687	0.067	0.2204	-0.0819	0.0668	434.506	0.00452	72	36	36	72	29.928	35.891	32.91	8.875	66.139	16.789	0.0444	0.0442
chr16	30999369	30999370	5.17e-10	1.0309	0.1659	0.1439	-0.2452	0.1678	404.243	0	72	37	35	60	92.245	96.163	94.15	9.758	50.361	15.173	3.39e-06	4.9e-06
chr16	33569406	33569407	6.37e-05	0.221	0.0553	0.01318	-0.1315	0.0531	567.651	1.998e-15	73	37	36	73	62.557	66.68	64.59	9.156	97.315	35.902	0.0459	0.0453
chr16	33817108	33817109	5.6e-05	-0.4684	0.1162	0.3284	-0.1101	0.1127	368.557	1.129e-07	64	32	32	64	39.782	33.194	36.488	14.786	25.25	6.19	0.0418	0.0422
chr16	34380640	34380641	1.75e-05	0.2696	0.0628	0.1334	0.0938	0.0625	506.357	1.573e-09	73	37	36	73	59.933	67.285	63.559	9.531	71.521	19.29	0.0182	0.0184
chr16	35078486	35078487	1.26e-05	0.4186	0.0959	0.05198	0.1882	0.0969	413.981	2.022e-06	73	37	36	72	80.498	85.687	83.057	7.896	49.479	10.24	0.0144	0.0149
chr16	46462390	46462391	6.92e-05	-0.4166	0.1047	0.8918	0.0139	0.1018	405.571	4.032e-07	71	37	34	71	33.081	26.722	30.036	13.276	30.817	8.245	0.0488	0.0474
chr16	46462775	46462776	5.55e-05	-0.3412	0.0846	0.2729	-0.0902	0.0823	437.128	4.929e-06	73	37	36	73	29.199	24.961	27.109	10.251	47.89	9.998	0.0416	0.0422
chr16	48396566	48396567	2.63e-06	-0.9266	0.1972	0.1035	-0.3112	0.1911	277.05	8.541e-05	73	37	36	57	97.398	94.497	95.967	5.696	46.795	11.271	0.00437	0.00474
chr16	48593613	48593614	1.67e-05	0.2958	0.0687	0.03782	0.1438	0.0692	1069.29	0	73	37	36	73	48.06	51.348	49.681	21.777	54.712	11.827	0.0176	0.0178
chr16	48966499	48966500	8.84e-24	0.5465	0.0544	0.4626	-0.0406	0.0552	3401.29	0	60	32	28	35	22.329	30.536	26.159	26.358	149.5	27.232	5.72e-19	1.01e-18
chr16	48966519	48966520	1.87e-11	-0.3063	0.0456	2.624e-19	0.4156	0.0463	5267.79	0	66	35	31	57	52.297	45.557	49.131	34.742	145.258	29.445	1.78e-07	2.66e-07
chr16	49902293	49902294	2.04e-07	-1.0481	0.2017	0.06543	-0.3329	0.1807	399.645	0	71	36	35	52	96.647	92.452	94.579	9.469	39.014	11.599	0.000554	0.000682
chr16	51270211	51270212	2.34e-06	-0.4308	0.0912	0.01	-0.2345	0.091	355.301	0.47	71	36	35	71	50.56	43.224	46.944	10.941	32.282	7.265	0.00402	0.00446
chr16	51679082	51679083	2.26e-05	-0.5802	0.1369	1.132e-14	-1.129	0.1462	505.579	0	73	37	36	69	92.317	89.319	90.839	12.862	45.685	8.511	0.022	0.022
chr16	52162159	52162160	3.02e-05	0.3669	0.0879	0.0002558	0.3219	0.088	411.914	0.0003793	73	37	36	73	29.428	36.141	32.738	11.203	38.699	10.226	0.0269	0.0273
chr16	53407689	53407690	4.2e-05	0.3158	0.0771	0.0001512	-0.2951	0.0779	877.464	0	73	37	36	73	64.864	73.42	69.083	18.942	50.753	13.159	0.0343	0.0354
chr16	53407753	53407754	1.21e-09	0.4932	0.0811	7.917e-06	-0.3637	0.0814	825.123	0	73	37	36	72	59.367	70.889	65.049	20.599	44.096	10.837	7.34e-06	1.06e-05
chr16	54688481	54688482	7.26e-06	-0.2757	0.0615	1.594e-10	-0.3841	0.0601	680.613	0	73	37	36	73	50.519	47.346	48.954	13.825	70.877	16.061	0.00958	0.00965
chr16	55866757	55866758	6.39e-05	-0.3445	0.0862	0.1022	0.1399	0.0856	592.201	0	69	35	34	68	54.103	45.099	49.666	18.838	37.362	10.958	0.046	0.0453
chr16	55866807	55866808	1.41e-08	-0.4428	0.0781	0.002917	0.2267	0.0762	800.14	0	71	36	35	71	66.28	56.929	61.67	20.083	48.169	15.128	6.18e-05	8.02e-05
chr16	55866815	55866816	4.61e-06	-0.3448	0.0752	0.002402	0.2222	0.0732	788.423	0	71	36	35	71	59.833	51.211	55.583	19.17	49.859	15.756	0.0068	0.00729
chr16	55866842	55866843	5.3e-08	-0.41	0.0753	0.02345	0.1652	0.0729	907.359	0	72	37	35	70	70.858	63.23	67.15	19.487	55.681	17.539	0.000184	0.000241
chr16	55866850	55866851	4.64e-07	-0.3905	0.0775	0.0006809	0.2543	0.0749	884.802	0	72	37	35	72	75.344	66.884	71.231	18.816	56.194	17.683	0.0011	0.00123
chr16	56644059	56644060	6.91e-05	0.2615	0.0657	0.7862	0.0176	0.065	482.86	4.424e-07	73	37	36	73	62.34	67.054	64.665	8.658	66.315	14.364	0.0487	0.0474
chr16	56650662	56650663	4.15e-05	-0.3214	0.0784	1.03e-08	-0.4536	0.0792	442.417	1.086e-05	73	37	36	73	75.731	71.999	73.89	9.485	54.863	11.678	0.034	0.0354
chr16	56652706	56652707	1.64e-05	-0.4269	0.0991	1.287e-09	-0.6029	0.0993	401.299	3.004e-05	72	37	35	72	65.724	57.517	61.734	14.089	29.75	7.106	0.0175	0.0178
chr16	56661337	56661338	1.28e-05	-0.3572	0.0819	0.001433	-0.2618	0.0821	437.411	2.72e-06	72	36	36	72	48.372	42.344	45.358	12.627	40	9.701	0.0146	0.015
chr16	56702912	56702913	7.21e-06	-0.2788	0.0621	0.006017	-0.1701	0.0619	489.554	3.465e-07	73	37	36	73	42.738	37.386	40.098	9.63	68.726	14.759	0.00954	0.00965
chr16	56899113	56899114	6.06e-07	-0.8703	0.1744	0.4015	-0.1391	0.1658	291.535	8.921e-05	71	36	35	58	95.215	91.401	93.335	7.376	39.507	10.983	0.00135	0.00144
chr16	57670307	57670308	3.73e-10	-0.8022	0.128	1.17e-05	-0.5486	0.1252	729.742	0	73	37	36	67	93.076	87.181	90.169	15.486	49.041	12.64	2.6e-06	3.85e-06
chr16	57691481	57691482	4.12e-07	-1.7475	0.3451	0.7408	0.1166	0.3527	178.983	3.054e-09	37	19	18	27	93.914	82.089	88.161	18.79	19.108	4.215	0.000985	0.00111
chr16	66981143	66981144	5.14e-05	-0.5992	0.148	0.2685	0.1615	0.146	294.193	0.1946	73	37	36	69	7.806	4.807	6.327	4.007	52.986	9.169	0.0394	0.0399
chr16	67997817	67997818	2.76e-07	0.5794	0.1127	0.4848	0.0758	0.1084	521.389	0	68	34	34	67	69.156	76.134	72.645	18.39	29.059	7.942	0.000713	0.000826
chr16	67997826	67997827	4.77e-05	0.433	0.1065	0.7184	-0.0372	0.1032	522.573	0	69	35	34	69	71.063	76.356	73.671	16.569	32.377	9.173	0.0375	0.0382
chr16	67997858	67997859	1.83e-06	0.4322	0.0906	0.6971	0.0344	0.0884	601.24	0	71	37	34	71	69.539	74.418	71.875	16.377	41.014	11.118	0.00333	0.00379
chr16	67997874	67997875	1.17e-05	0.395	0.0901	0.696	0.0343	0.0879	639.679	0	71	37	34	69	73.897	78.615	76.156	15.707	45.493	12.172	0.0136	0.014
chr16	67997945	67997946	4.99e-05	0.3732	0.092	0.9094	-0.0103	0.0909	548.96	0	71	37	34	71	74.52	78.36	76.359	13.973	42.873	11.637	0.0387	0.0394
chr16	67998006	67998007	7.23e-09	0.4507	0.0779	0.5555	-0.0452	0.0767	624.04	0	71	37	34	71	60.196	68.329	64.091	15.97	48.225	11.592	3.41e-05	4.33e-05
chr16	67998030	67998031	4.77e-05	0.301	0.074	0.08907	-0.124	0.0729	597.955	0	73	37	36	73	56.671	62.865	59.726	14.508	49.37	13.674	0.0375	0.0382
chr16	67998039	67998040	8.43e-08	0.4811	0.0898	0.9902	-0.0011	0.0881	656.867	0	73	37	36	72	77.546	82.815	80.145	14.448	51.192	13.968	0.00027	0.000355
chr16	67998097	67998098	7.91e-07	0.4588	0.0929	0.4027	-0.0774	0.0925	619.782	0	73	37	36	72	81.809	86	83.876	11.721	56.329	13.531	0.00168	0.00173
chr16	68104456	68104457	3.28e-07	-1.6899	0.3309	0.2252	-0.33	0.2721	162.208	1.503e-06	35	15	20	27	21.032	7.884	13.519	17.033	20.714	4.992	0.000821	0.000945
chr16	68743273	68743274	1.07e-05	1.1746	0.2668	0.002229	-0.8677	0.2837	236.934	6.795e-07	69	36	33	39	94.49	97.626	95.99	8.354	29.609	7.63	0.0127	0.0131
chr16	69791943	69791944	5.87e-05	-0.7754	0.193	0.04367	0.3548	0.1759	335.605	8.299e-11	73	37	36	62	97.433	94.803	96.136	6.374	52.479	11.326	0.0433	0.0435
chr16	70474193	70474194	1.5e-05	-0.8884	0.2053	0.2402	-0.2293	0.1953	326.588	2.776e-15	68	36	32	50	95.359	90.24	92.95	10.79	26.588	6.595	0.0165	0.0171
chr16	73083014	73083015	7.86e-06	0.5434	0.1216	0.01595	0.2918	0.1211	394.079	2.106e-08	73	37	36	71	92.652	94.448	93.538	5.788	74.438	16.025	0.0102	0.0102
chr16	75716666	75716667	1.5e-05	0.7389	0.1707	0.4331	-0.1287	0.1642	403.35	0	73	37	36	58	93.495	96.692	95.072	8.281	52.055	12.835	0.0165	0.0171
chr16	78094249	78094250	2.02e-07	0.5865	0.1128	0.1796	-0.1467	0.1093	721.79	0	73	37	36	67	18.432	23.44	20.902	20.676	32.247	7.753	0.000551	0.000682
chr16	78805043	78805044	2.48e-07	0.5902	0.1144	0.0004376	-0.4252	0.1209	545.589	0	73	37	36	70	93.389	95.818	94.587	8.37	97.959	20.415	0.000651	0.000785
chr16	79027821	79027822	2.21e-15	0.9757	0.123	0.1927	-0.1635	0.1255	595.86	0	73	37	36	71	91.172	95.843	93.476	10.76	84.329	19.33	4.63e-11	5.03e-11
chr16	80499768	80499769	2.59e-05	-0.459	0.1091	0.0151	-0.2645	0.1088	413.936	2.63e-09	73	37	36	72	92.951	91.862	92.414	6.661	76.151	18.13	0.0242	0.0239
chr16	80502471	80502472	1.78e-09	-0.3696	0.0614	0.05983	-0.1148	0.061	1185.98	0	73	37	36	73	60.173	54.075	57.165	20.966	71.452	12.618	1.04e-05	1.45e-05
chr16	83981723	83981724	5.8e-05	0.5404	0.1344	0.1139	0.2079	0.1315	365.519	9.211e-07	73	37	36	70	92.536	95.463	93.98	5.913	66.562	15.29	0.043	0.0434
chr16	84083556	84083557	1.58e-05	0.8752	0.2027	0.05147	-0.3899	0.2002	308.008	1.233e-09	73	37	36	54	95.318	97.435	96.362	6.13	47.918	13.381	0.017	0.0176
chr16	84229511	84229512	2.43e-05	-2.4348	0.5769	0.09509	-0.6178	0.3701	100.389	0.5629	39	20	19	22	97.57	89.882	93.825	6.691	18.538	3.59	0.0231	0.0231
chr16	84774942	84774943	4.29e-05	0.3371	0.0824	0.1929	-0.106	0.0814	424.44	0.0001809	73	37	36	73	70.264	76.942	73.557	10.243	49.384	10.564	0.0348	0.0359
chr16	84967504	84967505	1.63e-05	0.8065	0.1871	4.536e-05	0.7839	0.1922	315.015	1.154e-09	68	35	33	59	90.669	94.532	92.544	9.284	30.912	6.938	0.0174	0.0178
chr16	85229640	85229641	6.02e-07	0.7112	0.1425	0.5584	-0.0825	0.1409	421.742	0	72	36	36	64	87.738	93.725	90.731	9.779	42.306	10.215	0.00134	0.00144
chr16	85517239	85517240	5.05e-06	0.8723	0.1912	0.005023	0.545	0.1943	316.284	5.125e-09	72	37	35	60	95.314	96.988	96.128	6.103	51.236	13.616	0.00732	0.00787
chr16	85669621	85669622	2.19e-05	-0.8192	0.193	0.0222	-0.4369	0.191	323.841	4.3e-13	68	35	33	53	94.541	91.566	93.098	11.137	32.221	8.789	0.0216	0.0215
chr16	86332402	86332403	3.85e-05	-0.4198	0.102	1.832e-05	-0.4294	0.1002	403.857	1.314e-06	71	37	34	71	39.592	34.278	37.047	14.659	29.014	7.962	0.0321	0.0334
chr16	86457669	86457670	7.25e-06	-0.6579	0.1467	0.5579	0.0827	0.1411	318.225	0.002804	73	37	36	70	95.626	93.079	94.37	5.523	59.123	15.13	0.00958	0.00965
chr16	86556393	86556394	3.18e-11	0.3138	0.0473	0.08075	0.0818	0.0468	2250.17	0	68	34	34	67	51.609	60.161	55.885	24.906	131.176	32.142	2.86e-07	4.01e-07
chr16	86556439	86556440	6.22e-07	0.3938	0.079	0.1914	-0.1074	0.0822	589.152	0	62	33	29	62	88.274	91.987	90.011	7.941	145.306	33.798	0.00138	0.00144
chr16	86588051	86588052	5.89e-05	0.407	0.1013	0.03307	0.2124	0.0997	645.624	0	73	37	36	72	92.985	95.313	94.133	8.207	126.466	26.275	0.0434	0.0435
chr16	86751778	86751779	6.84e-07	-0.7165	0.1443	0.6603	-0.0606	0.1379	342.033	2.195e-12	56	28	28	56	74.197	59.982	67.089	18.742	20.821	4.517	0.00149	0.00153
chr16	86884410	86884411	6.1e-05	0.7246	0.1808	0.4351	-0.1356	0.1738	263.707	0.002243	65	34	31	57	8.067	14.063	10.926	7.789	24.954	6.213	0.0445	0.0442
chr16	86928063	86928064	4.72e-05	0.7323	0.18	0.0944	-0.3043	0.1819	253.416	0.2467	73	37	36	60	94.217	97.005	95.592	3.334	50.616	14.132	0.0372	0.0382
chr16	87251757	87251758	1.99e-09	-1.0467	0.1745	6.454e-14	-1.3431	0.1791	786.058	0	61	30	31	21	19.974	14.275	17.078	29.939	25.639	8.892	1.14e-05	1.51e-05
chr16	87386778	87386779	5.48e-07	0.9231	0.1843	0.008411	-0.5038	0.1912	315.008	1.282e-07	72	37	35	63	92.457	96.096	94.226	7.992	37.069	10.89	0.00125	0.00136
chr16	87402123	87402124	6.1e-06	-0.3224	0.0713	0.3753	0.063	0.0711	850.848	0	73	37	36	73	40.615	34.392	37.546	20.387	58.205	11.323	0.00842	0.00893
chr16	87402150	87402151	5.14e-07	-0.3369	0.0671	0.3241	0.0652	0.0661	1031.58	0	73	37	36	73	51.227	44.164	47.744	22.821	62.863	12.438	0.00119	0.0013
chr16	87577273	87577274	2.22e-06	0.8489	0.1794	0.019	0.4312	0.1838	355.997	1.145e-12	71	37	34	65	91.812	94.069	92.893	9.77	35.254	9.777	0.00384	0.00435
chr16	87782349	87782350	1.96e-05	-0.5266	0.1233	0.4556	0.0898	0.1204	445.901	0	73	37	36	69	92.975	89.049	91.039	9.369	52.616	14.48	0.0198	0.0199
chr16	87943801	87943802	6.53e-05	-0.3164	0.0792	0.1551	-0.1129	0.0794	479.766	6.354e-12	73	37	36	72	87.693	85.904	86.811	6.835	89.274	21.282	0.0467	0.0453
chr16	88022378	88022379	3.64e-06	1.8391	0.3971	0.7677	0.1228	0.4158	143.653	0.001075	52	26	26	22	94.133	97.688	95.911	9.34	20.154	3.545	0.00565	0.00636
chr16	88057631	88057632	3.48e-09	1.8176	0.3077	0.3434	0.278	0.2933	204.283	0.0002455	64	33	31	39	94.05	97.23	95.59	7.667	26.859	6.74	1.85e-05	2.47e-05
chr16	88106210	88106211	1.42e-07	1.4616	0.2777	0.1894	-0.3573	0.2722	229.258	1.877e-07	61	31	30	39	91.3	96.447	93.831	11.106	22.18	4.592	0.000409	0.000527
chr16	88152513	88152514	1.67e-05	0.2518	0.0585	1.46e-06	-0.2778	0.0577	526.006	1.289e-10	73	37	36	73	17.097	21.615	19.325	6.929	122.11	23.215	0.0176	0.0178
chr16	88156093	88156094	5.05e-05	0.8274	0.2041	0.01342	0.5274	0.2133	271.022	5.603e-05	73	37	36	53	94.252	96.528	95.374	6.091	38.041	10.556	0.039	0.0396
chr16	88238863	88238864	5.85e-06	-0.3238	0.0715	0.3132	-0.0721	0.0715	1781.93	0	73	37	36	59	53.306	45.729	49.569	30.688	52.055	13.604	0.00816	0.00875
chr16	88339135	88339136	2.28e-13	0.9425	0.1286	1.562e-05	-0.5473	0.1267	848.409	0	73	37	36	62	82.925	92.591	87.692	19.32	43.781	10.59	3.25e-09	4.32e-09
chr16	88698872	88698873	1.8e-05	0.7832	0.1826	0.5206	0.1093	0.1701	544.466	0	71	37	34	50	92.453	96.765	94.518	11.376	49.775	13.122	0.0187	0.0188
chr16	88947460	88947461	1.26e-07	-0.8895	0.1683	0.5222	0.1018	0.1591	437.677	0	73	37	36	59	97.084	94.469	95.794	8.414	59.877	16.106	0.000368	0.000495
chr16	88962942	88962943	6.62e-07	1.767	0.3554	0.02391	0.6963	0.3083	251.982	3.664e-15	59	30	29	27	90.824	98.22	94.459	13.237	21.695	5.882	0.00145	0.00151
chr16	89022775	89022776	3.45e-07	2.4344	0.4776	0.2586	0.4124	0.3651	205.119	4.238e-13	53	29	24	17	92.554	98.885	95.421	12.39	21.038	4.137	0.000856	0.000958
chr16	89151070	89151071	8.67e-06	0.4713	0.106	0.104	0.1687	0.1038	605.788	0	73	37	36	69	77.265	84.733	80.948	14.545	39.603	8.552	0.0109	0.0111
chr16	89203115	89203116	4.79e-07	-1.2256	0.2434	0.05698	0.431	0.2265	257.543	3.352e-07	69	36	33	46	97.071	93.651	95.436	8.441	32.029	8.631	0.00112	0.00124
chr16	89224129	89224130	4.1e-06	0.3018	0.0655	9.529e-17	0.5609	0.0675	1966.31	0	53	30	23	53	79.938	81.136	80.458	21.152	150.679	38.133	0.00621	0.00686
chr16	89224229	89224230	2.24e-07	-0.658	0.1271	0.1713	0.1709	0.125	458.024	0	47	28	19	45	94.866	93.443	94.291	9.169	145.511	39.899	0.000598	0.000727
chr16	89224353	89224354	1.69e-07	-0.708	0.1354	1.532e-05	-0.6148	0.1422	454.01	0	41	22	19	41	96.521	94.018	95.361	7.708	156.707	33.868	0.000473	0.000601
chr16	89371883	89371884	6.54e-05	0.7609	0.1906	0.416	-0.1573	0.1934	304.816	4.227e-08	73	37	36	54	94.63	97.168	95.882	6.9	50.055	12.433	0.0467	0.0453
chr16	89603698	89603699	4.44e-05	0.3638	0.0891	0.0604	0.1724	0.0918	1288.66	0	71	36	35	58	53.388	60.458	56.873	30.678	34.31	9.522	0.0357	0.0366
chr16	89751820	89751821	2.29e-05	0.6878	0.1624	0.002972	-0.4935	0.1661	428.036	0	73	37	36	62	95.412	97.377	96.381	7.283	79.562	20.811	0.0222	0.0221
chr16	89980482	89980483	3.25e-16	0.6183	0.0757	0.8321	0.016	0.0754	2790.56	0	73	37	36	44	36.937	51.624	44.18	38.767	50.644	13.804	7.96e-12	9.24e-12
chr16	90016023	90016024	6.46e-05	-0.3202	0.0801	0.8226	-0.0176	0.0787	542.165	0	69	35	34	69	50.786	45.038	47.954	15.658	43.942	11.175	0.0464	0.0453
chr16	90016059	90016060	2.5e-05	-0.3732	0.0885	0.3755	0.0768	0.0867	603.575	0	70	35	35	70	70.974	65.894	68.434	16.957	41.257	11.099	0.0235	0.0234
chr16	90163658	90163659	2.61e-05	0.4284	0.1019	0.03327	0.2098	0.0986	756.722	0	73	37	36	72	87.244	91.811	89.496	12.049	71.521	17.518	0.0243	0.0239
chr16	90163683	90163684	6.54e-09	0.4358	0.0751	0.0077	0.1949	0.0731	763.94	0	73	37	36	73	79.527	86.094	82.765	12.682	84.836	20.064	3.16e-05	4.14e-05
chr17	131919	131920	3.04e-05	0.622	0.1492	0.9328	0.0125	0.1478	312.242	0.0003831	71	37	34	64	87.701	92.757	90.122	6.97	34.535	8.861	0.027	0.0221
chr17	132183	132184	2.46e-05	0.6038	0.1431	0.04184	-0.298	0.1464	347.797	6.875e-09	67	33	34	64	75.853	84.865	80.426	13.723	22.582	5.034	0.0233	0.0195
chr17	202716	202717	1.53e-05	-0.2819	0.0652	0.1003	-0.1061	0.0646	464.565	4.636e-05	73	37	36	73	25.001	21.528	23.288	7.82	87.411	23.577	0.0167	0.0138
chr17	232587	232588	4.99e-05	-0.3433	0.0847	0.01342	-0.2089	0.0845	473.553	3.73e-11	73	37	36	73	33.181	28.216	30.733	12.498	43.836	10.372	0.0387	0.0329
chr17	254272	254273	1.31e-05	-0.551	0.1264	0.09734	-0.2143	0.1292	391.593	2.561e-10	73	37	36	69	92.271	90.058	91.18	8.164	53.178	18.603	0.0148	0.0122
chr17	254301	254302	3.52e-05	-0.5227	0.1264	0.1538	-0.1816	0.1273	331.527	0.02335	73	37	36	71	93.207	90.769	92.005	4.832	58.082	16.643	0.0302	0.0253
chr17	406208	406209	5.32e-05	-0.2747	0.068	2.21e-32	0.8055	0.068	1012.45	0	73	37	36	73	77.039	72.513	74.807	17.493	72.973	21.563	0.0404	0.0349
chr17	406225	406226	1.53e-05	-0.2743	0.0634	6.146e-43	0.8651	0.063	1305.93	0	73	37	36	72	73.013	68.506	70.79	20.515	78.356	22.477	0.0167	0.0138
chr17	406249	406250	6.6e-09	-0.3513	0.0606	4.514e-56	0.9437	0.0598	1555.14	0	73	37	36	73	74.07	68.318	71.234	21.044	87.767	25.532	3.17e-05	1.61e-05
chr17	406256	406257	1.85e-08	-0.3319	0.059	8.107e-59	0.9437	0.0584	1592.55	0	73	37	36	73	73.358	67.807	70.621	21.107	91.288	27.06	7.67e-05	4.17e-05
chr17	406263	406264	1.83e-05	-0.2471	0.0577	3.002e-53	0.8763	0.057	1692.16	0	73	37	36	73	72.222	67.627	69.956	21.179	93.356	27.989	0.0189	0.0156
chr17	406380	406381	7.45e-15	-0.4432	0.057	2.005e-59	0.9005	0.0554	1387.61	0	68	34	34	68	75.248	71.19	73.219	17.972	115.868	37.378	1.36e-10	1.3e-10
chr17	406387	406388	1.19e-11	-0.3863	0.057	1.558e-53	0.8318	0.054	1421.59	0	69	35	34	69	74.522	72.077	73.317	17.833	114.377	37.629	1.18e-07	8.04e-08
chr17	406479	406480	2.92e-05	-0.2395	0.0573	2.087e-68	0.9923	0.0568	1834.95	0	73	37	36	72	72.201	69.023	70.634	21.737	92.356	31.163	0.0263	0.0215
chr17	406486	406487	1.95e-05	-0.2464	0.0577	6.896e-65	0.9695	0.057	1790.36	0	73	37	36	72	72.066	68.226	70.172	21.765	91.397	28.514	0.0198	0.0163
chr17	670924	670925	3.18e-07	-0.63	0.1232	0.006748	0.318	0.1174	625.118	0	73	37	36	71	97.019	94.99	96.018	6.965	118.397	24.961	0.000798	0.000539
chr17	713564	713565	6.86e-08	0.3681	0.0682	1.351e-20	-0.6938	0.0746	2445.34	0	73	37	36	72	83.313	88.4	85.822	21.199	126.397	39.099	0.000228	0.000135
chr17	744748	744749	5.47e-05	0.79	0.1958	0.08097	0.3286	0.1883	244.709	1.923e-08	44	25	19	42	80.211	85.877	82.658	13.767	27.909	12.002	0.0412	0.0355
chr17	807517	807518	5.6e-06	-0.423	0.0931	0.0562	-0.1746	0.0914	448.475	3.041e-11	71	35	36	71	27.649	21.107	24.332	11.874	44.394	18.598	0.00791	0.00584
chr17	807530	807531	2.39e-06	-0.4453	0.0944	0.01874	-0.2169	0.0923	414.883	6.671e-08	69	33	36	69	27.72	20.654	24.033	10.616	44.855	18.158	0.00408	0.00298
chr17	807533	807534	1.36e-05	-0.3896	0.0896	0.03845	-0.1828	0.0883	440.785	4.823e-11	68	33	35	68	31.54	25.835	28.604	12.145	44.706	17.483	0.0153	0.0125
chr17	807537	807538	2.08e-07	-0.4565	0.0879	0.3886	-0.0745	0.0865	420.307	2.448e-08	67	33	34	67	36.221	27.813	31.954	12.222	44.224	16.901	0.000563	0.000374
chr17	807540	807541	1.13e-08	-0.4807	0.0842	0.1113	-0.1314	0.0825	461.626	2.768e-13	67	33	34	67	44.137	34.823	39.41	14.103	44.448	17.149	5.04e-05	2.65e-05
chr17	807544	807545	1.42e-06	-0.4067	0.0843	0.2041	-0.1063	0.0837	474.49	0	65	33	32	65	43.312	33.205	38.336	14.123	44.862	16.31	0.00269	0.00192
chr17	907083	907084	4.31e-06	-1.0037	0.2184	0.002386	0.6005	0.1977	276.779	3.68e-07	70	36	34	50	96.849	92.919	94.94	6.796	34.486	9.207	0.00644	0.00478
chr17	1129572	1129573	2.92e-05	-0.5316	0.1272	0.01713	-0.2976	0.1248	401.357	3.628e-10	73	37	36	72	94.087	91.117	92.622	8.343	63.479	14.185	0.0263	0.0215
chr17	1492176	1492177	2.23e-05	-0.4077	0.0961	0.0219	0.2179	0.0951	684.545	0	72	36	36	71	85.551	80.182	82.867	14.464	51.097	13.468	0.0218	0.0182
chr17	1504858	1504859	3.3e-05	-0.7476	0.1801	0.007303	-0.4892	0.1824	317.339	2.063e-08	73	37	36	58	97.182	94.896	96.055	5.671	54.671	14.65	0.0287	0.0238
chr17	2282778	2282779	2.88e-05	-0.7646	0.1828	0.03812	-0.3878	0.187	346.805	1.988e-13	71	37	34	57	94.56	89.94	92.347	10.769	32.451	7.712	0.0261	0.0215
chr17	3495606	3495607	1.93e-05	0.7174	0.1679	0.2842	0.1635	0.1527	373.605	5.462e-14	70	37	33	63	89.687	95.166	92.27	11.351	43.829	13.194	0.0196	0.0162
chr17	3558257	3558258	1.89e-05	1.1147	0.2606	0.1518	0.3473	0.2423	247.469	4.272e-05	73	37	36	49	94.872	98.173	96.5	6.812	36.301	9.527	0.0193	0.016
chr17	4610148	4610149	4.84e-06	0.8871	0.194	0.1024	-0.3254	0.1992	382.721	0	72	36	36	54	89.94	94.583	92.262	12.479	27.139	6.572	0.00707	0.00522
chr17	5673369	5673370	3.18e-06	0.3065	0.0658	0.04897	-0.1303	0.0662	895.082	0	73	37	36	73	37.556	44.612	41.036	18.161	61.452	14.816	0.0051	0.00369
chr17	6296678	6296679	5.88e-07	-0.3657	0.0732	0.0005775	-0.2527	0.0734	573.273	0	73	37	36	73	82.85	78.566	80.737	9.41	77.781	15.904	0.00132	0.000916
chr17	6557993	6557994	4.04e-10	-0.435	0.0696	9.746e-05	0.2687	0.0689	878.149	0	73	37	36	73	68.342	61.232	64.836	17.881	59.616	13.26	2.76e-06	1.59e-06
chr17	6558200	6558201	7.46e-12	-0.6425	0.0938	0.01056	0.2346	0.0917	1025.31	0	69	35	34	65	56.621	44.736	50.765	29.293	34.217	9.727	7.82e-08	5.56e-08
chr17	6558222	6558223	3.46e-09	-0.5596	0.0947	3.913e-05	0.384	0.0934	1095.93	0	69	35	34	66	52.355	41.525	47.019	30.451	33.652	9.104	1.84e-05	8.98e-06
chr17	6558225	6558226	2.15e-11	-0.6348	0.0948	6.867e-06	0.4191	0.0932	1163.71	0	69	35	34	62	52.17	39.84	46.094	31.314	34.159	8.972	2.03e-07	1.31e-07
chr17	6558253	6558254	4.9e-10	-0.6061	0.0974	0.007751	0.2531	0.0951	1195.86	0	69	36	33	58	51.322	40.828	46.303	31.619	32.449	9.043	3.24e-06	1.76e-06
chr17	6558258	6558259	2.28e-09	-0.591	0.0989	0.003827	0.2788	0.0964	1195.61	0	68	35	33	55	50.393	40.477	45.581	31.803	32.059	9.002	1.29e-05	6.63e-06
chr17	6558327	6558328	3.77e-10	-0.6707	0.1071	0.07848	0.1905	0.1083	789.39	0	68	35	33	58	39.303	28.028	33.831	24.901	29.221	7.887	2.62e-06	1.59e-06
chr17	6558333	6558334	4.98e-05	-0.4865	0.1199	0.08906	0.2101	0.1236	538.966	0	68	35	33	58	26.684	19.056	22.982	16.783	29.265	8.314	0.0386	0.0329
chr17	6558341	6558342	8.89e-08	-0.6255	0.117	0.3859	0.1023	0.118	590.631	0	69	35	34	59	29.081	20.385	24.796	18.157	29.159	8.466	0.000282	0.000167
chr17	6558356	6558357	1.42e-12	-0.7257	0.1025	0.002743	0.3079	0.1028	906.561	0	70	36	34	60	46.27	33.571	40.102	28.15	29.114	7.882	1.74e-08	1.57e-08
chr17	6558365	6558366	9.6e-15	-0.7707	0.0995	0.1804	0.1323	0.0988	1068.12	0	70	36	34	60	52.968	39.457	46.405	30.922	29.386	7.431	1.7e-10	1.46e-10
chr17	6558375	6558376	1.34e-11	-0.6723	0.0994	0.1786	0.1317	0.0979	1035.87	0	70	36	34	58	49.228	38.442	43.989	30.165	29.729	7.661	1.33e-07	8.62e-08
chr17	6558385	6558386	6.53e-10	-0.605	0.0979	0.09911	0.1599	0.097	1103.16	0	70	36	34	59	50.444	40.213	45.475	30.846	30.086	7.566	4.19e-06	2.21e-06
chr17	6558394	6558395	3.61e-06	-0.4638	0.1001	0.01081	0.2549	0.1	929.26	0	70	36	34	62	41.927	34.1	38.125	27.351	29.886	7.605	0.00562	0.00415
chr17	6558396	6558397	3.16e-10	-0.6191	0.0984	0.02487	0.2197	0.0979	1088.85	0	70	36	34	58	49.902	39.19	44.699	30.986	29.657	7.481	2.27e-06	1.38e-06
chr17	6558405	6558406	3.24e-11	-0.6648	0.1002	0.1974	0.1283	0.0995	993.408	0	68	35	33	59	47.352	37.759	42.697	29.238	29.779	7.258	2.91e-07	1.88e-07
chr17	6558413	6558414	7.75e-12	-0.685	0.1001	0.003315	0.2918	0.0994	1003.3	0	68	35	33	64	50.97	39.784	45.541	30.544	29.265	7.354	8.08e-08	5.56e-08
chr17	6558421	6558422	5.94e-07	-0.4979	0.0997	0.0001709	0.3735	0.0994	1033.66	0	69	35	34	59	50.615	43.534	47.126	30.681	28.522	7.473	0.00133	0.000916
chr17	6558427	6558428	3.14e-06	-0.4934	0.1058	0.0259	0.2358	0.1058	772.182	0	68	35	33	60	37.789	30.335	34.172	24.697	28.868	7.265	0.00506	0.00369
chr17	6558440	6558441	4.54e-07	-0.5223	0.1035	0.003993	0.2974	0.1033	996.981	0	67	35	32	58	46.27	37.355	42.012	30.277	28.075	6.996	0.00108	0.00073
chr17	7011140	7011141	2.14e-09	-1.154	0.1928	0.6955	0.0721	0.1842	390.232	0	73	37	36	55	96.429	91.889	94.19	12.426	37.726	12.351	1.22e-05	6.37e-06
chr17	7015607	7015608	2.63e-05	0.3512	0.0836	0.1328	-0.1227	0.0817	483.365	3.404e-12	73	37	36	73	31.382	36.048	33.683	13.468	43.068	8.89	0.0244	0.0206
chr17	7037365	7037366	3.97e-07	-0.4666	0.092	0.04247	-0.1835	0.0905	530.08	0	73	37	36	72	83.7	78.454	81.113	12.895	50.973	12.964	0.00096	0.000645
chr17	7284025	7284026	1.45e-07	-0.3684	0.07	0.002581	-0.2068	0.0686	444.797	0.0004872	73	37	36	73	60.351	53.26	56.854	10.058	55.329	16.879	0.000417	0.000268
chr17	7758849	7758850	6.91e-05	0.5692	0.143	0.1053	-0.2289	0.1413	258.495	0.1546	56	29	27	56	63.249	73.91	68.389	12.774	21.339	5.547	0.0487	0.0428
chr17	12893373	12893374	6.86e-05	1.3265	0.3332	0.006901	-0.9731	0.3602	177.007	1.68e-05	54	24	30	28	92.038	97.47	95.056	9.508	20.352	3.972	0.0484	0.0427
chr17	12893541	12893542	3.72e-06	-0.9557	0.2066	0.5115	-0.1343	0.2046	307.559	1.89e-10	72	36	36	53	96.532	94.248	95.39	8.084	37.611	10.079	0.00574	0.0042
chr17	13413822	13413823	2.37e-05	0.3252	0.0769	0.9023	-0.0093	0.0758	413.458	0.01983	73	37	36	73	39.952	48.216	44.027	9.983	44.616	9.374	0.0227	0.0189
chr17	14140190	14140191	7.28e-08	0.4191	0.0778	0.1279	0.1092	0.0717	1226.44	0	73	37	36	68	78.913	86.311	82.561	17.966	75.027	26.838	0.00024	0.000139
chr17	14462942	14462943	8.54e-06	-0.6237	0.1401	0.1524	0.2032	0.1419	524.873	0	73	37	36	67	17.19	9.901	13.595	15.812	30.671	7.381	0.0108	0.00847
chr17	14717299	14717300	2.1e-05	0.3208	0.0754	0.002245	0.2291	0.075	643.941	0	73	37	36	73	43.763	50.06	46.868	16.172	45.959	12.808	0.0209	0.0172
chr17	16593426	16593427	1.72e-10	-0.4198	0.0658	1.388e-08	-0.3662	0.0645	1119.72	0	73	37	36	73	22.153	16.212	19.223	14.865	100.863	31.975	1.31e-06	8.07e-07
chr17	16593517	16593518	3.67e-06	-0.2328	0.0503	3.235e-07	-0.2536	0.0496	1244.37	0	73	37	36	73	61.576	57.584	59.608	15.963	107.151	33.357	0.00569	0.00419
chr17	17404545	17404546	5.37e-06	-0.4316	0.0949	0.002753	0.2737	0.0914	1092.14	0	72	36	36	71	74.646	68.175	71.411	25.781	38.042	9.527	0.00767	0.0057
chr17	17404595	17404596	1.54e-05	-0.4503	0.1042	8.042e-05	0.3902	0.099	934.68	0	72	36	36	67	80.058	73.906	76.982	22.812	36.306	9.516	0.0167	0.0138
chr17	19627994	19627995	4.27e-05	-0.4906	0.1199	0.009142	-0.306	0.1174	341.289	0.01067	71	36	35	70	13.168	9.409	11.315	5.961	50.127	15.226	0.0347	0.0293
chr17	19628110	19628111	6.34e-05	-0.5074	0.1269	0.002582	-0.3734	0.1239	364.253	1.903e-06	70	37	33	69	15.755	11.123	13.571	8.767	39.371	12.519	0.0458	0.0399
chr17	20450466	20450467	1.26e-05	0.5679	0.1301	2.643e-05	-0.5663	0.1348	481.398	0	70	36	34	65	83.474	89.088	86.201	13.307	34.143	9.675	0.0145	0.012
chr17	20799153	20799154	4.42e-05	0.6469	0.1584	0.005776	0.4275	0.1549	316.473	9.785e-07	70	37	33	60	91.339	94.281	92.726	7.243	39.571	10.56	0.0356	0.0301
chr17	20799472	20799473	1.23e-06	0.2556	0.0527	0.1405	0.0767	0.0521	910.905	0	73	37	36	73	47.059	53.385	50.179	14.562	93.178	26.306	0.00239	0.00171
chr17	20799489	20799490	7.14e-05	0.2121	0.0534	0.592	0.0283	0.0528	910.236	0	73	37	36	73	37.717	42.606	40.128	13.892	95.137	26.598	0.0497	0.0438
chr17	20799659	20799660	2.68e-05	0.2557	0.0609	0.2125	0.0739	0.0593	802.415	0	73	37	36	72	33.589	37.738	35.635	13.885	78.753	26.185	0.0247	0.0208
chr17	20799676	20799677	6.04e-05	0.2347	0.0585	0.01773	0.1352	0.057	836.015	0	73	37	36	72	47.737	51.347	49.517	14.904	77.288	25.138	0.0442	0.0387
chr17	20799679	20799680	1.8e-07	0.3098	0.0594	0.05927	0.109	0.0578	802.696	0	73	37	36	72	41.711	47.27	44.452	15.153	76.397	24.873	0.000501	0.000329
chr17	20799717	20799718	3.83e-05	0.2598	0.0631	0.9707	-0.0023	0.0616	794.138	0	72	37	35	72	39.813	46.46	43.044	15.767	68.639	22.113	0.032	0.0268
chr17	21220158	21220159	2.74e-05	-0.3274	0.078	0.3383	-0.073	0.0762	478.738	2.98e-10	73	37	36	73	13.07	10.539	11.822	5.175	107.342	34.99	0.0251	0.021
chr17	21221693	21221694	6.2e-05	-0.219	0.0547	9.338e-09	-0.3086	0.0537	950.498	0	60	29	31	60	79.612	76.636	78.074	11.176	153.9	36.269	0.0451	0.0394
chr17	21326720	21326721	2.58e-06	0.2784	0.0592	4.569e-05	0.2353	0.0577	666.973	0	71	35	36	71	77.227	80.426	78.849	8.499	118.845	30.986	0.00432	0.00315
chr17	21355983	21355984	6.07e-06	-1.0377	0.2294	0.7239	-0.0834	0.2361	236.733	0.001065	73	37	36	45	2.352	1.125	1.747	2.627	83.301	24.123	0.0084	0.00628
chr17	21795250	21795251	1.82e-06	0.4002	0.0839	0.5511	-0.0498	0.0835	464.063	1.689e-09	73	37	36	73	65.481	73.566	69.468	11.769	45.425	12.34	0.00331	0.00237
chr17	21825448	21825449	5.21e-06	0.438	0.0961	0.001691	-0.3007	0.0958	391.66	0.0002684	71	36	35	71	71.46	79.795	75.569	10.309	40.577	9.905	0.00748	0.00557
chr17	21825994	21825995	5.53e-06	0.5732	0.1262	0.1529	0.1808	0.1265	351.656	0.0005719	73	37	36	71	84.988	90.245	87.581	7.829	40.014	9.421	0.00784	0.00582
chr17	26594817	26594818	2.71e-07	1.0821	0.2104	0.002931	-0.6579	0.2212	356.644	0	73	37	36	49	94.39	97.737	96.041	9.222	47.918	12.061	0.000704	0.000466
chr17	30771132	30771133	2.88e-05	-1.1727	0.2804	0.2681	-0.2955	0.2669	208.624	0.0006362	67	34	33	39	4.863	2.061	3.483	4.77	32.433	7.65	0.0261	0.0215
chr17	30822537	30822538	8.3e-16	0.6558	0.0815	0.7403	0.0261	0.0788	961.051	0	72	37	35	72	33.956	47.832	40.701	23.208	46.014	16.297	1.9e-11	3.37e-11
chr17	30822561	30822562	1.17e-15	0.6127	0.0765	0.7897	0.0199	0.0746	1059.53	0	72	37	35	71	35.442	48.715	41.894	23.182	50.694	17.294	2.53e-11	3.58e-11
chr17	30822571	30822572	3.33e-12	0.5273	0.0757	0.9859	-0.0013	0.0738	1149.1	0	72	37	35	71	34.378	46.605	40.322	23.746	52.819	18.1	3.79e-08	2.9e-08
chr17	30822575	30822576	2.35e-09	0.4419	0.074	0.9855	0.0013	0.0719	1098.74	0	72	37	35	71	37.184	48.143	42.511	22.992	53.653	18.785	1.32e-05	6.66e-06
chr17	30822579	30822580	1.69e-10	0.4715	0.0738	0.8902	0.0099	0.0715	1071.59	0	72	37	35	71	38.281	49.864	43.911	22.392	53.333	18.893	1.29e-06	8.07e-07
chr17	30822583	30822584	1.07e-10	0.4783	0.0741	0.8312	-0.0154	0.0721	1093.26	0	71	36	35	70	37.089	48.408	42.669	22.665	54.296	18.739	8.47e-07	5.59e-07
chr17	30822595	30822596	6.86e-14	0.5846	0.078	0.7188	-0.0272	0.0755	1057.33	0	72	37	35	72	29.313	41.198	35.091	21.998	54.333	18.987	1.08e-09	9.3e-10
chr17	30822639	30822640	2.08e-12	0.5273	0.075	0.3852	0.0637	0.0733	1113.7	0	72	37	35	72	34.06	44.824	39.293	22.97	53.889	17.728	2.45e-08	2.11e-08
chr17	30822645	30822646	1.53e-15	0.6066	0.0761	0.3695	0.0666	0.0742	1123.91	0	72	37	35	72	32.527	45.066	38.622	23.275	53.167	17.394	3.27e-11	3.74e-11
chr17	30822670	30822671	4.36e-12	0.5336	0.0771	0.09958	0.1236	0.075	975.445	0	72	37	35	72	32.342	42.279	37.172	21.073	51.986	16.267	4.83e-08	3.54e-08
chr17	30822673	30822674	1.34e-19	0.6877	0.0759	0.06008	0.138	0.0734	1067.47	0	72	37	35	72	35.718	49.395	42.367	23.072	51.625	15.94	5.19e-15	1.63e-14
chr17	30822724	30822725	3.22e-12	0.5459	0.0783	0.09373	0.1287	0.0768	844.164	0	71	36	35	71	41.032	52.287	46.581	21.207	46.225	13.659	3.69e-08	2.9e-08
chr17	30822726	30822727	5.38e-10	0.4841	0.078	0.6692	0.0328	0.0767	888.414	0	71	36	35	71	43.357	53.175	48.197	21.852	45.915	13.384	3.52e-06	1.88e-06
chr17	30822918	30822919	4.52e-05	0.459	0.1125	0.8567	0.0197	0.109	417.651	1.176e-10	72	37	35	72	84.277	89.409	86.772	7.57	46.736	12.73	0.0362	0.0305
chr17	30844606	30844607	7.5e-10	-0.319	0.0518	0.009945	-0.1307	0.0507	707.177	0	73	37	36	73	62.282	56.151	59.258	11.796	101.781	21.843	4.73e-06	2.41e-06
chr17	30844608	30844609	3.97e-08	-0.2802	0.051	0.01669	-0.1195	0.0499	616.219	0	73	37	36	73	52.611	46.86	49.775	10.294	101.11	21.645	0.000144	8.49e-05
chr17	30844647	30844648	1.1e-10	-0.3686	0.0571	0.0044	-0.1607	0.0564	635.543	0	73	37	36	73	67.842	60.355	64.149	11.461	88.055	19.322	8.67e-07	5.59e-07
chr17	31320633	31320634	4.77e-05	-1.8204	0.4476	0.1288	0.5168	0.3402	144.883	1.186e-05	36	17	19	23	95.465	86.388	90.674	13.557	18.222	3.373	0.0375	0.0319
chr17	34808203	34808204	3.93e-10	-0.8782	0.1404	0.001468	0.4594	0.1444	316.747	0	40	19	21	35	39.65	25.912	32.438	20.688	29.45	13.597	2.71e-06	1.59e-06
chr17	35118635	35118636	2.79e-15	0.7511	0.0951	0.0003918	-0.3443	0.0971	786.048	0	63	32	31	62	91.257	95.944	93.563	10.131	153.127	21.937	5.7e-11	5.67e-11
chr17	37024052	37024053	1.69e-05	-0.5217	0.1213	0.1858	-0.1557	0.1177	404.211	8.521e-12	73	37	36	66	10.064	7.149	8.626	5.928	56.658	14.403	0.0177	0.0147
chr17	38935800	38935801	6.31e-05	-0.3496	0.0874	0.6596	0.0386	0.0877	574.384	0	73	37	36	73	16.431	12.781	14.631	9.21	71.548	17.172	0.0456	0.0399
chr17	38935810	38935811	2.54e-05	-0.4436	0.1053	0.5207	0.0679	0.1058	559.83	0	73	37	36	72	10.692	8.116	9.421	8.192	73.329	17.274	0.0238	0.02
chr17	38935921	38935922	6.2e-05	-0.3069	0.0766	0.02532	-0.1709	0.0764	712.279	0	73	37	36	73	17.346	14.415	15.901	10.589	84.781	22.567	0.0451	0.0394
chr17	38935923	38935924	4.1e-05	-0.3233	0.0788	0.06023	-0.1478	0.0786	793.373	0	73	37	36	73	16.624	13.816	15.239	11.303	84.178	22.41	0.0336	0.0282
chr17	38935927	38935928	2.06e-05	-0.3354	0.0787	0.001158	-0.2562	0.0789	786.6	0	73	37	36	73	16.342	13.803	15.09	11.34	84.37	22.513	0.0206	0.0169
chr17	38935931	38935932	5.46e-05	-0.3232	0.0801	0.02559	-0.1785	0.0799	735.063	0	73	37	36	72	15.801	13.735	14.782	10.861	83.37	22.199	0.0412	0.0355
chr17	39140401	39140402	2e-06	-0.2938	0.0618	0.1854	-0.0798	0.0603	602.716	0	73	37	36	73	77.924	72.95	75.471	9.303	93.096	25.359	0.00355	0.00255
chr17	39140420	39140421	1.05e-05	-0.2722	0.0618	0.7897	0.016	0.0602	767.884	0	73	37	36	73	77.248	72.506	74.91	11.52	90.904	24.509	0.0125	0.0102
chr17	39140441	39140442	1.06e-06	-0.274	0.0562	0.4201	0.0444	0.0551	631.91	0	73	37	36	73	66.088	60.617	63.39	10.44	88.877	23.173	0.00214	0.00151
chr17	40837286	40837287	4.7e-07	0.3949	0.0784	0.4956	-0.0534	0.0784	557.275	0	73	37	36	73	65.54	73.439	69.435	14.136	49.918	12.872	0.00111	0.000745
chr17	41030355	41030356	1.28e-05	0.5494	0.1259	0.7815	-0.0338	0.122	394.811	6.292e-10	72	37	35	69	83.811	89.475	86.564	10.488	37.556	9.739	0.0145	0.0121
chr17	41441168	41441169	7.89e-06	0.5951	0.1332	0.2255	0.165	0.1361	462.872	0	73	37	36	68	95.667	96.926	96.288	5.33	106.233	35.79	0.0102	0.00802
chr17	42476350	42476351	3.73e-07	-1.0398	0.2046	0.1219	-0.3014	0.1949	306.575	2.011e-09	73	37	36	55	97.746	96.141	96.955	6.645	56.205	13.941	0.000909	0.000615
chr17	42589463	42589464	1.07e-05	0.2872	0.0652	0.3982	-0.0554	0.0656	897.621	0	73	37	36	73	41.367	49.303	45.28	18.218	60.397	13.013	0.0128	0.0104
chr17	42611520	42611521	4.44e-05	-0.4153	0.1017	0.143	-0.1477	0.1008	366.299	0.0356	73	37	36	72	80.58	76.169	78.405	8.546	37.932	8.946	0.0357	0.0301
chr17	43314586	43314587	1.97e-05	-0.4338	0.1016	0.811	-0.0243	0.1017	416.034	4.774e-08	72	36	36	72	75.544	66.877	71.211	13.576	31.167	8.227	0.0199	0.0163
chr17	45925999	45926000	8.46e-07	-0.8215	0.1668	0.003976	-0.4703	0.1633	320.826	8.388e-07	73	37	36	63	94.82	91.453	93.159	7.676	39.205	10.952	0.00177	0.00121
chr17	46678979	46678980	3.16e-06	-0.2532	0.0543	0.05121	-0.1041	0.0534	569.264	1.11e-15	73	37	36	73	69.007	64.639	66.853	8.893	99.274	27.93	0.00508	0.00369
chr17	47584374	47584375	7.16e-07	-0.3887	0.0784	0.03072	-0.1658	0.0767	517.761	2.22e-16	73	37	36	73	83.628	79.482	81.583	9.36	71.233	19.854	0.00155	0.00105
chr17	47874955	47874956	1.53e-06	-0.776	0.1614	2.552e-15	-1.5494	0.1959	518.607	0	73	37	36	57	95.468	91.594	93.557	13.347	43.137	8.379	0.00287	0.00205
chr17	48682276	48682277	4.91e-05	0.451	0.1111	0.3292	-0.1056	0.1083	313.323	0.2114	64	32	32	64	49.896	59.058	54.477	12.137	25.484	5.771	0.0382	0.0327
chr17	49812046	49812047	5.16e-09	-0.8425	0.1442	0.0006525	-0.5108	0.1498	337.503	0	48	23	25	47	57.916	39.571	48.361	23.708	19.438	3.059	2.57e-05	1.28e-05
chr17	55619412	55619413	2.5e-06	-0.5145	0.1093	0.1418	0.1579	0.1075	568.769	0	73	37	36	72	87.274	83.5	85.413	13.575	45.616	11.201	0.00423	0.00308
chr17	55911495	55911496	2.36e-05	0.3426	0.081	0.6806	0.0332	0.0806	435.651	1.386e-05	73	37	36	73	15.922	20.608	18.233	7.24	66.274	14.385	0.0227	0.0189
chr17	61499127	61499128	6.02e-08	0.7834	0.1446	0.3505	-0.138	0.1478	590.235	0	73	37	36	64	93.622	95.342	94.47	9.981	59.986	14.169	0.000203	0.00012
chr17	61771280	61771281	1.6e-06	1.4806	0.3086	0.5695	0.1687	0.2966	241.557	1.076e-09	67	35	32	36	93.907	97.449	95.599	12.255	24.224	5.877	0.00299	0.00212
chr17	69085963	69085964	4.66e-06	-1.0037	0.2192	0.2941	0.2451	0.2336	163.911	0.0001067	30	16	14	28	51.301	32.795	42.665	19.461	18.7	4.095	0.00685	0.00507
chr17	69563132	69563133	2.16e-08	0.6556	0.1171	0.03928	0.2416	0.1172	434.994	3.741e-14	73	37	36	71	88.634	92.34	90.462	9.513	56.342	15.475	8.77e-05	4.78e-05
chr17	70300397	70300398	1.27e-09	0.5836	0.0961	0.7763	0.0275	0.0968	880.683	0	73	37	36	72	90.894	93.004	91.934	11.972	99.616	19.165	7.6e-06	3.97e-06
chr17	71361823	71361824	2.46e-07	1.7068	0.3307	0.4806	0.1846	0.2618	162.441	5.204e-05	38	20	18	29	80.84	94.202	87.169	14.493	18.868	3.426	0.000645	0.000428
chr17	71361866	71361867	2.93e-05	0.746	0.1785	0.06564	0.2878	0.1563	213.236	0.02241	43	20	23	43	44.575	56.58	50.996	16.015	19.186	3.972	0.0264	0.0215
chr17	71489457	71489458	6.03e-13	0.7134	0.0991	0.001374	0.3189	0.0997	864.96	0	73	37	36	71	83.958	89.672	86.776	16.13	60.315	15.793	7.93e-09	7.35e-09
chr17	71489480	71489481	2.12e-10	0.8917	0.1404	0.04918	0.2722	0.1384	579.135	0	73	37	36	61	91.498	95.307	93.376	10.006	60.877	16.078	1.58e-06	9.6e-07
chr17	71489483	71489484	4.54e-11	0.8083	0.1227	0.03473	0.2555	0.121	693.399	0	73	37	36	68	89.075	93.869	91.439	12.096	61.658	16.276	3.97e-07	2.52e-07
chr17	71489509	71489510	1.06e-16	0.9098	0.1096	0.006647	0.2897	0.1067	718.628	0	73	37	36	71	85.982	92.447	89.17	13.127	62.644	16.128	2.85e-12	6.49e-12
chr17	71489530	71489531	3.03e-09	0.6791	0.1145	0.01621	0.2702	0.1124	542.303	0	73	37	36	72	88.516	92.696	90.578	9.733	60.767	14.802	1.66e-05	8.4e-06
chr17	71489543	71489544	4.72e-08	0.5623	0.1029	0.03814	0.2145	0.1035	770.957	0	73	37	36	68	85.207	89.639	87.393	14.325	58.671	14.524	0.000165	9.92e-05
chr17	71533418	71533419	3.99e-05	0.6972	0.1697	0.06787	0.305	0.1671	345.82	4.307e-11	73	37	36	59	92.726	95.759	94.222	6.617	46.329	11.525	0.033	0.0276
chr17	71642437	71642438	2.3e-05	0.3286	0.0776	9.616e-12	0.5309	0.0779	1630.75	0	73	37	36	58	51.675	57.193	54.396	34.04	50.164	18.898	0.0222	0.0186
chr17	71728230	71728231	3.3e-09	-0.4561	0.0771	0.00917	-0.199	0.0764	737.216	0	73	37	36	73	21.014	18.03	19.542	12.245	73.616	17.845	1.77e-05	8.74e-06
chr17	71728236	71728237	7.24e-10	-0.3737	0.0607	1.567e-05	-0.2597	0.0601	1206.35	0	73	37	36	73	42.317	38.728	40.547	20.287	76.164	17.671	4.58e-06	2.39e-06
chr17	71728238	71728239	3.74e-08	-0.3473	0.0631	0.001734	-0.1975	0.063	1242.45	0	73	37	36	73	33.609	31.73	32.682	19.455	77.014	17.98	0.000137	8.14e-05
chr17	71728248	71728249	7.15e-08	-0.3196	0.0593	0.002749	-0.1765	0.0589	1178.92	0	73	37	36	73	39.73	38.205	38.978	19.691	80.507	18.254	0.000237	0.000138
chr17	71800219	71800220	6.79e-05	0.523	0.1313	0.1796	-0.1773	0.1321	307.771	0.1442	70	35	35	68	81.055	86.073	83.564	9.006	30.457	7.481	0.048	0.0425
chr17	73514798	73514799	3.71e-05	0.3286	0.0797	0.7574	-0.0246	0.0796	464.032	1.877e-08	73	37	36	73	65.894	72.069	68.939	10.389	48.384	11.814	0.0313	0.0261
chr17	74993614	74993615	6.14e-06	-0.6142	0.1358	0.1466	-0.1963	0.1352	302.711	0.006987	63	33	30	63	30.953	20.451	25.952	12.708	23.175	5.179	0.00847	0.00629
chr17	76614701	76614702	4.31e-09	0.9334	0.159	0.0004906	-0.5745	0.1648	424.986	0	73	37	36	66	93.53	96.663	95.075	8.967	62.219	14.286	2.2e-05	1.09e-05
chr17	77701817	77701818	3.85e-06	-0.7159	0.155	8.321e-05	0.585	0.1487	388.498	8.771e-15	73	37	36	63	95.92	94.599	95.268	6.866	62.082	15.523	0.00588	0.00431
chr17	77766085	77766086	1.78e-05	-0.6598	0.1538	0.7216	0.0542	0.1523	283.566	0.1159	70	36	34	67	16.538	9.423	13.082	8.231	25.986	6.39	0.0185	0.0153
chr17	77775833	77775834	2.78e-05	-0.5302	0.1265	0.8021	-0.0308	0.1228	303.862	0.6313	72	37	35	71	13.849	9.847	11.904	5.912	40.819	10.573	0.0253	0.021
chr17	77896174	77896175	8.37e-06	-0.4454	0.1	0.05658	-0.1859	0.0975	351.678	0.08417	69	36	33	69	66.74	58.498	62.798	11.223	30.536	7.957	0.0106	0.00837
chr17	78063635	78063636	3.59e-05	-0.7487	0.1812	0.1089	-0.2841	0.1772	413.926	0	73	37	36	55	95.127	93.472	94.311	10.429	40.521	11.638	0.0306	0.0256
chr17	78188509	78188510	6.55e-07	-1.2131	0.2439	0.5972	0.1221	0.2311	265.395	4.738e-09	72	36	36	41	97.385	94.768	96.077	7.788	33.889	8.092	0.00144	0.000985
chr17	78232770	78232771	6.01e-07	-0.2992	0.06	0.001454	-0.1884	0.0592	692.248	0	73	37	36	73	56.821	49.192	53.058	14.04	73.863	13.839	0.00134	0.000916
chr17	78336465	78336466	7.21e-07	0.7574	0.1528	2.149e-06	0.7206	0.1521	419.729	0	73	37	36	62	92.191	95.363	93.756	9.04	52.863	11.545	0.00156	0.00105
chr17	78652596	78652597	2.77e-05	-0.4322	0.1031	0.2756	-0.1114	0.1021	400.698	2.914e-07	70	36	34	70	65.368	54.522	60.1	14.545	26.514	7.054	0.0253	0.021
chr17	78755379	78755380	3.69e-05	-0.3636	0.0881	0.1352	0.1325	0.0887	467.496	1.985e-11	73	37	36	73	23.382	16.844	20.158	9.992	52.534	12.918	0.0312	0.0261
chr17	78849727	78849728	6.97e-05	0.4218	0.1061	0.03665	0.2219	0.1062	749.222	0	70	36	34	66	79.426	85.287	82.273	16.111	45.143	13.637	0.049	0.0429
chr17	78849971	78849972	7.01e-09	0.4554	0.0786	4.731e-06	0.3555	0.0777	1307.92	0	73	37	36	67	72.958	78.685	75.782	21.098	59.548	17.892	3.33e-05	1.68e-05
chr17	78880167	78880168	1.59e-05	-0.8665	0.2008	0.04828	0.3687	0.1867	279.228	7.285e-05	72	37	35	59	96.568	94.512	95.569	5.936	42.569	10.589	0.0171	0.0142
chr17	78881751	78881752	4.85e-08	1.7059	0.3126	0.7219	0.109	0.3062	163.983	7.213e-05	48	24	24	26	86.578	95.861	91.219	15.568	19.479	3.476	0.000169	0.0001
chr17	79099882	79099883	3.07e-06	-0.7909	0.1695	0.1973	-0.2113	0.1639	311.574	2.064e-06	69	35	34	61	93.539	89.797	91.696	9.531	35.377	8.492	0.00495	0.00367
chr17	79170968	79170969	1.36e-05	0.3579	0.0823	0.8269	-0.0176	0.0804	452.127	8.798e-09	72	36	36	71	24.338	32.145	28.242	10.98	48.875	15.86	0.0153	0.0125
chr17	79374727	79374728	8.11e-06	-0.3078	0.069	0.122	0.1045	0.0676	494.583	1.683e-09	73	37	36	73	62.259	56.433	59.386	10.506	57.493	13.252	0.0104	0.00818
chr17	79374741	79374742	2.31e-07	-0.3973	0.0768	0.5223	0.0484	0.0757	454.137	2.071e-06	73	37	36	73	30.756	24.064	27.456	8.725	56.507	12.864	0.000615	0.000409
chr17	79869885	79869886	4.81e-10	0.7316	0.1175	0.105	0.1864	0.115	434.361	3.293e-13	73	37	36	72	90.89	94.8	92.818	6.648	77.096	19.219	3.2e-06	1.76e-06
chr17	80144219	80144220	5.81e-05	0.6823	0.1697	0.001506	0.5417	0.1707	389.531	0	73	37	36	58	91.453	94.332	92.873	10.916	35.315	7.561	0.043	0.0375
chr17	80212842	80212843	1.38e-06	-1.1161	0.2312	0.2087	-0.2832	0.2253	277.799	4.975e-10	73	37	36	41	98.069	96.622	97.355	5.871	48.342	14.804	0.00263	0.00189
chr17	80276492	80276493	1.65e-08	-0.4158	0.0737	5.456e-07	-0.3726	0.0744	2646.78	0	73	37	36	58	64.719	57.618	61.217	36.69	53.096	12.969	7.03e-05	3.8e-05
chr17	80371157	80371158	1.8e-06	-0.5581	0.1169	0.5845	0.0601	0.1099	475.138	0	73	37	36	71	92.747	90.188	91.485	7.848	61.795	13.72	0.00328	0.00236
chr17	80371226	80371227	6.62e-07	-0.3725	0.0749	0.1501	0.1046	0.0727	563.17	0	73	37	36	73	84.107	80.529	82.342	9.243	79.534	17.31	0.00145	0.000985
chr17	80561966	80561967	2.75e-05	-0.3462	0.0826	0.3883	0.0702	0.0814	563.045	0	72	37	35	72	42.837	34.345	38.709	15.582	41.556	11.008	0.0252	0.021
chr17	80606880	80606881	3.85e-05	-0.7999	0.1943	0.2393	-0.2143	0.1822	250.887	0.001029	66	33	33	51	10.544	4.977	7.76	6.569	28.076	6.685	0.0321	0.0268
chr17	80708279	80708280	1.68e-05	-0.3864	0.0898	0.7751	-0.0253	0.0885	638.696	0	73	37	36	73	81.166	77.054	79.138	13.633	50.411	13.811	0.0176	0.0147
chr17	80708334	80708335	9.02e-06	-0.3415	0.0769	0.5764	-0.0429	0.0767	650.789	0	72	36	36	72	74.056	67.239	70.647	14.717	53.542	13.471	0.0112	0.00887
chr17	80708336	80708337	1.73e-09	-0.4271	0.0709	0.9676	0.0029	0.0713	709.549	0	72	36	36	72	55.586	45.922	50.754	17.965	52.542	13.123	1.02e-05	5.28e-06
chr17	80708346	80708347	5.44e-08	-0.3846	0.0707	0.9503	0.0044	0.0709	918.343	0	73	37	36	72	48.805	40.6	44.759	20.707	52.671	13.736	0.000187	0.000111
chr17	80708367	80708368	3.16e-09	-0.4222	0.0713	0.04766	0.1414	0.0714	859.869	0	73	37	36	73	57.549	49.277	53.469	20.554	51.699	13.254	1.72e-05	8.56e-06
chr17	80708382	80708383	2.1e-06	-0.3772	0.0795	2.305e-05	0.3322	0.0785	909.406	0	73	37	36	72	73.043	66.422	69.778	20.216	49.836	12.352	0.00368	0.00264
chr17	80708400	80708401	1.66e-05	-0.3592	0.0834	0.0008201	0.2754	0.0823	735.796	0	73	37	36	73	74.508	68.709	71.648	17.776	47.205	11.482	0.0175	0.0146
chr17	80708405	80708406	3e-05	-0.3467	0.0831	0.01542	0.1976	0.0816	793.66	0	73	37	36	73	73.662	67.817	70.78	18.096	46.041	11.168	0.0268	0.0219
chr17	80708520	80708521	1.14e-06	-0.4055	0.0833	0.8911	-0.0114	0.0836	753.988	0	72	37	35	70	41.115	33.565	37.445	21.089	40.931	11.401	0.00225	0.0016
chr17	80708527	80708528	1.77e-05	-0.3552	0.0828	0.02597	0.1853	0.0832	761.648	0	71	37	34	71	47.777	40.773	44.423	22.408	39.746	10.826	0.0183	0.0153
chr17	80708614	80708615	1.13e-05	-0.5045	0.1149	0.173	0.1526	0.112	527.185	0	64	32	32	64	56.847	46.102	51.475	23.761	25.219	6.63	0.0133	0.0108
chr17	80732989	80732990	4.47e-06	0.4055	0.0884	0.5431	-0.0511	0.084	446.38	1.919e-08	72	36	36	72	14.117	19.178	16.648	7.77	66.708	17.559	0.00665	0.00492
chr17	80870497	80870498	3.54e-07	-0.5505	0.1081	0.2273	0.1246	0.1032	538.202	0	72	36	36	71	83.036	76.334	79.685	15.222	37.25	9.74	0.000872	0.000592
chr17	80870529	80870530	4.75e-10	-0.5364	0.0861	0.5407	0.052	0.085	596.698	0	72	37	35	71	78.83	70.558	74.809	14.598	47.569	12.979	3.18e-06	1.76e-06
chr17	80920402	80920403	1.85e-06	-0.6033	0.1265	0.005602	0.3424	0.1236	397.776	1.293e-12	72	37	35	66	95.91	92.336	94.173	5.548	74.069	30.381	0.00334	0.00237
chr17	80976194	80976195	2.82e-06	0.7206	0.1539	0.001659	-0.5162	0.1641	385.228	2.263e-13	73	37	36	67	96.522	97.688	97.097	4.614	99.562	20.712	0.00464	0.0034
chr17	81016133	81016134	1.31e-05	-0.7943	0.1823	0.006916	0.4669	0.1729	314.944	2.563e-07	73	37	36	62	97.036	95.561	96.309	5.682	59.356	16.386	0.0148	0.0122
chr18	6960613	6960614	5.13e-05	-0.97	0.2395	0.5647	-0.128	0.2223	204.73	0.4532	70	34	36	53	95.928	92.159	93.99	5.56	23.886	5.328	0.0394	0.0384
chr18	7373668	7373669	1.58e-05	0.3667	0.0849	0.7012	0.0327	0.0853	434.695	3.018e-06	73	37	36	73	60.951	69.665	65.248	12.242	39.315	8.172	0.017	0.0162
chr18	7373681	7373682	1.26e-05	0.4573	0.1047	0.2612	0.1162	0.1034	381.889	0.0009377	73	37	36	73	75.574	83.09	79.28	9.863	37.151	8.043	0.0144	0.0138
chr18	8480563	8480564	9.19e-09	0.3343	0.0582	9.605e-08	0.313	0.0587	1152.57	0	73	37	36	73	39.923	46.435	43.134	20.441	79.603	18.154	4.2e-05	5.26e-05
chr18	8480607	8480608	3.46e-06	0.2733	0.0589	0.0005487	0.2047	0.0592	867.073	0	73	37	36	73	35.498	41.703	38.558	16.638	79.411	16.339	0.00546	0.0053
chr18	8726634	8726635	4.96e-07	-0.5613	0.1116	0.0446	-0.2302	0.1146	559.421	0	73	37	36	70	82.347	74.994	78.721	16.94	31.589	8.607	0.00115	0.00128
chr18	8733056	8733057	1.94e-09	-1.1634	0.1938	0.04392	-0.3688	0.1831	308.736	6.02e-09	71	36	35	56	94.785	91.209	93.022	10.308	33.211	8.423	1.12e-05	1.66e-05
chr18	8868003	8868004	6.58e-05	0.4223	0.1058	0.5781	0.0589	0.1059	497.055	0	73	37	36	70	88.663	91.691	90.156	8.317	63.479	15.167	0.047	0.0474
chr18	10476012	10476013	1.75e-06	0.414	0.0866	2.013e-14	-0.6383	0.0834	1223.6	0	73	37	36	71	18.849	24.921	21.843	22.34	57.685	16.013	0.0032	0.0036
chr18	11500049	11500050	3.25e-05	-0.5684	0.1368	0.00365	-0.4083	0.1405	397.801	1.079e-11	73	37	36	71	96.315	94.715	95.526	6.37	83.342	16.539	0.0285	0.0279
chr18	12076499	12076500	2.7e-05	-0.4145	0.0987	0.1023	0.1594	0.0976	477.91	1.11e-16	71	36	35	71	26.864	22.353	24.64	12.986	40.141	13.225	0.0248	0.0248
chr18	13262730	13262731	1.7e-06	-0.5067	0.1059	0.08826	0.1741	0.1021	530.55	0	70	36	34	66	87.956	82.468	85.29	11.967	46.557	15.551	0.00313	0.0036
chr18	13577069	13577070	1.7e-25	-1.0581	0.1014	0.07063	-0.1778	0.0984	1098.05	0	73	37	36	64	62.556	42.224	52.529	31.47	28.945	6.741	1.32e-20	8.77e-21
chr18	13886947	13886948	3.5e-06	-0.6795	0.1465	0.9366	-0.0114	0.1432	354.968	4.739e-08	71	36	35	67	94.446	89.12	91.821	8.63	45.577	9.637	0.00551	0.0053
chr18	14179405	14179406	5e-15	-0.5644	0.0721	0.0002532	-0.2572	0.0703	805.031	0	73	37	36	72	29.257	20.135	24.759	14.064	73	21.555	9.86e-11	1.29e-10
chr18	14179431	14179432	4.04e-10	-0.565	0.0904	0.0002514	-0.3217	0.0879	586.869	0	72	37	35	72	18.214	12.1	15.242	9.68	69.083	20.753	2.76e-06	4.16e-06
chr18	14179614	14179615	8.34e-07	-0.4546	0.0923	1.476e-08	-0.502	0.0886	511.006	0	68	35	33	68	33.567	27.387	30.568	14.824	41.544	13.151	0.00176	0.00205
chr18	14179639	14179640	1.35e-05	-0.4471	0.1027	5.632e-06	-0.4474	0.0985	526.1	0	68	35	33	68	29.927	23.929	27.016	14.982	36.603	11.643	0.0152	0.0145
chr18	14543665	14543666	1.2e-05	-0.7155	0.1634	0.03826	0.3236	0.1562	339.073	6.043e-09	72	36	36	60	95.365	90.645	93.005	6.73	44.917	13.097	0.0139	0.0137
chr18	14964238	14964239	3.16e-06	0.6489	0.1392	0.3484	-0.1329	0.1417	497.796	0	73	37	36	63	88.877	93.206	91.012	12.5	42.027	11.41	0.00508	0.00508
chr18	19477014	19477015	3.36e-05	-0.3918	0.0945	0.1917	-0.1205	0.0923	390.221	0.00217	72	37	35	72	28.176	20.675	24.53	9.325	41.639	11.31	0.0291	0.0284
chr18	23185675	23185676	1.84e-07	0.3939	0.0755	0.01523	-0.1838	0.0757	951.591	0	72	37	35	71	65.755	72.22	68.897	19.284	54.139	13.31	0.000509	0.000556
chr18	23185698	23185699	2.35e-07	0.3393	0.0656	0.006128	-0.1783	0.065	1330.55	0	72	37	35	72	52.123	58.678	55.309	23.442	62.278	15.793	0.000622	0.000672
chr18	23375304	23375305	1.14e-05	-0.7048	0.1606	0.4985	0.1036	0.153	445.738	0	73	37	36	70	96.416	93.149	94.805	9.172	58.877	14.016	0.0134	0.0137
chr18	23500895	23500896	4.62e-05	0.2219	0.0545	0.5121	-0.0355	0.0541	507.072	8.461e-07	73	37	36	73	52.277	58.318	55.256	8.892	87.918	19.051	0.0367	0.0359
chr18	24689393	24689394	1.08e-06	-0.5985	0.1227	0.003321	-0.3595	0.1224	505.208	0	73	37	36	69	94.474	92.245	93.374	9.214	71.644	13.786	0.00216	0.00252
chr18	30349356	30349357	2.43e-05	-0.3688	0.0874	0.2335	-0.1022	0.0858	402.988	0.00349	73	37	36	73	27.767	20.782	24.322	8.446	46.781	11.354	0.0231	0.0228
chr18	35802228	35802229	3.79e-06	0.3151	0.0682	0.3677	-0.0609	0.0676	750.939	0	73	37	36	73	60.526	66.803	63.621	15.766	61.767	12.709	0.00583	0.00542
chr18	35802237	35802238	1.48e-06	0.3633	0.0755	0.6525	-0.0337	0.0748	768.446	0	73	37	36	73	69.366	75.354	72.319	15.727	59.616	12.958	0.00279	0.00332
chr18	36890202	36890203	4.71e-06	0.3784	0.0827	0.0191	-0.1988	0.0848	498.002	7.883e-15	73	37	36	73	88.322	91.27	89.776	6.852	102.192	25.77	0.00691	0.00655
chr18	37381396	37381397	2.71e-08	-0.8058	0.145	0.006376	-0.4199	0.1539	447.673	0	73	37	36	64	96.184	93.928	95.072	8.194	70.041	14.603	0.000104	0.000116
chr18	39732041	39732042	5.14e-05	-0.5279	0.1304	0.3675	-0.117	0.1299	330.674	0.009574	73	37	36	71	89.12	86.071	87.616	7.567	35.055	7.114	0.0394	0.0384
chr18	42159439	42159440	5.45e-05	-0.6401	0.1586	0.09814	0.2487	0.1504	366.108	1.961e-10	73	37	36	68	96.372	94.84	95.617	6.443	66.986	11.508	0.0411	0.0401
chr18	44140816	44140817	6.62e-05	-0.4301	0.1078	0.004672	-0.3264	0.1154	803.924	0	73	37	36	64	81.542	77.536	79.566	21.949	36.575	7.935	0.0472	0.0474
chr18	44547055	44547056	3e-05	-0.714	0.1711	0.0438	-0.3449	0.1711	205.464	0.03133	45	22	23	42	97.179	94.79	95.958	3.691	114.689	44.496	0.0268	0.0271
chr18	46165517	46165518	8.33e-06	-0.9493	0.213	0.00222	0.6443	0.2106	262.212	3.115e-05	73	37	36	52	96.728	94.732	95.744	6.239	33.973	9.531	0.0106	0.0105
chr18	46269592	46269593	1.6e-05	0.3976	0.0922	0.5694	0.0513	0.0902	518.029	0	73	37	36	72	29.773	36.348	33.015	16.789	36.753	9.052	0.0172	0.0162
chr18	47341972	47341973	4.6e-05	0.7124	0.1748	0.2271	-0.2106	0.1744	342.392	1.483e-11	73	37	36	59	95.09	96.382	95.727	6.57	52.658	9.845	0.0367	0.0359
chr18	54790342	54790343	1.18e-05	0.2956	0.0675	0.7069	0.0254	0.0675	433.123	0.0133	73	37	36	73	65.148	69.857	67.47	7.676	64.164	15.888	0.0137	0.0137
chr18	54877666	54877667	2.52e-06	-0.3731	0.0793	0.0001631	0.2987	0.0792	1236.2	0	73	37	36	70	16.497	12.674	14.612	14.797	87.151	21.264	0.00426	0.00421
chr18	59221974	59221975	4.56e-05	-0.4099	0.1005	0.004242	-0.2819	0.0986	408.899	9.475e-06	73	37	36	73	40.42	31.66	36.1	13.142	29.205	7.223	0.0364	0.0359
chr18	60278429	60278430	4.67e-05	-0.3922	0.0963	8.973e-06	-0.4221	0.0951	379.824	0.0007652	69	35	34	69	68.579	62.304	65.487	12.477	34.072	8.979	0.037	0.0359
chr18	62339197	62339198	2.08e-06	0.4535	0.0956	0.4147	-0.0782	0.0959	459.238	4.006e-12	73	37	36	72	90.899	93.316	92.091	6.082	99.178	18.621	0.00365	0.00397
chr18	71446071	71446072	2.31e-06	0.7179	0.152	0.04147	-0.3258	0.1598	397.616	9.992e-16	73	37	36	66	93.378	95.716	94.531	8.022	57.589	12.689	0.00398	0.00412
chr18	71703171	71703172	2.08e-06	-0.7844	0.1653	0.06574	-0.2807	0.1525	375.565	2.601e-13	73	37	36	66	92.637	88.715	90.703	10.716	30.877	8.337	0.00365	0.00397
chr18	72206701	72206702	3.24e-05	1.2776	0.3074	0.001156	-0.8926	0.2747	217.318	2.344e-08	52	27	25	37	89.357	95.836	92.472	13.182	21.865	5.423	0.0284	0.0279
chr18	72837521	72837522	2.38e-05	-0.4621	0.1093	0.002094	-0.3307	0.1075	367.81	9.544e-05	70	36	34	70	85.553	81.774	83.717	9.027	42.457	12.522	0.0228	0.0227
chr18	72879074	72879075	3.27e-09	1.0137	0.1713	0.9977	0.0005	0.1665	380.111	8.882e-16	73	37	36	62	93.991	96.868	95.41	7.955	54.014	12.602	1.76e-05	2.11e-05
chr18	73090117	73090118	1.26e-05	-0.683	0.1564	1.001e-05	0.6718	0.1521	775.135	0	73	37	36	64	97.398	95.005	96.218	11.571	83.822	14.422	0.0144	0.0138
chr18	73521173	73521174	4.24e-05	-0.2578	0.063	0.1376	0.094	0.0633	831.248	0	73	37	36	73	42.673	36.483	39.62	16.69	67.425	17.068	0.0345	0.0352
chr18	73921130	73921131	7.28e-06	0.2873	0.0641	0.03712	-0.1347	0.0646	480.986	1.172e-06	73	37	36	73	48.645	55.521	52.035	10.045	62.178	13.125	0.0096	0.00937
chr18	75474584	75474585	9.52e-06	-0.2689	0.0607	0.4293	-0.0478	0.0605	526.503	1.528e-11	73	37	36	73	38.983	35.345	37.189	10.054	74.329	13.916	0.0117	0.0117
chr18	75497123	75497124	5.51e-08	0.7072	0.1301	6.311e-06	0.5787	0.1281	440.642	0	73	37	36	69	93.208	96.138	94.653	6.779	82.26	16.582	0.000189	0.000203
chr18	75885792	75885793	2.32e-06	0.9826	0.208	0.1072	-0.3518	0.2184	370.61	0	69	35	34	53	93.725	96.152	94.921	11.97	33.638	10.949	0.00399	0.00412
chr18	75932204	75932205	1.52e-08	-1.1514	0.2035	0.04199	-0.4644	0.2284	295.483	0	32	19	13	24	54.277	38.55	47.888	32.245	22.469	7.7	6.62e-05	7.13e-05
chr18	76799500	76799501	1.2e-07	0.2586	0.0489	9.433e-16	0.3891	0.0484	5610.3	0	71	36	35	48	32.667	35.026	33.83	33.712	139.211	29.875	0.000355	0.000412
chr18	77106443	77106444	7.03e-06	0.9333	0.2077	0.4574	-0.1442	0.194	334.835	2.046e-13	72	37	35	56	95.385	97.654	96.488	6.893	49.972	13.174	0.00938	0.00928
chr18	77225973	77225974	3.05e-05	0.5389	0.1293	0.001924	-0.3928	0.1266	370.234	1.874e-11	62	32	30	62	69.199	77.43	73.182	15.202	25.194	5.423	0.0271	0.0271
chr18	77255915	77255916	3.66e-06	0.6443	0.1392	0.006456	0.385	0.1413	430.388	0	73	37	36	68	93.315	96.402	94.838	7.184	73.603	16.689	0.00567	0.00538
chr18	77292441	77292442	1.36e-11	1.0584	0.1565	0.0344	-0.3002	0.1419	438.847	0	50	25	25	46	34.92	56.232	45.576	28.68	20.16	4.027	1.34e-07	1.75e-07
chr18	77292443	77292444	3.16e-09	0.9048	0.1528	0.001444	-0.4451	0.1397	467.634	0	51	25	26	46	39.903	58.967	49.622	29.66	20.275	4.238	1.72e-05	2.11e-05
chr18	77292474	77292475	8.49e-13	1.053	0.1472	0.1595	-0.1898	0.1349	434.705	0	53	27	26	48	28.951	51.663	40.093	27.792	21.717	4.325	1.1e-08	1.46e-08
chr18	77292523	77292524	2.76e-07	0.7341	0.1428	0.3704	-0.1191	0.1329	452.319	0	53	28	25	49	36.919	54.077	45.012	27.153	21.509	4.689	0.000713	0.000747
chr18	77292543	77292544	5.9e-06	0.6318	0.1395	0.971	-0.0048	0.1313	585.247	0	55	29	26	54	45.193	60.962	52.647	32.04	21	4.955	0.00823	0.008
chr18	77292545	77292546	1.34e-07	0.7557	0.1433	0.5654	0.077	0.1339	525.576	0	53	27	26	51	44.928	62.983	53.785	30.735	21.226	5.139	0.000391	0.000432
chr18	77292583	77292584	1.47e-08	0.8458	0.1493	0.08283	0.2472	0.1425	467.365	0	50	27	23	48	41.912	60.088	50.273	30.923	20.32	4.274	6.44e-05	7.13e-05
chr18	77292597	77292598	1.65e-05	0.6487	0.1506	0.7336	0.0485	0.1424	472.269	0	49	27	22	45	44.004	61.336	51.786	31.154	20.347	4.039	0.0175	0.0162
chr18	77335450	77335451	4.19e-08	1.7097	0.3118	0.01082	0.7128	0.2797	207.465	0.0004903	71	36	35	37	1.586	6.781	4.147	9.145	26.07	7.993	0.00015	0.000166
chr18	77441925	77441926	7.12e-05	0.258	0.065	0.9092	0.0074	0.0644	434.013	0.02788	73	37	36	73	17.653	20.791	19.201	6.404	100.288	25.351	0.0497	0.0502
chr18	77493506	77493507	1.39e-05	1.2213	0.2811	0.006367	0.6522	0.2391	290.485	2.073e-13	73	37	36	38	96.418	98.849	97.617	6.107	46.658	12.428	0.0156	0.0146
chr18	77722045	77722046	1.66e-05	0.4553	0.1057	0.1702	-0.147	0.1072	468.125	0	67	34	33	67	53.097	64.916	58.919	18.378	26.269	5.429	0.0176	0.0162
chr18	77917647	77917648	4.64e-05	0.3862	0.0948	0.726	-0.033	0.0943	529.019	0	71	36	35	71	23.673	31.607	27.584	14.666	38.239	9.788	0.0368	0.0359
chr18	77944265	77944266	2.53e-06	0.5022	0.1067	0.005975	-0.3006	0.1093	628.347	0	63	31	32	61	95.024	96.16	95.601	6.57	154.587	32.826	0.00427	0.00421
chr19	429422	429423	1.23e-07	-0.4821	0.0912	0.03229	-0.196	0.0916	458.82	1.443e-14	69	34	35	69	94.987	93.402	94.183	5.458	146.609	31.194	0.000363	0.000337
chr19	523256	523257	2.53e-09	-0.8949	0.1502	9.929e-19	1.3155	0.1489	438.927	0	70	35	35	58	93.287	88.691	90.989	11.508	41.157	17.334	1.41e-05	1.32e-05
chr19	523265	523266	1.07e-07	-0.6871	0.1293	3.103e-20	1.1892	0.129	480.453	0	70	35	35	60	90.974	86.795	88.884	11.902	43.4	18.904	0.000326	0.000301
chr19	523270	523271	1.48e-11	-0.9843	0.1458	1.376e-21	1.4028	0.147	453.407	0	70	35	35	60	93.255	88.041	90.648	11.802	43.8	19.127	1.44e-07	1.3e-07
chr19	523295	523296	3.63e-08	-0.6951	0.1262	1.668e-19	1.122	0.1242	447.807	0	70	35	35	66	90.004	86.114	88.059	11.379	43.857	18.896	0.000134	0.000126
chr19	750183	750184	2.06e-06	1.7977	0.3787	0.02448	0.698	0.3103	167.643	3.828e-05	50	27	23	27	91.21	97.744	94.216	12.797	22.82	5.51	0.00363	0.00333
chr19	808526	808527	3.53e-09	-1.1461	0.1941	0.003803	-0.5437	0.1879	297.206	4.777e-07	67	35	32	61	94.141	88.423	91.41	10.897	28.597	6.695	1.86e-05	1.76e-05
chr19	844000	844001	3.51e-06	0.6392	0.1378	0.519	-0.084	0.1302	361.483	7.936e-11	67	34	33	61	12.177	17.507	14.802	11.582	32.284	9.58	0.00551	0.00537
chr19	1706616	1706617	5.49e-05	-0.4291	0.1064	0.03193	0.224	0.1044	370.597	0.005534	73	37	36	73	85.289	79.249	82.31	7.968	40.959	11.792	0.0413	0.047
chr19	1822553	1822554	1.3e-06	-0.9412	0.1945	0.4401	-0.1409	0.1824	429.74	0	71	37	34	51	96.875	94.585	95.778	8.965	44.662	12.539	0.00251	0.00227
chr19	2428354	2428355	2.11e-06	-0.3854	0.0813	0.6087	-0.041	0.0801	458.612	1.289e-08	73	37	36	73	81.543	77.477	79.538	8.662	59.767	13.967	0.00369	0.00337
chr19	2428497	2428498	1.61e-06	-0.4515	0.0941	0.2273	0.1133	0.0939	448.636	1.645e-11	73	37	36	72	91.164	88.845	90.02	6.424	77.89	21.007	0.003	0.00272
chr19	2428514	2428515	6.73e-06	-0.4078	0.0906	0.3908	-0.0768	0.0895	459.428	3.737e-12	73	37	36	71	89.689	87.13	88.427	6.756	75.219	20.984	0.00906	0.00899
chr19	2428541	2428542	6.02e-05	-0.4569	0.1139	0.6601	-0.0492	0.1119	401.87	1.171e-08	73	37	36	72	93.135	91.441	92.299	5.55	69.781	21.106	0.0441	0.0491
chr19	2428663	2428664	1.75e-05	-0.385	0.0896	0.1649	-0.1218	0.0877	431.482	5.463e-07	73	37	36	73	81.222	77.057	79.168	9.381	49.26	13.423	0.0182	0.0186
chr19	2429437	2429438	6.86e-06	-0.5258	0.1169	0.1307	0.1688	0.1117	359.339	0.000771	73	37	36	70	92.339	89.355	90.867	5.861	59.753	17.445	0.0092	0.00902
chr19	2613998	2613999	5.96e-05	0.655	0.1631	0.7015	0.0595	0.1552	286.524	0.01143	73	37	36	62	2.227	3.763	2.985	2.265	87.274	27.287	0.0438	0.0491
chr19	3196284	3196285	1.69e-06	0.8761	0.183	0.07886	0.3219	0.1832	334.111	5.799e-11	71	36	35	60	93.761	96.252	94.989	6.885	43.549	12.534	0.00312	0.00282
chr19	3444992	3444993	1.39e-05	-1.2012	0.2764	0.2429	0.2942	0.252	225.738	1.978e-05	71	37	34	38	97.869	95.121	96.553	6.932	29.521	7.414	0.0156	0.0154
chr19	4369954	4369955	4.63e-06	2.5172	0.5495	0.02917	0.9726	0.4459	138.285	0.01984	68	35	33	16	0.534	3.161	1.809	5.466	30.721	9.333	0.00683	0.00674
chr19	4369961	4369962	5.26e-05	1.1817	0.2922	0.4024	0.2296	0.2742	205.172	0.0004544	68	35	33	37	2.205	4.955	3.539	5.692	31.103	9.427	0.0401	0.0457
chr19	4369964	4369965	4.71e-05	1.3524	0.3323	0.6195	0.1486	0.2993	178.674	0.003305	69	36	33	29	1.498	3.827	2.612	5.006	31.043	9.614	0.0371	0.0422
chr19	4369968	4369969	2.23e-05	1.4135	0.3333	0.617	-0.1478	0.2955	172.842	0.03448	68	36	32	33	1.663	3.742	2.641	4.121	31.397	9.774	0.0218	0.0223
chr19	4369974	4369975	1.4e-05	1.3893	0.3198	0.2757	0.3127	0.2869	195.538	0.0003957	69	36	33	32	1.859	4.112	2.937	5.29	31.725	9.428	0.0156	0.0154
chr19	4370001	4370002	6.57e-05	2.1995	0.5511	0.01629	1.2431	0.5175	119.595	0.2731	68	36	32	16	0.704	2.293	1.452	4.035	30.176	8.85	0.0469	0.0513
chr19	4852205	4852206	3.77e-05	-1.6462	0.3994	0.004371	-1.0272	0.3604	183.401	0.00159	71	36	35	30	98.573	95.926	97.268	7.687	28.366	6.721	0.0316	0.035
chr19	5453234	5453235	2.21e-05	0.8497	0.2003	0.1664	-0.2805	0.2027	290.162	1.53e-09	65	33	32	50	88.688	94.862	91.728	10.494	26.692	7.015	0.0217	0.0223
chr19	5839043	5839044	1.09e-05	0.5781	0.1314	0.04512	-0.2634	0.1314	345.846	0.0008774	73	37	36	72	88.147	92.66	90.373	7.5	46.164	13.95	0.0129	0.0129
chr19	7004374	7004375	1.19e-16	0.7016	0.0847	0.02238	0.1914	0.0838	1375.02	0	73	37	36	71	50.405	64.56	57.385	30.554	38.986	7.759	3.1e-12	2.27e-12
chr19	7004383	7004384	3.49e-18	0.7225	0.0831	0.02226	0.1885	0.0825	1565.31	0	73	37	36	68	49.029	64.624	56.72	32.024	40.329	8.466	1.14e-13	8e-14
chr19	7004442	7004443	4.54e-19	0.6995	0.0784	0.0005648	0.2721	0.0789	1634.86	0	73	37	36	66	45.593	58.239	51.829	31.906	44.466	8.536	1.65e-14	1.3e-14
chr19	7004497	7004498	5.08e-26	0.8394	0.0796	0.08907	0.1357	0.0798	1629.36	0	73	37	36	65	45.242	61.736	53.376	32.574	43.219	9.027	4.23e-21	2.92e-21
chr19	7004511	7004512	5.5e-28	0.892	0.0813	0.005852	0.2253	0.0818	1627.33	0	73	37	36	58	44.967	62.443	53.585	33.088	42.247	9.662	6.39e-23	6.31e-23
chr19	7004563	7004564	4.3e-21	0.7618	0.0808	0.1428	0.1184	0.0808	1715.4	0	73	37	36	57	46.514	59.799	53.066	33.429	42.671	9.787	2.13e-16	1.65e-16
chr19	7004657	7004658	6.84e-13	0.7619	0.1061	0.8628	-0.0185	0.1069	802.78	0	71	36	35	64	54.711	69.905	62.201	28.479	26.549	6.24	8.94e-09	7.85e-09
chr19	7004659	7004660	3.15e-11	0.7022	0.1058	0.9177	-0.0111	0.107	740.777	0	71	36	35	65	55.289	68.691	61.896	27.05	26.155	6.237	2.86e-07	2.59e-07
chr19	7515328	7515329	5.03e-10	0.6917	0.1112	0.7638	0.0325	0.1082	644.823	0	73	37	36	71	94.54	96.725	95.618	6.679	130.548	23.838	3.31e-06	3.4e-06
chr19	7515334	7515335	8.65e-15	0.408	0.0526	0.3186	0.0528	0.053	1114.5	0	73	37	36	73	74.596	79.002	76.769	13.628	131.37	23.328	1.56e-10	1.1e-10
chr19	7561880	7561881	1.11e-06	-0.8407	0.1726	0.3662	-0.1798	0.199	296.089	2.714e-12	53	30	23	49	85.677	72.863	80.116	16.928	19.358	3.844	0.0022	0.00202
chr19	7865879	7865880	1.02e-05	0.9357	0.212	0.05903	-0.405	0.2145	297.524	3.319e-10	72	36	36	48	93.853	96.901	95.377	8.149	37.139	8.13	0.0122	0.0122
chr19	8182384	8182385	8.55e-06	0.562	0.1263	0.0007487	0.4267	0.1266	439.43	1.11e-16	73	37	36	70	90.816	93.15	91.967	7.607	55.712	16.502	0.0108	0.0107
chr19	8373530	8373531	6.56e-05	-0.85	0.2129	0.01765	0.5209	0.2195	286.94	2.021e-09	73	37	36	46	5.493	2.795	4.163	5.736	39.027	10.086	0.0468	0.0513
chr19	8550971	8550972	4.64e-05	-0.57	0.1399	7.649e-12	0.9268	0.1354	485.463	0	73	37	36	71	96.884	94.57	95.743	6.332	92.178	27.476	0.0368	0.0419
chr19	8591779	8591780	4.76e-05	0.8854	0.2177	0.001321	0.6629	0.2064	212.635	0.08946	57	29	28	51	84.894	91.938	88.354	8.877	21.07	4.354	0.0375	0.0424
chr19	8842179	8842180	2.24e-05	0.7378	0.174	0.003314	0.5161	0.1757	312.386	7.605e-07	71	36	35	62	92.055	95.05	93.532	7.067	39.535	9.345	0.0218	0.0223
chr19	9271560	9271561	5.28e-06	0.8723	0.1916	0.0196	0.4663	0.1998	351.518	1.235e-13	73	37	36	60	95.897	97.522	96.698	6.689	62.671	13.141	0.00757	0.00749
chr19	9521414	9521415	1.9e-05	-1.0895	0.2548	0.8306	-0.0542	0.2532	231.819	1.079e-06	65	33	32	40	95.122	92.468	93.816	10.293	21.092	5.077	0.0194	0.0198
chr19	11289183	11289184	6.63e-10	-1.6247	0.2631	5.218e-05	-1.0271	0.2539	254.915	1.99e-08	70	35	35	40	97.768	94.589	96.179	8.465	34.714	9.184	4.25e-06	4.01e-06
chr19	11311385	11311386	6.67e-05	1.1058	0.2773	0.0007403	-1.0653	0.3157	225.957	3.87e-07	65	31	34	37	92.945	97.516	95.336	9.043	25.277	6.071	0.0475	0.0514
chr19	11650479	11650480	6.01e-05	-0.4105	0.1023	0.245	-0.1187	0.1021	368.67	0.0004499	68	36	32	68	37.719	30.041	34.106	12.246	30.147	8.23	0.0441	0.0491
chr19	12876892	12876893	5.86e-05	-0.3758	0.0935	0.09245	-0.1514	0.09	1166.7	0	70	35	35	64	35.163	26.431	30.797	27.413	43.043	13.818	0.0432	0.0491
chr19	12876910	12876911	2.5e-07	-0.4319	0.0837	0.1108	-0.1295	0.0812	1116.34	0	70	36	34	68	42.584	30.886	36.902	26.977	47.329	15.923	0.000655	0.000563
chr19	12876925	12876926	1.12e-06	-0.431	0.0885	0.06919	-0.1558	0.0857	1527.09	0	71	36	35	59	35.164	25.343	30.323	28.908	50.183	17.89	0.00222	0.00202
chr19	12876936	12876937	9.96e-07	-0.4331	0.0885	0.007747	-0.2263	0.085	1625.23	0	72	36	36	53	34.374	24.969	29.671	29.086	51.792	19.038	0.00203	0.00185
chr19	12876941	12876942	3.5e-06	-0.4001	0.0862	0.02066	-0.1927	0.0833	1681.02	0	72	36	36	56	35.52	25.846	30.683	30.001	52.528	19.449	0.00551	0.00537
chr19	12876943	12876944	7.34e-07	-0.427	0.0862	0.00605	-0.228	0.0831	1725.74	0	72	36	36	53	35.409	25.944	30.677	30.195	52.861	19.448	0.00158	0.0014
chr19	12876945	12876946	4.25e-06	-0.4007	0.0871	0.0123	-0.2098	0.0838	1708.19	0	72	36	36	52	34.02	25.337	29.678	29.708	53.083	19.532	0.00638	0.00634
chr19	12876947	12876948	4.57e-06	-0.4001	0.0873	0.03232	-0.1798	0.084	1671.2	0	72	36	36	52	33.906	24.666	29.286	29.059	53.208	19.482	0.00675	0.00672
chr19	12876968	12876969	1.41e-07	-0.4512	0.0857	0.001828	-0.2585	0.0829	1788.73	0	72	36	36	48	35.016	25.291	30.153	29.904	54.167	20.123	0.000407	0.000376
chr19	12876986	12876987	7.35e-08	-0.4768	0.0886	0.04463	-0.1732	0.0863	1691.09	0	70	36	34	48	35.326	24.019	29.834	30.77	53.271	19.121	0.000242	0.000217
chr19	12876992	12876993	4.09e-07	-0.4501	0.0889	0.06277	-0.1611	0.0866	1661.98	0	72	36	36	50	34.476	24.439	29.458	29.719	51.931	20.089	0.00098	0.000838
chr19	12876996	12876997	5.12e-07	-0.4589	0.0914	0.2281	-0.1074	0.0891	1569.12	0	72	36	36	53	33.989	23.816	28.902	29.539	49.986	19.446	0.00119	0.000997
chr19	12877000	12877001	6.02e-08	-0.4889	0.0902	0.06443	-0.1627	0.088	1569.78	0	71	36	35	53	35.399	24.619	30.085	30.366	50.268	18.883	0.000203	0.000187
chr19	12877019	12877020	4.61e-07	-0.4709	0.0934	0.1215	-0.1422	0.0918	1443.38	0	69	35	34	51	33.263	23.289	28.348	29.082	48.913	16.937	0.00109	0.000913
chr19	12877040	12877041	1.31e-05	-0.4274	0.0981	0.01361	-0.236	0.0957	1313.23	0	68	34	34	47	31.72	22.544	27.132	28.665	45.691	15.456	0.0148	0.0151
chr19	12877188	12877189	4.6e-08	-0.4749	0.0869	0.0969	-0.1428	0.086	1171.51	0	72	36	36	66	32.896	23.398	28.147	24.044	48.542	14.113	0.000162	0.000151
chr19	12877201	12877202	6.53e-11	-0.5427	0.0831	0.1667	-0.1142	0.0826	1521.3	0	72	36	36	68	40.374	28.032	34.203	29.474	46.639	13.384	5.48e-07	4.69e-07
chr19	12877215	12877216	1.95e-08	-0.4874	0.0868	0.1593	-0.121	0.086	1306.2	0	73	37	36	68	37.486	26.502	32.069	27.421	43.178	12.906	8.01e-05	7.45e-05
chr19	12877235	12877236	2.29e-07	-0.456	0.0881	0.2338	-0.1049	0.0881	1212.24	0	70	36	34	67	42.186	30.303	36.414	29.386	40.443	11.335	0.000611	0.000544
chr19	12877276	12877277	1.09e-08	-0.5112	0.0894	0.9483	-0.0058	0.0892	1044.56	0	72	36	36	71	44.507	34.974	39.741	27.664	36.278	10.472	4.89e-05	4.81e-05
chr19	12877296	12877297	9.23e-12	-0.6381	0.0936	0.95	-0.0059	0.0934	1321.95	0	71	36	35	57	40.676	29.469	35.151	30.604	36.592	9.8	9.42e-08	8.83e-08
chr19	13136150	13136151	6.77e-05	-0.3723	0.0934	0.4311	-0.072	0.0914	419.752	1.636e-07	70	36	34	70	45.365	36.943	41.274	13.993	32.929	8.52	0.0479	0.0518
chr19	13136265	13136266	5.24e-05	-0.3324	0.0822	0.1492	-0.116	0.0804	468.733	1.584e-09	73	37	36	73	48.978	41.527	45.304	12.944	40.164	10.376	0.04	0.0457
chr19	13136277	13136278	2.35e-07	-0.4262	0.0824	0.5105	-0.0534	0.0812	507.515	1.221e-15	73	37	36	73	67.068	58.589	62.887	13.535	41.616	10.241	0.000622	0.000544
chr19	13136373	13136374	3.62e-08	-0.4306	0.0782	0.01245	-0.1922	0.0769	494.533	2.326e-12	73	37	36	73	54.443	44.879	49.727	13.957	43.123	10.432	0.000134	0.000126
chr19	13813276	13813277	2.92e-05	0.3427	0.082	0.3904	0.0683	0.0795	397.152	0.0681	73	37	36	73	61.883	69.032	65.408	9.022	44.575	13.802	0.0263	0.0286
chr19	13874993	13874994	5.42e-12	-0.4378	0.0635	0.1758	0.0844	0.0623	1100.85	0	73	37	36	73	37.968	28.944	33.518	18.38	76.329	22.643	5.87e-08	5.66e-08
chr19	13875014	13875015	1.53e-07	-0.3364	0.0641	0.554	-0.037	0.0625	1312.96	0	73	37	36	72	35.158	27.55	31.406	19.815	79.137	24.007	0.000437	0.000399
chr19	13875045	13875046	1.62e-07	-0.3332	0.0636	0.9445	0.0043	0.0622	1612.72	0	73	37	36	73	34.913	26.984	31.003	22.48	82.329	26.561	0.000457	0.000413
chr19	13875053	13875054	6.91e-06	-0.2857	0.0635	0.2987	-0.0646	0.0621	1696.34	0	73	37	36	72	33.514	26.993	30.298	22.915	83.808	27.162	0.00926	0.00902
chr19	13875063	13875064	3.74e-05	-0.2661	0.0645	0.9612	-0.0031	0.0631	1638.54	0	73	37	36	73	30.955	24.757	27.898	21.87	86.973	28.69	0.0315	0.035
chr19	13875067	13875068	2.58e-05	-0.2706	0.0643	0.8299	-0.0135	0.0626	1757.88	0	73	37	36	70	30.632	24.551	27.633	22.654	88.438	29.108	0.0242	0.0256
chr19	13875126	13875127	1.38e-08	-0.3513	0.0619	3.701e-20	-0.6594	0.0717	1172.53	0	47	24	23	47	26.17	21.825	24.044	18.487	137.383	43.937	6.06e-05	5.47e-05
chr19	13875135	13875136	2.49e-15	-0.4561	0.0576	7.348e-29	-0.7335	0.0658	1223.5	0	47	24	23	47	35.802	28.383	32.172	20.558	137.894	43.549	5.13e-11	4.09e-11
chr19	13875150	13875151	2.12e-07	-0.3376	0.0651	4.527e-09	-0.3817	0.0651	1150.13	0	51	26	25	50	22.738	18.038	20.435	16.236	135.49	45.216	0.00057	0.000517
chr19	13875159	13875160	6.21e-11	-0.3686	0.0564	6.155e-08	-0.3002	0.0554	1423.62	0	56	28	28	55	29.956	23.857	26.906	18.784	135.25	45.407	5.24e-07	4.69e-07
chr19	15871106	15871107	7.25e-06	-0.4563	0.1017	0.04858	-0.1979	0.1003	403.201	1.076e-06	72	37	35	71	13.769	10.431	12.146	6.482	60.389	16.46	0.00958	0.00935
chr19	15918646	15918647	1.28e-08	0.7115	0.1251	0.0001378	0.487	0.1277	586.873	0	65	32	33	55	69.234	73.598	71.45	25.054	26.246	7.254	5.7e-05	5.46e-05
chr19	15927823	15927824	3.91e-15	0.6954	0.0885	6.272e-19	0.759	0.0854	1579.65	0	73	37	36	53	48.354	55.97	52.11	34.476	39.781	11.412	7.84e-11	5.61e-11
chr19	16628579	16628580	4.03e-06	0.8322	0.1805	0.1107	0.2922	0.1832	301.126	4.651e-06	72	37	35	61	92.891	95.852	94.331	7.863	41.208	10.364	0.00611	0.00609
chr19	17759300	17759301	3.78e-05	0.6673	0.1619	0.2241	0.1939	0.1595	265.5	0.4652	70	36	34	67	87.329	92.665	89.921	6.229	30.571	7.95	0.0317	0.035
chr19	18385930	18385931	2.15e-05	-0.6771	0.1594	0.1237	-0.2417	0.157	288.978	0.0237	73	37	36	64	96.508	93.974	95.258	3.446	58.384	17.309	0.0212	0.0221
chr19	18549651	18549652	6.26e-06	0.5066	0.1121	0.01251	0.281	0.1125	439.352	0	67	35	32	67	71.861	79.874	75.688	14.995	31.463	8.718	0.00859	0.00856
chr19	18549689	18549690	2.03e-07	0.4832	0.093	0.001238	0.2976	0.0921	546.827	0	71	36	35	71	63.059	71.991	67.462	17.222	35.986	9.457	0.000552	0.000507
chr19	18572616	18572617	8.8e-10	-1.2053	0.1966	0.2316	0.2077	0.1736	434.232	0	71	37	34	51	98.105	93.605	95.95	8.618	59.549	14.344	5.46e-06	5.05e-06
chr19	19972043	19972044	1.76e-05	0.2656	0.0619	6.291e-10	0.3853	0.0623	622.592	0	67	35	32	67	15.318	18.158	16.674	7.984	139.448	35.528	0.0183	0.0186
chr19	21625355	21625356	4.95e-05	-0.6537	0.1611	0.2288	0.19	0.1579	289.256	0.005659	73	37	36	60	96.871	94.38	95.642	3.133	61.671	10.571	0.0385	0.0437
chr19	21860910	21860911	3.23e-08	0.4218	0.0763	0.5365	-0.046	0.0744	887.673	0	71	36	35	71	31.295	36.903	34.059	20.363	55.451	17.487	0.000122	0.00012
chr19	21860921	21860922	6.59e-06	0.3467	0.0769	0.08647	-0.1284	0.0749	896.59	0	72	36	36	72	32.491	36.189	34.34	20.271	53.458	17.398	0.00894	0.00891
chr19	21861100	21861101	3.51e-05	0.4413	0.1067	0.2613	-0.1159	0.1032	462.824	8.882e-16	72	36	36	72	19.109	24.347	21.728	13.156	37.083	9.998	0.0301	0.0334
chr19	29769703	29769704	1.05e-08	0.409	0.0715	6.121e-06	-0.3108	0.0687	952.229	0	73	37	36	73	44.998	52.576	48.735	21.319	54.219	11.177	4.73e-05	4.81e-05
chr19	30564088	30564089	4.09e-08	1.0306	0.1878	0.0001564	-0.7691	0.2034	355.748	1.299e-14	72	36	36	59	92.647	96.511	94.579	9.361	41.5	9.804	0.000147	0.000138
chr19	30704594	30704595	1.36e-05	0.4504	0.1035	0.1357	0.1553	0.1041	418.457	1.937e-08	73	37	36	72	87.188	90.794	88.966	6.986	61.671	15.619	0.0153	0.0153
chr19	30811526	30811527	1.69e-05	0.4245	0.0987	0.497	-0.0668	0.0983	397.87	0.000105	73	37	36	73	68.163	74.549	71.312	12.02	32.959	8.987	0.0177	0.0182
chr19	32381954	32381955	2.37e-07	0.6194	0.1199	0.3279	0.1158	0.1184	403.42	1.117e-09	73	37	36	70	89.633	93.504	91.542	7.238	62.027	13.227	0.000625	0.000544
chr19	35800595	35800596	5.42e-06	-0.4576	0.1006	0.08249	-0.1725	0.0994	918.264	0	73	37	36	73	83.106	79.101	81.131	19.693	44.562	11.455	0.00772	0.00759
chr19	39739084	39739085	6.64e-05	-0.7066	0.1772	0.04215	-0.3184	0.1567	229.607	0.0002825	43	27	16	43	65.777	52.467	60.824	17.347	20.744	4.536	0.0473	0.0514
chr19	39745658	39745659	2.14e-05	-0.3417	0.0804	0.2865	0.0851	0.0799	436.79	9.693e-06	73	37	36	73	81.305	76.622	78.996	7.719	59.685	16.216	0.0212	0.0221
chr19	40349147	40349148	1.19e-06	-0.3771	0.0776	0.004056	-0.2254	0.0784	589.505	0	73	37	36	73	82.141	78.571	80.38	11.548	67.644	13.724	0.00232	0.00209
chr19	40349173	40349174	8.16e-07	-0.4723	0.0958	0.0001946	-0.3632	0.0975	584.658	0	73	37	36	72	89.788	86.256	88.046	10.059	66.137	14.111	0.00172	0.00154
chr19	40349181	40349182	1.01e-05	-0.3803	0.0861	0.01207	-0.2184	0.087	581.071	0	73	37	36	73	85.687	82.601	84.165	10.866	64.11	13.721	0.0122	0.0122
chr19	40728236	40728237	6.22e-05	0.4015	0.1003	1.331e-10	0.6451	0.1004	391.702	1.522e-05	70	36	34	70	61.082	69.344	65.095	14.083	30.214	7.112	0.0452	0.0496
chr19	42134620	42134621	7.15e-05	-0.5416	0.1364	0.7195	-0.0475	0.1323	296.802	0.2558	72	37	35	68	93.563	90.004	91.833	5.235	49.556	13.664	0.0497	0.054
chr19	43378786	43378787	1.51e-06	0.8843	0.1839	0.1006	-0.3161	0.1925	355.83	4.441e-15	73	37	36	57	95.169	97.002	96.073	7.164	52.178	13.74	0.00284	0.00259
chr19	45809641	45809642	4.62e-05	-0.2243	0.0551	0.1855	-0.0714	0.0539	492.214	4.025e-05	73	37	36	73	75.815	73.708	74.776	6.369	116.137	27.736	0.0367	0.0419
chr19	46444011	46444012	5.97e-05	-0.3822	0.0952	0.01171	-0.238	0.0944	392.328	4.399e-05	69	34	35	69	64.263	56.055	60.099	12.728	31.884	8.058	0.0438	0.0491
chr19	46799505	46799506	6.08e-05	-0.3957	0.0987	0.01006	-0.2486	0.0966	366.79	0.1041	73	37	36	73	35.966	28.787	32.426	10.101	31.233	7.82	0.0444	0.0492
chr19	46883068	46883069	3.16e-06	-0.9149	0.1963	0.1246	-0.2996	0.1951	289.258	2.069e-06	73	37	36	55	96.806	93.825	95.336	6.671	40.986	7.963	0.00508	0.00497
chr19	46929698	46929699	5.9e-10	-0.8017	0.1294	0.0001428	-0.4814	0.1266	436.344	0	70	36	34	60	20.479	11.249	15.996	13.053	33.471	8.382	3.83e-06	3.77e-06
chr19	46929720	46929721	1.29e-05	-0.7532	0.1726	0.0696	-0.3056	0.1684	307.975	9.128e-08	70	36	34	53	10.223	5.484	7.922	7.39	35.157	9.042	0.0146	0.0149
chr19	47082959	47082960	6.52e-08	-0.5256	0.0973	0.7715	0.0288	0.0991	833.344	0	73	37	36	64	33.309	24.745	29.086	22.481	35.342	9.496	0.000218	0.000197
chr19	47082996	47082997	8.46e-09	-0.544	0.0945	0.5009	-0.0633	0.094	922.221	0	73	37	36	67	36.947	26.861	31.973	24.408	36.726	9.81	3.9e-05	4.05e-05
chr19	47082998	47082999	5.22e-06	-0.4131	0.0907	0.7631	-0.0272	0.0902	926.752	0	73	37	36	70	39.867	33.025	36.493	25.086	36.644	9.64	0.0075	0.00749
chr19	47083008	47083009	9.81e-10	-0.5755	0.0942	0.9872	-0.0015	0.0941	1005.18	0	73	37	36	64	38.05	28.491	33.336	26.291	36.342	9.981	6.06e-06	5.37e-06
chr19	47083034	47083035	1.34e-08	-0.5998	0.1056	0.8748	-0.0165	0.105	796.25	0	71	36	35	63	36.643	26.491	31.639	24.635	30.31	7.69	5.92e-05	5.47e-05
chr19	49000870	49000871	2.79e-07	-0.6442	0.1254	0.8406	0.0243	0.1209	414.2	0	58	32	26	57	69.089	55.971	63.208	19.992	24.017	6.189	0.000718	0.000616
chr19	49399788	49399789	3.34e-05	0.4067	0.098	0.001008	0.3142	0.0956	421.442	1.998e-08	72	37	35	71	23.251	28.471	25.789	12.172	36.833	10.624	0.029	0.0319
chr19	49540241	49540242	3.06e-05	0.3134	0.0752	0.02678	0.1652	0.0746	620.924	0	73	37	36	73	73.928	78.316	76.092	11.527	63.562	15.402	0.0271	0.0296
chr19	49540295	49540296	7.46e-06	0.4405	0.0983	0.0226	0.2235	0.098	464.08	1.377e-14	73	37	36	70	85.819	89.644	87.705	7.061	63.452	14.443	0.00977	0.00949
chr19	50191829	50191830	1.46e-05	0.5776	0.1332	0.8168	0.0314	0.1355	385.914	3.105e-10	73	37	36	68	90.055	92.601	91.31	7.691	46.384	12.506	0.0162	0.016
chr19	50193769	50193770	7.05e-05	-0.292	0.0735	0.4084	-0.0606	0.0733	520.897	6.439e-15	73	37	36	73	35.696	30.739	33.251	11.459	54.644	12.745	0.0494	0.0537
chr19	50902842	50902843	1.91e-06	0.9456	0.1986	0.004307	-0.5607	0.1964	318.368	3.985e-11	69	36	33	55	92.65	96.712	94.593	9.032	41.478	10.232	0.00342	0.00314
chr19	51015682	51015683	3.05e-07	1.2181	0.2379	0.03328	0.4576	0.215	246.026	0.0001569	71	36	35	48	94.394	97.622	95.985	7.755	40.183	12.436	0.000773	0.000648
chr19	51142385	51142386	2.97e-05	-0.3677	0.0881	0.1476	-0.128	0.0884	386.964	0.004521	70	36	34	70	48.427	40.988	44.813	11.033	35.114	9.547	0.0266	0.0289
chr19	51837231	51837232	3.03e-07	1.3935	0.2721	0.3626	-0.2398	0.2634	171.685	5.008e-05	38	19	19	33	83.441	89.276	86.358	15.192	20.158	3.817	0.00077	0.000648
chr19	53580344	53580345	9.73e-08	0.3229	0.0606	0.2684	0.0662	0.0598	693.677	0	73	37	36	73	41.833	49.556	45.642	14.069	72.014	17.868	0.000301	0.000279
chr19	54058767	54058768	5.55e-08	0.9407	0.1732	0.0001698	0.623	0.1657	425.593	0	73	37	36	63	96.004	97.919	96.948	6.444	80.288	19.701	0.00019	0.000177
chr19	54466688	54466689	5.46e-05	-0.6233	0.1545	0.7374	-0.0499	0.1489	252.104	0.6065	61	31	30	61	22.581	15.288	18.994	8.3	23.443	5.258	0.0411	0.047
chr19	54946218	54946219	1.01e-05	-0.3333	0.0755	0.6805	-0.0308	0.0749	784.474	0	72	37	35	72	43.252	34.379	38.939	19.22	50.458	15.996	0.0122	0.0122
chr19	55065647	55065648	3.5e-07	0.4431	0.087	0.8172	-0.0199	0.0861	414.401	0.0002897	73	37	36	73	84.835	89.614	87.192	6.209	79.671	18.917	0.000864	0.00073
chr19	55083368	55083369	5.81e-05	0.5675	0.1412	0.03698	0.2892	0.1387	411.71	3.331e-16	71	36	35	68	85.961	90.583	88.239	12.911	35.268	8.853	0.043	0.0491
chr19	55417436	55417437	1.55e-05	0.291	0.0674	0.4526	-0.0502	0.0668	563.213	0	73	37	36	73	50.531	58.987	54.701	13.462	58.274	15.753	0.0168	0.0168
chr19	55417544	55417545	4.44e-05	0.3499	0.0857	0.003609	-0.2443	0.0839	454.584	5.285e-10	71	36	35	71	50.146	58.291	54.161	14.167	37.662	11.063	0.0357	0.0408
chr19	55417647	55417648	1.2e-05	0.465	0.1062	0.06285	-0.1947	0.1047	416.739	9.385e-11	68	35	33	68	62.948	72.666	67.664	15.64	29.765	7.983	0.0139	0.0141
chr19	55449463	55449464	9e-06	-1.3982	0.3149	0.758	0.0863	0.2799	172.626	0.2723	66	34	32	39	6.849	1.804	4.403	5.064	23.924	5.975	0.0112	0.0111
chr19	55451720	55451721	7.52e-06	-0.3905	0.0872	0.005561	-0.2408	0.0869	509.253	0	73	37	36	73	87.409	84.66	86.053	9.12	74.082	18.935	0.00984	0.00949
chr19	56061673	56061674	6.02e-05	0.447	0.1114	0.9623	0.0052	0.1104	470.67	0	72	36	36	72	68.597	76.797	72.697	16.303	27.569	6.86	0.0441	0.0491
chr19	56363077	56363078	1.34e-05	-0.6359	0.1461	0.02867	0.3391	0.155	524.062	0	70	36	34	49	89.384	77.29	83.51	21.445	25.571	6.119	0.0151	0.0152
chr19	56916266	56916267	6.42e-05	-0.2123	0.0531	0.2369	-0.0632	0.0534	528.729	2.896e-09	73	37	36	73	79.307	76.383	77.865	6.035	130.63	26.305	0.0461	0.0509
chr19	57528530	57528531	6.12e-05	0.2749	0.0686	0.01902	-0.1612	0.0687	569.75	0	73	37	36	73	78.769	82.481	80.599	8.646	88.699	15.206	0.0446	0.0492
chr19	57988527	57988528	4.51e-07	0.6085	0.1206	0.005093	0.3336	0.1191	402.268	1.575e-09	72	37	35	71	8.795	13.346	11.007	8.544	48.972	13.182	0.00107	0.000909
chr19	58071781	58071782	6.06e-06	-0.3435	0.0759	0.1086	-0.1204	0.075	459.588	4.619e-07	73	37	36	73	72.52	66.624	69.612	9.475	53.342	11.497	0.00839	0.00838
chr2	293773	293774	3.64e-16	-0.6437	0.079	3.355e-18	0.6787	0.078	1394.52	0	73	37	36	71	80.449	69.526	75.062	23.199	57.644	19.794	8.82e-12	1.63e-11
chr2	293862	293863	3.62e-12	-0.4145	0.0596	4.359e-05	0.2389	0.0584	1417.74	0	72	36	36	72	81.969	73.87	77.92	16.789	106.917	29.415	4.05e-08	8.12e-08
chr2	676197	676198	4.76e-10	-0.5432	0.0872	0.0002488	0.3131	0.0855	1022.09	0	73	37	36	69	81.227	73.024	77.182	20.079	50.247	13.177	3.18e-06	5.34e-06
chr2	676204	676205	4.34e-10	-0.5882	0.0942	0.003623	0.2653	0.0912	966.083	0	73	37	36	62	84.362	76.613	80.54	18.441	48.808	13.037	2.93e-06	5.34e-06
chr2	676207	676208	4.06e-08	-0.4925	0.0897	0.0128	0.2177	0.0874	949.473	0	73	37	36	67	81.129	74.422	77.822	18.908	47.808	13.044	0.000146	0.00027
chr2	731060	731061	2.93e-05	-0.3863	0.0924	0.761	-0.0272	0.0896	837.779	0	73	37	36	68	86.885	81.697	84.327	14.948	56.041	12.621	0.0264	0.0351
chr2	731094	731095	6.71e-05	-0.3712	0.0931	0.8645	0.0152	0.0891	836.499	0	73	37	36	70	88.892	84.684	86.817	12.963	65.26	14.1	0.0477	0.0614
chr2	731215	731216	4.02e-05	-0.3065	0.0746	0.7951	-0.0188	0.0724	937.43	0	73	37	36	73	71.275	65.373	68.364	18.916	55.548	12.508	0.0332	0.0429
chr2	731304	731305	5.96e-05	-0.3504	0.0873	0.7656	0.0248	0.0833	881.981	0	73	37	36	72	81.848	76.62	79.27	17.128	53.274	12.924	0.0438	0.0565
chr2	845237	845238	1.2e-06	0.4957	0.1021	0.3224	0.1017	0.1028	746.147	0	73	37	36	71	75.389	81.854	78.578	19.836	37.644	10.453	0.00235	0.00366
chr2	863966	863967	4.82e-05	0.4048	0.0996	2.679e-06	0.4466	0.0951	530.308	0	71	37	34	69	86.275	88.786	87.477	10.17	66.366	24.094	0.0377	0.0491
chr2	928750	928751	1.36e-06	-0.2774	0.0574	0.1096	-0.0911	0.0569	543.676	8.659e-13	73	37	36	73	73.909	69.058	71.517	8.315	96.342	21.321	0.00261	0.004
chr2	1429238	1429239	2.86e-06	-0.3907	0.0835	6.81e-05	0.322	0.0809	718.2	0	71	36	35	71	93.905	91.196	92.569	7.877	138.761	27.523	0.00469	0.00698
chr2	1599160	1599161	6.1e-17	-1.1624	0.139	1.998e-05	-0.56	0.1313	405.613	3.864e-14	72	37	35	66	96.828	91.042	94.015	8.044	75.069	20.344	1.71e-12	3.65e-12
chr2	1599172	1599173	3.5e-06	-0.642	0.1384	7.328e-08	-0.7491	0.1392	523.497	0	72	37	35	63	95.586	93.185	94.419	9.889	74.764	20.183	0.00551	0.00825
chr2	1681098	1681099	2.19e-06	0.6204	0.131	0.2757	0.1398	0.1282	404.563	1.31e-12	73	37	36	67	86.64	92.689	89.623	9.719	43.027	11.21	0.0038	0.00595
chr2	1732808	1732809	1.33e-06	-0.4075	0.0843	0.004578	0.2362	0.0833	843.634	0	72	36	36	72	52.341	43.575	47.958	23.939	38.444	9.369	0.00255	0.00396
chr2	1732880	1732881	1.44e-05	-0.2975	0.0686	0.0003089	0.2445	0.0678	1244.78	0	73	37	36	73	58.433	52.003	55.262	24.204	56.658	14.182	0.016	0.0238
chr2	2942535	2942536	1.27e-05	1.8191	0.4167	0.04599	-0.6885	0.345	154.071	6.148e-09	33	16	17	19	84.673	94.615	89.795	14.821	19.152	4.338	0.0145	0.0214
chr2	3129078	3129079	1.2e-06	0.4981	0.1026	0.008904	0.2732	0.1045	595.741	0	73	37	36	72	90.705	93.001	91.837	9.004	88.123	20.32	0.00234	0.00366
chr2	3184864	3184865	1.29e-20	-0.6632	0.0712	7.436e-09	-0.4054	0.0701	1691.26	0	73	37	36	73	22.668	18.346	20.536	21.178	90.932	31.684	6.02e-16	2.32e-15
chr2	3241546	3241547	2.1e-09	-0.9339	0.1559	0.4761	0.1048	0.147	628.701	0	73	37	36	65	96.448	92.633	94.567	12.762	69.288	16.729	1.2e-05	1.98e-05
chr2	3472309	3472310	2.09e-05	0.9699	0.2279	0.2699	-0.2568	0.2328	284.299	1.893e-09	71	37	34	49	95.031	97.494	96.21	7.476	39.662	8.451	0.0208	0.0282
chr2	3487141	3487142	1.35e-05	0.8996	0.2067	0.0441	-0.4161	0.2067	265.535	1.348e-11	49	25	24	42	78.496	88.608	83.449	14.943	20.531	4.306	0.0152	0.0227
chr2	3642720	3642721	3.35e-05	0.4296	0.1036	0.05296	-0.1885	0.0974	565.777	0	73	37	36	73	9.174	13.931	11.52	10.034	70.671	22.232	0.029	0.0371
chr2	3658923	3658924	2.33e-06	0.4367	0.0925	0.7781	0.0257	0.0912	456.066	2.333e-11	73	37	36	71	72.947	78.602	75.736	11.297	41.904	10.12	0.00399	0.00613
chr2	3658933	3658934	3.19e-05	0.3889	0.0935	0.9097	-0.0105	0.0925	413.251	1.776e-05	73	37	36	73	75.011	80.359	77.648	9.282	43.178	10.47	0.0281	0.0362
chr2	3658965	3658966	1.51e-05	0.3711	0.0858	0.06369	-0.1582	0.0853	435.524	1.21e-06	73	37	36	73	71.54	77.562	74.51	10.39	46.521	11.368	0.0166	0.024
chr2	3704747	3704748	4.4e-07	0.4739	0.0938	0.04752	-0.1807	0.0912	648.08	0	73	37	36	73	67.23	73.279	70.213	18.68	36.288	10.204	0.00105	0.00181
chr2	3704751	3704752	2.21e-06	0.4667	0.0986	5.999e-05	-0.3856	0.0961	614.415	0	73	37	36	73	70.287	76.541	73.371	18.034	35.384	10.047	0.00384	0.00595
chr2	3704773	3704774	8.22e-09	0.69	0.1197	0.005676	-0.3184	0.1151	610.755	0	72	36	36	65	76.579	84.141	80.36	18.875	31.431	9.099	3.81e-05	7.02e-05
chr2	3704780	3704781	4.16e-06	0.5577	0.1212	0.0006793	-0.3983	0.1172	609.317	0	71	36	35	59	75.654	82.581	79.069	20.281	29.62	8.501	0.00627	0.00956
chr2	3704804	3704805	4.36e-05	0.5961	0.1459	0.01246	-0.3522	0.141	425.222	0	63	31	32	53	76.726	86.097	81.486	18.326	24.984	6.282	0.0352	0.0455
chr2	3934030	3934031	1.56e-05	0.2782	0.0644	0.7973	-0.0166	0.0645	456.807	0.0005173	73	37	36	73	76.63	80.936	78.754	6.315	93.151	18.332	0.0169	0.0244
chr2	4527557	4527558	3.45e-05	0.9763	0.2357	0.008386	0.6637	0.2518	244.357	2.287e-10	48	25	23	42	83.181	90.903	86.881	16.079	19.958	3.758	0.0297	0.038
chr2	4631454	4631455	2.95e-05	0.3706	0.0887	0.3008	-0.0919	0.0888	357.196	0.6387	72	37	35	72	49.642	58.145	53.776	9.855	33.083	8.561	0.0265	0.0351
chr2	5649626	5649627	7.45e-07	-0.4461	0.0901	0.0008525	-0.3049	0.0914	515.048	0	73	37	36	73	94.878	93.079	93.991	5.543	141.192	24.521	0.0016	0.00273
chr2	6533316	6533317	6.94e-05	0.3706	0.0932	1.141e-05	0.4068	0.0927	434.13	1.8e-08	72	37	35	72	64.004	69.733	66.789	12.838	34.444	8.124	0.0488	0.0619
chr2	7057153	7057154	5.59e-05	-0.4984	0.1237	0.0642	-0.223	0.1205	317.611	0.157	70	36	34	69	14.881	9.365	12.202	6.374	43.9	11.614	0.0417	0.0542
chr2	7057245	7057246	2.8e-05	-0.3536	0.0844	0.02627	-0.1843	0.0829	424.749	7.307e-06	71	37	34	71	27.695	19.88	23.952	9.778	53.704	14.62	0.0255	0.0339
chr2	7947962	7947963	4.98e-05	-0.4373	0.1078	0.9534	0.0061	0.1039	482.194	0	73	37	36	72	95.582	93.883	94.744	4.069	124.137	24.796	0.0386	0.0505
chr2	8090554	8090555	1.65e-05	0.829	0.1925	0.03021	0.4297	0.1983	354.691	1.921e-14	73	37	36	58	94.842	96.825	95.82	7.266	50.219	10.308	0.0175	0.0249
chr2	9430118	9430119	5.13e-06	0.4625	0.1014	2.907e-08	-0.5735	0.1034	1073.02	0	72	36	36	61	57.854	72.272	65.063	30.102	28.986	6.388	0.0074	0.011
chr2	9456744	9456745	5.58e-05	-0.5689	0.1412	0.07147	-0.2531	0.1404	405.705	1.288e-14	73	37	36	67	94.814	91.954	93.404	8.082	56.616	10.972	0.0417	0.0542
chr2	9800511	9800512	1.28e-12	0.7494	0.1056	0.01684	0.2406	0.1007	1366.47	0	73	37	36	56	77.664	87.533	82.531	26.104	45.671	11.886	1.59e-08	3.82e-08
chr2	9983211	9983212	1.84e-05	-0.495	0.1156	0.001716	-0.3601	0.1148	355.258	0.003703	73	37	36	71	13.807	9.921	11.89	7.2	49.589	14.436	0.019	0.027
chr2	11087138	11087139	9.3e-06	0.3713	0.0838	0.0006628	0.2875	0.0845	447.909	1.058e-07	73	37	36	73	19.487	24.909	22.161	9.089	53.11	12.637	0.0115	0.0167
chr2	11753053	11753054	1.88e-05	-0.6269	0.1465	0.1316	0.2153	0.1428	352.144	5.903e-09	70	36	34	65	92.764	89.277	91.07	9.61	40.171	10.954	0.0192	0.0271
chr2	11975650	11975651	3.54e-05	1.0881	0.2631	0.003471	-0.8441	0.2888	222.883	6.06e-06	62	31	31	39	90.009	95.721	92.865	10.599	20.484	4.257	0.0303	0.0388
chr2	12594044	12594045	9.18e-07	-1.1871	0.2418	0.002946	-0.7282	0.2449	253.01	6.245e-09	67	35	32	36	96.483	90.183	93.474	10.017	26.567	6.684	0.00188	0.00317
chr2	13022287	13022288	2.12e-06	0.3604	0.076	0.0002295	-0.2829	0.0768	742.583	0	73	37	36	71	67.62	75.199	71.358	15.536	54.877	10.953	0.0037	0.00593
chr2	16632528	16632529	1.92e-05	1.0674	0.2497	0.137	0.371	0.2495	179.131	0.2261	53	29	24	44	86.94	93.156	89.755	9.596	19.642	3.854	0.0195	0.0273
chr2	19229026	19229027	1.57e-05	4.1314	0.9567	5.308e-06	5.9289	1.3024	135.043	0.006715	73	37	36	8	0.269	3.164	1.697	8.825	38.849	9.454	0.017	0.0244
chr2	25467197	25467198	1.8e-05	0.8128	0.1895	2.335e-06	0.9019	0.191	301.515	3.482e-07	69	36	33	61	92.254	95.806	93.953	8.344	37.841	10.074	0.0186	0.0267
chr2	25496570	25496571	5.4e-05	0.6552	0.1623	0.8942	-0.0204	0.1533	268.009	0.7377	72	37	35	70	6.549	11.191	8.806	5.384	34.764	8.711	0.0408	0.0532
chr2	26682829	26682830	5.82e-05	-0.8253	0.2053	6.541e-05	0.7834	0.1962	307.22	1.238e-10	71	36	35	53	95.576	93.622	94.613	8.095	31.958	9.463	0.043	0.0558
chr2	27373164	27373165	1.1e-06	-0.8608	0.1766	0.2469	-0.1995	0.1723	305	7.71e-07	71	36	35	58	96.479	94.233	95.372	6.483	53.423	12.951	0.00218	0.00355
chr2	29287863	29287864	2.1e-05	-0.7822	0.1838	0.6201	-0.087	0.1755	320.666	2.01e-10	71	37	34	55	95.382	91.974	93.75	8.22	36.62	9.54	0.0209	0.0282
chr2	29770808	29770809	5.13e-06	-0.5924	0.1299	0.002963	-0.3875	0.1304	674.546	0	62	32	30	57	59.647	43.813	51.985	32.09	20.645	4.715	0.0074	0.011
chr2	32062539	32062540	9.86e-06	0.5192	0.1175	0.5911	0.0609	0.1133	355.476	0.004581	73	37	36	73	11.454	18.316	14.838	7.912	38.233	8.43	0.012	0.0175
chr2	36188145	36188146	1.08e-05	0.6845	0.1555	0.0003649	0.5501	0.1543	313.245	0.0003626	72	37	35	66	88.892	92.505	90.648	8.337	34.986	8.004	0.0128	0.0184
chr2	37543552	37543553	4.69e-05	-0.819	0.2012	0.09561	-0.3282	0.1969	270.056	0.0001373	71	36	35	57	94.831	92.181	93.525	7.783	29.986	7.068	0.0371	0.0481
chr2	37987839	37987840	2.84e-12	0.7391	0.1058	0.000977	0.3521	0.1068	821.231	0	69	35	34	60	35.402	51.053	43.114	28.14	26.203	6.263	3.3e-08	7.28e-08
chr2	42625879	42625880	6.57e-08	-0.8714	0.1613	0.04255	-0.3256	0.1605	354.039	1.109e-09	73	37	36	66	95.371	92.121	93.768	8.022	46.63	10.517	0.000219	0.00038
chr2	45395252	45395253	3.16e-05	-0.398	0.0956	0.1942	-0.125	0.0963	430.067	7.595e-08	73	37	36	73	51.802	44.943	48.42	13.593	28.151	7.401	0.0279	0.0361
chr2	45508160	45508161	6.32e-06	0.6512	0.1442	0.003066	-0.411	0.1388	476.819	0	73	37	36	70	88.372	94.362	91.326	12.914	45.123	10.505	0.00865	0.013
chr2	45538096	45538097	2.61e-05	-0.6942	0.1651	0.001113	0.5066	0.1554	457.487	0	73	37	36	66	97.135	95.584	96.37	7.418	77.068	15.407	0.0243	0.0325
chr2	47572508	47572509	2.45e-05	-0.4238	0.1004	0.0004152	-0.3459	0.098	417.481	3.864e-07	73	37	36	73	18.341	14.197	16.298	8.893	50.041	11.611	0.0232	0.0313
chr2	47572804	47572805	5.33e-05	-0.6715	0.1662	0.001507	-0.5143	0.1621	309.35	8.554e-05	73	37	36	66	6.787	3.998	5.412	5.39	50.836	11.909	0.0405	0.0529
chr2	60884060	60884061	3.76e-05	-0.4241	0.1029	0.004959	0.2876	0.1024	677.185	0	72	37	35	71	85.054	80.44	82.811	15.21	44.083	9.368	0.0316	0.0409
chr2	64834340	64834341	4.05e-08	1.415	0.2578	0.001456	-0.7134	0.2241	348.318	0	73	37	36	43	0.921	3.122	2.006	5.992	74.795	19.147	0.000146	0.00027
chr2	64834376	64834377	2.3e-05	1.3553	0.3201	0.02021	-0.6536	0.2814	333.399	0	73	37	36	27	0.62	1.95	1.276	6.097	76.63	18.115	0.0222	0.0299
chr2	65297637	65297638	2.3e-05	0.3324	0.0785	0.3743	0.069	0.0776	580.589	0	73	37	36	73	79.153	82.607	80.856	10.92	69.685	18.846	0.0222	0.0299
chr2	66673996	66673997	6.26e-05	-0.3068	0.0767	0.002974	-0.2251	0.0758	502.157	1.665e-15	70	36	34	70	41.257	34.917	38.178	13.605	48.857	12.065	0.0454	0.0585
chr2	67442123	67442124	2.7e-05	0.4665	0.1112	0.5228	-0.0715	0.1119	419.642	4.187e-10	73	37	36	72	87.721	91.234	89.453	7.023	54.534	11.623	0.0249	0.0332
chr2	70360782	70360783	5.92e-05	0.6347	0.158	0.4462	0.1187	0.1558	283.493	0.02078	69	36	33	64	8.397	13.51	10.842	7.117	29.348	6.862	0.0436	0.0565
chr2	71297380	71297381	5.68e-07	-0.8653	0.173	0.0004257	-0.5779	0.164	445.593	0	73	37	36	62	94.885	93.336	94.121	10.26	44.548	11.091	0.0013	0.00225
chr2	71692622	71692623	2.22e-06	-0.491	0.1038	0.5467	-0.0623	0.1034	380.434	4.087e-05	69	35	34	69	62.187	53.998	58.152	14.28	26.928	7.775	0.00385	0.00595
chr2	73077519	73077520	3.01e-05	1.2222	0.2929	8.364e-05	1.0528	0.2676	196.618	0.0003555	58	28	30	37	89.98	95.765	92.972	11.151	20.862	4.685	0.0268	0.0352
chr2	75004697	75004698	3.42e-07	0.3365	0.066	0.1445	-0.0965	0.0661	729.854	0	73	37	36	73	25.077	33.856	29.406	14.831	72	17.646	0.00085	0.00153
chr2	75004720	75004721	1.13e-09	0.3794	0.0623	0.7562	-0.0193	0.0623	671.744	0	73	37	36	73	28.254	38.036	33.078	13.65	75.753	18.333	6.86e-06	1.12e-05
chr2	75004754	75004755	9.13e-12	0.4216	0.0618	0.8829	0.0091	0.0615	725.611	0	73	37	36	73	32.218	41.907	36.996	15.36	73.849	16.358	9.36e-08	1.76e-07
chr2	75004795	75004796	9.29e-09	0.5068	0.0882	0.2753	0.0945	0.0867	538.22	0	73	37	36	73	9.556	14.593	12.04	8.235	80.274	17.614	4.23e-05	7.58e-05
chr2	75004987	75004988	1.78e-07	0.3185	0.061	0.3153	0.0612	0.0609	827.238	0	73	37	36	73	51.084	59.684	55.325	15.841	70.438	15.77	0.000496	0.000821
chr2	75005019	75005020	1.04e-07	0.3461	0.0651	0.9319	0.0055	0.0648	687.203	0	73	37	36	73	54.34	64.397	59.3	14.655	63.699	14.15	0.000319	0.000547
chr2	82630457	82630458	1.02e-06	0.3652	0.0747	0.7347	-0.0257	0.0758	825.853	0	73	37	36	73	88.097	91.897	89.971	10.038	127.699	27.647	0.00207	0.00345
chr2	85655981	85655982	6.3e-05	0.3836	0.0959	0.0125	-0.2379	0.0952	355.685	0.3916	72	37	35	72	33.368	40.977	37.067	11.727	32.278	8.891	0.0456	0.0585
chr2	89880702	89880703	3.97e-07	-0.633	0.1248	0.2165	0.1524	0.1233	406.834	9.738e-11	73	37	36	71	87.815	79.817	83.871	12.198	33.603	7.007	0.00096	0.0017
chr2	90198083	90198084	1.02e-05	-1.3475	0.3053	0.0136	0.6342	0.257	177.997	0.0001707	44	22	22	34	93.29	84.653	88.971	12.714	20.909	4.69	0.0122	0.0179
chr2	97498902	97498903	4.14e-05	1.3562	0.3308	0.3264	-0.3707	0.3777	198.382	7.084e-09	56	29	27	25	92.813	97.079	94.87	13.689	20.893	4.499	0.0339	0.0437
chr2	98350651	98350652	8.76e-07	-0.9746	0.1982	0.03379	0.3968	0.1869	259.923	0.01034	73	37	36	57	97.618	94.494	96.077	6.2	52.466	15.944	0.00182	0.00308
chr2	98754979	98754980	1.94e-05	0.7257	0.1699	0.388	-0.1468	0.1701	365.938	1.841e-13	73	37	36	63	92.194	95.241	93.697	8.421	41.452	9.086	0.0197	0.0273
chr2	99046613	99046614	9.38e-08	0.7344	0.1376	0.4455	0.1016	0.1332	395.764	5.213e-11	73	37	36	70	85.384	91.433	88.367	12.621	38.973	9.046	0.000292	0.00051
chr2	100723220	100723221	1.12e-09	-0.7489	0.123	0.7139	-0.0421	0.1148	437.811	1.554e-14	73	37	36	72	94.927	91.415	93.195	8.553	79.658	16.656	6.86e-06	1.12e-05
chr2	102516876	102516877	5.85e-07	0.5833	0.1168	2.123e-14	0.8717	0.114	791.883	0	73	37	36	70	89.679	93.404	91.516	12.587	72.466	17.076	0.00132	0.00225
chr2	102516899	102516900	9.79e-12	0.6326	0.0929	1.484e-08	0.506	0.0893	995.269	0	73	37	36	72	84.639	91.184	87.867	14.919	78.37	17.948	9.9e-08	1.76e-07
chr2	102516907	102516908	2.46e-11	0.6302	0.0944	3.338e-11	0.6079	0.0917	983.088	0	73	37	36	72	86.01	91.42	88.678	14.66	78.973	18.095	2.3e-07	4.01e-07
chr2	102516957	102516958	2.73e-09	0.4096	0.0689	1.93e-07	0.354	0.068	759.358	0	73	37	36	73	76.26	82.185	79.182	13.015	85.205	19.914	1.51e-05	2.45e-05
chr2	102517011	102517012	5.64e-06	0.3061	0.0674	3.742e-13	0.49	0.0674	676.365	0	73	37	36	73	74.766	79.929	77.312	12.374	81.822	20.28	0.00795	0.0119
chr2	104986431	104986432	6.78e-05	0.5663	0.1422	0.2185	-0.1751	0.1423	297.32	0.2305	73	37	36	69	86.581	91.799	89.154	6.304	35.137	7.198	0.048	0.0614
chr2	113797443	113797444	6.67e-06	0.5247	0.1165	4.57e-26	1.2279	0.1163	1212.03	0	58	28	30	27	29.398	43.94	36.919	40.326	30.586	14.698	0.00901	0.0132
chr2	114383675	114383676	1.65e-05	-0.3001	0.0697	0.003172	-0.2024	0.0686	466.502	3.04e-06	73	37	36	73	81.638	77.93	79.809	6.777	84.767	20.306	0.0175	0.0249
chr2	114741848	114741849	9.14e-06	0.6228	0.1404	0.5373	0.0871	0.1411	322.206	0.003968	73	37	36	70	89.203	93.342	91.244	5.722	42.233	11.467	0.0113	0.0166
chr2	118616221	118616222	1.85e-05	-0.3802	0.0888	1.149e-08	-0.5195	0.091	473.01	1.41e-14	71	36	35	70	73.369	67.647	70.549	13.388	40.634	10.633	0.019	0.027
chr2	118616430	118616431	1.99e-06	-0.3318	0.0698	2.903e-11	-0.4705	0.0707	563.036	0	73	37	36	73	66.511	61.387	63.984	12.829	57.589	17.15	0.00352	0.00566
chr2	118616517	118616518	2.48e-08	-0.3934	0.0706	2.445e-14	-0.5367	0.0704	608.85	0	72	37	35	72	59.158	52.632	55.986	14.822	54.278	16.072	9.76e-05	0.000178
chr2	121498101	121498102	4.91e-13	-0.4965	0.0687	2.315e-10	-0.4344	0.0685	959.855	0	73	37	36	73	36.915	27.174	32.112	19.589	67.082	12.13	6.69e-09	1.76e-08
chr2	121498148	121498149	1.09e-06	-0.2914	0.0598	0.0004306	-0.21	0.0596	886.213	0	73	37	36	73	52.433	46.119	49.319	17.201	74.329	13.883	0.00217	0.00355
chr2	121498188	121498189	3.9e-10	-0.4193	0.067	1.859e-08	-0.3742	0.0665	1003.36	0	73	37	36	73	36.609	28.477	32.599	19.329	70.247	12.713	2.7e-06	5.34e-06
chr2	121498517	121498518	3.83e-05	-0.4927	0.1197	4.713e-09	-0.7031	0.12	594.604	0	69	35	34	67	24.397	18.264	21.375	19.882	31.768	8.594	0.032	0.0414
chr2	121499690	121499691	2.56e-05	-0.6369	0.1513	0.1666	-0.1988	0.1437	349.993	1.783e-07	72	37	35	68	9.579	5.992	7.835	6.367	43.931	11.878	0.024	0.0323
chr2	122548006	122548007	3.03e-05	-1.1645	0.2792	0.3955	0.2027	0.2386	188.193	0.1194	64	30	34	43	96.299	92.308	94.179	6.091	23.125	5.162	0.0269	0.0352
chr2	124195375	124195376	3.33e-05	0.4755	0.1146	0.09989	-0.1899	0.1154	345.338	0.02464	73	37	36	71	85.426	90.11	87.736	6.213	46.438	9.859	0.0289	0.0371
chr2	126166821	126166822	8.06e-06	0.4579	0.1026	0.1534	0.1459	0.1022	436.81	2.584e-10	73	37	36	73	84.895	89.399	87.116	8.885	56.356	11.952	0.0104	0.0152
chr2	128331478	128331479	3.12e-17	-1.5573	0.1845	0.1364	0.2538	0.1704	401.81	0	73	37	36	58	96.18	91.759	93.999	10.857	46.726	10.725	9.06e-13	2.79e-12
chr2	128406839	128406840	1.94e-08	0.4164	0.0741	0.04411	-0.148	0.0735	547.584	0	73	37	36	72	29.245	38.053	33.589	12.878	54.726	13.089	8e-05	0.000145
chr2	128406856	128406857	2.07e-05	0.2899	0.0681	0.000714	-0.2279	0.0673	630.644	0	73	37	36	73	37.184	43.921	40.506	14.655	60.233	14.145	0.0207	0.0282
chr2	128630982	128630983	1.49e-05	0.9038	0.2087	0.3894	0.1664	0.1934	303.881	2.738e-10	71	36	35	51	92.103	96.245	94.145	10.085	33.324	8.557	0.0164	0.024
chr2	129081263	129081264	5.82e-05	0.4316	0.1074	0.01805	-0.2587	0.1094	429.164	2.121e-11	72	37	35	71	87.524	91.879	89.641	8.868	62.444	15.84	0.043	0.0558
chr2	130886714	130886715	4.04e-05	-0.6167	0.1502	0.00885	-0.4015	0.1534	291.413	1.541e-07	61	32	29	53	93.485	90.719	92.17	7.941	42.213	25.023	0.0333	0.0429
chr2	131046465	131046466	4.16e-06	-0.4959	0.1077	0.3917	-0.0898	0.1048	478.482	0	70	36	34	66	80.867	74.088	77.574	13.507	34.471	8.978	0.00627	0.00956
chr2	131046480	131046481	1.07e-07	-0.5841	0.1099	0.4196	-0.0859	0.1064	434.723	1.376e-13	70	36	34	69	83.264	76.588	80.021	12.06	37.471	9.752	0.000325	0.000547
chr2	131046502	131046503	1.04e-05	-0.4011	0.091	0.1707	-0.1213	0.0885	446.259	1.692e-10	70	36	34	70	71.179	64.793	68.077	12.66	38.943	9.75	0.0124	0.0181
chr2	131185364	131185365	2.09e-05	-0.8547	0.2009	0.1302	-0.2686	0.1775	327.45	1.316e-12	72	36	36	53	4.243	1.703	2.973	5.873	77.028	25.969	0.0208	0.0282
chr2	131185399	131185400	4.84e-06	-1.2062	0.2639	0.8814	-0.0318	0.2132	283.436	7.489e-12	73	37	36	38	3.047	0.856	1.966	5.073	85.123	29.749	0.00707	0.011
chr2	131185514	131185515	9.16e-06	-0.8732	0.1968	0.1118	0.2876	0.1809	344.53	4.441e-16	71	36	35	49	4.534	1.746	3.16	5.779	72.845	23.545	0.0114	0.0166
chr2	131185526	131185527	1.47e-06	-0.7636	0.1586	0.2171	0.1814	0.147	366.932	1.882e-12	71	36	35	62	6.079	2.887	4.506	6.255	75.648	23.996	0.00278	0.00425
chr2	131186481	131186482	5.15e-05	-0.6916	0.1708	0.5356	-0.0953	0.1538	297.813	4.684e-05	68	36	32	59	6.146	2.708	4.528	4.918	70.456	24.376	0.0394	0.0516
chr2	131671250	131671251	7.1e-05	0.6838	0.1721	0.1055	0.2699	0.1667	267.708	0.2103	73	37	36	64	92.28	95.794	94.013	4.583	43.356	8.81	0.0496	0.063
chr2	131717030	131717031	5.59e-05	-0.569	0.1412	9.048e-05	-0.5692	0.1454	349.531	1.469e-06	73	37	36	69	95.035	92.46	93.765	7.084	58.466	11.592	0.0417	0.0542
chr2	132589606	132589607	6.6e-06	-0.4822	0.107	0.0006627	-0.3553	0.1044	403.25	2.491e-10	65	32	33	65	60.391	49.36	54.791	16.353	27.908	7.508	0.00894	0.0132
chr2	132589637	132589638	7.82e-06	-0.5137	0.1149	2.669e-09	-0.6525	0.1096	399.643	9.38e-13	62	31	31	62	56.189	45.829	51.009	18.865	26.645	7.127	0.0102	0.0151
chr2	152066993	152066994	1.6e-05	1.166	0.2702	0.008404	0.6974	0.2646	292.783	2.631e-14	72	37	35	38	93.754	96.533	95.105	10.666	26.069	5.737	0.0171	0.0245
chr2	153660822	153660823	1.5e-05	-0.236	0.0545	0.6425	0.0252	0.0543	739.271	0	73	37	36	73	34.329	30.486	32.434	11.193	100.808	24.131	0.0165	0.024
chr2	153661000	153661001	2.93e-05	-0.2729	0.0653	0.1356	0.0974	0.0653	619.718	0	73	37	36	73	28.482	24.044	26.294	10.256	80.137	21.09	0.0264	0.0351
chr2	160364298	160364299	1.89e-05	-0.8125	0.1899	0.2323	-0.2177	0.1823	214.372	1.355e-05	38	20	18	38	64.311	51.609	58.295	18.186	19.947	4.217	0.0193	0.0271
chr2	161190925	161190926	6.73e-05	-0.8609	0.216	0.00671	0.5381	0.1985	254.671	0.001554	69	34	35	59	94.337	91.748	93.024	9.334	25.841	5.81	0.0478	0.0614
chr2	162934132	162934133	2.37e-05	-0.7287	0.1724	0.004061	-0.5018	0.1746	308.124	1.281e-05	73	37	36	65	95.365	93.073	94.234	7.626	41.452	9.968	0.0227	0.0306
chr2	174658292	174658293	1.78e-05	0.61	0.1422	0.002108	-0.4659	0.1515	352.945	1.333e-07	73	37	36	67	94.502	96.616	95.545	5.95	76.274	14.84	0.0185	0.0266
chr2	174848211	174848212	1.46e-05	-0.6349	0.1465	0.001004	0.4677	0.1422	363.898	2.532e-09	73	37	36	67	95.512	93.495	94.517	6.333	60.247	14.126	0.0162	0.024
chr2	178031033	178031034	2.08e-05	0.8784	0.2064	0.3942	0.1652	0.194	265.462	5.989e-05	68	34	34	54	6.016	12.047	9.032	9.15	22.265	4.517	0.0207	0.0282
chr2	178036233	178036234	3.04e-05	-0.385	0.0923	0.8507	-0.0172	0.0914	516.712	0	73	37	36	73	33.751	28.605	31.213	14.338	36.068	8.769	0.027	0.0352
chr2	179056976	179056977	6.7e-05	0.7911	0.1984	0.6368	0.0938	0.1986	316.464	7.45e-11	73	37	36	52	94.558	96.861	95.694	8.04	42.959	9.427	0.0476	0.0614
chr2	180990647	180990648	5.12e-06	0.5206	0.1142	0.8118	0.026	0.1092	450.052	0	69	36	33	69	17.837	24.346	20.95	13.112	33.71	8.257	0.0074	0.011
chr2	183387015	183387016	3.93e-05	0.3372	0.082	0.03578	0.1725	0.0822	459.981	9.649e-09	73	37	36	73	46.101	54.009	50.001	13.348	38.123	8.436	0.0326	0.0422
chr2	197695106	197695107	2.99e-05	0.6526	0.1564	0.0432	0.324	0.1603	328.074	4.294e-06	73	37	36	66	92.412	94.332	93.358	6.421	42.055	9.08	0.0267	0.0352
chr2	199364557	199364558	2.48e-05	-0.2782	0.066	0.5714	0.0365	0.0645	440.321	0.01107	73	37	36	73	69.588	65.367	67.506	7.123	68.644	13.922	0.0234	0.0316
chr2	201606912	201606913	5.72e-06	-0.2867	0.0632	0.06567	-0.1161	0.0631	693.01	0	73	37	36	73	58.576	53.891	56.266	14.864	65.918	15.05	0.00803	0.0119
chr2	203004405	203004406	2.12e-05	-0.5835	0.1372	0.4707	-0.0974	0.135	354.535	7.513e-07	72	37	35	68	92.99	90.749	91.9	7.858	49.014	11.564	0.021	0.0282
chr2	205015503	205015504	5.27e-08	0.9254	0.17	0.5485	-0.0959	0.1598	396.849	0	69	36	33	64	90.256	95.061	92.554	11.862	38.681	9.838	0.000183	0.000326
chr2	207327408	207327409	4.25e-05	-0.5941	0.1451	0.1856	0.1822	0.1376	407.687	2.22e-16	71	36	35	66	90.246	84.771	87.547	11.957	30.127	7.022	0.0346	0.0446
chr2	208977086	208977087	7.82e-08	0.4275	0.0796	4.264e-20	-0.7313	0.0797	1098.25	0	72	37	35	71	51.623	63.162	57.232	26.4	43.583	12.392	0.000253	0.000438
chr2	208977121	208977122	1.37e-07	0.4235	0.0804	8.4e-13	-0.5809	0.0812	1065.4	0	71	36	35	71	59.27	71.029	65.067	24.051	46.07	11.932	0.000398	0.000665
chr2	208977130	208977131	2.88e-06	0.3771	0.0806	2.929e-16	-0.6644	0.0813	1055.48	0	72	36	36	71	55.854	67.082	61.468	25.124	43.833	12.269	0.00472	0.00698
chr2	208977132	208977133	1.26e-07	0.4401	0.0833	2.875e-12	-0.5878	0.0842	1121.23	0	73	37	36	69	59.946	72.504	66.139	25.252	42.795	12.281	0.000368	0.000628
chr2	208977137	208977138	2.11e-05	0.3411	0.0802	1.949e-13	-0.585	0.0796	966.648	0	71	36	35	71	42.001	52.946	47.397	24.319	42.676	11.335	0.0209	0.0282
chr2	208977147	208977148	8.52e-06	0.3605	0.081	6.841e-12	-0.5552	0.0809	1062.36	0	72	36	36	72	51.514	63.951	57.732	25.586	41.736	11.337	0.0108	0.0159
chr2	208977452	208977453	8.67e-06	0.8085	0.1818	9.185e-09	-0.9723	0.1692	260.629	9.587e-12	41	23	18	41	38.343	52.638	44.619	24.536	18.317	2.902	0.0109	0.016
chr2	211921154	211921155	6.71e-06	-7.0511	1.566	0.001547	4.4173	1.3954	109.985	0.1163	71	36	35	7	1.945	0.194	1.082	6.811	27.042	4.924	0.00905	0.0132
chr2	213728233	213728234	1.6e-07	-0.6008	0.1147	0.0004254	-0.404	0.1147	487.073	0	73	37	36	71	93.248	91.227	92.251	9.882	71.74	17.172	0.000453	0.000757
chr2	217400606	217400607	6.06e-05	0.3227	0.0805	0.1803	0.1059	0.0791	394.252	0.1365	73	37	36	73	15.705	18.938	17.299	6.453	72	14.866	0.0443	0.0572
chr2	219220061	219220062	6.9e-05	0.5679	0.1427	0.07892	-0.2495	0.142	400.155	1.193e-13	73	37	36	68	86.963	92.644	89.764	10.036	36.575	8.844	0.0487	0.0619
chr2	219880003	219880004	1.11e-06	0.5404	0.1109	0.004658	0.3347	0.1183	534.11	0	69	35	34	69	95.009	96.501	95.744	5.974	138.362	32.889	0.0022	0.00355
chr2	220108371	220108372	6.41e-06	-0.2866	0.0635	2.156e-10	-0.3943	0.0621	741.52	0	73	37	36	73	32.675	27.531	30.138	15.004	79.918	20.273	0.00874	0.0131
chr2	220108407	220108408	6.92e-05	-0.2604	0.0655	1.988e-13	-0.4659	0.0634	869.7	0	73	37	36	73	30.962	26.009	28.52	17.372	78.986	18.837	0.0487	0.0619
chr2	225831037	225831038	4.92e-06	0.8863	0.194	0.01513	-0.5022	0.2067	361.135	0	73	37	36	50	91.491	96.117	93.772	12.476	34.397	6.898	0.00715	0.011
chr2	230310635	230310636	4.48e-05	0.4189	0.1027	0.0005445	0.3499	0.1012	342.038	0.6046	73	37	36	73	84.535	88.356	86.419	6.734	56.014	10.881	0.0359	0.0465
chr2	231277730	231277731	2.1e-05	0.5541	0.1302	0.5235	0.0841	0.1318	519.882	0	73	37	36	68	93.364	94.373	93.862	8.737	64.589	17.51	0.0209	0.0282
chr2	234159476	234159477	5.11e-06	0.8853	0.1941	0.6249	0.0948	0.194	449.054	0	73	37	36	52	95.024	97.838	96.412	8.587	59.534	10.877	0.00739	0.011
chr2	235887163	235887164	4.62e-05	0.3426	0.0841	0.008195	0.2172	0.0822	431.811	1.915e-05	73	37	36	73	70.088	75.149	72.584	10.962	48.37	12.482	0.0367	0.0476
chr2	237582267	237582268	2.69e-05	-0.248	0.0591	0.4875	0.0407	0.0586	534.242	4.974e-12	73	37	36	73	61.555	58.404	60.001	9.598	77.37	18.43	0.0248	0.0332
chr2	238296354	238296355	1.5e-05	0.6528	0.1508	0.1548	0.2074	0.1458	403.146	6.661e-16	73	37	36	66	94.662	96.344	95.492	5.937	68.151	17.235	0.0165	0.024
chr2	238707340	238707341	6.78e-05	-0.6942	0.1743	0.9495	-0.0106	0.1676	260.558	0.1936	71	36	35	64	94.684	91.045	92.89	4.826	34.056	9.127	0.048	0.0614
chr2	238769374	238769375	2.59e-05	0.3334	0.0793	0.0001231	0.3003	0.0782	695.102	0	73	37	36	72	76.984	81.446	79.184	12.325	62.521	15.862	0.0242	0.0325
chr2	238814760	238814761	6.27e-05	0.7969	0.1991	0.7556	0.0649	0.2086	364.573	0	34	17	17	26	46.732	62.254	54.493	33.855	18.882	4.34	0.0454	0.0585
chr2	238814771	238814772	9.12e-11	1.4483	0.2235	0.005469	0.6804	0.2449	297.655	0	32	16	16	27	40.849	64.457	52.653	33.157	18.469	4.064	7.36e-07	1.36e-06
chr2	239139880	239139881	1.64e-08	0.6976	0.1235	0.04091	-0.2306	0.1128	497.779	0	72	36	36	68	7.414	15.527	11.471	11.445	49.528	14.872	6.99e-05	0.000127
chr2	239139891	239139892	1.58e-05	0.5121	0.1186	0.1528	-0.1598	0.1118	487.679	0	72	36	36	69	8.358	14.704	11.531	10.609	49.583	14.532	0.017	0.0244
chr2	239140041	239140042	2.51e-06	1.9831	0.4212	0.02962	-0.5648	0.2597	176.927	0.005115	69	36	33	25	0.516	4.93	2.627	4.981	41.101	11.407	0.00424	0.00651
chr2	239140473	239140474	6.8e-06	0.4741	0.1054	0.01782	0.2434	0.1027	440.819	1.787e-11	73	37	36	72	4.886	8.412	6.625	5.36	102.753	23.828	0.00913	0.0132
chr2	239542247	239542248	5.23e-05	-0.5633	0.1393	0.9542	-0.0082	0.1418	392.617	4.292e-13	73	37	36	66	94.975	92.166	93.59	7.732	56.26	11.442	0.0399	0.0521
chr2	239692089	239692090	1.17e-06	-0.2557	0.0526	0.001443	-0.1708	0.0536	1058.17	0	58	31	27	58	42.546	40.872	41.767	19.618	128.81	38.927	0.00229	0.00366
chr2	240008233	240008234	2.79e-05	0.521	0.1243	0.7925	-0.0337	0.128	406.332	5.283e-12	73	37	36	68	91.49	94.436	92.943	7.83	64.904	14.687	0.0254	0.0339
chr2	240046287	240046288	5.06e-05	0.6511	0.1606	0.2211	-0.1987	0.1624	427.733	0	73	37	36	63	92.005	95.684	93.82	11.559	54.603	14.805	0.039	0.051
chr2	240046315	240046316	4.63e-10	1.0595	0.17	0.02115	0.3787	0.1643	587.206	0	73	37	36	54	90.878	96.325	93.564	14.62	53.726	14.417	3.1e-06	5.34e-06
chr2	240080529	240080530	6.01e-07	-1.2616	0.2528	0.0009624	-0.7604	0.2303	259.385	1.839e-05	73	37	36	52	97.859	94.988	96.443	6.827	40.027	8.327	0.00134	0.00225
chr2	240326000	240326001	2.79e-06	1.0411	0.2222	0.1248	0.3296	0.2147	354.102	0	73	37	36	47	94.193	97.649	95.897	9.166	39.164	8.719	0.0046	0.00695
chr2	240567648	240567649	4.69e-08	-0.7016	0.1284	0.01094	-0.3168	0.1245	419.059	1.74e-13	73	37	36	70	96.063	93.264	94.682	6.216	83.795	18.389	0.000165	0.0003
chr2	241196856	241196857	2.62e-06	1.2548	0.2671	0.7714	-0.0702	0.2416	259.854	1.321e-11	62	32	30	39	91.526	96.4	93.884	12.951	23.129	5.249	0.00437	0.00671
chr2	241623428	241623429	5.64e-08	0.356	0.0656	0.8857	0.0092	0.0643	599.324	0	72	37	35	72	45.171	54.621	49.765	13.281	65.861	32.398	0.000193	0.000337
chr2	241630155	241630156	2.74e-06	0.3306	0.0705	0.4045	-0.0588	0.0706	620.872	0	70	36	34	70	55.118	63.842	59.356	15.229	55.586	21.875	0.00453	0.00692
chr2	241827802	241827803	3.22e-05	-1.2337	0.2968	0.009854	0.7011	0.2716	209.885	0.000274	68	34	34	40	97.915	95.676	96.795	6.355	31.515	8.359	0.0283	0.0362
chr2	242073488	242073489	3.07e-05	-0.685	0.1644	0.8847	0.0229	0.1577	389.762	1.665e-15	73	37	36	66	95.794	92.833	94.334	8.255	49.233	12.84	0.0272	0.0353
chr2	242165195	242165196	3.36e-06	-0.8188	0.1762	0.07781	-0.2927	0.166	411.496	0	73	37	36	65	96.842	93.34	95.115	8.876	52.137	14.602	0.00533	0.00802
chr2	242672066	242672067	7.89e-07	-0.3578	0.0724	2.466e-05	0.3089	0.0732	1415.23	0	73	37	36	68	27.386	22.42	24.937	21.192	68.397	17.639	0.00168	0.00283
chr2	242672081	242672082	3.68e-07	-0.368	0.0724	1.502e-07	0.385	0.0733	1364.39	0	73	37	36	69	24.997	20.433	22.746	19.921	72.836	18.1	0.000898	0.00161
chr2	242672105	242672106	7.93e-06	-0.3257	0.0729	3.569e-05	0.3059	0.074	1321.84	0	73	37	36	69	22.85	18.962	20.933	18.223	76.411	19.124	0.0103	0.0151
chr2	242672111	242672112	5.98e-07	-0.3885	0.0778	0.0004651	0.2765	0.079	1138	0	73	37	36	67	19.684	15.615	17.677	15.89	77.096	19.209	0.00134	0.00225
chr2	242672121	242672122	1.08e-05	-0.385	0.0875	0.09834	0.1463	0.0885	915.1	0	73	37	36	67	15.22	11.598	13.434	12.347	77.521	19.689	0.0128	0.0184
chr2	242672126	242672127	4.45e-07	-0.4039	0.08	0.001977	0.2499	0.0808	1021.56	0	73	37	36	71	19.135	14.706	16.951	14.826	77.863	19.843	0.00106	0.00181
chr2	242927449	242927450	3.23e-05	0.3457	0.0832	0.01127	-0.2138	0.0844	459.023	1.344e-12	68	35	33	68	55.35	63.901	59.499	15.564	43.5	18.897	0.0283	0.0362
chr2	242927811	242927812	2.25e-05	-0.3295	0.0778	0.01085	0.1933	0.0759	656.516	0	72	36	36	71	79.989	74.464	77.226	12.633	63.222	28.009	0.022	0.0297
chr20	4642168	4642169	4.28e-05	0.2892	0.0707	2.444e-05	0.2966	0.0703	535.775	0	72	37	35	72	37.185	42.184	39.615	12.417	54.653	12.108	0.0347	0.0495
chr20	5451848	5451849	7.15e-05	0.689	0.1735	0.137	-0.2631	0.1769	379.91	0	73	37	36	58	94.885	97.055	95.955	6.511	54.315	14.779	0.0498	0.0694
chr20	7379824	7379825	2.4e-05	0.3234	0.0766	0.9059	-0.0089	0.0755	564.603	0	73	37	36	73	60.256	66.88	63.523	13.594	48.671	9.835	0.0229	0.0354
chr20	7847035	7847036	1.54e-05	0.3014	0.0697	0.9495	0.0044	0.0691	503.235	4.885e-11	73	37	36	73	63.768	69.773	66.729	10.167	60.205	10.984	0.0167	0.0269
chr20	12716308	12716309	4.94e-05	0.6291	0.155	0.5946	-0.0829	0.1558	293.589	0.03337	70	36	34	68	82.751	87.905	85.254	10.385	23.914	6.204	0.0384	0.0562
chr20	17484940	17484941	7.06e-06	-0.3542	0.0788	0.0001992	-0.2977	0.08	642.163	0	73	37	36	73	81.509	79.583	80.56	12.077	65.521	15.591	0.0094	0.0144
chr20	17485119	17485120	7.15e-05	-0.2912	0.0733	0.419	0.0593	0.0734	474.53	1.251e-09	71	36	35	71	53.139	48.253	50.73	12.016	49.718	13.259	0.0498	0.0694
chr20	17897255	17897256	3.59e-08	-0.3992	0.0725	0.01274	0.1837	0.0738	510.993	2.954e-13	73	37	36	73	28.292	22.915	25.64	10.572	65.411	16.124	0.000133	0.000157
chr20	25583046	25583047	1.92e-06	0.4802	0.1009	0.006735	0.2651	0.0978	562.749	0	73	37	36	72	89.164	92.847	90.98	8.302	79.548	21.611	0.00343	0.00421
chr20	31442160	31442161	2.48e-05	1.0079	0.239	0.00434	0.6164	0.2161	310.928	1.468e-13	70	36	34	46	90.42	96.711	93.476	12.444	29.4	6.851	0.0234	0.0354
chr20	32263391	32263392	6.7e-05	-0.4647	0.1166	0.8447	-0.0225	0.1149	351.901	0.006896	73	37	36	73	90.479	86.825	88.677	5.852	47.096	11.357	0.0476	0.0694
chr20	33706508	33706509	1.67e-12	-1.746	0.2473	0.0001307	0.813	0.2125	363.289	0	71	37	34	43	97.727	90.559	94.294	12.734	32.606	8.245	2.02e-08	2.57e-08
chr20	38999536	38999537	2.56e-05	-0.3468	0.0824	0.2532	-0.0931	0.0815	421.303	0.0003033	73	37	36	73	82.722	78.634	80.706	7.175	62.082	14.768	0.024	0.0357
chr20	39541322	39541323	6.8e-05	0.7085	0.1779	0.0395	-0.3717	0.1805	303.37	3.166e-05	73	37	36	62	93.752	97.012	95.36	5.996	50.507	10.833	0.0481	0.0694
chr20	40722505	40722506	3.96e-05	0.7863	0.1913	0.4998	-0.1269	0.1881	277.054	1.818e-05	67	34	33	56	90.212	95.146	92.642	8.548	30.313	7.396	0.0328	0.0468
chr20	42379040	42379041	2.42e-05	-0.56	0.1327	0.133	0.1973	0.1313	511.939	0	73	37	36	67	90.219	86.263	88.268	13.341	37.164	9.266	0.0231	0.0354
chr20	45242503	45242504	6.84e-05	-0.3722	0.0935	0.2612	-0.1021	0.0908	380.682	0.02508	72	36	36	72	57.23	47.956	52.593	11.627	31.111	7.253	0.0483	0.0694
chr20	45804311	45804312	1.53e-08	0.4709	0.0832	0.5223	0.053	0.0828	554.164	0	72	37	35	72	31.844	39.345	35.49	14.884	41.069	8.937	6.62e-05	7.83e-05
chr20	45895799	45895800	3.26e-09	1.2856	0.2172	0.09591	0.335	0.2012	365.872	0	35	16	19	23	42.755	54.314	49.03	34.499	18.086	2.843	1.76e-05	2e-05
chr20	49307216	49307217	1.02e-05	0.4645	0.1052	0.07966	0.1871	0.1067	405.631	1.116e-08	70	35	35	69	72.307	80.717	76.512	13.3	34.543	9.511	0.0122	0.0195
chr20	50419044	50419045	2.47e-05	-0.3297	0.0782	0.1928	-0.1011	0.0776	476.151	5.927e-10	73	37	36	73	49.487	44.287	46.923	12.501	42.712	12.061	0.0234	0.0354
chr20	51552943	51552944	8.61e-07	0.6096	0.1239	5.844e-07	-0.6743	0.135	585.225	0	73	37	36	70	89.977	93.958	91.941	11.361	61.685	12.288	0.0018	0.00203
chr20	51918540	51918541	1.96e-07	-0.8631	0.1659	0.1402	-0.2237	0.1517	541.412	0	73	37	36	60	96.589	91.961	94.306	11.095	51.781	10.642	0.00054	0.000669
chr20	51984559	51984560	2.82e-05	0.5779	0.138	2.15e-05	0.5781	0.1361	466.701	0	73	37	36	63	92.406	95.231	93.799	7.345	60.301	11.262	0.0256	0.0366
chr20	51984567	51984568	5.13e-08	0.6449	0.1184	2.516e-19	1.0306	0.1147	853.15	0	73	37	36	63	88.248	92.642	90.415	15.42	62.014	11.826	0.000179	0.000197
chr20	51984605	51984606	3.48e-10	0.6559	0.1045	4.331e-17	0.8342	0.0993	970.478	0	73	37	36	70	85.694	90.918	88.27	16.538	65.562	12.208	2.45e-06	2.38e-06
chr20	51984607	51984608	4.38e-14	0.7719	0.1023	1.1e-20	0.902	0.0967	1155.24	0	73	37	36	70	84.744	90.46	87.563	19.355	67.945	12.347	6.98e-10	2.69e-09
chr20	51984749	51984750	2.77e-05	0.3853	0.0919	1.967e-10	0.5704	0.0896	796.139	0	73	37	36	73	82.116	86.611	84.333	15.835	63.671	11.959	0.0253	0.0366
chr20	51984776	51984777	6.02e-07	0.4494	0.09	1.31e-12	0.6248	0.0881	944.205	0	73	37	36	73	80.452	85.698	83.039	18.603	61.507	11.765	0.00134	0.00148
chr20	51984807	51984808	2.82e-07	0.4664	0.0908	1.639e-09	0.5347	0.0887	936.961	0	73	37	36	73	74.332	81.546	77.89	21.051	49.877	10.123	0.000726	0.000866
chr20	51984821	51984822	4.56e-13	0.8056	0.1113	2.389e-13	0.7786	0.1063	905.076	0	73	37	36	68	77.685	87.249	82.402	22.505	42.863	9.2	6.28e-09	9.34e-09
chr20	54403670	54403671	1.65e-06	0.3654	0.0762	0.4776	-0.054	0.0761	453.232	3.166e-06	73	37	36	73	75.752	81.034	78.357	8.413	67.178	12.227	0.00306	0.00375
chr20	54634906	54634907	9.21e-06	0.3575	0.0806	2.137e-08	-0.4401	0.0786	492.123	1.25e-12	73	37	36	73	22.369	27.409	24.854	10.699	56.301	12.267	0.0114	0.0182
chr20	56287042	56287043	2.32e-08	-0.7469	0.1337	8.004e-06	-0.6218	0.1393	479.427	0	73	37	36	66	95.505	93.279	94.407	8.258	68.274	17.851	9.34e-05	0.000109
chr20	58034924	58034925	8.32e-12	-1.0345	0.1514	1.333e-06	-0.7656	0.1584	392.349	5.107e-15	73	37	36	64	94.529	89.609	92.103	11.395	43.452	10.491	8.64e-08	1.02e-07
chr20	58044047	58044048	3.26e-05	-0.7561	0.182	0.7761	0.0493	0.1735	244.444	0.2604	68	35	33	59	93.353	87.429	90.478	6.488	26.353	5.815	0.0285	0.0409
chr20	58396866	58396867	7.38e-09	0.4516	0.0781	6.764e-06	0.349	0.0775	819.804	0	73	37	36	73	67.534	73.843	70.645	17.913	51.767	11.047	3.46e-05	4.12e-05
chr20	58563483	58563484	4.02e-08	1.1427	0.2081	1.416e-07	1.0914	0.2074	293.958	1.729e-08	70	36	34	53	90.121	96.299	93.122	11.009	31.529	8.622	0.000146	0.000165
chr20	58604462	58604463	2.78e-10	0.3314	0.0525	0.03976	0.1086	0.0528	1111.25	0	73	37	36	73	52.847	60.508	56.625	16.015	94.438	18.326	2.03e-06	2.13e-06
chr20	59224821	59224822	3.34e-05	-0.2429	0.0585	0.008342	0.1515	0.0574	519.51	1.41e-09	73	37	36	73	40.399	34.943	37.709	8.395	81.521	19.031	0.029	0.0411
chr20	59617687	59617688	1.89e-05	0.2882	0.0674	0.09411	-0.1139	0.068	421.888	0.09123	73	37	36	73	79.484	84.006	81.714	5.312	94.521	18.331	0.0193	0.0314
chr20	59858003	59858004	4.4e-13	-0.5824	0.0804	4.771e-05	-0.3305	0.0813	1278.81	0	69	35	34	69	53.014	39.377	46.294	29.067	43.435	14.668	6.13e-09	9.34e-09
chr20	59858040	59858041	3.7e-11	-0.5519	0.0834	0.03108	-0.1778	0.0825	1556.58	0	72	37	35	63	45.353	32.912	39.305	32.377	41.361	12.811	3.27e-07	3.79e-07
chr20	59858067	59858068	1.08e-07	-0.4966	0.0935	0.101	-0.1513	0.0922	1617.3	0	73	37	36	45	39.356	27.333	33.427	33.48	36.164	10.426	0.000328	0.000391
chr20	59858409	59858410	1.78e-10	-0.7428	0.1164	0.05192	-0.2273	0.117	1276.56	0	62	31	31	39	56.956	40.057	48.507	39.611	28.339	11.319	1.35e-06	1.56e-06
chr20	59858561	59858562	1.11e-05	-0.8001	0.1821	0.8985	0.0221	0.1735	306.608	1.322e-08	71	37	34	54	97.123	93.746	95.506	6.558	56.704	29.692	0.0131	0.0207
chr20	59965601	59965602	5.36e-05	-0.2707	0.067	0.3155	0.067	0.0667	1006.96	0	72	37	35	72	77.67	74.654	76.204	15.951	83.944	25.368	0.0405	0.0598
chr20	60527061	60527062	2.46e-05	-0.3367	0.0798	2.105e-08	-0.4388	0.0783	691.01	0	70	36	34	70	58.043	52.672	55.434	17.959	44.814	13.393	0.0233	0.0354
chr20	60860741	60860742	5.97e-05	0.2924	0.0728	0.06863	-0.13	0.0714	840.903	0	73	37	36	73	58.653	66.109	62.33	19.742	55.384	15.45	0.0438	0.0654
chr20	61590559	61590560	6.3e-05	0.327	0.0817	0.9041	-0.0097	0.0807	915.439	0	71	36	35	71	42.166	52.146	47.086	23.144	40.521	10.794	0.0456	0.0679
chr20	61635042	61635043	4.27e-06	-0.3959	0.0861	0.1587	0.1201	0.0852	517.162	0	73	37	36	73	17.778	11.881	14.87	9.748	73.726	19.417	0.00641	0.00905
chr20	61635170	61635171	2.64e-05	-0.2976	0.0708	0.1588	0.0989	0.0702	623.254	0	73	37	36	73	20.192	15.363	17.811	9.855	92.233	25.521	0.0245	0.036
chr20	61635191	61635192	3.3e-07	-0.3618	0.0709	0.3891	0.061	0.0708	597.885	0	73	37	36	73	19.331	13.619	16.514	8.815	97.945	27.822	0.000824	0.00092
chr20	61635200	61635201	3.75e-07	-0.384	0.0756	0.1754	0.1026	0.0757	627.294	0	73	37	36	72	16.637	11.336	14.023	8.513	99.973	27.331	0.000913	0.001
chr20	61635220	61635221	1.3e-05	-0.2724	0.0625	0.09263	0.1046	0.0622	555.713	1.11e-16	73	37	36	73	22.545	17.916	20.262	7.58	104.945	27.7	0.0147	0.0234
chr20	61667753	61667754	1.98e-05	-0.374	0.0876	0.7298	0.0297	0.0859	446.572	1.703e-08	72	36	36	72	41.022	33.778	37.4	11.464	38.25	11.979	0.02	0.0319
chr20	61697284	61697285	2.18e-07	0.491	0.0947	0.05066	-0.1864	0.0954	455.31	3.05e-11	73	37	36	73	78.066	84.746	81.36	10.82	48.658	13.537	0.000586	0.000705
chr20	61817544	61817545	3.04e-07	0.5696	0.1112	0.0119	-0.2985	0.1187	476.904	0	69	34	35	67	95.617	96.723	96.178	6.202	145.565	33.697	0.000773	0.00089
chr20	62019407	62019408	1.81e-05	-0.5324	0.1242	0.105	0.2022	0.1248	631.909	0	55	29	26	45	73.486	60.132	67.173	28.37	28.836	9.923	0.0187	0.0308
chr20	62328405	62328406	2.86e-05	0.6944	0.166	0.6226	0.0765	0.1554	369.64	0	61	31	30	45	10.932	21.201	15.983	15.032	24.049	6.879	0.0259	0.0366
chr20	62328460	62328461	7.05e-05	0.6979	0.1756	0.4309	0.126	0.16	291.062	3.065e-08	57	30	27	52	12.542	23.106	17.546	13.716	23.368	6.146	0.0494	0.0694
chr20	62901862	62901863	3.77e-05	-0.7095	0.1722	0.198	-0.2142	0.1664	334.839	2.762e-09	73	37	36	63	97.241	96.044	96.65	5.983	70.288	14.029	0.0316	0.0454
chr20	62947419	62947420	5.52e-07	-0.292	0.0583	0.002299	0.1762	0.0578	480.565	6.987e-06	72	36	36	72	56.434	50.965	53.7	8.656	75.875	25.16	0.00126	0.00141
chr21	11114761	11114762	5.76e-07	0.2558	0.0512	0.8235	-0.0117	0.0526	499.604	0	51	25	26	51	33.415	37.225	35.357	8.52	153.922	33.671	0.00131	0.00045
chr21	15352087	15352088	2.74e-08	0.3922	0.0706	0.9648	-0.003	0.0688	1071.98	0	71	36	35	71	53.879	60.215	57.002	21.137	57.296	16.752	0.000106	3.52e-05
chr21	15352090	15352091	2.65e-05	0.3068	0.073	0.07864	0.1252	0.0712	855.097	0	71	36	35	71	32.508	39.113	35.764	17.164	57.549	16.627	0.0245	0.0113
chr21	15352130	15352131	2.03e-06	0.3364	0.0708	0.2448	-0.0803	0.069	1155.17	0	72	36	36	72	49.77	56.422	53.096	21.874	54.972	17.237	0.00359	0.00139
chr21	15352187	15352188	1.85e-06	0.3184	0.0668	0.01281	-0.1638	0.0658	1068.61	0	73	37	36	73	43.274	49.494	46.341	19.845	60.342	19.432	0.00334	0.00129
chr21	15436225	15436226	1.97e-09	0.7733	0.1289	9.09e-11	-0.9372	0.1446	984.671	0	70	36	34	51	81.55	89.062	85.199	24.758	34.629	10.242	1.13e-05	4.22e-06
chr21	15436245	15436246	1.67e-05	0.503	0.1168	1.547e-14	-1.0331	0.1345	1013.62	0	70	36	34	60	81.614	86.54	84.006	24.725	36.686	11.071	0.0176	0.00789
chr21	15436260	15436261	5.22e-06	0.5294	0.1162	4.569e-12	-0.8988	0.1299	1036.74	0	70	36	34	58	81.284	86.615	83.874	24.597	36.757	11.585	0.0075	0.0031
chr21	15436272	15436273	3.72e-09	0.7209	0.1223	7.321e-16	-1.1351	0.1407	999.477	0	70	36	34	55	82.23	88.094	85.078	24.425	36.886	11.511	1.95e-05	7.01e-06
chr21	15436275	15436276	9.16e-09	0.6929	0.1206	1.761e-14	-1.061	0.1384	977.187	0	70	36	34	61	81.884	87.619	84.67	24.071	36.571	11.385	4.2e-05	1.55e-05
chr21	15436283	15436284	1.46e-07	0.6234	0.1186	2.213e-10	-0.8285	0.1306	1024.81	0	70	36	34	56	81.509	87.492	84.415	24.583	36	11.332	0.00042	0.000137
chr21	15436412	15436413	4e-06	0.5073	0.11	1.229e-10	-0.7782	0.1209	1142.4	0	72	37	35	59	83.442	88.934	86.112	22.133	43.306	12.265	0.00608	0.00247
chr21	15436419	15436420	5.93e-05	0.4273	0.1064	1.844e-10	-0.7444	0.1168	1108.77	0	72	37	35	64	83.147	87.258	85.145	22.222	43.847	12.614	0.0436	0.0207
chr21	15436442	15436443	2.75e-05	0.4562	0.1088	2.59e-17	-1.0846	0.1282	1131.47	0	73	37	36	59	83.165	87.796	85.449	22.85	42.384	13.343	0.0251	0.0114
chr21	15436454	15436455	4.35e-05	0.4403	0.1077	3.915e-13	-0.8852	0.122	1054.91	0	73	37	36	62	81.53	86.579	84.02	22.474	39.781	12.588	0.0351	0.0167
chr21	16050823	16050824	1.62e-05	0.4859	0.1127	0.02996	-0.242	0.1115	460.606	1.11e-16	73	37	36	71	87.55	91.655	89.574	9.401	59.671	11.858	0.0172	0.00785
chr21	19606538	19606539	7.12e-07	0.7131	0.1438	0.01011	0.3677	0.143	380.355	2.889e-11	73	37	36	66	93.521	96.353	94.918	6.508	68.767	13.038	0.00154	0.000544
chr21	21795702	21795703	3.99e-05	-0.525	0.1278	0.5973	0.0659	0.1248	384.197	9.725e-08	73	37	36	72	93.401	91.067	92.25	7.48	59.178	11	0.033	0.0156
chr21	30800181	30800182	3.38e-05	0.5932	0.1431	0.7458	0.0457	0.1409	286.279	0.7007	73	37	36	71	89.264	93.903	91.552	5.548	44.123	8.907	0.0292	0.0134
chr21	31621335	31621336	4.8e-07	0.8315	0.1652	0.2285	0.1924	0.1598	291.163	0.0001099	67	33	34	59	82.444	90.699	86.633	10.174	23.791	5.653	0.00112	0.000395
chr21	32819046	32819047	3.18e-06	-1.2699	0.2726	0.0002015	1.0811	0.2908	234.601	1.917e-06	73	37	36	33	4.139	1.452	2.814	4.314	42.753	9.198	0.0051	0.00208
chr21	32819080	32819081	1.49e-07	-1.0396	0.1979	0.001805	0.6112	0.1959	389.434	0	72	36	36	36	7.87	3.202	5.536	8.099	39	8.91	0.000427	0.000137
chr21	33449222	33449223	2.84e-05	0.2555	0.061	0.01745	-0.144	0.0606	441.309	0.04548	73	37	36	73	33.354	37.988	35.639	7.251	76.151	20.953	0.0257	0.0117
chr21	33449306	33449307	4.76e-05	0.3025	0.0744	0.5505	-0.0441	0.0738	440.479	2.546e-05	72	37	35	72	75.156	80.085	77.552	7.799	67.583	17.211	0.0374	0.0175
chr21	33672837	33672838	1.06e-08	-0.9881	0.1727	0.0113	-0.4462	0.1761	424.04	0	73	37	36	62	97.408	95.514	96.474	8.107	68.068	17.644	4.77e-05	1.7e-05
chr21	33672904	33672905	1.05e-07	-0.3371	0.0634	4.17e-24	-0.6604	0.0652	3478.86	0	73	37	36	51	40.098	39.864	39.983	37.117	75.301	17.333	0.000321	0.000109
chr21	34405560	34405561	2.28e-05	0.7903	0.1866	0.0001432	-0.6483	0.1705	292.671	3.834e-10	56	28	28	50	13.804	20.161	16.983	15.371	22.946	6.172	0.0221	0.0101
chr21	35884230	35884231	1.17e-05	-0.4229	0.0965	0.4831	0.0673	0.096	402.446	2.364e-05	72	37	35	72	87.73	84.382	86.103	6.907	58.5	15.798	0.0137	0.00605
chr21	36060701	36060702	1.46e-05	-0.3428	0.0791	7.02e-09	0.4463	0.0771	2099.05	0	73	37	36	68	74.294	63.978	69.207	31.978	48.63	14.451	0.0162	0.00745
chr21	36060726	36060727	6.02e-05	-0.3314	0.0826	6.808e-08	0.4315	0.08	2105.82	0	73	37	36	64	75.861	66.049	71.023	32.21	46.438	13.087	0.0441	0.0207
chr21	37485404	37485405	4.95e-07	0.6346	0.1262	0.08301	0.2125	0.1226	367.745	8.19e-07	69	36	33	69	18.082	27.628	22.647	12.78	26.768	6.088	0.00115	0.000397
chr21	37485446	37485447	5.53e-05	0.415	0.1029	0.4483	0.0776	0.1023	436.369	4.171e-11	71	36	35	71	35.138	45.117	40.057	14.888	26.958	6.589	0.0415	0.0197
chr21	38629643	38629644	4.36e-05	0.6245	0.1528	0.3348	-0.1402	0.1453	367.22	7.814e-12	73	37	36	62	3.73	6.681	5.185	5.187	61.151	14.295	0.0352	0.0167
chr21	38629649	38629650	6.74e-06	0.5469	0.1215	0.9589	-0.0061	0.1173	400.794	1.567e-09	73	37	36	72	6.626	10.555	8.564	6.331	59.945	15.071	0.00908	0.00379
chr21	38630234	38630235	1.8e-05	1.2809	0.2987	0.0362	0.59	0.2817	201.307	0.0006544	69	35	34	34	1.503	4.1	2.783	4.103	35.826	10.15	0.0187	0.00838
chr21	39450586	39450587	1.63e-06	-0.9744	0.2032	0.8609	-0.0336	0.192	319.092	8.919e-11	72	37	35	55	95.806	91.607	93.765	9.62	32.069	7.139	0.00303	0.00116
chr21	40361754	40361755	3.23e-05	-0.4037	0.0971	0.6186	0.0475	0.0954	527.398	0	69	35	34	69	51.55	41.786	46.739	19.316	29.638	8.011	0.0284	0.0131
chr21	41239488	41239489	3.8e-06	0.2249	0.0487	0.07578	0.0859	0.0484	506.68	9.047e-05	73	37	36	73	40.869	45.935	43.367	6.862	110.534	20.414	0.00583	0.00239
chr21	41344495	41344496	5.68e-05	-0.6889	0.1711	0.3709	0.1451	0.1621	255.619	0.6293	72	37	35	66	92.792	88.347	90.631	5.771	27.431	7.281	0.0423	0.02
chr21	41989832	41989833	6.74e-05	0.4216	0.1058	0.0009029	-0.3552	0.107	482.474	0	73	37	36	72	92.199	94.52	93.344	6.26	91.384	21.505	0.0478	0.023
chr21	43256548	43256549	2.65e-13	0.8526	0.1166	8.919e-08	0.6139	0.1148	1056.91	0	70	36	34	55	83.13	90.635	86.775	21.261	57.757	15.118	3.74e-09	2.12e-09
chr21	43990176	43990177	9.7e-12	-0.5003	0.0735	0.08857	-0.1222	0.0717	1463.26	0	71	36	35	70	63.173	50.86	57.103	27.002	55.958	18.463	9.86e-08	3.46e-08
chr21	43990191	43990192	2.96e-10	-0.462	0.0733	0.4074	-0.0599	0.0723	1871.85	0	71	36	35	58	51.066	35.191	43.24	31.881	53.775	19.824	2.15e-06	7.29e-07
chr21	43990334	43990335	1.92e-09	-0.6763	0.1126	0.02462	-0.243	0.1081	748.053	0	57	29	28	57	75.307	60.138	67.856	27.055	45.316	25.046	1.12e-05	4.22e-06
[truncated: 1,353 more rows]

## Sheet: ARTvsControl(Male)
#chr	start	end	ART_pvalue	ART_beta	ART_SE	AIC	Fit.pvalue	nSamples	nART	nCtrl	nNonZeroSample	meth.ART	meth.Ctrl	meth.mean	meth.sd	readcov.mean	readcov.sd	qvalue	qvalue.perchr
chr1	839738	839739	1.35e-06	1.0458	0.2164	182.528	5.159e-10	27	14	13	26	30.324	44.302	37.054	21.004	20.519	3.652	0.00279	0.00265
chr1	1109528	1109529	1.12e-05	-1.2163	0.2769	188.451	5.438e-11	32	17	15	27	18.748	6.937	13.211	15.158	26.281	7.697	0.0146	0.0137
chr1	1133241	1133242	9.48e-06	2.3889	0.5394	141.187	2.232e-10	28	14	14	16	86.261	96.94	91.6	16.987	23.321	5.901	0.0129	0.012
chr1	1374348	1374349	9.59e-06	-2.0842	0.4709	75.2847	0.06722	16	7	9	16	85.154	66.673	74.759	19.392	17.5	2.582	0.013	0.012
chr1	1392326	1392327	5.36e-05	1.2521	0.31	175.699	9.564e-08	35	19	16	28	90.998	95.742	93.167	9.462	37.771	11.812	0.0463	0.0432
chr1	1472159	1472160	4.98e-05	2.7989	0.69	91.4263	0.2149	34	18	16	18	94.173	97.891	95.923	8.842	30.618	9.303	0.0439	0.0405
chr1	1602656	1602657	3.46e-05	0.9162	0.2212	223.958	1.016e-12	36	19	17	32	93.186	96.617	94.806	8.862	67.056	13.734	0.0333	0.0303
chr1	2273620	2273621	2.19e-05	-1.0179	0.2398	201.602	1.85e-10	36	19	17	31	95.731	93.419	94.639	8.767	53.583	14.129	0.0239	0.0226
chr1	2562107	2562108	4.72e-06	1.2602	0.2753	210.895	8.812e-12	36	19	17	30	92.277	97.086	94.548	9.996	58.861	13.745	0.00738	0.00677
chr1	3097747	3097748	2.08e-17	0.8311	0.0979	855.721	0	27	16	11	27	69.529	78.315	73.108	24.11	140.593	45.985	6.48e-13	6e-13
chr1	3097883	3097884	2.78e-06	0.5024	0.1072	407.502	0	32	18	14	32	83.603	85.722	84.53	11.061	131.812	34.665	0.00492	0.00461
chr1	3097923	3097924	2.89e-25	-1.0353	0.0997	807.353	0	34	19	15	34	41.343	34.097	38.146	23.919	93.588	38.742	2.31e-20	2.92e-20
chr1	3097989	3097990	2.94e-06	0.8336	0.1783	786.444	0	26	13	13	22	46.112	59.525	52.818	39.939	63.692	59.729	0.00516	0.0048
chr1	3098025	3098026	1.86e-05	1.1389	0.266	589.439	0	20	9	11	13	43.748	42.855	43.257	46.426	66.65	55.546	0.0213	0.0205
chr1	3098129	3098130	4.78e-12	0.7407	0.1072	1459.68	0	34	19	15	33	21.825	32.583	26.571	37.016	78.676	46.041	5.69e-08	4.03e-08
chr1	3098241	3098242	9.01e-09	-0.6393	0.1112	342.451	0	18	12	6	17	70.142	64.848	68.377	25.235	138.056	42.673	4.32e-05	3.75e-05
chr1	3098293	3098294	1.44e-12	-1.1065	0.1563	293.975	0	19	11	8	19	78.648	65.79	73.234	22.391	139.789	39.53	1.89e-08	1.38e-08
chr1	3238496	3238497	1.63e-05	-0.6226	0.1444	511.975	0	36	19	17	36	93.821	91.034	92.505	12.71	114.083	20.336	0.0193	0.0185
chr1	3427383	3427384	4.57e-05	1.4394	0.3531	153.078	4.714e-08	35	18	17	21	93.329	96.973	95.099	11.188	30.943	9.431	0.0409	0.0377
chr1	3559468	3559469	1.54e-05	-1.044	0.2415	164.106	0.0006757	36	19	17	34	96.692	93.453	95.162	7.626	60.639	10.329	0.0185	0.0178
chr1	3585521	3585522	8.09e-06	-0.8985	0.2013	177.985	0.001409	36	19	17	34	6.564	3.318	5.031	4.133	88.611	24.9	0.0114	0.0106
chr1	4447375	4447376	2.38e-05	1.1868	0.2809	149.638	0.03245	36	19	17	35	88.304	94.722	91.335	9.319	30.944	7.433	0.0254	0.0233
chr1	5034574	5034575	4.99e-05	1.6266	0.401	155.606	2.784e-10	31	15	16	19	91.668	91.445	91.553	14.278	22.484	5.483	0.0439	0.0405
chr1	5076294	5076295	2.65e-06	0.4499	0.0958	1253.46	0	36	19	17	34	61.959	63.586	62.728	33.452	73.889	10.719	0.00475	0.0045
chr1	5951013	5951014	4.71e-10	1.4899	0.2392	326.415	0	36	19	17	32	91.444	97.187	94.156	12.347	77.194	16.676	3.33e-06	2.8e-06
chr1	6483926	6483927	2.23e-06	-1.7523	0.3704	117.549	0.464	36	19	17	28	5.041	1.624	3.427	3.464	57.833	17.239	0.00417	0.00392
chr1	6615272	6615273	4.17e-08	1.1455	0.2089	295.221	0	36	19	17	35	93.91	97.012	95.375	8.674	103.861	23.179	0.000162	0.000143
chr1	7560120	7560121	4.82e-19	-1.3539	0.1518	312.092	0	36	19	17	36	94.134	89.991	92.177	11.794	123.944	22.999	1.87e-14	1.62e-14
chr1	7741402	7741403	4.17e-06	0.6009	0.1305	240.767	5.326e-08	36	19	17	36	15.977	26.177	20.794	13.116	52.917	11.621	0.00669	0.0062
chr1	9664941	9664942	4.79e-07	-1.1714	0.2327	288.656	0	36	19	17	30	96.523	90.811	93.826	12.03	57.083	12.684	0.00121	0.00111
chr1	9908294	9908295	5.65e-06	-0.497	0.1095	241.941	1.289e-05	36	19	17	36	33.615	25.943	29.992	10.798	60.222	11.964	0.00855	0.00794
chr1	9908332	9908333	5.77e-05	-0.5803	0.1443	194.665	0.03343	36	19	17	36	18.671	13.375	16.17	6.993	55.306	10.695	0.0486	0.0457
chr1	10734714	10734715	2.38e-05	0.8173	0.1934	175.549	0.002259	33	17	16	33	73.517	81.058	77.173	11.946	29.818	8.323	0.0254	0.0233
chr1	12726168	12726169	4.64e-06	0.7432	0.1622	266.093	6.772e-15	36	19	17	36	92.006	95.04	93.439	7.504	100.444	24.773	0.00727	0.0067
chr1	14746316	14746317	1.07e-05	0.8093	0.1838	221.357	5.884e-09	36	19	17	36	92.708	95.59	94.069	6.687	80.528	14.216	0.0141	0.0131
chr1	15058587	15058588	5.65e-08	0.7629	0.1405	686.484	0	36	19	17	32	11.857	16.335	13.972	21.84	75.5	14.314	0.000213	0.000181
chr1	15375106	15375107	4.4e-05	0.8936	0.2187	152.427	0.1519	36	19	17	32	94.628	97.005	95.751	3.237	91.778	21.929	0.0399	0.0369
chr1	15540152	15540153	2.47e-05	-0.9475	0.2247	167.116	0.0001894	36	19	17	31	94.571	89.296	92.08	7.378	41	10.102	0.0261	0.0238
chr1	15831653	15831654	8.32e-06	-1.2101	0.2715	158.048	9.06e-06	32	16	16	27	91.271	83.711	87.491	13.231	25.031	6.019	0.0116	0.0108
chr1	15848307	15848308	2.3e-05	1.3546	0.32	149.083	2.773e-06	36	19	17	24	93.728	96.904	95.228	9.783	36.028	7.101	0.0248	0.023
chr1	16154769	16154770	5.6e-05	1.3203	0.3277	136.193	8.786e-07	28	13	15	21	91.434	95.681	93.709	10.221	36.429	14.302	0.0477	0.0448
chr1	16303016	16303017	4.14e-05	1.3364	0.326	191.788	1.781e-11	36	19	17	27	93.544	97.435	95.381	9.015	44.5	8.703	0.038	0.035
chr1	16402089	16402090	1.65e-14	-1.2912	0.1682	290.709	0	36	19	17	32	92.759	84.626	88.919	13.632	62.556	13.009	3.25e-10	2.38e-10
chr1	16847080	16847081	2.52e-10	-0.5446	0.0861	425.004	0	36	19	17	36	29.046	19.538	24.556	12.535	113.361	26.411	1.92e-06	1.55e-06
chr1	16847096	16847097	4.61e-09	-0.5012	0.0855	466.519	0	36	19	17	36	26.578	18.811	22.911	12.067	119.806	29.234	2.4e-05	2.07e-05
chr1	16847123	16847124	1.38e-10	-0.4801	0.0748	429.912	0	36	19	17	36	37.333	27.541	32.709	13.142	121.306	28.76	1.14e-06	9.3e-07
chr1	16847127	16847128	1.48e-13	-0.6014	0.0814	481.574	0	36	19	17	36	31.303	20.137	26.03	13.748	121.028	29.048	2.38e-09	1.67e-09
chr1	16847129	16847130	1.8e-14	-0.5674	0.074	596.19	0	36	19	17	36	41.57	29.033	35.65	16.643	120.389	28.716	3.49e-10	2.43e-10
chr1	16847136	16847137	9.61e-14	-0.5478	0.0736	521.095	0	36	19	17	36	43.02	31.595	37.625	15.378	119.444	29.353	1.6e-09	1.14e-09
chr1	16847142	16847143	3.55e-09	-0.4213	0.0714	484.408	0	36	19	17	36	49.749	40.043	45.166	15.127	118.194	28.139	1.9e-05	1.67e-05
chr1	16847281	16847282	4.86e-05	-0.3821	0.094	333.929	0	36	19	17	36	26.746	19.944	23.534	10.2	94.278	23.051	0.043	0.0399
chr1	16847307	16847308	5.77e-06	-0.5547	0.1223	276.811	2.631e-13	36	19	17	35	18.384	11.512	15.139	8.136	81.806	21.409	0.0087	0.00799
chr1	16871315	16871316	2.53e-19	1.3263	0.1476	601.891	0	36	19	17	14	8.108	20.351	13.889	19.353	64.278	22.878	1.02e-14	1.02e-14
chr1	16943800	16943801	9.07e-06	0.7107	0.1601	240.472	5.529e-14	32	17	15	32	94.684	96.785	95.668	5.372	147.875	25.074	0.0124	0.0116
chr1	16944064	16944065	8.29e-23	0.9033	0.0919	541.233	0	27	13	14	27	78.05	89.509	83.991	12.871	164.815	25.528	4.78e-18	4.19e-18
chr1	16956555	16956556	1.74e-05	0.4622	0.1076	514.426	0	29	16	13	28	84.946	89.188	86.847	10.732	150.034	36.475	0.0204	0.0196
chr1	16957955	16957956	2.27e-15	-0.9796	0.1236	374.797	0	24	13	11	23	91.407	85.865	88.867	10.723	153.5	35.682	5.16e-11	4.59e-11
chr1	16957962	16957963	3.84e-05	0.762	0.1851	319.648	0	23	13	10	23	91.945	94.475	93.045	8.665	153.652	36.654	0.0361	0.0331
chr1	16972939	16972940	4.85e-14	0.71	0.0942	501.827	0	36	19	17	36	49.702	64.938	56.897	22.688	75.611	25.053	8.66e-10	6.13e-10
chr1	17047525	17047526	2.72e-06	-0.5536	0.118	389.325	0	36	19	17	35	58.814	47.126	53.295	22.043	42.861	14.608	0.00483	0.00454
chr1	17050465	17050466	1.76e-12	-0.6704	0.0951	581.086	0	35	18	17	34	84.891	73.192	79.209	19.02	103.371	36.366	2.25e-08	1.55e-08
chr1	17050617	17050618	3.05e-06	-0.7897	0.1692	227.251	0	21	11	10	21	91.281	86.328	88.922	12.307	137.81	41.895	0.00529	0.00489
chr1	17198730	17198731	3.67e-05	-0.3271	0.0792	275.169	4.135e-08	35	19	16	35	61.038	56.265	58.856	8.748	97.8	27.511	0.0349	0.0318
chr1	17198738	17198739	4.54e-05	-0.3143	0.0771	287.494	5.336e-10	35	19	16	35	65.901	61.739	63.999	9.519	106.343	29.879	0.0408	0.0376
chr1	17198763	17198764	8.62e-07	-0.338	0.0687	319.52	7.006e-14	35	19	16	35	49.964	44.714	47.564	11.037	128.629	38.151	0.00193	0.00186
chr1	17198789	17198790	4.29e-05	-0.2951	0.0721	346.201	0	31	17	14	31	55.391	52.47	54.072	11.732	134.774	40.15	0.0392	0.0362
chr1	17198812	17198813	2.05e-07	-0.3719	0.0716	347.311	0	35	19	16	35	48.917	44.171	46.747	11.444	120.114	37.814	0.000613	0.000575
chr1	17600954	17600955	3.48e-05	-0.5662	0.1368	246.618	1.495e-09	36	19	17	35	36.583	26.056	31.612	14.298	37.472	9.198	0.0335	0.0304
chr1	18583152	18583153	7.72e-06	0.3851	0.0861	253.546	5.646e-05	36	19	17	36	26.721	31.454	28.956	7.464	94.611	24.294	0.011	0.0103
chr1	19110699	19110700	1.52e-07	-0.8344	0.1589	287.948	0	34	17	17	33	53.652	35.054	44.353	23.468	24.735	5.936	0.000482	0.000446
chr1	19110740	19110741	1.22e-07	-0.7509	0.1419	318.501	0	35	18	17	35	53.556	35.888	44.975	23.227	30.771	7.792	0.000402	0.000367
chr1	19110747	19110748	4.48e-06	-0.6549	0.1427	317.871	0	35	18	17	35	47.048	32.024	39.751	21.202	31.171	7.924	0.00708	0.00652
chr1	19110758	19110759	9.38e-06	-0.6148	0.1388	343.075	0	35	18	17	35	54.818	38.753	47.015	23.691	30.971	7.513	0.0128	0.0119
chr1	19110892	19110893	4.09e-07	-0.9626	0.1901	272.768	0	31	15	16	30	61.697	46.534	53.871	25.743	21.968	5.276	0.00107	0.000996
chr1	19110910	19110911	2.5e-05	-0.8773	0.2081	247.75	0	29	16	13	29	59.226	42.481	51.719	25.253	22.034	5.415	0.0263	0.024
chr1	19110949	19110950	3.37e-06	-0.8925	0.1921	262.146	0	32	17	15	31	59.955	43.397	52.193	24.701	20.656	4.367	0.0057	0.00522
chr1	19110978	19110979	3.29e-09	-1.1345	0.1918	270.972	0	33	17	16	32	52.871	34.146	43.792	26.275	21.182	5.015	1.78e-05	1.59e-05
chr1	20005822	20005823	1.51e-05	1.1503	0.2658	167.709	7.706e-05	34	18	16	30	85.429	92.035	88.538	11.189	31.912	8.332	0.0182	0.0176
chr1	22301489	22301490	9.8e-07	0.9249	0.1889	177.44	0.003212	35	18	17	35	72.027	85.467	78.555	14.119	26.943	7.814	0.00214	0.00206
chr1	22905115	22905116	1.5e-06	-1.1855	0.2464	267.751	0	36	19	17	30	97.079	90.554	93.998	14.48	57.917	12.176	0.00304	0.00285
chr1	23768862	23768863	4.08e-05	1.4069	0.3429	128.838	0.009858	32	16	16	26	89.752	95.617	92.684	6.617	32.156	7.122	0.0376	0.0348
chr1	25234549	25234550	3.13e-05	-0.8448	0.2029	151.456	0.04145	36	19	17	31	97.156	94.325	95.819	5.318	86.944	17.049	0.031	0.0283
chr1	26198721	26198722	4.43e-05	-0.9634	0.2359	167.896	8.586e-05	35	19	16	32	95.438	91.86	93.803	7.236	48.829	11.756	0.0401	0.0369
chr1	33516600	33516601	1.36e-05	0.5506	0.1266	216.181	0.001435	36	19	17	36	68.698	76.712	72.483	10.04	48.056	12.149	0.0169	0.0162
chr1	33613055	33613056	6.51e-07	1.2345	0.2481	227.973	6.295e-14	36	19	17	33	93.577	96.881	95.138	8.689	69.194	17.993	0.00156	0.00146
chr1	36752213	36752214	1.64e-06	1.4458	0.3016	218.808	4.174e-14	36	19	17	29	93.841	96.56	95.125	9.181	59.278	10.509	0.00325	0.00301
chr1	38184717	38184718	8.52e-07	2.0338	0.4131	120.875	0.0002917	33	17	16	20	90.397	98.206	94.183	9.96	25	5.54	0.00192	0.00185
chr1	40258695	40258696	7.46e-09	-0.9651	0.167	351.626	0	35	18	17	28	59.152	33.573	46.728	30.066	22.543	6.326	3.67e-05	3.28e-05
chr1	41203400	41203401	3e-05	1.0785	0.2584	170.137	0.0004135	36	19	17	35	91.796	94.89	93.257	9.171	45.694	9.014	0.0301	0.0275
chr1	43886406	43886407	2.56e-05	-1.8479	0.4389	122.493	0.001235	36	19	17	19	97.47	91.658	94.726	10.841	32.75	8.82	0.0267	0.0244
chr1	44569363	44569364	2.68e-08	0.4476	0.0805	646.772	0	36	19	17	36	52.494	60.406	56.23	18.66	94.694	27.494	0.000111	9.34e-05
chr1	44569386	44569387	1.52e-05	0.3867	0.0894	476.705	0	36	19	17	36	69.752	74.538	72.012	13.907	91.056	26.493	0.0184	0.0177
chr1	44569398	44569399	5.33e-07	0.4158	0.0829	588.423	0	36	19	17	36	55.552	62.135	58.661	17.548	89.083	25.437	0.00132	0.00122
chr1	47644613	47644614	1.31e-06	-0.4396	0.0909	252.873	1.993e-05	36	19	17	36	65.642	55.465	60.836	10.79	73.583	16.542	0.00272	0.00259
chr1	51763685	51763686	1.98e-08	1.1589	0.2065	230.978	1.776e-11	36	19	17	36	91.874	95.031	93.365	9.469	67.889	12.752	8.51e-05	7.29e-05
chr1	53566070	53566071	1.85e-05	0.6479	0.1513	237.945	5.364e-09	36	19	17	36	90.887	96.194	93.393	9.854	133.611	24.288	0.0213	0.0205
chr1	53566974	53566975	1.72e-11	-0.7143	0.1062	1476.3	0	36	19	17	34	84.767	74.376	79.86	30.165	107.056	26.036	1.81e-07	1.29e-07
chr1	56392964	56392965	9.94e-07	0.7804	0.1595	283.25	0	36	19	17	36	87.292	91.971	89.501	9.946	70.639	17.018	0.00217	0.00207
chr1	67458141	67458142	4.28e-06	-0.889	0.1934	222.964	5.819e-11	36	19	17	33	95.878	93.321	94.67	8.201	84.917	18.542	0.00682	0.00628
chr1	69066087	69066088	2.44e-05	0.6974	0.1652	241.099	1.558e-11	35	18	17	35	50.047	68.178	58.853	20.641	23.771	4.18	0.0258	0.0237
chr1	75592391	75592392	2.88e-05	-0.7446	0.178	199.076	9.79e-05	36	19	17	35	15.38	8.348	12.059	8.4	50.417	9.166	0.0292	0.0267
chr1	75592497	75592498	3.84e-05	-0.5059	0.1229	269.245	2.272e-11	36	19	17	36	21.807	16.142	19.132	9.872	65.861	11.784	0.036	0.0331
chr1	82053446	82053447	1.94e-05	0.8013	0.1876	159.867	0.2877	36	19	17	35	76.928	86.135	81.276	9.714	27.389	5.813	0.022	0.0209
chr1	82692340	82692341	4e-13	-1.7569	0.2421	289.249	0	34	18	16	27	32.176	14.986	24.086	24.961	24.118	5.948	6.01e-09	4.25e-09
chr1	82692423	82692424	1.59e-10	-1.3053	0.2041	317.766	0	35	19	16	30	35.232	18.449	27.559	25.521	22.971	4.718	1.3e-06	1.04e-06
chr1	83440151	83440152	2.35e-09	0.8649	0.1448	336.814	0	36	19	17	36	90.764	94.492	92.525	8.796	115.389	19.884	1.31e-05	1.16e-05
chr1	84324518	84324519	2.3e-05	1.1332	0.2677	165.935	1.508e-05	36	19	17	32	91.704	95.921	93.695	10.699	38.778	7.092	0.0248	0.023
chr1	86968079	86968080	3.39e-07	-0.3915	0.0768	489.154	0	36	19	17	36	44.455	32.609	38.861	16.545	105.25	24.027	0.000929	0.000869
chr1	86968082	86968083	1.5e-06	-0.3734	0.0776	475.653	0	36	19	17	36	41.143	30.02	35.89	15.582	106.056	24.418	0.00306	0.00285
chr1	86968087	86968088	1.38e-08	-0.4309	0.0759	504.958	0	36	19	17	36	45.952	32.514	39.606	16.921	107.167	24.493	6.22e-05	5.27e-05
chr1	86968122	86968123	9.09e-09	-0.4601	0.0801	487.389	0	36	19	17	36	37.064	25.237	31.479	15.383	107.028	22.72	4.35e-05	3.75e-05
chr1	86968156	86968157	1.91e-10	-0.5055	0.0794	517.105	0	36	19	17	36	46.022	30.925	38.893	17.599	97.722	19.528	1.49e-06	1.21e-06
chr1	86968160	86968161	8.26e-11	-0.5251	0.0808	535.832	0	36	19	17	36	42.585	28.09	35.74	17.914	97.333	19.031	7.24e-07	5.76e-07
chr1	86968169	86968170	5.41e-10	-0.4894	0.0789	555.9	0	36	19	17	36	45.158	30.572	38.27	18.105	97.694	17.829	3.75e-06	3.13e-06
chr1	86968184	86968185	1.73e-07	-0.4317	0.0826	505.673	0	36	19	17	36	40.474	27.938	34.554	16.831	93.972	18.069	0.000534	0.000499
chr1	86968255	86968256	1.45e-05	-0.3519	0.0812	482.317	0	36	19	17	36	42.393	31.333	37.17	16.37	95.361	19.795	0.0176	0.017
chr1	86968266	86968267	3.88e-06	-0.3791	0.0821	492.11	0	36	19	17	36	44.376	31.965	38.515	16.915	92.167	19.352	0.00635	0.0059
chr1	89829876	89829877	5.96e-06	1.1014	0.2433	193.695	7.246e-08	36	19	17	32	92.31	95.796	93.956	8.644	54.694	12.174	0.00893	0.00815
chr1	90150493	90150494	2.26e-05	-0.9964	0.2352	135.066	0.5314	34	18	16	32	86.932	80.784	84.039	10.088	23.088	5.452	0.0245	0.0229
chr1	91084246	91084247	1.32e-07	0.8747	0.1658	259.129	1.368e-13	36	19	17	36	91.512	95.776	93.526	8.604	105.417	19.497	0.000429	0.000393
chr1	92946996	92946997	9.91e-06	-0.946	0.2141	169.104	6.401e-06	30	18	12	29	81.652	68.797	76.51	18.273	24.033	5.156	0.0133	0.0123
chr1	94050704	94050705	2.8e-05	0.756	0.1805	279.358	0	36	19	17	35	90.77	93.984	92.287	11.801	79.944	15.79	0.0286	0.0262
chr1	104838663	104838664	2.15e-05	0.642	0.1511	228.941	3.165e-08	36	19	17	36	81.951	88.582	85.082	10.428	47.278	9.164	0.0236	0.0224
chr1	105416911	105416912	2.94e-05	0.4713	0.1128	468.498	0	36	19	17	36	49.398	61.607	55.164	25.363	46.694	10.82	0.0296	0.027
chr1	111733260	111733261	9.58e-06	2.1792	0.4923	91.4132	0.0007745	21	11	10	15	78.359	94.768	86.173	16.242	18.857	2.92	0.013	0.012
chr1	112161618	112161619	1.39e-05	-0.8511	0.1958	306.365	0	36	19	17	26	87.248	73.682	80.842	18.915	29.028	5.754	0.0171	0.0164
chr1	113741705	113741706	1.29e-09	1.2036	0.1983	341.224	0	36	19	17	34	90.891	96.167	93.382	11.55	77.167	16.238	7.89e-06	6.88e-06
chr1	115825602	115825603	7.13e-25	0.9681	0.094	847.4	0	36	19	17	36	35.083	54.171	44.096	26.501	71.556	15.223	5.17e-20	4.81e-20
chr1	115825641	115825642	8.29e-29	1.1038	0.0991	899.002	0	36	19	17	35	41.424	63.439	51.82	29.086	65.333	14.57	1.24e-23	1.68e-23
chr1	115825659	115825660	7.38e-15	0.8281	0.1065	659.387	0	36	19	17	36	53.903	69.781	61.401	24.021	58.694	13.484	1.55e-10	1.15e-10
chr1	115825673	115825674	1.07e-16	0.9267	0.1117	571.89	0	36	19	17	35	54.201	73.707	63.412	23.476	54.667	13.63	2.83e-12	2.7e-12
chr1	116654005	116654006	2.27e-05	0.5966	0.1408	183.106	0.3341	36	19	17	36	86.292	90.651	88.35	5.661	76.167	13.694	0.0246	0.0229
chr1	116710364	116710365	2.34e-05	-1.1666	0.2758	170.775	3.793e-07	34	18	16	28	94.404	86.566	90.716	11.546	30.088	8.393	0.025	0.0231
chr1	117845428	117845429	3.91e-06	0.781	0.1692	232.405	4.767e-09	36	19	17	36	88.351	92.464	90.293	8.543	64.917	10.437	0.00638	0.00591
chr1	119385683	119385684	2.61e-05	0.9493	0.2258	178.464	0.0001236	36	19	17	35	8.568	16.601	12.361	10.695	29.361	5.797	0.0272	0.0248
chr1	119715388	119715389	1.9e-05	1.2789	0.2991	136.007	0.07269	36	19	17	28	96.485	98.591	97.48	1.965	92.944	18.065	0.0218	0.0208
chr1	120164866	120164867	1.93e-05	1.4694	0.3439	170.236	1.562e-13	25	14	11	19	67.981	86.208	76.001	23.62	19.76	2.862	0.022	0.0209
chr1	142802229	142802230	1.7e-09	0.7836	0.1301	364.001	0	36	19	17	30	10.776	18.12	14.244	11.579	71.139	15.511	9.98e-06	8.84e-06
chr1	144994574	144994575	2.22e-05	0.6136	0.1446	217.803	2.517e-05	36	19	17	35	86.514	90.311	88.307	6.23	76.667	20.322	0.0242	0.0226
chr1	144994861	144994862	8.37e-09	-0.6291	0.1092	399.571	0	25	13	12	22	15.359	8.266	11.954	9.669	150.8	37.133	4.04e-05	3.6e-05
chr1	144994901	144994902	5.54e-13	0.652	0.0904	190.344	6.889e-12	19	11	8	19	69.839	81.418	74.714	9.848	161.263	35.343	8.08e-09	5.6e-09
chr1	146549944	146549945	1.86e-05	-0.5152	0.1204	647.105	0	36	19	17	36	25.219	20.141	22.821	22.124	61.25	18.631	0.0214	0.0205
chr1	146549959	146549960	5.5e-06	-0.55	0.121	682.807	0	36	19	17	31	23.947	19.196	21.704	21.594	63.75	19.286	0.00836	0.00778
chr1	147781917	147781918	5.82e-06	0.3773	0.0832	321.634	7.772e-16	36	19	17	36	44.503	55.303	49.603	13.023	80.778	14.301	0.00876	0.00801
chr1	149399911	149399912	4.43e-05	-1.7198	0.4211	121.464	4.892e-06	33	17	16	15	4.108	0.845	2.526	8.014	55.121	18.753	0.0401	0.0369
chr1	149684237	149684238	1.61e-05	-0.6448	0.1495	266.965	4.163e-14	36	19	17	36	12.748	7.839	10.43	7.594	78.361	18.537	0.0191	0.0184
chr1	149783755	149783756	1.07e-07	-4.2241	0.7947	114.305	7.783e-06	36	19	17	10	1.462	0.167	0.85	2.727	123.722	31.102	0.000359	0.000332
chr1	149783761	149783762	3.92e-07	-3.0828	0.6077	114.439	0.0001064	36	19	17	14	1.536	0.225	0.917	2.34	118.278	29.283	0.00104	0.00099
chr1	149783778	149783779	3.34e-05	-1.7675	0.426	137.468	7.298e-07	36	19	17	18	1.712	0.629	1.201	2.826	100.778	24.06	0.0325	0.0296
chr1	149783784	149783785	1.58e-05	-2.1512	0.4983	131.514	2.165e-06	36	19	17	16	1.64	0.718	1.204	3.041	96	23.017	0.0189	0.0182
chr1	149783790	149783791	1.01e-06	-3.0217	0.6179	129.094	1.415e-06	36	19	17	14	2.008	0.391	1.244	3.145	93.667	23.293	0.00219	0.00208
chr1	149783800	149783801	4.12e-06	-2.989	0.6491	110.734	0.0001377	36	19	17	13	1.736	0.409	1.109	3.177	90.306	22.885	0.00666	0.00618
chr1	149784153	149784154	1.63e-05	-3.5161	0.8158	88.7027	0.002957	36	19	17	8	2.97	0.459	1.784	5.659	39.722	9.007	0.0194	0.0185
chr1	149784593	149784594	1.21e-05	-3.2069	0.7329	99.1338	0.002055	36	19	17	12	2.022	0.364	1.239	3.819	74.444	17.084	0.0155	0.0146
chr1	149784601	149784602	5.41e-05	-7.2701	1.8009	82.9529	0.01938	36	19	17	8	2.243	0.137	1.248	4.477	77.667	17.743	0.0466	0.0434
chr1	149784605	149784606	2.32e-05	-3.8826	0.9176	115.216	3.496e-05	36	19	17	13	2.396	0.304	1.408	4.373	77.333	18.647	0.0249	0.023
chr1	149784609	149784610	1.52e-06	-2.1985	0.4573	159.362	1.08e-09	36	19	17	19	2.975	0.807	1.951	5.052	76.861	18.535	0.00308	0.00286
chr1	149784776	149784777	4.27e-06	-2.8103	0.6112	112.902	0.0002144	36	19	17	15	2.62	0.426	1.584	4.123	66.611	19.384	0.00682	0.00628
chr1	149784806	149784807	1.37e-06	-4.8319	1.0006	113.75	1.826e-05	36	19	17	11	2.464	0.278	1.432	4.512	77.611	22.329	0.00283	0.00267
chr1	149784833	149784834	4.74e-07	-3.8293	0.7603	103.402	0.001124	36	19	17	12	2.313	0.669	1.537	4.608	82.028	23.572	0.0012	0.00111
chr1	149784840	149784841	2.29e-06	-2.7307	0.5778	116.715	0.0002271	36	19	17	16	2.234	0.515	1.422	3.589	83.417	25.147	0.00424	0.00399
chr1	149784848	149784849	4.54e-07	-3.7232	0.738	105.639	0.002647	36	19	17	15	2.414	0.415	1.47	3.936	82.528	24.691	0.00117	0.00108
chr1	149784851	149784852	1.3e-06	-2.5615	0.5293	137.116	1.22e-06	36	19	17	18	2.654	0.652	1.708	4.514	82.917	24.745	0.00271	0.00259
chr1	152161358	152161359	1.14e-07	0.8886	0.1676	243.466	8.702e-13	35	19	16	33	16.034	25.75	20.476	16.639	35.914	8.154	0.00038	0.000349
chr1	152161479	152161480	2.22e-05	0.8453	0.1993	202.555	3.961e-08	35	19	16	33	10.048	15.811	12.682	11.998	37.343	9.595	0.0242	0.0226
chr1	152161878	152161879	3.22e-06	0.851	0.1828	253.437	4.441e-16	35	19	16	32	8.437	15.982	11.886	11.002	49.2	13.251	0.00551	0.00513
chr1	152161922	152161923	4.87e-05	0.619	0.1524	309.113	0	35	19	16	35	14.843	20.596	17.473	14.704	51.086	13.091	0.0431	0.0399
chr1	152162041	152162042	2.99e-06	0.6874	0.1472	275.884	6.661e-16	36	19	17	36	10.727	17.032	13.704	11.302	58.417	13.551	0.00522	0.00484
chr1	152162199	152162200	8.1e-07	0.4544	0.0921	267.871	7.479e-08	36	19	17	36	26.445	32.622	29.362	10.468	82.056	12.551	0.00184	0.0018
chr1	153590234	153590235	3.64e-15	1.2035	0.153	633.111	0	35	19	16	24	30.058	59.053	43.313	36.303	33.229	9.753	8.03e-11	6.7e-11
chr1	153590243	153590244	4.48e-11	1.023	0.1553	536.46	0	35	19	16	31	34.444	59.648	45.966	34.142	31.086	9.441	4.28e-07	3.23e-07
chr1	153599671	153599672	2.46e-05	0.4903	0.1162	384.275	0	36	19	17	36	60.648	68.862	64.527	19.383	46.778	13.365	0.026	0.0238
chr1	153600103	153600104	3.41e-05	0.4909	0.1184	274.611	4.335e-12	36	19	17	36	20.703	28.994	24.618	11.616	58.306	15.576	0.0329	0.03
chr1	156890759	156890760	7.32e-06	-0.7517	0.1676	170.682	0.2532	34	18	16	34	27.033	19.109	23.304	9.475	37.147	9.359	0.0105	0.0098
chr1	157248855	157248856	3.76e-06	-0.4732	0.1023	479.626	0	36	19	17	36	41.484	35.441	38.631	20.43	59.667	13.72	0.0062	0.00577
chr1	157248860	157248861	8.05e-06	-0.4521	0.1013	493.696	0	36	19	17	36	44.167	36.745	40.662	21.331	60.111	14.485	0.0113	0.0106
chr1	157248864	157248865	3.31e-05	-0.4095	0.0987	502.859	0	36	19	17	36	44.438	37.986	41.391	20.672	62.306	14.523	0.0322	0.0295
chr1	157248997	157248998	2.07e-05	-0.5073	0.1192	391.487	0	36	19	17	36	46.524	39.419	43.169	20.736	44.139	11.584	0.023	0.0218
chr1	157249022	157249023	2.75e-07	-0.6626	0.1289	359.665	0	36	19	17	36	38.211	30.355	34.501	19.998	39.944	9.888	0.000782	0.000742
chr1	157249134	157249135	2.64e-06	-0.8331	0.1773	233.456	2.829e-13	32	17	15	32	43.759	28.881	36.785	20.713	25	5.193	0.00473	0.0045
chr1	157249155	157249156	1.03e-06	-0.8496	0.1739	225.958	5.298e-10	34	18	16	34	45.948	34.477	40.55	19.53	23	5.888	0.00222	0.0021
chr1	161427121	161427122	1.84e-06	0.7809	0.1637	314.98	0	22	12	10	21	17.623	28.378	22.512	23.687	48.364	25.621	0.00355	0.00329
chr1	162977485	162977486	1.98e-05	1.2554	0.2942	163.238	1.192e-06	35	18	17	27	89.312	93.267	91.233	11.686	26.743	6.568	0.0223	0.021
chr1	163505563	163505564	5.59e-07	1.5873	0.3171	135.762	0.02164	36	19	17	29	89.135	96.461	92.594	9.254	29.139	6.211	0.00138	0.00127
chr1	168513214	168513215	1.18e-11	1.3643	0.2012	343.993	0	36	19	17	33	76.018	90.142	82.688	20.96	40.417	9.608	1.29e-07	9.19e-08
chr1	178972368	178972369	5.68e-10	2.51	0.4049	254.528	0	36	19	17	24	91.426	94.275	92.772	16.557	38.167	9.318	3.89e-06	3.19e-06
chr1	184813056	184813057	3.38e-05	-0.6591	0.1589	282.394	0	36	19	17	35	28.225	19.822	24.257	15.17	33.944	7.623	0.0327	0.0298
chr1	191672436	191672437	2.78e-05	1.5095	0.3602	156.361	6.889e-09	35	18	17	21	91.729	96.239	93.92	15.456	27.971	6.546	0.0285	0.0262
chr1	192709004	192709005	1.65e-06	1.0637	0.222	230.409	2.996e-13	36	19	17	35	93.472	97.341	95.299	8.651	75.472	12.108	0.00328	0.00301
chr1	197446198	197446199	3.28e-07	-1.0721	0.2099	207.182	1.643e-09	36	19	17	34	96.784	93.884	95.414	8.272	78.611	11.998	0.000907	0.000852
chr1	201482507	201482508	1.77e-06	1.2755	0.267	203.713	1.901e-10	36	19	17	33	92.093	95.502	93.703	10.342	44.111	13.027	0.00345	0.0032
chr1	201592039	201592040	8.41e-07	0.8552	0.1736	446.5	0	36	19	17	32	90.551	95.278	92.783	16.213	79.167	18.44	0.0019	0.00185
chr1	203320377	203320378	4.04e-07	-0.4844	0.0956	365.583	0	36	19	17	36	33.755	28.291	31.175	15.025	76.056	13.686	0.00106	0.000996
chr1	203320386	203320387	1.12e-06	-0.4791	0.0984	331.82	0	36	19	17	36	31.189	25.526	28.515	14.246	75.861	14.159	0.0024	0.00227
chr1	203320396	203320397	9.33e-07	-0.5895	0.1202	287.927	1.121e-14	36	19	17	36	19.591	14.972	17.41	12.158	76.25	14.423	0.00206	0.00199
chr1	203320412	203320413	2.3e-08	-0.5565	0.0996	309.231	1.11e-15	36	19	17	36	33.341	25.78	29.771	13.648	73.722	15.438	9.66e-05	8.32e-05
chr1	205819058	205819059	1.8e-05	-0.555	0.1294	532.729	0	36	19	17	33	38.648	28.536	33.873	25.243	45.917	13.338	0.0208	0.0201
chr1	205819088	205819089	2.2e-05	-0.4724	0.1113	644.048	0	36	19	17	36	40.609	30.868	36.009	25.146	56.25	14.649	0.024	0.0226
chr1	205819090	205819091	2.84e-05	-0.4881	0.1166	595.057	0	36	19	17	36	34.282	26.681	30.692	23.402	57.222	14.411	0.0289	0.0265
chr1	205819093	205819094	6.23e-06	-0.4919	0.1089	698.825	0	36	19	17	36	40.151	30.064	35.388	25.646	58.972	14.019	0.00929	0.00846
chr1	205819117	205819118	6.97e-06	-0.4827	0.1074	775.067	0	36	19	17	36	36.157	26.431	31.564	25.432	64.972	14.36	0.0101	0.0094
chr1	205819126	205819127	1.02e-05	-0.4859	0.1101	710.719	0	36	19	17	35	32.475	24.375	28.65	23.455	67.111	15.09	0.0136	0.0126
chr1	205819137	205819138	8.29e-06	-0.4656	0.1044	781.035	0	36	19	17	36	36.375	26.918	31.909	24.897	68.972	15.185	0.0116	0.0108
chr1	205819179	205819180	2.69e-06	-0.4605	0.0981	766.223	0	36	19	17	36	36.518	27.655	32.333	23.753	76.833	16.966	0.0048	0.00453
chr1	205819185	205819186	2.08e-06	-0.4799	0.1011	842.663	0	36	19	17	35	33.531	25.293	29.641	24.155	77.75	17.338	0.00392	0.00369
chr1	205819190	205819191	1.8e-07	-0.5331	0.1021	808.057	0	36	19	17	35	33.565	24.947	29.495	24.037	78.194	17.778	0.00055	0.000513
chr1	205819209	205819210	9.76e-09	-0.5743	0.1001	791.847	0	36	19	17	36	33.031	24.504	29.004	23.081	82.806	19.95	4.64e-05	3.95e-05
chr1	205819231	205819232	1.13e-08	-0.5649	0.0989	820.327	0	36	19	17	36	32.076	23.122	27.848	23.243	86.5	20.723	5.2e-05	4.47e-05
chr1	205819251	205819252	4.33e-08	-0.5078	0.0927	886.382	0	36	19	17	36	34.857	25.859	30.608	24.368	92.167	22.481	0.000167	0.000144
chr1	205819263	205819264	2.08e-07	-0.486	0.0936	931.68	0	36	19	17	35	33.189	24.746	29.203	24.302	93.417	22.875	0.000617	0.000575
chr1	205819293	205819294	5.35e-06	-0.3999	0.0879	1028.12	0	36	19	17	36	34.137	27.345	30.93	25.029	98.833	23.323	0.00818	0.00762
chr1	205819406	205819407	1.32e-05	-0.4207	0.0966	682.033	0	36	19	17	36	32.552	24.131	28.575	20.781	84.667	17.699	0.0165	0.0158
chr1	205819463	205819464	1.26e-08	-0.5418	0.0952	718.57	0	36	19	17	35	31.295	21.924	26.87	20.926	90.222	19.854	5.77e-05	4.92e-05
chr1	205819492	205819493	2.11e-07	-0.4475	0.0862	705.678	0	36	19	17	36	40.048	31.527	36.024	22.638	88	19.339	0.000624	0.000576
chr1	206506805	206506806	1.57e-12	-4.4909	0.6354	87.9155	0.03065	36	19	17	9	11.248	0.851	6.339	16.962	44.667	12.245	2.04e-08	1.45e-08
chr1	207243646	207243647	3.14e-05	-0.7604	0.1826	160.42	0.3753	35	18	17	35	85.119	75.782	80.584	8.242	30.2	7.768	0.031	0.0283
chr1	209799288	209799289	4.37e-09	-1.311	0.2234	205.942	7.441e-10	36	19	17	32	96.721	92.569	94.761	9.374	68.389	17.978	2.29e-05	2.01e-05
chr1	214280004	214280005	1.03e-09	0.8781	0.1439	370.736	0	36	19	17	36	88.609	93.242	90.797	11.547	87.889	11.104	6.47e-06	5.65e-06
chr1	216596616	216596617	2.16e-05	0.3631	0.0855	234.431	0.02231	36	19	17	36	58.302	65.581	61.739	7.551	85.222	17.921	0.0237	0.0224
chr1	223901209	223901210	3.38e-06	-1.7215	0.3705	124.917	0.0006952	35	19	16	20	97.428	91.68	94.8	8.972	29.314	8.474	0.0057	0.00522
chr1	225689072	225689073	2.58e-06	1.8727	0.3983	130.577	0.0001071	35	18	17	21	91.354	95.889	93.557	11.647	23.143	4.38	0.00465	0.00446
chr1	228756749	228756750	3.19e-05	0.5407	0.13	394.92	0	32	16	16	32	36.247	43.414	39.83	24.621	62.969	43.093	0.0313	0.0287
chr1	228757772	228757773	8.48e-06	-0.3664	0.0823	383.3	0	36	19	17	36	71.765	65.969	69.028	12.263	106.528	39.738	0.0118	0.0109
chr1	228757907	228757908	7.51e-08	-0.4774	0.0888	292.507	0	24	12	12	24	73.892	67.669	70.781	12.307	136.875	44.585	0.000269	0.000237
chr1	228757923	228757924	4.13e-05	-0.4499	0.1097	153.873	7.954e-07	18	8	10	18	69.896	66.33	67.915	10.043	124.5	40.998	0.0379	0.035
chr1	228757927	228757928	3.37e-06	-0.5071	0.1091	151.693	2.116e-06	18	8	10	18	70.309	66.308	68.086	10.331	126.5	42.137	0.0057	0.00522
chr1	228757929	228757930	4.03e-07	-0.541	0.1068	143.295	8.788e-05	18	8	10	18	69.389	65.14	67.028	10.128	127.889	43.114	0.00106	0.000996
chr1	228757931	228757932	5.26e-08	-0.6342	0.1165	129.645	0.0005193	17	8	9	17	75.389	69.37	72.202	9.504	123.941	40.672	0.000201	0.000172
chr1	228771103	228771104	2.9e-05	-0.393	0.094	332.19	0	27	14	13	27	34.549	24.962	29.933	13.772	105.296	56.703	0.0294	0.0268
chr1	230333950	230333951	5.33e-05	1.2599	0.3118	172.573	1.104e-08	36	19	17	27	93.371	97.245	95.2	9.309	39.917	8.317	0.0462	0.0431
chr1	232307995	232307996	6.14e-12	-0.6485	0.0943	534.437	0	36	19	17	36	68.205	56.524	62.689	19.864	72.444	11.527	7.2e-08	4.97e-08
chr1	232307997	232307998	6.73e-15	-0.7099	0.0911	475.819	0	36	19	17	36	62.081	49.181	55.989	19.237	73.056	11.334	1.43e-10	1.13e-10
chr1	233601971	233601972	2.29e-09	1.7819	0.2982	197.006	1.709e-10	36	19	17	29	93.286	97.096	95.085	8.945	53.417	12.591	1.3e-05	1.16e-05
chr1	234450897	234450898	1.51e-06	0.6627	0.1378	349.999	0	36	19	17	34	75.483	86.127	80.509	16.548	53.194	9.922	0.00306	0.00285
chr1	234450932	234450933	5.62e-16	1.027	0.1268	523.191	0	36	19	17	36	62.987	80.043	71.041	24.66	49.361	9.225	1.37e-11	1.26e-11
chr1	234610873	234610874	3.11e-07	0.5954	0.1164	485.988	0	36	19	17	36	46.535	58.945	52.395	24.022	46.139	11.986	0.000866	0.000818
chr1	234610882	234610883	4.24e-08	0.648	0.1182	421.107	0	36	19	17	36	48.473	61.476	54.613	22.135	44.778	12.119	0.000165	0.000143
chr1	234611662	234611663	3.38e-06	0.4755	0.1023	455.279	0	36	19	17	36	59.332	70.185	64.457	19.823	61.028	14.123	0.0057	0.00522
chr1	235105835	235105836	5.73e-05	-0.78	0.1939	158.649	0.4584	36	19	17	35	13.843	8.044	11.105	6.059	47	13.128	0.0485	0.0456
chr1	236902617	236902618	1.91e-08	1.3163	0.2342	230.574	1.632e-14	36	19	17	31	90.254	95.344	92.657	10.749	46.75	10.137	8.26e-05	7.16e-05
chr1	238756313	238756314	4.26e-07	0.9027	0.1785	221.604	4.135e-08	36	19	17	36	88.144	92.462	90.183	9.042	56.889	10.403	0.0011	0.00103
chr1	239553178	239553179	1.95e-05	0.889	0.2082	153.223	0.1802	36	19	17	34	91.14	95.133	93.026	5.755	55.917	10.272	0.0221	0.0209
chr1	243496032	243496033	3.1e-07	0.9658	0.1888	289.812	0	36	19	17	33	94.964	97.332	96.082	7.657	115.083	22.854	0.000865	0.000818
chr1	245605309	245605310	1.17e-05	2.3731	0.5414	92.3642	0.004941	32	16	16	10	6.297	11.691	8.994	17.613	21.031	5.282	0.0151	0.0142
chr1	246859948	246859949	1.62e-06	0.6684	0.1394	248.541	1.018e-09	36	19	17	36	69.059	80.547	74.484	13.585	41.667	11.615	0.00324	0.00301
chr1	246949216	246949217	2.92e-06	0.8244	0.1763	261.887	2.22e-16	36	19	17	33	85.075	91.365	88.045	11.604	50.5	13.261	0.00513	0.0048
chr1	247171564	247171565	3.14e-05	-1.4674	0.3525	138.824	0.001179	36	19	17	25	5.616	1.458	3.653	5.314	62.139	15.151	0.031	0.0283
chr1	247282485	247282486	3.24e-05	0.7297	0.1756	190.731	0.0001361	33	17	16	33	48.405	62.771	55.371	16.466	24.152	7.049	0.0317	0.029
chr1	247617162	247617163	2.01e-05	0.9396	0.2204	206.711	1.338e-09	36	19	17	34	87.446	91.801	89.503	11.523	31.389	6.962	0.0226	0.0213
chr1	247712544	247712545	2.49e-08	0.6123	0.1098	344.318	0	36	19	17	36	59.957	69.68	64.549	16.844	58.528	11.783	0.000103	8.82e-05
chr1	247712591	247712592	2.1e-05	0.4831	0.1136	324.591	0	36	19	17	36	42.634	50.432	46.316	18.58	47.278	8.3	0.0233	0.022
chr1	247803022	247803023	4.02e-05	-1.0508	0.2559	172.962	2.776e-05	35	19	16	30	15.459	7.797	11.957	9.349	32.543	10.73	0.0372	0.0345
chr1	248097461	248097462	5.69e-06	1.6545	0.3646	192.124	1.11e-16	33	17	16	17	88.171	93.949	90.972	18.668	25.545	5.668	0.00859	0.00794
chr1	248855559	248855560	2.78e-05	0.4331	0.1034	239.42	0.0001009	36	19	17	36	53.494	60.137	56.631	10.525	56	12.121	0.0285	0.0262
chr1	248903300	248903301	1.95e-05	0.3989	0.0934	239.958	0.0006818	36	19	17	36	40.913	46.83	43.707	10.086	67.75	14.86	0.0221	0.0209
chr10	387488	387489	1.81e-07	0.8176	0.1567	314.97	0	36	19	17	36	93.386	96.016	94.628	8.154	116.194	23.896	0.000552	0.000354
chr10	391441	391442	8.6e-08	-1.5563	0.2907	208.085	4.441e-16	34	19	15	24	95.973	91.345	93.931	15.896	44.5	12.819	0.000301	0.000194
chr10	392689	392690	1.41e-07	0.8	0.152	585.26	0	36	19	17	29	79.384	85.242	82.151	21.46	54.222	12.643	0.000453	0.00029
chr10	393931	393932	6.34e-09	1.3322	0.2294	263.335	0	36	19	17	32	95.276	98.167	96.641	5.977	123.444	21.218	3.17e-05	2.22e-05
chr10	498298	498299	1.99e-05	1.463	0.3429	152.913	5.95e-07	36	19	17	24	94.326	98.137	96.126	9.522	43.889	8.383	0.0224	0.016
chr10	526811	526812	2.07e-05	-2.7453	0.6448	74.3333	0.119	28	15	13	14	98.372	90.981	94.94	11.379	19.321	3.378	0.023	0.0164
chr10	530714	530715	1.01e-06	0.4768	0.0975	282.114	1.006e-10	36	19	17	36	52.4	61.9	56.886	13.054	64.056	16.126	0.00219	0.00151
chr10	530754	530755	7e-07	0.4813	0.097	279.344	3.249e-10	36	19	17	36	50.287	60.416	55.07	12.881	63.611	15.348	0.00164	0.00114
chr10	840209	840210	7.28e-12	2.4121	0.352	193.736	2.16e-12	36	19	17	26	90.593	96.971	93.605	13.894	36.472	10.977	8.31e-08	9.32e-08
chr10	865369	865370	2.15e-08	-2.4539	0.4382	125.566	0.0008247	36	19	17	21	98.331	93.451	96.027	9.425	41.75	9.057	9.08e-05	5.38e-05
chr10	1367452	1367453	4.02e-06	0.7286	0.158	197.83	0.0007984	36	19	17	36	89.766	94.564	92.032	8.767	86.639	15.183	0.00652	0.00468
chr10	1370166	1370167	1.68e-07	1.3649	0.2609	174.394	1.135e-09	29	14	15	26	89.715	94.878	92.386	9.947	47.103	15.907	0.000523	0.000334
chr10	1383554	1383555	2.1e-08	1.0224	0.1825	351.141	0	31	17	14	31	93.652	96.6	94.984	8.689	153.484	32.935	8.94e-05	5.38e-05
chr10	1416140	1416141	5.41e-06	1.7225	0.3787	124.247	0.002534	36	19	17	23	94.65	98.002	96.233	7.55	38.944	10.515	0.00825	0.00588
chr10	1517132	1517133	4.09e-05	0.5208	0.1269	210.591	0.002314	35	18	17	35	52.92	61.438	57.057	12.108	40.429	10.891	0.0377	0.0277
chr10	1708095	1708096	6.55e-07	3.62	0.7277	74.3975	0.007094	22	11	11	12	90.607	96.958	93.783	12.36	21.318	4.602	0.00156	0.00113
chr10	1757952	1757953	3.07e-10	0.5453	0.0866	244.105	0.001001	36	19	17	36	68.644	77.819	72.977	8.313	98.889	19.399	2.26e-06	1.86e-06
chr10	1758208	1758209	7.87e-06	0.3557	0.0796	343.323	0	36	19	17	36	38.001	44.681	41.155	12.631	95.167	22.723	0.0111	0.00817
chr10	1758212	1758213	8.78e-06	0.3486	0.0784	269.037	3.444e-06	36	19	17	36	43.715	50.579	46.956	10.168	94.472	22.514	0.0121	0.00893
chr10	1758234	1758235	4.57e-06	0.3588	0.0783	289.414	2.652e-09	36	19	17	36	41.069	48.506	44.581	10.637	96.028	22.555	0.00718	0.00508
chr10	1758305	1758306	1.77e-05	0.3356	0.0782	288.953	3.012e-09	36	19	17	36	49.333	57.04	52.972	10.552	94.5	20.658	0.0206	0.0148
chr10	1789328	1789329	1.5e-08	-1.9001	0.3356	149.598	2.588e-07	36	19	17	21	97.461	88.71	93.328	16.331	35.917	9.031	6.62e-05	4.22e-05
chr10	1866499	1866500	5.62e-05	1.0174	0.2526	141.313	0.2845	36	19	17	33	93.513	97.169	95.239	3.524	61.333	9.818	0.0478	0.0366
chr10	3769854	3769855	1.41e-05	1.3722	0.316	161.591	3.085e-05	36	19	17	31	90.069	95.435	92.603	10.356	31.806	6.964	0.0173	0.0128
chr10	3974029	3974030	5.62e-07	1.8345	0.3666	144.605	0.0001958	36	19	17	27	94.28	98.164	96.114	9.1	52.389	11.628	0.00138	0.000996
chr10	4077442	4077443	5.54e-05	0.3494	0.0867	249.418	0.0002092	36	19	17	36	54.262	60.489	57.203	9.34	77.694	12.12	0.0475	0.0363
chr10	5047487	5047488	1.88e-14	1.6676	0.2177	366.983	0	35	19	16	20	23.061	47.443	34.207	35.139	23.143	4.285	3.62e-10	4.34e-10
chr10	5199916	5199917	4.7e-05	0.8427	0.207	210.224	9.82e-10	36	19	17	32	81.842	90.558	85.958	12.395	29.611	6.946	0.0419	0.0312
chr10	5709177	5709178	8.26e-09	-0.5738	0.0996	322.674	0	36	19	17	36	57.003	47.345	52.442	15.531	58.139	10.052	4.01e-05	2.8e-05
chr10	5709208	5709209	3.01e-05	-0.4193	0.1005	379.586	0	36	19	17	36	68.203	62.029	65.287	15.511	62.417	10.903	0.0302	0.0219
chr10	5709224	5709225	1.47e-08	-0.5602	0.0989	366.152	0	36	19	17	36	48.24	38.511	43.646	16.771	61.972	10.922	6.51e-05	4.22e-05
chr10	5709275	5709276	1.96e-05	-0.6129	0.1435	243.076	7.518e-09	36	19	17	36	18.046	13.19	15.753	9.202	60.667	10.164	0.0221	0.016
chr10	5709308	5709309	1.25e-05	-0.4419	0.1012	343.496	0	36	19	17	36	41.065	33.369	37.431	15.795	60.306	9.011	0.0158	0.0118
chr10	7543515	7543516	8.64e-07	0.3899	0.0792	696.884	0	36	19	17	36	53.719	58.225	55.847	20.935	96.639	22.152	0.00193	0.00135
chr10	7670809	7670810	1.27e-08	0.8123	0.1428	614.556	0	30	16	14	28	80.679	91.976	85.951	19.22	120.633	44.446	5.79e-05	3.86e-05
chr10	7670853	7670854	2.85e-05	0.3762	0.0899	1891.09	0	32	17	15	32	71.914	70.486	71.244	33.86	107.406	45.324	0.029	0.0209
chr10	7670925	7670926	1.34e-05	0.7409	0.1702	242.431	9.881e-15	31	16	15	31	88.093	93.195	90.562	9.428	105.194	44.627	0.0166	0.0124
chr10	7764721	7764722	7.07e-10	1.9751	0.3204	283.754	0	36	19	17	33	91.883	96.851	94.229	12.469	72.194	13.916	4.65e-06	3.7e-06
chr10	8368243	8368244	3.65e-09	-0.7241	0.1227	245.118	2.937e-08	36	19	17	36	88.207	83.595	86.029	10.706	79.722	16.21	1.95e-05	1.5e-05
chr10	10769062	10769063	4.38e-06	-1.2385	0.2697	169.786	1.277e-05	36	19	17	31	96.531	91.74	94.269	10.314	50.056	9.615	0.00694	0.00494
chr10	10809197	10809198	2.47e-06	1.3375	0.2839	168.811	1.415e-07	36	19	17	26	92.295	96.881	94.461	9.011	37.556	10.027	0.00449	0.00309
chr10	11421604	11421605	3.1e-05	1.2826	0.3079	137.088	0.03275	36	19	17	31	87.882	95.354	91.411	10.235	26.111	6.977	0.0308	0.0224
chr10	11514342	11514343	5.66e-05	-0.8538	0.2121	246.185	6.55e-15	36	19	17	34	14.599	10.169	12.507	12.986	39.833	6.704	0.0481	0.0367
chr10	12701853	12701854	1.17e-06	0.6002	0.1235	255.523	3.022e-09	36	19	17	36	84.592	90.364	87.317	7.977	92.5	15.206	0.00249	0.00171
chr10	12701888	12701889	1.3e-10	0.6472	0.1007	381.936	0	36	19	17	36	73.528	82.495	77.763	14.547	88.194	15.525	1.09e-06	9.99e-07
chr10	12701905	12701906	1.26e-09	0.7653	0.126	286.861	9.77e-15	36	19	17	36	82.341	90.057	85.984	10.866	85.833	14.977	7.7e-06	5.79e-06
chr10	12701910	12701911	1.11e-08	0.5827	0.102	377.895	0	36	19	17	36	73.027	82.368	77.438	15.103	84.778	14.053	5.14e-05	3.46e-05
chr10	12701923	12701924	2.2e-11	0.6738	0.1007	387.787	0	36	19	17	36	70.919	82.094	76.196	15.671	83.972	12.936	2.27e-07	2.53e-07
chr10	12701928	12701929	5e-10	0.6381	0.1026	423.757	0	36	19	17	36	72.855	82.631	77.472	16.304	84.139	12.147	3.51e-06	2.74e-06
chr10	12701934	12701935	4.72e-07	0.4693	0.0932	316.395	4.441e-16	36	19	17	36	66.598	75.409	70.759	13.594	84.111	12.635	0.0012	0.000851
chr10	12701974	12701975	6.99e-07	0.5171	0.1042	347.691	0	36	19	17	36	71.085	80.212	75.395	15.075	75.444	9.834	0.00164	0.00114
chr10	14051618	14051619	4.16e-06	-0.483	0.1049	253.346	4.835e-07	36	19	17	36	39.188	29.634	34.677	12.565	60.75	11.545	0.00669	0.00474
chr10	14051633	14051634	1.44e-05	-0.4482	0.1033	287.858	1.757e-12	36	19	17	36	35.076	26.746	31.142	12.023	66.583	12.427	0.0175	0.0129
chr10	14051636	14051637	1.57e-05	-0.4482	0.1038	283.581	1.014e-11	36	19	17	36	34.511	26.358	30.661	12.093	67.111	13.203	0.0187	0.0137
chr10	14051645	14051646	2.2e-06	-0.4747	0.1003	271.603	2.463e-09	36	19	17	36	35.955	27.315	31.875	11.977	70.028	13.449	0.00412	0.00282
chr10	17468706	17468707	3.74e-06	1.8127	0.3919	142.997	9.508e-05	35	18	17	26	89.744	95.937	92.752	12.021	25.029	6.051	0.00617	0.00439
chr10	17756784	17756785	8.27e-11	1.4405	0.2218	321.724	0	36	19	17	34	91.868	97.838	94.688	13.381	100.083	16.878	7.24e-07	7.4e-07
chr10	21460623	21460624	1.73e-05	0.7055	0.1642	185.774	0.02703	36	19	17	36	87.655	92.814	90.091	5.697	66.278	11.26	0.0203	0.0146
chr10	22893736	22893737	1.85e-05	1.0967	0.2561	223.968	6.95e-14	36	19	17	31	92.003	95.837	93.813	10.163	48.889	9.273	0.0213	0.0153
chr10	23464063	23464064	2.24e-05	1.1718	0.2764	119.494	0.6873	35	19	16	29	5.003	9.268	6.953	6.23	35.486	9.957	0.0244	0.0175
chr10	24528325	24528326	6.78e-07	0.447	0.09	276.984	6.751e-09	36	19	17	36	46.015	54.414	49.981	11.51	71.5	11.525	0.00161	0.00114
chr10	24793004	24793005	3.46e-09	-0.686	0.1161	737.578	0	36	19	17	32	79.572	65.974	73.151	29.017	75.278	27.703	1.86e-05	1.48e-05
chr10	27546799	27546800	1.5e-05	-0.3365	0.0777	344.431	0	36	19	17	36	30.397	24.396	27.564	11.264	127.028	27.282	0.0182	0.0133
chr10	27546811	27546812	1.58e-06	-0.3604	0.0751	336.188	1.11e-16	36	19	17	36	31.969	25.652	28.986	10.808	128.806	25.744	0.00317	0.00217
chr10	29871851	29871852	3.55e-05	0.837	0.2024	211.98	5.092e-09	36	19	17	34	74.974	84.482	79.464	15.956	24.111	5.98	0.034	0.0248
chr10	30348942	30348943	2.16e-05	-0.7115	0.1675	202.669	4.415e-05	36	19	17	36	89.933	84.764	87.492	10.922	49.111	11.252	0.0238	0.017
chr10	30663455	30663456	5.93e-05	1.1866	0.2955	112.778	0.3018	28	13	15	26	87.565	95.079	91.591	7.112	39.571	14.19	0.0497	0.0379
chr10	33294686	33294687	2.26e-05	-0.7689	0.1814	169.989	0.1625	36	19	17	36	8.498	4.525	6.622	4.068	85.417	25.307	0.0245	0.0175
chr10	42608792	42608793	2.76e-06	-0.591	0.1261	268.945	4.056e-12	36	19	17	36	71.716	59.619	66.004	14.78	40.056	8.741	0.00489	0.00341
chr10	43392337	43392338	1.24e-05	0.4571	0.1046	225.415	0.004755	36	19	17	36	36.997	45.351	40.942	11.834	56.944	13.505	0.0158	0.0118
chr10	43632021	43632022	6.14e-06	1.1138	0.2463	195.005	3.132e-07	36	19	17	34	93.694	96.807	95.164	8.003	77.278	13.235	0.00917	0.00655
chr10	45359715	45359716	2.34e-05	0.4737	0.112	334.195	0	36	19	17	36	43.527	52.018	47.537	17.105	49.139	11.524	0.025	0.0179
chr10	45359721	45359722	3.45e-06	0.5218	0.1124	331.256	0	36	19	17	36	44.901	53.344	48.888	17.37	49.222	11.43	0.0058	0.00417
chr10	45359723	45359724	1.64e-06	0.5374	0.1121	347.884	0	36	19	17	36	45.244	53.689	49.232	17.839	49.333	11.429	0.00325	0.00219
chr10	45406644	45406645	5.64e-06	-0.4738	0.1044	471.382	0	36	19	17	35	58.607	50.868	54.953	21.463	58.056	16.92	0.00853	0.00607
chr10	45406764	45406765	2.11e-07	-0.51	0.0983	442.872	0	36	19	17	36	66.776	57.525	62.407	18.161	71.472	21.681	0.000624	0.000405
chr10	48599753	48599754	4.93e-06	-0.9149	0.2003	214.673	1.035e-09	36	19	17	35	95.293	92.649	94.044	8.906	65.611	15.961	0.00767	0.00541
chr10	52419902	52419903	3.08e-06	0.4189	0.0898	462.092	0	36	19	17	36	44.807	51.301	47.874	19.49	77.361	22.659	0.00533	0.00378
chr10	52433577	52433578	1.66e-06	-1.0249	0.2139	170.798	0.003131	36	19	17	35	96.258	92.167	94.326	6.366	71.389	11.527	0.00329	0.0022
chr10	52433587	52433588	3.83e-05	-0.767	0.1863	224.684	4.155e-11	36	19	17	34	93.297	92.451	92.897	11.497	71.861	10.963	0.036	0.0263
chr10	52724197	52724198	3.53e-05	0.5674	0.1372	324.613	0	36	19	17	36	86.78	92.601	89.529	11.258	83.083	17.916	0.0338	0.0248
chr10	54898853	54898854	5.82e-08	0.9982	0.184	258.951	1.088e-14	36	19	17	36	91.637	95.746	93.578	8.759	83.972	12.686	0.000218	0.00014
chr10	63863813	63863814	1.84e-06	0.7971	0.1671	267.962	0	36	19	17	34	90.681	95.808	93.102	11.034	91.083	18.085	0.00355	0.00241
chr10	64609685	64609686	1.97e-05	2.0185	0.4729	140.764	1.356e-05	36	19	17	22	89.907	97.819	93.643	13.127	30.278	7.592	0.0223	0.016
chr10	71811929	71811930	1.33e-06	0.9887	0.2045	166.3	0.007046	33	16	17	33	70.154	81.299	75.895	14.685	25.273	5.444	0.00276	0.00187
chr10	72083443	72083444	1.89e-06	-1.0639	0.2233	237.294	1.11e-16	35	18	17	30	94.191	87.452	90.918	12.412	40.257	9.862	0.00364	0.00245
chr10	73565966	73565967	2.53e-05	-0.4663	0.1107	217.814	0.01064	36	19	17	36	68.611	60.231	64.654	9.888	52.889	13.049	0.0265	0.0192
chr10	75704545	75704546	1.58e-05	1.2323	0.2855	210.003	9.093e-14	36	19	17	26	93.2	97.537	95.248	8.926	51.167	14.368	0.0189	0.0137
chr10	76996462	76996463	2.05e-05	-0.9778	0.2295	181.825	9.498e-07	36	19	17	30	95.184	91.139	93.274	11.012	58.194	11.885	0.0228	0.0164
chr10	80999771	80999772	1.32e-05	-0.7617	0.1748	185.98	0.0004401	33	18	15	33	53.506	38.692	46.772	17.664	23.485	6.099	0.0165	0.0124
chr10	80999819	80999820	7.61e-06	-0.7606	0.1699	202.954	2.967e-06	33	18	15	33	50.453	37.889	44.742	18.226	25.333	5.888	0.0109	0.00798
chr10	80999888	80999889	1.31e-06	-1.1725	0.2423	152.612	3.138e-06	27	13	14	24	81.073	61.868	71.115	18.579	20.481	5.034	0.00273	0.00186
chr10	81137475	81137476	9.66e-13	-0.5	0.0701	1345.91	0	35	19	16	32	55.537	43.871	50.204	28.204	141.314	22.028	1.34e-08	1.39e-08
chr10	81137863	81137864	6.99e-07	0.6852	0.1381	421.166	0	35	19	16	35	89.198	94.555	91.647	10.859	132.114	29.24	0.00164	0.00114
chr10	81444869	81444870	5.84e-05	0.9892	0.2461	172.344	9.819e-05	36	19	17	32	92.436	96.081	94.157	5.177	53.806	16.953	0.0491	0.0376
chr10	81707922	81707923	2.73e-05	1.3143	0.3133	146.068	0.0007571	34	18	16	28	87.103	94.766	90.709	9.429	26.588	6.291	0.0282	0.0203
chr10	81951489	81951490	3.82e-08	0.7265	0.1321	254.294	4.54e-10	35	19	16	35	49.517	57.704	53.26	15.921	38.886	8.632	0.00015	9.36e-05
chr10	83239322	83239323	5.95e-05	-0.4934	0.1229	244.604	1.166e-07	36	19	17	36	88.595	85.308	87.043	7.755	82.694	10.767	0.0498	0.0379
chr10	83263712	83263713	8.78e-53	-1.3963	0.0913	2123.37	0	36	19	17	25	54.927	21.676	39.225	39.69	93.972	29.176	3.95e-47	1.01e-47
chr10	95091136	95091137	1.05e-05	0.5581	0.1266	253.842	8.417e-10	35	19	16	35	52.436	65.122	58.235	15.406	41.571	8.975	0.0139	0.0104
chr10	95112782	95112783	1.2e-10	0.6343	0.0985	267.283	1.24e-08	36	19	17	36	53.485	68.259	60.462	14.068	62.083	8.977	1.01e-06	9.87e-07
chr10	97321680	97321681	3.04e-05	-0.691	0.1657	243.579	8.781e-12	36	19	17	34	87.927	81.161	84.732	12.826	43.639	9.725	0.0303	0.022
chr10	101256006	101256007	7.49e-07	1.2634	0.2553	232.353	0	36	19	17	28	87.787	94.936	91.163	14.607	32.833	8.251	0.00173	0.0012
chr10	102330547	102330548	7.47e-06	-0.8967	0.2002	197.211	4.758e-07	36	19	17	34	95.559	91.351	93.572	8.563	64.556	13.118	0.0107	0.0079
chr10	106035101	106035102	3.19e-05	-0.4668	0.1122	295.513	5.995e-15	36	19	17	36	62.467	48.154	55.708	16.319	48.667	12.762	0.0313	0.0228
chr10	110116747	110116748	4.58e-06	-0.5618	0.1226	339.675	0	36	19	17	36	54.876	43.278	49.399	18.897	39.167	6.93	0.00719	0.00508
chr10	112405883	112405884	1.61e-07	1.2927	0.2467	212.485	6.795e-12	36	19	17	31	88.727	95.901	92.115	12.586	43.806	7.833	0.000505	0.000326
chr10	114005233	114005234	1.42e-06	0.8211	0.1703	203.512	4.049e-05	36	19	17	36	83.011	90.709	86.646	10.111	45.389	8.689	0.0029	0.00197
chr10	114073975	114073976	7.95e-14	1.2368	0.1655	232.293	3.524e-11	34	17	17	34	42.926	68.389	55.657	23.553	24.382	6.329	1.35e-09	1.53e-09
chr10	114073981	114073982	1.93e-05	0.9996	0.2339	163.187	3.07e-05	34	18	16	28	82.106	91.611	86.579	11.777	24.853	6.458	0.022	0.0159
chr10	114074072	114074073	1.72e-05	0.7141	0.1662	185.867	0.008637	36	19	17	35	81.236	88.41	84.624	8.631	42.417	7.872	0.0202	0.0146
chr10	119450012	119450013	1.2e-06	0.4821	0.0993	222.37	0.03897	36	19	17	36	51.608	61.354	56.211	9.642	64.028	16.628	0.00254	0.00173
chr10	121256107	121256108	1.64e-05	-0.4871	0.1131	256.68	2.239e-08	36	19	17	36	77.204	69.358	73.499	11.741	60.639	15.309	0.0195	0.0141
chr10	122703316	122703317	2.46e-07	1.2771	0.2475	194.188	2.91e-08	36	19	17	31	91.629	95.424	93.421	10.122	53.333	13.335	0.000708	0.000464
chr10	123355268	123355269	1.72e-05	-0.6579	0.1531	293.949	0	35	18	17	35	63.118	47.299	55.434	22.285	26.857	6.495	0.0202	0.0146
chr10	124798692	124798693	6.02e-07	-0.9888	0.1981	197.204	2.179e-06	36	19	17	34	7.171	2.844	5.128	5.787	90.333	15.871	0.00146	0.00105
chr10	124798714	124798715	1.6e-06	-0.6415	0.1337	230.746	1.676e-06	36	19	17	36	13.786	7.894	11.003	7.126	89.139	14.568	0.00319	0.00217
chr10	124798765	124798766	7.8e-07	-1.1203	0.2268	175.516	3.857e-05	36	19	17	32	6.136	2.27	4.311	5.212	84.056	13.093	0.00179	0.00123
chr10	125318940	125318941	2.64e-05	-0.6357	0.1513	199.304	0.003039	35	19	16	35	18.853	13.694	16.495	7.218	54.086	12.942	0.0274	0.0198
chr10	126630765	126630766	1e-06	1.8702	0.3824	157.467	4.179e-08	34	18	16	24	87.61	96.041	91.577	14.589	23.059	6.434	0.00218	0.00151
chr10	127203040	127203041	1.12e-05	-0.7227	0.1645	228.814	1.824e-10	35	18	17	33	26.088	17.491	21.912	13.913	32.686	6.096	0.0146	0.0109
chr10	128916775	128916776	3.47e-06	-0.6807	0.1467	236.747	8.989e-09	36	19	17	36	45.239	32.995	39.457	18.036	27.944	6.516	0.00583	0.00417
chr10	128916798	128916799	7.64e-22	-1.6274	0.1694	362.068	0	36	19	17	33	37.528	15.229	26.998	24.847	30.861	6.617	3.82e-17	2.94e-17
chr10	128916855	128916856	4.04e-17	-1.8219	0.2166	327.515	0	36	19	17	22	27.832	9.146	19.008	21.27	29.194	6.094	1.16e-12	1.16e-12
chr10	128993204	128993205	3.17e-07	0.681	0.1332	199.409	0.02309	35	19	16	35	32.657	44.933	38.269	11.674	38.971	8.787	0.00088	0.00059
chr10	129360000	129360001	1.37e-05	0.5191	0.1194	192.166	0.5027	36	19	17	36	71.221	80.79	75.739	8.806	56.972	10.748	0.0169	0.0125
chr10	130279674	130279675	8.83e-06	-0.3813	0.0858	228.512	0.08756	36	19	17	36	59.759	52.849	56.496	8.55	83.083	16.775	0.0122	0.00893
chr10	132099067	132099068	5.83e-09	-0.5617	0.0965	497.901	0	36	19	17	36	53.893	44.251	49.339	21.213	70.111	22.683	2.96e-05	2.2e-05
chr10	132272110	132272111	1.1e-05	0.4657	0.1059	358.294	0	36	19	17	36	77.186	83.57	80.201	11.18	93.861	24.298	0.0145	0.0109
chr10	132684529	132684530	3.78e-05	-0.3291	0.0799	240.779	0.01494	36	19	17	36	34.752	29.657	32.346	6.871	105.139	21.717	0.0356	0.0261
chr10	132722326	132722327	1.36e-05	0.3371	0.0775	245.587	0.005855	36	19	17	36	37.473	45.519	41.273	7.984	97.361	17.279	0.0168	0.0125
chr10	132930452	132930453	3.78e-05	0.4583	0.1112	218.391	0.01162	36	19	17	36	55.048	64.888	59.695	11.149	51.417	12.798	0.0356	0.0261
chr10	132974796	132974797	4.33e-05	0.4444	0.1087	259.915	1.539e-08	36	19	17	36	87.868	92.359	89.989	4.672	142.639	31.348	0.0395	0.029
chr10	132974874	132974875	1.01e-08	-0.4172	0.0728	662.762	0	36	19	17	36	64.887	50.125	57.916	19.261	112.722	29.854	4.77e-05	3.32e-05
chr10	133000264	133000265	1.56e-05	0.9061	0.2098	210.511	6.604e-09	36	19	17	33	87.642	95.167	91.195	9.783	48.75	10.413	0.0187	0.0137
chr10	134054433	134054434	3.98e-05	-1.1533	0.2807	133.129	0.07735	36	19	17	30	95.817	91.822	93.931	5.713	35.583	10.21	0.037	0.0271
chr10	134120011	134120012	7.94e-08	1.1438	0.2131	255.073	0	36	19	17	29	91.283	95.248	93.155	13.244	65.611	10.316	0.000281	0.000183
chr10	134177868	134177869	1.07e-06	-0.7025	0.144	337.74	0	32	18	14	32	31.868	17.478	25.572	19.109	61.125	37.1	0.0023	0.00158
chr10	134304342	134304343	4.63e-29	-1.3214	0.1181	665.209	0	35	18	17	34	62.844	48.707	55.978	27.491	57.257	16.73	7.43e-24	2.67e-24
chr10	134693717	134693718	5.02e-05	2.6031	0.642	96.7226	0.004785	28	14	14	17	92.099	97.254	94.676	10.04	25.393	6.28	0.0442	0.0331
chr10	134778332	134778333	2.84e-10	0.666	0.1056	375.531	0	36	19	17	36	60.264	70.405	65.053	16.531	62.333	15.84	2.1e-06	1.82e-06
chr10	134778339	134778340	8.93e-07	0.5231	0.1064	381.602	0	36	19	17	36	63.056	70.529	66.585	16.055	61.611	15.457	0.00198	0.00137
chr10	134778348	134778349	3.52e-06	0.4984	0.1075	381.417	0	36	19	17	36	65.097	72.592	68.636	15.879	61.833	16.751	0.0059	0.00418
chr10	134778401	134778402	2.14e-05	0.4497	0.1058	445.804	0	36	19	17	36	63.531	69.996	66.584	18.099	61.861	18.106	0.0236	0.0169
chr10	134778477	134778478	2.67e-05	0.3879	0.0924	508.518	0	36	19	17	36	61.017	65.754	63.254	18.46	73.972	15.552	0.0277	0.02
chr10	134778560	134778561	1.09e-08	0.4924	0.0861	454.24	0	36	19	17	36	56.589	64.762	60.449	16.464	80.944	16.563	5.07e-05	3.46e-05
chr10	134778590	134778591	1.67e-08	0.4731	0.0838	468.601	0	36	19	17	36	58.535	66.032	62.076	15.927	86.083	17.471	7.33e-05	4.58e-05
chr10	134778619	134778620	3.29e-05	0.3386	0.0815	504.098	0	36	19	17	36	62.033	67.156	64.452	15.836	95.333	16.322	0.0321	0.0234
chr10	134778648	134778649	2.3e-09	0.4839	0.081	531.687	0	36	19	17	36	61.543	68.195	64.684	16.359	96.889	15.915	1.3e-05	1.02e-05
chr10	134778665	134778666	8.35e-11	0.5428	0.0836	496.895	0	36	19	17	36	56.022	64.302	59.932	16.952	86.861	15.132	7.28e-07	7.4e-07
chr10	134778684	134778685	6.21e-09	0.5453	0.0938	435.549	0	36	19	17	36	57.627	64.899	61.061	16.875	71.417	13.445	3.13e-05	2.22e-05
chr10	134778698	134778699	4.19e-09	0.6312	0.1074	389.282	0	36	19	17	36	58.493	66.771	62.402	17.432	56.444	11.4	2.2e-05	1.67e-05
chr10	134778717	134778718	5.92e-09	0.5842	0.1004	509.733	0	36	19	17	36	57.418	64.345	60.689	19.726	61.444	14.143	2.99e-05	2.2e-05
chr10	134778720	134778721	2.07e-10	0.6423	0.101	465.074	0	36	19	17	36	57.051	63.985	60.326	18.735	61.361	14.317	1.6e-06	1.44e-06
chr10	134778733	134778734	1.4e-07	0.515	0.0978	455.432	0	36	19	17	36	58.261	64.162	61.047	17.946	65.111	14.66	0.000452	0.00029
chr10	134778750	134778751	2.15e-08	0.524	0.0936	508.319	0	36	19	17	36	58.366	65.599	61.781	18.404	71.306	14.278	9.08e-05	5.38e-05
chr10	134778767	134778768	1.04e-09	0.5137	0.0842	534.905	0	36	19	17	36	57.984	63.895	60.776	17.833	87.194	17.074	6.47e-06	4.97e-06
chr10	134778786	134778787	9.77e-10	0.4697	0.0768	641.072	0	36	19	17	36	58.906	64.368	61.486	17.823	104.5	20.525	6.2e-06	4.89e-06
chr10	134778800	134778801	2.13e-10	0.4919	0.0774	589.756	0	36	19	17	36	57.719	64.429	60.888	17.255	101.194	20.02	1.65e-06	1.44e-06
chr10	134778819	134778820	1.43e-05	0.3797	0.0875	530.025	0	36	19	17	36	60.23	63.91	61.968	17.653	80.778	15.955	0.0174	0.0128
chr10	134778855	134778856	8.32e-06	0.4383	0.0983	445.694	0	36	19	17	36	59.706	65.549	62.465	17.435	65.722	15.306	0.0116	0.00856
chr10	134778885	134778886	3.26e-10	0.5848	0.093	529.8	0	36	19	17	36	59.884	66.785	63.143	18.139	75.306	15.139	2.38e-06	1.88e-06
chr10	134778902	134778903	4.4e-11	0.5427	0.0824	588.173	0	36	19	17	36	57.219	63.738	60.298	18.072	91.333	17.244	4.23e-07	4.61e-07
chr10	134778921	134778922	4.01e-13	0.5385	0.0742	677.119	0	36	19	17	36	58.739	65.603	61.98	17.429	113.056	19.796	6.01e-09	6.6e-09
chr10	134779004	134779005	9.16e-08	0.3788	0.0709	619.383	0	36	19	17	36	62.964	67.195	64.962	16.08	124.806	21.146	0.000317	0.000203
chr10	134779023	134779024	1.2e-07	0.3795	0.0717	594.951	0	36	19	17	36	63.112	67.399	65.137	15.581	123.25	18.668	0.000399	0.000261
chr10	134779055	134779056	1.98e-08	0.4136	0.0737	472.169	0	36	19	17	36	62.594	68.787	65.518	13.859	118.111	18.802	8.49e-05	5.29e-05
chr10	134779058	134779059	1.36e-08	0.4287	0.0755	559.951	0	36	19	17	36	65.643	70.422	67.899	15.194	116.556	18.126	6.12e-05	4e-05
chr10	134779072	134779073	1.36e-07	0.4102	0.0778	508.557	0	36	19	17	36	68.526	72.916	70.599	13.401	113.778	16.304	0.00044	0.00029
chr10	134779105	134779106	1.24e-05	0.3674	0.0841	415.491	0	36	19	17	36	72.436	76.646	74.424	11.633	106.583	17.632	0.0157	0.0118
chr10	134779160	134779161	2.41e-06	0.388	0.0823	438.501	0	36	19	17	36	63.188	69.088	65.974	14.242	93.444	14.288	0.0044	0.00305
chr10	134779163	134779164	4.29e-05	0.3619	0.0885	360.295	0	36	19	17	36	71.338	75.479	73.293	11.95	93.028	14.411	0.0392	0.0289
chr10	134790769	134790770	6.88e-08	1.9091	0.3539	196.477	1.539e-12	36	19	17	26	93.052	95.407	94.164	12.524	43.639	11.689	0.000252	0.000162
chr10	134838595	134838596	1.04e-05	1.1463	0.26	192.939	6.505e-09	36	19	17	30	90.587	94.044	92.219	10.821	37.833	7.803	0.0139	0.0104
chr10	134926597	134926598	3.46e-05	-0.7547	0.1822	153.954	0.003486	28	15	13	28	96.459	92.823	94.771	4.779	139.571	35.903	0.0333	0.0244
chr10	134926722	134926723	4.61e-05	0.4335	0.1064	749.398	0	35	19	16	33	86.263	91.573	88.691	14.001	128.229	25.976	0.0412	0.0307
chr10	134926788	134926789	2.81e-05	0.7493	0.1789	293.183	0	36	19	17	35	94.105	96.974	95.46	7.288	107.5	20.973	0.0287	0.0208
chr10	135178849	135178850	2.28e-05	1.1619	0.2744	156.987	0.0002351	36	19	17	31	89.366	94.118	91.61	10.846	29.472	8.224	0.0247	0.0176
chr10	135260408	135260409	4.08e-06	0.537	0.1166	214.917	0.01602	36	19	17	36	79.509	85.43	82.305	6.44	80.556	22.706	0.00661	0.0047
chr10	135341443	135341444	4.7e-07	-1.1608	0.2304	308.421	0	36	19	17	25	13.315	4.301	9.058	12.331	59.917	20.157	0.0012	0.000851
chr10	135341525	135341526	1.24e-05	-0.9913	0.2268	269.007	0	35	19	16	29	12.471	5.691	9.371	12.225	55.114	15.499	0.0157	0.0118
chr11	490811	490812	2.1e-13	1.3266	0.1807	593.95	0	36	19	17	28	60.243	85.022	71.944	32.435	33.25	10.694	3.3e-09	2.59e-09
chr11	497696	497697	2.38e-09	1.6343	0.2738	165.379	3.109e-15	17	9	8	16	86.561	93.636	89.891	10.07	148.529	35.534	1.33e-05	1.37e-05
chr11	636079	636080	3.88e-07	-1.2072	0.2379	259.956	0	36	19	17	30	96.756	90.3	93.707	12.012	57.167	13.013	0.00103	0.00114
chr11	800629	800630	2.78e-07	2.2741	0.4426	202.471	0	36	19	17	18	90.791	98.538	94.449	14.276	33.417	9.848	0.000787	0.000926
chr11	882687	882688	3.11e-06	0.5393	0.1156	210.954	0.02082	36	19	17	36	66.004	75.419	70.45	9.042	50.861	9.122	0.00535	0.00627
chr11	886729	886730	4.27e-08	2.1046	0.3841	162.542	2.123e-08	36	19	17	22	91.23	98.271	94.555	11.88	41.917	11.4	0.000166	0.000181
chr11	926768	926769	7.82e-06	-0.9075	0.203	174.847	0.002273	36	19	17	35	88.031	82.498	85.418	9.788	29.972	7.193	0.0111	0.0134
chr11	1213480	1213481	2.48e-07	-0.6358	0.1232	405.774	0	36	19	17	36	90.981	83.555	87.474	10.418	98.417	23.848	0.000712	0.000871
chr11	1520615	1520616	4.14e-09	-0.9969	0.1696	301.214	0	36	19	17	36	96.766	93.209	95.086	7.525	117.667	22.37	2.18e-05	2.13e-05
chr11	1893506	1893507	3.66e-11	-0.9449	0.1428	702.232	0	36	19	17	31	79.377	65.209	72.686	30.521	50.389	17.175	3.55e-07	3.47e-07
chr11	1949090	1949091	4.54e-07	-0.9277	0.1839	216.272	1.049e-08	36	19	17	33	91.602	85.432	88.688	8.029	49.806	13.949	0.00117	0.00124
chr11	1949130	1949131	5.8e-07	-0.9475	0.1896	209.5	5.122e-08	35	18	17	34	90.517	84.215	87.456	9.449	44.8	11.277	0.00142	0.00152
chr11	2277718	2277719	1.3e-05	-0.5875	0.1348	872.465	0	30	15	15	27	77.483	65.253	71.368	32.046	57.733	20.32	0.0163	0.0182
chr11	2959086	2959087	7.06e-44	1.5371	0.1106	726.324	0	25	13	12	25	71.69	85.172	78.161	18.847	156.04	27.591	2.27e-38	2.17e-39
chr11	2959097	2959098	3.66e-71	1.5823	0.0887	1089.75	0	33	18	15	32	68.545	84.942	75.998	22.341	154.939	30.032	4.12e-65	2.25e-66
chr11	2959112	2959113	5.66e-20	-0.5975	0.0653	560.325	0	35	19	16	35	58.681	50.072	54.745	16.776	140.714	29.663	2.4e-15	8.72e-16
chr11	2959144	2959145	4.94e-83	-1.8236	0.0945	1626.65	0	32	16	16	28	48.294	28.636	38.465	35.847	129.906	37.035	1.11e-76	6.09e-78
chr11	2959155	2959156	1.08e-05	0.6652	0.1511	210.815	1.207e-09	31	15	16	29	92.882	95.211	94.084	3.934	129.387	39.433	0.0142	0.0164
chr11	2959170	2959171	1.65e-43	-1.1392	0.0824	845.103	0	33	17	16	33	52.514	33.809	43.445	27.791	123.121	41.076	4.64e-38	4.06e-39
chr11	2959377	2959378	3.97e-12	-1.049	0.1512	352.69	0	36	19	17	35	92.109	88.452	90.382	11.999	98.472	30.147	4.83e-08	4.07e-08
chr11	2959392	2959393	1.72e-15	-0.9186	0.1154	430.188	0	36	19	17	36	90.448	85.076	87.911	11.56	116.056	31.608	4.08e-11	2.36e-11
chr11	2959437	2959438	5.32e-11	-0.8165	0.1244	285.463	0	33	17	16	33	92.871	87.254	90.148	8.664	134.485	39.03	5e-07	4.59e-07
chr11	2959452	2959453	1.43e-08	-0.7917	0.1396	384.984	0	32	16	16	32	91.303	90.407	90.855	12.033	134.625	38.312	6.39e-05	6.77e-05
chr11	5617856	5617857	5.04e-05	-1.2946	0.3194	206.881	0	35	19	16	15	8.534	3.097	6.048	11.016	37.029	10.019	0.0443	0.0545
chr11	5617892	5617893	4.17e-06	-1.2362	0.2686	244.401	0	35	19	16	20	9.592	3.805	6.947	11.632	45.943	11.624	0.00669	0.0079
chr11	6592745	6592746	2.18e-06	-1.7659	0.3728	104.487	9.05e-06	17	8	9	16	78.216	58.33	67.688	21.433	19.294	3.804	0.00408	0.00487
chr11	8463916	8463917	3.05e-05	0.5086	0.122	650.313	0	36	19	17	31	35.532	46.961	40.929	27.794	39.639	7.724	0.0305	0.0373
chr11	8680469	8680470	3.28e-06	-0.9515	0.2045	183.376	6.366e-06	36	19	17	30	94.069	87.842	91.129	9.741	45.167	10.38	0.00559	0.00652
chr11	8751479	8751480	5.02e-07	1.3646	0.2715	224.374	1.11e-15	36	19	17	29	91.491	96.824	94.009	12.308	50.556	10.358	0.00126	0.00134
chr11	9115107	9115108	3.56e-06	1.6659	0.3594	139.658	8.844e-06	36	19	17	21	94.782	97.876	96.243	8.125	42.333	8.418	0.00595	0.00697
chr11	11820535	11820536	2.72e-07	-2.3606	0.4591	330.844	0	36	19	17	9	10.78	5.329	8.206	18.32	48.528	9.834	0.000774	0.000926
chr11	12031548	12031549	1.28e-05	0.6813	0.1561	163.543	0.9639	36	19	17	36	39.106	52.241	45.308	12.058	25.944	7.664	0.0161	0.0181
chr11	13983692	13983693	1.71e-06	-0.4507	0.0942	283.614	8.662e-11	36	19	17	36	67.585	59.789	63.904	12.251	68.722	11.034	0.00337	0.00398
chr11	16838671	16838672	3.68e-05	1.3152	0.3187	195.464	1.433e-12	36	19	17	27	92.325	97.308	94.678	11.579	37.528	9.741	0.035	0.0436
chr11	17032989	17032990	5.6e-08	-0.6895	0.1269	584.991	0	36	19	17	35	69.192	54.399	62.206	28.583	38.111	7.917	0.000212	0.000216
chr11	17739839	17739840	5.57e-05	-0.3759	0.0933	263.051	2.672e-07	36	19	17	36	53.951	42.869	48.718	11.82	65.806	14.869	0.0476	0.0576
chr11	19429327	19429328	1.23e-05	0.7941	0.1816	238.86	7.466e-12	36	19	17	35	90.041	93.921	91.873	8.911	66.306	11.15	0.0156	0.0178
chr11	32343837	32343838	1.55e-05	1.2945	0.2996	142.049	0.004455	36	19	17	29	89.818	95.096	92.31	10.177	30.528	6.381	0.0186	0.0211
chr11	32380410	32380411	1.23e-05	-0.4256	0.0973	223.797	0.02083	36	19	17	36	53.249	44.979	49.344	9.544	59.639	10.379	0.0156	0.0178
chr11	33680407	33680408	3.79e-05	-0.7815	0.1897	175.535	0.0025	36	19	17	34	93.698	90.391	92.136	6.104	56.028	13.652	0.0357	0.0445
chr11	35948808	35948809	5.15e-05	0.3103	0.0766	282.561	6.532e-08	36	19	17	36	59.249	64.588	61.77	9.122	103.917	18.198	0.045	0.0552
chr11	35993771	35993772	1.67e-06	0.8791	0.1835	219.049	1.273e-08	36	19	17	34	84.724	91.328	87.842	12.314	48.444	7.061	0.00329	0.00395
chr11	43094781	43094782	3.92e-06	-0.5541	0.1201	314.919	0	36	19	17	35	61.183	46.644	54.317	19.4	41.167	9.278	0.00639	0.00754
chr11	44330075	44330076	3.34e-05	-0.4235	0.1021	214.398	0.09945	36	19	17	36	51.796	44.03	48.129	8.611	56.417	13.274	0.0325	0.04
chr11	47378396	47378397	3.11e-20	1.052	0.1142	1141.22	0	36	19	17	30	44.638	60.975	52.353	38.682	58.778	12.019	1.34e-15	5.47e-16
chr11	47378936	47378937	1.42e-06	-0.901	0.1868	266.206	0	36	19	17	34	95.915	92.642	94.369	10.041	83.778	13.643	0.0029	0.00342
chr11	47528927	47528928	4.02e-05	0.9616	0.2342	149.041	0.01984	34	18	16	32	8.481	19.379	13.609	9.818	25.559	6.482	0.0372	0.0463
chr11	57004340	57004341	4.69e-05	0.6099	0.1498	182.207	0.1596	35	19	16	35	32.976	44.883	38.419	12.556	31.286	7.222	0.0419	0.0512
chr11	58101789	58101790	5.41e-05	1.0762	0.2666	136.67	0.238	36	19	17	33	85.734	92.879	89.108	8.274	24.278	7.55	0.0466	0.0573
chr11	58598348	58598349	3.1e-06	0.6633	0.1422	231.01	3.327e-07	35	19	16	35	34.739	43.733	38.851	15.122	35.2	8.032	0.00535	0.00627
chr11	58598355	58598356	1.4e-05	0.6208	0.1429	243.758	2.777e-09	35	19	16	35	45.141	53.086	48.773	16.939	33.657	8.626	0.0172	0.0194
chr11	58598362	58598363	3.46e-07	0.7864	0.1543	209.479	6.006e-05	34	19	15	34	39.009	49.438	43.61	15.047	32.941	8.116	0.000939	0.00108
chr11	58598372	58598373	9.5e-06	0.715	0.1615	212.276	1.525e-06	33	18	15	33	43.216	52.457	47.417	16.804	31.03	8.833	0.0129	0.0154
chr11	61404140	61404141	8.8e-06	-0.5728	0.1289	216.302	0.0006035	36	19	17	36	75.173	66.641	71.144	11.033	43.028	10.872	0.0122	0.0146
chr11	65917775	65917776	3.5e-07	0.5072	0.0996	214.344	0.1142	36	19	17	36	44.554	53.985	49.008	9.099	56.861	9.859	0.000948	0.00108
chr11	66137227	66137228	3.86e-05	-1.4166	0.3442	95.0993	0.7229	30	15	15	23	94.871	88.34	91.606	7.576	23.767	6.095	0.0362	0.0449
chr11	66362959	66362960	5.52e-10	-0.9342	0.1506	531.207	0	36	19	17	29	53.623	37.624	46.068	33.789	29.972	7.74	3.81e-06	3.89e-06
chr11	67476963	67476964	6.73e-06	0.9416	0.2091	207.623	6.086e-09	36	19	17	33	92.629	95.539	94.003	7.441	69.25	14.61	0.00984	0.0117
chr11	68339197	68339198	1.19e-05	0.891	0.2034	258.427	0	36	19	17	34	92.88	94.909	93.838	9.2	63.667	9.737	0.0152	0.0176
chr11	68612870	68612871	3.07e-05	0.6489	0.1557	287.436	0	36	19	17	36	89.175	92.059	90.537	9.591	77.611	13.99	0.0306	0.0373
chr11	68638093	68638094	8.48e-10	-0.79	0.1288	402.934	0	36	19	17	35	57.391	47.128	52.545	24.432	37.972	9.391	5.45e-06	5.5e-06
chr11	68638100	68638101	3.16e-09	-0.7352	0.1241	332.341	0	36	19	17	36	56.297	46.505	51.673	20.511	39.722	9.34	1.71e-05	1.69e-05
chr11	68638119	68638120	5.56e-08	-0.6619	0.1219	375.611	0	36	19	17	36	55.494	46.681	51.332	21.701	41.5	10.208	0.000211	0.000216
chr11	68782211	68782212	4.54e-05	0.4152	0.1018	262.98	6.317e-08	36	19	17	36	51.251	60.709	55.717	11.834	59.944	16.68	0.0408	0.0508
chr11	68986617	68986618	1.25e-05	0.5773	0.1321	272.61	2.22e-16	33	18	15	33	91.409	94.313	92.729	9.845	141.879	34.889	0.0158	0.0179
chr11	69061842	69061843	2.45e-05	1.0794	0.2558	192.838	1.394e-10	32	17	15	29	86.556	93.027	89.589	12.701	33.219	9.387	0.0259	0.0321
chr11	69239753	69239754	8.71e-07	1.4086	0.2864	181.099	2.62e-08	36	19	17	29	90.357	96.192	93.113	9.799	34.583	6.087	0.00194	0.00215
chr11	69867046	69867047	4.52e-05	1.3239	0.3246	149.931	0.001218	36	19	17	31	91.937	97.015	94.335	8.422	39.111	8.39	0.0406	0.0508
chr11	70858653	70858654	5.66e-05	0.7215	0.1792	240.578	7.508e-12	36	19	17	34	89.831	93.677	91.647	8.592	66.944	18.456	0.0481	0.0581
chr11	71098869	71098870	1.05e-23	2.1069	0.2099	198.871	0	18	8	10	18	81.653	93.546	88.26	10.244	170.944	19.83	6.55e-19	2.15e-19
chr11	72855086	72855087	5.49e-05	-0.5722	0.1419	194.658	0.0305	36	19	17	36	89.631	84.621	87.265	5.223	68	14.283	0.0471	0.0573
chr11	73660512	73660513	8.73e-06	0.3357	0.0755	363.874	0	36	19	17	36	45.266	51.695	48.302	11.394	101.583	18.099	0.0121	0.0146
chr11	76368490	76368491	4.03e-07	0.8021	0.1583	432.682	0	35	19	16	31	32.065	35.362	33.573	26.609	33.4	9.271	0.00106	0.00115
chr11	76368494	76368495	2.46e-09	0.9103	0.1526	560.678	0	35	19	16	33	51.211	51.451	51.32	33.119	34.714	9.288	1.36e-05	1.37e-05
chr11	76368509	76368510	2.87e-06	0.6801	0.1453	570.228	0	35	19	16	34	55.846	53.467	54.758	32.045	36.657	10.209	0.00505	0.00598
chr11	76368527	76368528	2.36e-06	0.6793	0.1439	533.211	0	35	19	16	34	59.39	57.201	58.389	30.668	37.829	9.556	0.00432	0.00518
chr11	78614532	78614533	5.75e-05	1.3015	0.3235	100.173	0.1064	20	9	11	20	37.431	53.89	46.483	17.734	18.85	3.774	0.0486	0.0585
chr11	78614538	78614539	2.79e-05	1.4199	0.3389	89.968	0.3486	19	8	11	19	32.681	47.075	41.014	18.214	18.526	3.747	0.0285	0.035
chr11	78777456	78777457	9.05e-06	0.79	0.178	235.469	3.22e-10	36	19	17	36	89.797	93.328	91.465	9.066	67.583	11.522	0.0124	0.0149
chr11	80918991	80918992	4.08e-05	1.057	0.2576	151.424	0.006797	35	19	16	30	85.802	93.847	89.48	11.34	31.457	8.354	0.0376	0.0465
chr11	87249223	87249224	4.64e-05	0.622	0.1527	175.074	0.4197	36	19	17	36	80.635	87.548	83.899	6.76	46.111	7.577	0.0414	0.0512
chr11	92697590	92697591	4.28e-06	0.5754	0.1252	201.041	0.07781	36	19	17	36	65.083	76.982	70.702	9.748	46.389	9.075	0.00682	0.00798
chr11	101591325	101591326	1.77e-07	0.8581	0.1643	228.003	1.755e-08	36	19	17	36	87.855	92.779	90.18	8.956	67.5	11.616	0.000541	0.00064
chr11	114478215	114478216	5.17e-46	-1.5649	0.1099	1134	0	31	15	16	23	33.481	17.587	25.277	34.968	138.871	33.466	1.94e-40	2.12e-41
chr11	116087912	116087913	3.44e-07	0.6811	0.1336	952.943	0	36	19	17	27	18.159	29.037	23.296	30.635	52.444	12.136	0.000938	0.00108
chr11	116087926	116087927	1.29e-07	0.6985	0.1323	865.488	0	36	19	17	32	19.608	31.822	25.376	30.412	50.972	12.07	0.000421	0.00048
chr11	116087948	116087949	1.07e-05	0.6342	0.144	692.674	0	36	19	17	35	18.932	29.338	23.846	28.026	45.806	11.6	0.0141	0.0164
chr11	116661407	116661408	1.56e-05	-0.5455	0.1263	205.529	0.03028	36	19	17	36	74.693	65.984	70.58	9.486	47.25	12.8	0.0187	0.0211
chr11	117678333	117678334	2.8e-06	0.8005	0.1709	179.85	0.01909	36	19	17	36	5.255	10.742	7.846	5.81	71.139	17.62	0.00496	0.00595
chr11	118559924	118559925	7.18e-07	-0.484	0.0977	400.45	0	36	19	17	36	57.197	52.069	54.776	18.426	63.278	17.387	0.00168	0.0018
chr11	118559947	118559948	5.6e-11	-0.6388	0.0975	509.402	0	36	19	17	36	59.523	51.541	55.754	21.575	64.639	17.902	5.22e-07	4.59e-07
chr11	118559962	118559963	9e-10	-0.6051	0.0988	445.834	0	36	19	17	36	65.301	57.313	61.529	19.12	64.861	16.854	5.73e-06	5.54e-06
chr11	118559966	118559967	1.32e-08	-0.5548	0.0976	426.411	0	36	19	17	36	52.954	45.302	49.341	18.887	64	17.039	5.98e-05	6.5e-05
chr11	118559981	118559982	4.78e-08	-0.5449	0.0998	463.589	0	36	19	17	36	64.725	56.974	61.065	19.3	62.556	16.351	0.000184	0.000196
chr11	118559987	118559988	1.42e-12	-0.7742	0.1093	458.27	0	36	19	17	33	76.823	66.522	71.958	18.57	62.417	16.263	1.89e-08	1.59e-08
chr11	118559998	118559999	5.69e-10	-0.6554	0.1057	409.517	0	36	19	17	36	71.619	62.038	67.095	17.988	62.278	17.152	3.89e-06	3.89e-06
chr11	118560006	118560007	2.11e-08	-0.5691	0.1016	414.546	0	36	19	17	36	65.338	56.901	61.354	17.906	61.667	17.327	8.96e-05	9.63e-05
chr11	119617322	119617323	4.15e-07	1.5549	0.3072	237.875	0	36	19	17	26	89.614	95.738	92.506	13.272	40.222	8.589	0.00108	0.00116
chr11	119933021	119933022	2.71e-05	-0.5424	0.1292	226.524	2.08e-05	36	19	17	36	68.413	59.015	63.975	13.341	38.583	11.256	0.028	0.0344
chr11	119970433	119970434	2.61e-06	1.2924	0.275	154.219	0.00122	36	19	17	30	87.862	95.028	91.246	8.97	30.417	7.109	0.00469	0.00563
chr11	121612960	121612961	5.54e-06	0.5445	0.1199	208.526	0.0293	36	19	17	36	79.001	85.936	82.276	7.17	72.722	12.37	0.00842	0.00975
chr11	122234754	122234755	6.38e-07	1.6834	0.3381	169.854	1.034e-06	36	19	17	30	91.064	97.286	94.002	9.673	37.083	6.212	0.00153	0.00164
chr11	124788965	124788966	3.88e-07	1.6841	0.3318	136.467	0.001373	36	19	17	25	89.506	95.723	92.442	12.093	26.861	4.935	0.00103	0.00114
chr11	125972462	125972463	9.83e-06	0.9011	0.2038	212.101	2.241e-07	36	19	17	36	83.957	90.168	86.89	10.108	40.694	8.915	0.0133	0.0155
chr11	126320504	126320505	1.03e-05	-1.2234	0.2773	236.361	0	36	19	17	24	96.785	88.982	93.101	12.989	38.361	8.533	0.0137	0.016
chr11	126618376	126618377	1.76e-06	0.5091	0.1065	309.482	1.11e-16	36	19	17	36	61.659	70.934	66.039	14.139	58.389	11.772	0.00344	0.00402
chr11	128685284	128685285	2.54e-05	-0.4676	0.111	225.833	0.001105	36	19	17	36	44.859	37.584	41.424	13.479	50.083	10.258	0.0266	0.0326
chr11	128685313	128685314	1.59e-05	-0.4434	0.1027	221.207	0.01857	36	19	17	36	50.781	42.186	46.722	12.145	56.556	11.221	0.019	0.0213
chr11	128685333	128685334	1.75e-05	-0.4459	0.1038	268.45	2.602e-09	36	19	17	36	65.579	56.479	61.282	12.872	58.278	11.486	0.0204	0.0231
chr11	130301605	130301606	1.14e-05	0.4455	0.1015	430.432	0	36	19	17	36	39.867	53.126	46.128	20.641	57.222	9.36	0.0148	0.0172
chr11	130405496	130405497	2.9e-05	-0.6342	0.1517	302.938	0	36	19	17	36	26.644	23.04	24.942	17.292	41.333	8.556	0.0294	0.0361
chr11	130484449	130484450	4.7e-05	1.314	0.3228	168.698	2.012e-07	36	19	17	26	92.437	96.208	94.218	8.658	38	6.702	0.0419	0.0512
chr11	131324974	131324975	4.42e-06	-1.7392	0.3789	112.065	0.1001	36	19	17	22	97.723	91.695	94.877	5.267	28.167	6.125	0.00701	0.00813
chr11	131454758	131454759	4.97e-06	0.5699	0.1248	228.828	1.105e-05	36	19	17	36	73.524	82.984	77.991	10.074	54.361	12.131	0.00772	0.009
chr11	132437948	132437949	3.09e-05	-0.5718	0.1372	406.255	0	36	19	17	35	52.533	37.009	45.202	27.387	31.861	7.019	0.0307	0.0373
chr11	133809637	133809638	5.12e-06	-0.6332	0.1389	260.806	6.586e-12	36	19	17	36	94.513	91.113	92.907	9.474	124.028	22.282	0.00792	0.00913
chr11	134027913	134027914	9.71e-06	0.9866	0.223	215.058	9.185e-12	36	19	17	31	93.605	96.302	94.879	7.746	66.917	12.145	0.0131	0.0155
chr11	134029501	134029502	5.48e-05	-1.0458	0.2592	198.634	6.671e-10	36	19	17	32	97.467	94.544	96.086	8.095	73.25	17.341	0.0471	0.0573
chr11	134721654	134721655	2.54e-05	-0.4986	0.1184	291.284	0	24	11	13	24	90.153	87.085	88.491	9.163	151.583	30.676	0.0266	0.0326
chr11	134721876	134721877	3.25e-10	0.6933	0.1103	181.668	2.339e-10	20	10	10	20	75.445	85.153	80.299	9.989	135.65	31.371	2.38e-06	2.5e-06
chr11	134721879	134721880	3.16e-08	0.6701	0.1211	181.734	1.52e-11	20	10	10	20	82.341	89.28	85.811	8.6	134.95	31.435	0.000128	0.000139
chr12	313095	313096	4.75e-05	-0.887	0.218	204.958	4.43e-09	35	19	16	30	16.513	8.887	13.027	10.925	37.057	10.759	0.0422	0.0515
chr12	740071	740072	3.47e-05	-1.0441	0.2522	183.088	1.245e-11	28	14	14	24	32.534	17.596	25.065	20.73	20.964	4.29	0.0334	0.04
chr12	740087	740088	2.58e-06	-1.0782	0.2293	248.778	0	30	15	15	24	39.057	23.789	31.423	26.753	20.767	4.659	0.00465	0.00564
chr12	2127348	2127349	2.3e-05	-0.7015	0.1657	312.282	0	36	19	17	36	94.953	89.57	92.411	9.721	80.694	11.171	0.0248	0.0295
chr12	2127383	2127384	1.67e-09	-2.8367	0.4706	232.615	0	36	19	17	16	3.454	0.839	2.219	9.353	81.861	14.203	9.84e-06	9.31e-06
chr12	2127740	2127741	5.68e-06	-0.5396	0.1189	276.898	1.373e-13	36	19	17	35	88.14	82.566	85.508	9.83	76.833	15.417	0.00859	0.0106
chr12	2848974	2848975	3.33e-07	2.4621	0.4824	81.0943	0.08731	20	11	9	17	76.327	93.278	83.955	14.137	19.55	4.186	0.000917	0.00116
chr12	6128126	6128127	1.77e-07	1.7491	0.3349	146.016	0.0008829	34	18	16	29	86.639	96.461	91.261	11.134	29.294	7.116	0.000541	0.000681
chr12	6900359	6900360	8.25e-06	1.0279	0.2306	272.099	0	36	19	17	33	90.403	94.461	92.319	12.438	49.25	12.316	0.0115	0.014
chr12	7793379	7793380	5.24e-05	-0.3934	0.0973	221.821	0.04042	36	19	17	36	38.98	31.672	35.529	10.477	68.833	16.092	0.0456	0.0558
chr12	9268379	9268380	5.35e-07	1.0481	0.2091	224.72	6.087e-12	36	19	17	34	91.171	94.961	92.96	9.509	54.222	8.728	0.00133	0.00166
chr12	11231893	11231894	1.11e-05	2.7481	0.6253	113.312	2.516e-08	22	10	12	15	87.171	96.112	92.048	20.751	29.182	10.541	0.0145	0.0172
chr12	11700275	11700276	3.01e-11	-0.7021	0.1056	1527.65	0	36	19	17	26	78.342	68.304	73.602	34.423	73.25	34.419	3.01e-07	4.2e-07
chr12	11700277	11700278	1.02e-11	-0.7171	0.1054	1552.83	0	36	19	17	28	78.239	67.986	73.398	34.338	73.583	34.935	1.13e-07	1.9e-07
chr12	11700284	11700285	2.26e-11	-0.6981	0.1044	1538.82	0	36	19	17	32	78.745	68.386	73.854	34.222	74.639	35.409	2.34e-07	3.61e-07
chr12	11700292	11700293	1.2e-09	-0.6285	0.1034	1566.34	0	36	19	17	34	78.104	67.85	73.262	34.391	76	35.278	7.38e-06	7.06e-06
chr12	11700303	11700304	6.29e-10	-0.6352	0.1027	1639.24	0	36	19	17	30	78.667	68.138	73.695	34.648	77.056	35.566	4.22e-06	4.39e-06
chr12	11700321	11700322	7.76e-12	-0.6996	0.1022	1593.64	0	36	19	17	31	78.385	68.123	73.539	33.702	78.639	35.384	8.81e-08	1.73e-07
chr12	11700329	11700330	6.75e-11	-0.6525	0.1	1527.77	0	36	19	17	33	77.005	67.114	72.334	33.023	77.778	34.578	6.17e-07	7.54e-07
chr12	11700343	11700344	2.39e-07	-0.5163	0.0999	1370.08	0	36	19	17	36	73.932	65.722	70.055	32.43	73.611	31.355	0.000692	0.00086
chr12	19936611	19936612	2.04e-06	0.6849	0.1442	237.966	7.275e-08	36	19	17	36	67.988	76.888	72.191	13.509	39.972	9.449	0.00386	0.00473
chr12	22699716	22699717	1.78e-05	3.77	0.8787	92.7575	0.01137	34	17	17	14	93.065	98.96	96.012	9.587	22.441	5.663	0.0207	0.0246
chr12	25957039	25957040	1.23e-05	0.3429	0.0784	296.548	1.174e-10	36	19	17	36	67.221	74.041	70.441	8.472	110.917	16.795	0.0156	0.0183
chr12	26492184	26492185	2.3e-06	1.5977	0.3382	174.644	1.611e-10	35	18	17	24	87.721	96.416	91.944	15.167	25.286	5.737	0.00426	0.00515
chr12	27932477	27932478	1.77e-05	0.4194	0.0977	210.148	0.328	36	19	17	36	39.705	46.576	42.95	9.133	61.861	10.855	0.0206	0.0246
chr12	29945124	29945125	7.52e-07	0.8493	0.1717	355.145	0	36	19	17	36	93.063	96.017	94.458	9.535	108.778	28.283	0.00174	0.00205
chr12	30996909	30996910	2.07e-06	1.1231	0.2366	173.836	0.0002784	36	19	17	35	91.408	95.704	93.437	9.397	53.167	12.589	0.00391	0.00473
chr12	31405314	31405315	2.02e-06	0.4185	0.0881	320.484	3.331e-16	36	19	17	36	52.854	60.464	56.447	13.107	76.75	20.614	0.00383	0.00473
chr12	31405332	31405333	5.77e-09	0.4881	0.0838	327.8	1.11e-16	36	19	17	36	53.462	61.145	57.09	12.749	84.417	22.464	2.94e-05	3.07e-05
chr12	31405353	31405354	3.61e-07	0.4291	0.0843	327.827	1.11e-16	36	19	17	36	57.76	63.787	60.606	12.615	86.944	22.684	0.000971	0.00122
chr12	31405359	31405360	3.4e-06	0.3961	0.0853	335.166	0	36	19	17	36	59.003	64.747	61.715	12.671	85.278	21.985	0.00574	0.00667
chr12	31405369	31405370	7.8e-06	0.3698	0.0827	310.658	1.16e-13	36	19	17	36	58.081	63.115	60.458	11.74	88.639	22.46	0.0111	0.0135
chr12	31405467	31405468	1.76e-05	0.3339	0.0778	347.818	0	36	19	17	36	44.092	50.632	47.18	11.95	97.056	20.315	0.0205	0.0246
chr12	31405474	31405475	1.08e-05	0.3469	0.0788	356.739	0	36	19	17	36	57.971	63.879	60.761	12.251	97.417	20.69	0.0142	0.0169
chr12	31405481	31405482	1.72e-05	0.3395	0.079	349.972	0	36	19	17	36	57.456	62.519	59.847	11.901	96.139	20.212	0.0202	0.0246
chr12	31884655	31884656	4.15e-06	-0.843	0.1831	161.073	0.3521	34	19	15	34	77.591	64.496	71.814	11.973	27.088	6.815	0.00669	0.00786
chr12	37937628	37937629	2.51e-05	0.6564	0.1558	186.732	0.07523	35	19	16	35	67.068	73.692	70.096	10.621	35.914	8.452	0.0264	0.031
chr12	41221945	41221946	1.95e-05	-0.4182	0.0979	280.469	1.425e-10	36	19	17	36	26.636	19.18	23.115	9.411	85.389	15.808	0.0221	0.0263
chr12	48745837	48745838	1.86e-05	0.6609	0.1544	254.925	2.539e-12	36	19	17	36	89.351	92.752	90.957	8.624	76.639	9.541	0.0213	0.0253
chr12	52641253	52641254	1.15e-05	-5.9438	1.3547	77.5948	0.01397	36	19	17	6	2.915	0.261	1.662	7.885	37.222	7.322	0.0149	0.0176
chr12	53075482	53075483	2.47e-05	-0.4135	0.0981	211.073	0.3069	36	19	17	36	35.932	29.105	32.708	7.779	70.111	13.086	0.0261	0.031
chr12	54429403	54429404	5.93e-05	-1.0033	0.2498	141.911	0.03337	36	19	17	29	94.219	88.611	91.571	6.81	32.417	8.722	0.0497	0.0608
chr12	57188690	57188691	2.12e-07	-0.3752	0.0723	256.388	2.341e-05	34	17	17	34	79.508	74.294	76.901	5.901	154.618	21.703	0.000628	0.000791
chr12	57188692	57188693	3.04e-06	-0.3406	0.073	254.104	3.831e-05	34	17	17	34	80.026	75.372	77.699	5.831	155.147	22.729	0.00528	0.0063
chr12	57579420	57579421	3.28e-05	-1.0852	0.2613	180.587	2.183e-07	36	19	17	31	96.371	92.171	94.388	9.309	45.861	10.934	0.032	0.0382
chr12	64216604	64216605	7.5e-06	0.967	0.2159	326.857	0	36	19	17	32	94.062	96.586	95.254	10.204	66.222	10.879	0.0107	0.0133
chr12	64938269	64938270	1.03e-07	1.109	0.2084	233.58	4.899e-13	36	19	17	34	90.493	95.314	92.77	10.521	58.833	15.089	0.000348	0.000425
chr12	71148135	71148136	3.03e-06	0.5602	0.12	388.694	0	36	19	17	36	79.11	82.999	80.946	16.029	68.667	12.299	0.00527	0.0063
chr12	73267135	73267136	1.62e-10	0.8222	0.1286	785.523	0	36	19	17	30	54.813	75.468	64.567	33.766	41.111	7.96	1.31e-06	1.39e-06
chr12	77417567	77417568	4.1e-05	-1.2206	0.2976	112.076	5.787e-08	17	11	6	14	67.751	47.288	60.529	26.157	18.706	2.756	0.0377	0.0461
chr12	77417597	77417598	2.24e-05	-1.181	0.2786	124.588	1.676e-07	19	10	9	18	71.133	58.569	65.182	23.382	19.737	3.798	0.0244	0.0295
chr12	89675002	89675003	1.41e-10	-1.0773	0.1679	338.248	0	35	18	17	35	36.158	21.249	28.917	22.366	31.429	7.37	1.16e-06	1.31e-06
chr12	96617873	96617874	3.93e-06	-0.5629	0.122	392.118	0	36	19	17	36	76.426	65.832	71.423	19.722	49.944	8.12	0.0064	0.00757
chr12	96617885	96617886	2.75e-05	-0.5122	0.1222	364.862	0	36	19	17	36	75.419	64.416	70.223	19.289	49.111	7.49	0.0283	0.0331
chr12	97304436	97304437	1.35e-10	0.6303	0.0982	457.679	0	36	19	17	36	50.88	62.556	56.394	21.706	66.25	8.633	1.12e-06	1.31e-06
chr12	97865876	97865877	4.46e-05	0.9215	0.2257	278.623	0	36	19	17	30	90.905	96.155	93.384	12.188	53.611	9.213	0.0402	0.049
chr12	101062672	101062673	7.1e-06	-0.3403	0.0758	241.558	0.02325	36	19	17	36	61.278	53.775	57.735	7.528	101.528	22.958	0.0103	0.0128
chr12	102191730	102191731	6.86e-06	1.7171	0.3818	138.031	9.817e-05	36	19	17	25	94.202	98.42	96.194	8.318	40.778	8.107	0.01	0.0126
chr12	104163219	104163220	2.52e-05	0.5883	0.1397	232.228	1.175e-06	36	19	17	36	76.919	84.369	80.437	10.998	53.389	11.243	0.0265	0.031
chr12	104990681	104990682	3.32e-08	-0.8522	0.1543	264.529	3.009e-14	36	19	17	36	95.653	90.957	93.435	8.742	103.556	17.533	0.000133	0.000146
chr12	111050500	111050501	3.39e-08	1.7639	0.3195	146.348	0.001229	36	19	17	30	92.442	96.844	94.521	7.817	37.944	6.824	0.000135	0.000146
chr12	112993853	112993854	4.73e-07	0.5196	0.1032	355.984	0	36	19	17	36	69.392	78.631	73.754	14.699	69.639	11.753	0.0012	0.00151
chr12	115825501	115825502	5.25e-05	0.5057	0.125	211.771	0.005127	36	19	17	36	71.934	78.559	75.062	9.501	51.167	9.53	0.0456	0.0558
chr12	116930666	116930667	6.84e-07	1.6866	0.3396	153.802	1.781e-05	36	19	17	26	91.485	97.248	94.206	8.566	33.361	9.634	0.00162	0.00201
chr12	120538826	120538827	3.73e-07	-1.9692	0.3875	190.851	3.064e-14	34	18	16	22	97.429	82.751	90.522	17.886	28.029	7.167	0.000999	0.00122
chr12	121087482	121087483	1.05e-05	0.6094	0.1383	206.901	0.0009259	36	19	17	35	8.885	13.086	10.869	5.398	80.528	19.886	0.0139	0.0168
chr12	121087777	121087778	1.01e-14	0.8172	0.1056	275.355	2.512e-10	36	19	17	36	34.965	48.697	41.449	15.371	59.361	14.746	2.04e-10	2.81e-10
chr12	121087813	121087814	1.35e-06	0.5916	0.1224	234.055	1.159e-05	36	19	17	36	45.026	52.876	48.733	14.461	41.75	11.86	0.00279	0.00336
chr12	121087815	121087816	4.13e-05	0.5105	0.1245	263.539	1.32e-10	36	19	17	36	40.099	45.985	42.879	15.77	41	11.854	0.038	0.0461
chr12	123104323	123104324	2.3e-05	2.0296	0.4794	105.915	0.00498	33	19	14	19	92.383	98.074	94.798	9.8	21.394	4.663	0.0248	0.0295
chr12	125003089	125003090	5.55e-05	0.5108	0.1267	187.425	0.5683	36	19	17	36	53.746	61.701	57.502	10.008	38.278	9.864	0.0475	0.0574
chr12	125028153	125028154	1.51e-05	-1.2952	0.2993	112.294	0.01001	23	12	11	22	81.594	71.984	76.998	14.914	19.87	4.17	0.0182	0.0222
chr12	125325171	125325172	5.55e-05	1.6307	0.4045	170.484	3.736e-11	36	19	17	20	94.722	97.468	96.018	9.468	34.139	8.401	0.0475	0.0574
chr12	127103725	127103726	9.25e-07	1.3657	0.2783	175.34	6.297e-05	36	19	17	34	89.21	95.354	92.111	9.324	39.472	9.419	0.00204	0.00238
chr12	129056991	129056992	9.4e-06	-0.6602	0.149	218.09	1.964e-06	36	19	17	35	93.275	89.306	91.401	7.65	88.278	26.082	0.0128	0.0154
chr12	129298779	129298780	2.56e-05	0.3368	0.08	396.652	0	36	19	17	36	71.985	77.801	74.731	10.1	120.306	32.618	0.0268	0.0311
chr12	129551678	129551679	9.39e-07	0.728	0.1484	211.838	4.26e-05	36	19	17	35	84.783	92.216	88.293	7.059	68.111	14.995	0.00207	0.00238
chr12	129551685	129551686	2.88e-06	0.7423	0.1586	219.247	1.411e-07	36	19	17	33	87.564	93.069	90.163	6.844	68.75	14.822	0.00507	0.00619
chr12	129551814	129551815	1.07e-09	0.8374	0.1373	297.543	0	36	19	17	36	83.204	91.851	87.287	11.211	73.806	16.225	6.65e-06	6.62e-06
chr12	129551820	129551821	2e-16	1.1048	0.1344	372.438	0	36	19	17	36	79.837	92.064	85.611	14.789	74.583	16.877	5.17e-12	7.44e-12
chr12	129551828	129551829	8.86e-17	0.9984	0.12	371.871	0	36	19	17	36	76.102	89.05	82.216	15.261	75.167	18.104	2.37e-12	4.95e-12
chr12	129551841	129551842	1.78e-10	0.8032	0.1259	319.049	0	36	19	17	36	80.182	90.177	84.902	12.082	75.667	17.749	1.42e-06	1.42e-06
chr12	129732011	129732012	1.63e-05	0.4739	0.11	198.891	0.4394	36	19	17	36	79.471	84.704	81.942	6.108	82.056	15.392	0.0194	0.0237
chr12	129734763	129734764	5.35e-05	0.3449	0.0854	253.91	5.769e-05	36	19	17	36	55.401	61.709	58.38	8.868	79.583	16.233	0.0463	0.0563
chr12	130023535	130023536	5.74e-10	-0.6874	0.1109	428.369	0	36	19	17	36	83.468	76.345	80.105	13.844	77.639	18.331	3.91e-06	4.28e-06
chr12	130324734	130324735	1.25e-07	0.8683	0.1642	223.95	6.258e-08	36	19	17	35	86.97	93.904	90.244	8.683	67.5	11.555	0.000411	0.000497
chr12	130520711	130520712	3.14e-05	0.4518	0.1085	268.935	4.916e-10	36	19	17	36	72.861	79.687	76.084	10.892	67.917	12.353	0.031	0.0369
chr12	130527697	130527698	7.42e-17	1.1249	0.1349	640.612	0	31	17	14	31	89.824	93.191	91.345	14.824	161.484	24.455	2.03e-12	4.95e-12
chr12	130527801	130527802	7.85e-06	0.5289	0.1184	951.77	0	35	18	17	32	84.68	88.995	86.776	20.616	125.971	32.061	0.0111	0.0135
chr12	130527865	130527866	3.34e-06	-0.5014	0.1078	270.575	2e-10	36	19	17	36	91.697	88.129	90.012	5.661	133.833	22.617	0.00567	0.00665
chr12	130747596	130747597	7.08e-09	0.7881	0.1361	458.471	0	36	19	17	36	86.127	89.062	87.513	15.296	74.333	13.249	3.51e-05	3.44e-05
chr12	130766992	130766993	8.44e-10	0.6328	0.1031	364.947	0	36	19	17	36	62.521	76.205	68.983	16.076	64.944	10.637	5.44e-06	5.54e-06
chr12	130767005	130767006	3.13e-06	0.4532	0.0972	368.721	0	36	19	17	36	47.408	58.807	52.791	17.356	61.694	9.818	0.00538	0.00635
chr12	130767019	130767020	2.25e-08	0.5761	0.103	408.797	0	36	19	17	36	51.925	67.616	59.335	20.16	56.278	8.821	9.49e-05	0.000105
chr12	130767141	130767142	5.68e-07	0.6666	0.1333	268.598	8.396e-13	36	19	17	36	42.153	59.491	50.34	18.049	33.028	8.213	0.00139	0.00171
chr12	131198596	131198597	7.4e-07	-0.527	0.1065	237.872	7.01e-05	36	19	17	36	33.271	24.442	29.102	10.095	64.306	17.409	0.00172	0.00205
chr12	131212966	131212967	9.09e-06	0.8172	0.1841	221.111	1.358e-09	36	19	17	36	91.247	95.732	93.365	7.965	69.389	20.471	0.0125	0.0152
chr12	131237744	131237745	2.91e-05	-0.5596	0.1339	247.384	4.85e-09	36	19	17	36	82.051	76.092	79.237	10.169	49.944	10.014	0.0295	0.0346
chr12	131237748	131237749	7.34e-07	-0.6351	0.1282	264.17	2.701e-11	36	19	17	36	80.216	72.785	76.707	11.555	49.917	9.984	0.00171	0.00205
chr12	131677843	131677844	4.47e-05	-0.6286	0.154	191.136	0.008308	36	19	17	36	88.763	82.371	85.745	9.858	52.25	12.82	0.0403	0.049
chr12	132069748	132069749	1.94e-06	-0.5621	0.1181	370.572	0	36	19	17	36	90.154	83.535	87.028	15.724	113.389	39.144	0.0037	0.00471
chr12	132111769	132111770	1.01e-05	-0.7763	0.1758	258.134	0	36	19	17	29	7.043	4.334	5.763	6.77	83.111	31.47	0.0135	0.0163
chr12	132111871	132111872	2.09e-05	-0.7607	0.1788	218.768	4.661e-11	36	19	17	29	6.503	3.085	4.889	4.554	92.167	35.819	0.0232	0.0278
chr12	132276584	132276585	6.44e-09	1.2119	0.2088	270.669	0	36	19	17	34	95.412	98.131	96.696	8.497	120.5	23.482	3.21e-05	3.27e-05
chr12	132512905	132512906	1.23e-05	1.0394	0.2377	263.148	0	36	19	17	29	87.913	95.529	91.509	15.323	42.167	7.759	0.0156	0.0183
chr12	132886511	132886512	4.77e-11	1.2595	0.1915	282.121	0	36	19	17	33	82.284	94.335	87.974	15.998	45.917	10.36	4.55e-07	5.93e-07
chr12	133038806	133038807	2.43e-05	1.3639	0.3231	191.134	7.139e-11	35	19	16	27	93.859	97.322	95.442	8.263	57.029	13.422	0.0258	0.0308
chr12	133049993	133049994	3.81e-05	-1.4093	0.3422	124.558	2.724e-05	20	10	10	20	72.915	68.718	70.817	20.655	30.5	11.367	0.0358	0.0434
chr12	133052863	133052864	8.25e-07	1.0145	0.2058	257.997	0	36	19	17	34	92.995	96.554	94.676	9.139	82.806	17.662	0.00187	0.0022
chr13	19820165	19820166	4.34e-06	0.3619	0.0788	302.736	0	27	14	13	27	73.756	78.419	76.001	9.492	158.667	28.856	0.00691	0.0066
chr13	21056897	21056898	1.05e-05	-0.926	0.2102	183.91	7.603e-06	36	19	17	32	93.117	83.731	88.685	9.663	36.417	9.732	0.0139	0.0127
chr13	21056899	21056900	2.56e-05	-0.975	0.2316	176.314	8.475e-06	36	19	17	31	94.509	86.294	90.629	8.634	36.583	9.755	0.0268	0.0211
chr13	21314410	21314411	1.47e-07	-1.4305	0.2722	199.477	6.362e-14	35	19	16	23	96.765	92.551	94.838	11.422	46.086	13.147	0.00047	0.000408
chr13	21597673	21597674	3.24e-06	-1.6626	0.3572	126.166	0.006711	36	19	17	24	97.906	93.005	95.592	8.979	40.917	9.151	0.00554	0.00513
chr13	22058152	22058153	9.19e-07	-0.543	0.1106	227.884	0.000678	36	19	17	36	87.9	80.546	84.427	6.998	93.222	19.845	0.00203	0.0018
chr13	22408055	22408056	1.04e-10	0.8339	0.1291	398.709	0	36	19	17	36	84.362	87.819	85.995	13.922	87.722	13.073	8.84e-07	1.15e-06
chr13	23310779	23310780	4.28e-05	0.4812	0.1176	227.208	0.0003237	36	19	17	36	53.626	62.951	58.029	12.247	46.194	12.56	0.0391	0.0316
chr13	25080108	25080109	1.58e-05	1.4282	0.3309	213.768	1.11e-16	36	19	17	25	91.583	97.61	94.429	12.115	36.472	8.571	0.0189	0.0157
chr13	26069279	26069280	2.28e-05	-0.6915	0.1633	266.167	8.771e-15	36	19	17	36	12.991	8.135	10.698	11.669	62.111	13.147	0.0247	0.019
chr13	26140746	26140747	7.94e-07	0.8784	0.1779	253.645	5.44e-15	36	19	17	34	81.217	88.419	84.618	15.582	34.917	5.744	0.00181	0.0016
chr13	26301522	26301523	3.38e-05	0.7763	0.1872	159.256	0.4418	34	19	15	34	60.885	74.447	66.868	13.126	23.647	4.779	0.0327	0.0258
chr13	27999330	27999331	3.63e-07	-0.764	0.1502	398.057	0	36	19	17	33	18.836	16.451	17.71	21.264	52.194	13.45	0.000973	0.000861
chr13	27999369	27999370	6.65e-06	-0.5183	0.1151	462.874	0	36	19	17	36	27.868	23.159	25.644	20.293	61.667	15.139	0.00974	0.00903
chr13	27999439	27999440	8.99e-09	-0.9773	0.17	405.64	0	36	19	17	33	12.299	9.525	10.989	17.533	67.667	16.218	4.32e-05	3.74e-05
chr13	30251580	30251581	1.22e-05	0.892	0.2039	187.105	4.824e-05	36	19	17	33	84.254	90.323	87.12	9.253	36.306	5.492	0.0156	0.0138
chr13	30251679	30251680	4.62e-10	0.8857	0.1421	372.108	0	36	19	17	36	70.046	81.165	75.297	19.435	50.583	10.163	3.28e-06	3.41e-06
chr13	34987107	34987108	6.06e-06	0.9621	0.2127	157.405	0.09742	34	18	16	34	70.25	83.522	76.496	13.414	22.618	3.954	0.00906	0.00857
chr13	36338100	36338101	2.34e-08	0.7141	0.1279	322.685	0	36	19	17	36	65.445	77.167	70.98	17.128	44.139	11.276	9.8e-05	8.2e-05
chr13	36339309	36339310	2.15e-05	0.5063	0.1192	274.644	1.932e-12	36	19	17	36	53.264	64.595	58.615	16.21	40.639	8.205	0.0237	0.0185
chr13	37021872	37021873	3.06e-05	-0.9323	0.2236	197.706	3.079e-08	36	19	17	36	96.065	92.609	94.433	10.132	56.639	11.876	0.0306	0.0243
chr13	37840362	37840363	2.17e-05	0.863	0.2032	232.561	2.133e-13	36	19	17	32	91.331	95.101	93.111	9.19	55.667	9.344	0.0238	0.0185
chr13	42086755	42086756	2.66e-05	-0.7221	0.1719	208.967	4.722e-07	36	19	17	34	91.701	87.925	89.918	8.199	57.278	12.323	0.0277	0.0216
chr13	42956394	42956395	1.78e-05	-0.5549	0.1293	257.317	1.093e-10	36	19	17	36	84.478	73.862	79.465	11.956	54.194	9.31	0.0206	0.0161
chr13	50194346	50194347	1.07e-05	1.6541	0.3756	160.243	0	17	9	8	10	33.866	36.164	34.947	30.921	19.059	2.561	0.0141	0.0127
chr13	55275049	55275050	1.85e-10	0.8203	0.1287	508.432	0	36	19	17	35	85.419	91.094	88.099	15.497	88.972	17.759	1.46e-06	1.76e-06
chr13	62619654	62619655	6.31e-07	0.4649	0.0933	627.145	0	36	19	17	36	79.531	85.554	82.375	15.35	113.583	16.208	0.00152	0.00131
chr13	66583607	66583608	1.78e-06	1.0044	0.2103	207.201	2.379e-08	36	19	17	32	90.253	96.024	92.978	7.639	62.583	18.351	0.00347	0.00329
chr13	66584533	66584534	4.96e-06	0.7933	0.1737	215.936	6.719e-08	36	19	17	33	89.621	94.012	91.694	7.154	67.472	14.553	0.0077	0.00716
chr13	87445546	87445547	1.01e-06	0.692	0.1415	251.074	1.766e-10	36	19	17	36	87.957	91.572	89.664	8.005	80.306	16.466	0.00218	0.00191
chr13	96137505	96137506	2.28e-05	0.6717	0.1586	267.225	3.331e-15	35	19	16	35	64.036	71.541	67.467	20.885	32.229	6.589	0.0246	0.019
chr13	100650133	100650134	1.43e-05	-0.48	0.1106	206.241	0.1773	36	19	17	36	28.916	23.285	26.257	7.939	66.667	19.8	0.0174	0.0146
chr13	101182535	101182536	1.41e-05	2.8277	0.6513	50.4704	0.4146	18	10	8	10	87.162	96.169	91.165	15.804	18.111	2.026	0.0173	0.0146
chr13	101202411	101202412	1.78e-05	1.3155	0.3066	173.685	1.433e-09	36	19	17	24	91.916	96.768	94.207	10.283	33.583	7.658	0.0206	0.0161
chr13	101910575	101910576	2.52e-10	-0.7413	0.1172	835.726	0	36	19	17	32	19.842	16.262	18.151	20.079	80.306	16.492	1.92e-06	2.1e-06
chr13	101910607	101910608	9.39e-13	-0.7518	0.1053	1169.53	0	36	19	17	28	25.219	19.952	22.732	25.221	83.972	17.139	1.31e-08	2.08e-08
chr13	101910609	101910610	5.88e-13	-0.7446	0.1034	1181.28	0	36	19	17	31	26.587	20.841	23.874	25.639	84.333	16.36	8.47e-09	2.08e-08
chr13	106063188	106063189	4.37e-06	1.1177	0.2434	134.902	0.3841	33	18	15	32	76.199	89.526	82.257	11.133	21.212	3.689	0.00694	0.0066
chr13	107408118	107408119	1.9e-07	-1.0096	0.1938	200.072	1.142e-06	36	19	17	35	95.866	91.285	93.703	9.498	73.306	8.838	0.000572	0.000485
chr13	107669298	107669299	3.2e-05	-1.0085	0.2425	196.129	4.449e-09	36	19	17	32	93.297	86.992	90.32	14.347	34.611	8.673	0.0314	0.0249
chr13	107863137	107863138	1.92e-05	0.5856	0.137	275.986	1.699e-14	36	19	17	36	88.279	91.295	89.704	8.803	84.861	13.267	0.0219	0.017
chr13	110787523	110787524	1.71e-05	0.5995	0.1394	187.602	0.2077	36	19	17	36	80.42	87.999	83.999	6.737	57.528	8.987	0.0201	0.0161
chr13	110918679	110918680	3.74e-05	0.4512	0.1094	231.569	0.0004525	36	19	17	36	64.27	72.041	67.94	10.124	59.417	13.413	0.0353	0.0279
chr13	110965779	110965780	4.9e-05	1.2545	0.309	148.834	0.0001522	36	19	17	26	92.103	96.633	94.242	7.097	36.861	9.949	0.0433	0.0343
chr13	111038211	111038212	1.24e-05	0.8122	0.1859	329.217	0	30	18	12	26	16.526	20.839	18.251	19.995	58.633	31.18	0.0158	0.0138
chr13	111090727	111090728	4.54e-06	-0.6382	0.1392	273.238	1.266e-14	36	19	17	36	85.961	79.158	82.748	11.049	53.222	13.383	0.00715	0.0067
chr13	111281089	111281090	3.12e-08	1.0896	0.1969	202.069	5.314e-06	36	19	17	36	88.506	93.59	90.907	9.243	53.222	11.748	0.000127	0.000104
chr13	111525730	111525731	9.87e-09	-4.7519	0.8289	78.5845	0.0464	36	19	17	8	4.986	0.571	2.901	10.416	40.556	8.577	4.68e-05	3.86e-05
chr13	111589008	111589009	1.12e-05	1.1549	0.2629	143.367	0.03254	36	19	17	29	92.992	96.929	94.851	4.65	52.833	12.783	0.0146	0.0128
chr13	111797945	111797946	4.56e-05	-1.3576	0.333	104.855	0.7063	34	18	16	27	95.563	91.376	93.592	5.946	27.618	7.373	0.0409	0.0326
chr13	111956616	111956617	2.86e-06	-0.7558	0.1615	294.564	0	36	19	17	34	93.404	90.266	91.922	9.975	74.889	17.479	0.00505	0.00463
chr13	112220225	112220226	1.03e-07	1.5189	0.2854	231.684	0	35	18	17	25	81.228	90.878	85.915	20.81	22.143	4.778	0.000349	0.000298
chr13	112669366	112669367	1.15e-08	0.6529	0.1144	430.339	0	19	10	9	17	45.555	67.016	55.721	32.992	111.211	46.758	5.29e-05	4.25e-05
chr13	112669460	112669461	1.42e-05	0.5268	0.1214	466.023	0	34	17	17	33	42.784	54.257	48.521	24.502	40.882	15.542	0.0174	0.0146
chr13	112729750	112729751	4.51e-05	0.5001	0.1226	201.062	0.07767	36	19	17	36	15.437	22.179	18.621	6.713	63.722	10.402	0.0406	0.0326
chr13	112730335	112730336	1.54e-07	0.4601	0.0877	257.412	1.257e-05	36	19	17	36	27.426	36.002	31.476	9.083	88.167	18.566	0.000486	0.00041
chr13	112746297	112746298	4.66e-05	1.5178	0.3727	137.018	1.353e-06	31	17	14	20	86.992	94.621	90.437	13.294	20.323	4.174	0.0416	0.033
chr13	113201866	113201867	2.47e-06	0.9271	0.1968	344.404	0	36	19	17	23	84.975	91.273	87.949	16.233	36	9.233	0.00449	0.00421
chr13	113296357	113296358	2.04e-05	0.5877	0.1379	364.581	0	36	19	17	33	74.364	80.018	77.034	17.163	42.972	8.594	0.0228	0.0179
chr13	113436583	113436584	1.55e-05	1.2924	0.2991	186.732	1.811e-09	36	19	17	28	94.549	96.886	95.653	10.013	62.472	11.083	0.0186	0.0156
chr13	113499105	113499106	8.04e-06	-1.0516	0.2356	206.801	3.459e-11	32	15	17	31	94.429	86.029	89.967	12.251	57.719	27.018	0.0113	0.0105
chr13	113539404	113539405	1.37e-05	1.1058	0.2543	220.355	3.725e-12	36	19	17	32	94.174	96.858	95.441	7.386	73.5	14.109	0.0169	0.0146
chr13	113540201	113540202	1.84e-06	-0.9624	0.2017	183.839	0.000323	34	18	16	33	29.793	19.167	24.793	15.41	27.971	6.908	0.00355	0.0033
chr13	113540365	113540366	1.79e-05	-0.6836	0.1594	208.669	6.462e-05	36	19	17	36	21.038	13.806	17.623	10.938	47.306	14.943	0.0207	0.0161
chr13	113540371	113540372	8.57e-06	-0.6569	0.1476	213.753	8.452e-05	36	19	17	36	23.839	16.893	20.559	12.362	48.361	15.022	0.0119	0.011
chr13	113540373	113540374	3.07e-05	-0.62	0.1487	229.646	2.212e-07	36	19	17	36	22.739	17.191	20.119	12.69	48.944	15.067	0.0306	0.0243
[truncated: 1,959 more rows]

## Sheet: ARTvsControl(Female)
#chr	start	end	ART_pvalue	ART_beta	ART_SE	AIC	Fit.pvalue	nSamples	nART	nCtrl	nNonZeroSample	meth.ART	meth.Ctrl	meth.mean	meth.sd	readcov.mean	readcov.sd	qvalue	qvalue.perchr
[truncated: 3,933 more rows]

[truncated: 2 more sheets: InVIVOvsControl, InVITROvsControl]
