# Supplementary material for: Capturing sex-specific and hypofertility-linked effects of assisted reproductive technologies on the cord blood DNA methylome
Source: Clin Epigenetics. 2023 May 11;15:82. doi: 10.1186/s13148-023-01497-7 (PMC10176895; doi:10.1186/s13148-023-01497-7)
Supplement: Supplementary file 4 — Additional file 4. List of all significant GO terms discovered for the different comparisons performed [file 13148_2023_1497_MOESM4_ESM.xlsx]

## Sheet: ARTvsCtrl_All DMCs
	.id	GO.ID	Term	Annotated	Significant	Expected	classicFisher	weight01Fisher	common	Enrichment
1	annotations	GO:0051056	regulation of small GTPase mediated sign...	295	32	17.62	0.00081	0.00019	PLEKHG5 ARHGEF19 INPP5B OBSCN RHOBTB1 ARHGAP19 A2M STARD13 ARHGEF7 RASA3 TSC2 ADGRG1 ABR ARHGAP44 ARHGEF18 KANK2 GPR17 ARHGEF4 TIAM1 BCR KALRN ARHGAP24 TRIO TIAM2 MMD2 CYTH3 AUTS2 RELN ARHGEF10 ARHGAP39 FBP1 VAV2	0.108475
2	annotations	GO:0016266	O-glycan processing	55	11	3.29	0.00035	0.00035	GALNT2 MUC6 MUC5B B3GNT6 ST3GAL4 GALNT9 ST3GAL2 XXYLT1 MUC20 MUC4 MUC12	0.2
3	annotations	GO:0090630	activation of GTPase activity	105	16	6.27	0.00048	0.00048	ARHGEF19 ABR SGSM2 TBC1D3H TIAM1 BCR TBC1D22A TBC1D14 ARHGAP24 TBCK TIAM2 ARHGEF10 PTK2B SCRIB TBC1D2 SLC27A4	0.152381
4	annotations	GO:0035845	photoreceptor cell outer segment organiz...	13	5	0.78	0.00065	0.00065	NPHP4 MFSD2A CRB1 IFT140 PCARE	0.384615
5	annotations	GO:0007268	chemical synaptic transmission	653	60	39.01	0.00058	0.00076	DVL1 KIF1B RAP1A CHRM3 CACNB2 EGR2 NRG3 SYT8 SHANK2 MTNR1B HTR3A SCN2B RIMBP2 PCDH8 GABRB3 APBA2 SV2B MCTP2 BAIAP3 SLC12A4 ABR TRPV1 ARRB2 CACNA1G SH3GL1 OR10H1 UNC13A CACNG8 OTOF ZMYND8 BCR GRM7 STXBP5L ADIPOQ SST FGF12 SORCS2 SLC7A11 SLC12A7 SV2C MEF2C VDAC1 PCDHB13 KCNMB1 CPLX2 GRM4 LRFN2 GABRR2 SLC22A2 PRKAR1B GPER1 RELN LRRC4 EXOC4 PTPRN2 PTK2B ADGRB1 PTPRD ROR2 CACNA1B	0.0918836
6	annotations	GO:0060997	dendritic spine morphogenesis	55	12	3.29	7.8e-05	0.00094	DVL1 EFNA1 SHANK2 EEF2K ARHGAP44 TANC2 DOCK10 TIAM1 KALRN EPHB1 CTNND2 RELN	0.218182
7	annotations	GO:1901379	regulation of potassium ion transmembran...	81	9	4.84	0.05196	0.00125	KCNAB2 ACTN2 MTNR1B WWP2 KCNE1 KCNIP4 KCNMB1 KCNIP1 DPP6	0.111111
8	annotations	GO:0007169	transmembrane receptor protein tyrosine ...	711	50	42.48	0.12911	0.00194	EPHA8 CNKSR1 EPHA10 EFNA1 NRG3 FGFR2 PTPRE AP2A2 SOCS2 HIP1R KL ARHGEF7 IGF1R TMEM204 TSC2 TNK1 NGFR CD7 SHC2 PTBP1 HNRNPM ALK SH2D6 ZAP70 PTPRT TIAM1 BCR KALRN EPHB1 ADIPOQ FGF12 MUC20 PAK2 FGFR3 CLNK PDGFRA PIK3R1 GPER1 AGR2 GRB10 LMTK2 ANGPT2 BLK PTK2B SDC2 ATP6V1C1 PTK2 ROR2 SLC27A4 VAV2	0.0703235
9	annotations	GO:0046777	protein autophosphorylation	214	25	12.78	0.00102	0.00286	EPHA8 FGFR2 STK24 GRK1 MARK3 IGF1R EEF2K TNK1 MAP3K3 AATK ALK STK16 PASK BCR EPHB1 ADIPOQ PAK2 FGFR3 TEC PDGFRA STK10 PIM1 LMTK2 PTK2B PTK2	0.116822
10	annotations	GO:0010739	positive regulation of protein kinase A ...	11	4	0.66	0.00298	0.00298	MC1R SPATC1L MIF ADIPOQ	0.363636
11	annotations	GO:1903047	mitotic cell cycle process	839	46	50.12	0.75185	0.00361	CDCA8 CDC14A MDM4 SDCCAG8 DNA2 BRSK2 DDB1 ZPR1 NCAPD3 BCAT1 KNTC1 POLE ANKLE2 TFDP1 PSMB11 PSMA3 ESRRB NUSAP1 FBXO31 CDK10 PSMD11 RPTOR CEP131 SIRT7 CCDC57 CSNK1D CTDP1 MISP KANK2 CCNP E2F1 RTEL1 SFI1 TERT MRNIP SNX9 MAD1L1 NCAPG2 ARHGEF10 MCPH1 PINX1 MCMDC2 CDKN2B VCP PSMD5 NACC2	0.0548272
12	annotations	GO:0007411	axon guidance	268	28	16.01	0.00287	0.0039	DVL1 EPHA8 EPHA10 EFNA1 SEMA4A EGR2 DSCAML1 NRXN3 SIAH1 TUBB3 NGFR LAMA1 GLI2 CDH4 DSCAM CNTN6 ROBO2 KALRN EPHB1 POU4F2 TRIO PIK3R1 CRPPA GRB10 RELN PTK2 NFIB TMEFF1	0.104478
13	annotations	GO:0001833	inner cell mass cell proliferation	13	4	0.78	0.00586	0.00586	PRPF19 ZPR1 SALL4 NCAPG2	0.307692
14	annotations	GO:0038007	netrin-activated signaling pathway	13	4	0.78	0.00586	0.00586	SIAH1 TUBB3 DSCAM PTK2	0.307692
15	annotations	GO:1902742	apoptotic process involved in developmen...	36	5	2.15	0.06113	0.00587	ZPR1 ROBO2 XKR6 XKR4 SCRIB	0.138889
16	annotations	GO:0070509	calcium ion import	78	7	4.66	0.18383	0.00588	CACNB2 ATP2A1 TRPV1 CACNA1G CACNA1I VDAC1 CACNA1B	0.0897436
17	annotations	GO:0060998	regulation of dendritic spine developmen...	54	10	3.23	0.0012	0.00613	EFNA1 SHANK2 EEF2K TANC2 ZMYND8 TIAM1 KALRN MEF2C SDK1 RELN	0.185185
18	annotations	GO:1902459	positive regulation of stem cell populat...	7	3	0.42	0.0062	0.0062	KDM2B ESRRB TP63	0.428571
19	annotations	GO:0048041	focal adhesion assembly	83	9	4.96	0.05902	0.00686	ACTN2 ARHGEF7 ACTN1 FMN1 SMAD3 BCR PTK2B SFRP1 PTK2	0.108434
20	annotations	GO:0018108	peptidyl-tyrosine phosphorylation	357	28	21.33	0.08558	0.00714	EPHA8 EPHA10 EFNA1 FGFR2 CNTN1 IGF1R ARRB2 AATK IFNL4 ALK ZAP70 STK16 MIF EPHB1 ADIPOQ PAK2 FGFR3 DOK7 TEC PDGFRA LMTK2 RELN NCAPG2 BLK PTK2B SFRP1 PTK2 ROR2	0.0784314
21	annotations	GO:0030178	negative regulation of Wnt signaling pat...	204	16	12.19	0.16148	0.00774	DVL1 NPHP4 PSMB11 PSMA3 TSC2 WWOX NXN TMEM88 PSMD11 RNF213 APCDD1 NFATC1 GRB10 SFRP1 ROR2 PSMD5	0.0784314
22	annotations	GO:0010273	detoxification of copper ion	14	4	0.84	0.00782	0.00782	MT1A MT1M MT1H MT1G	0.285714
23	annotations	GO:0035435	phosphate ion transmembrane transport	14	4	0.84	0.00782	0.00782	XPR1 ADAMTS8 SLC37A1 ANKH	0.285714
24	annotations	GO:0002223	stimulatory C-type lectin receptor signa...	103	13	6.15	0.00829	0.00829	MUC6 MUC5B CLEC4C PSMB11 PSMA3 CREBBP PSMD11 TAB1 MUC20 MUC4 PAK2 MUC12 PSMD5	0.126214
25	annotations	GO:0002315	marginal zone B cell differentiation	8	3	0.48	0.00949	0.00949	DOCK10 MFNG PTK2B	0.375
26	annotations	GO:0060290	transdifferentiation	8	3	0.48	0.00949	0.00949	SMAD3 TERT GATA4	0.375
27	annotations	GO:0060371	regulation of atrial cardiac muscle cell...	8	3	0.48	0.00949	0.00949	SCN2B CACNA1G SCN10A	0.375
28	annotations	GO:0006836	neurotransmitter transport	197	23	11.77	0.00161	0.00988	DVL1 SLC1A7 RAP1A CACNB2 SYT8 SLC6A12 NOS1 SV2B MCTP2 BAIAP3 UNC13A OTOF SLC6A6 STXBP5L SV2C MEF2C CPLX2 GRM4 SLC22A2 GPER1 DDC PTPRN2 CLN8	0.116751
29	annotations	GO:0050807	regulation of synapse organization	188	21	11.23	0.00425	0.01003	EFNA1 SEMA4A PCDH8 EEF2K ARHGAP44 TANC2 PTPRT ZMYND8 TIAM1 ROBO2 KALRN EPHB1 SEPTIN11 SLC7A11 MEF2C LRFN2 RELN ADGRB1 LRRC24 PTPRD VCP	0.111702
30	annotations	GO:0008589	regulation of smoothened signaling pathw...	75	8	4.48	0.0782	0.01015	FGFR2 TCTN1 TTC23 IFT140 CREBBP GLI2 SFRP1 VCP	0.106667
31	annotations	GO:0072102	glomerulus morphogenesis	8	3	0.48	0.00949	0.01026	KIRREL3 PDGFRA MEF2C	0.375
32	annotations	GO:0006040	amino sugar metabolic process	39	3	2.33	0.4146	0.01029	FN3K NAGK CSGALNACT1	0.0769231
33	annotations	GO:0019228	neuronal action potential	32	6	1.91	0.01065	0.01065	MTNR1B CACNA1G CACNA1I SCN10A FGF12 GPER1	0.1875
34	annotations	GO:0048013	ephrin receptor signaling pathway	84	11	5.02	0.01115	0.01115	EPHA8 EPHA10 EFNA1 AP2A2 ARHGEF7 TIAM1 KALRN EPHB1 SDC2 PTK2 VAV2	0.130952
35	annotations	GO:0007155	cell adhesion	1390	132	83.04	4.3e-08	0.01139	NPHP4 EPHA8 VTCN1 EFNA1 LY9 CRB1 MYBPH LRRN2 CR1 LAMB3 USH2A OBSCN ACTN2 KIF26B IL2RA ALOX5 COL13A1 ADAM12 SPON1 PLEKHA7 CCDC88B FAT3 DSCAML1 ST3GAL4 KIRREL3 NTM IGSF9B NINJ2 VWF SSPN CNTN1 SELPLG TESC PCDH8 ARHGEF7 ACTN1 NRXN3 FMN1 GLDN SMAD3 MSLN IGFALS ADGRG1 ZFHX3 CNTNAP1 SDK2 TBCD LAMA1 CDH20 MAG TTYH1 ZAP70 IL36B GLI2 LIMS2 DPP4 ADAM23 COL6A3 PTPRT CDH26 CDH4 TIAM1 DSCAM BCR FBLN1 CNTN6 SEL…	0.094964
36	annotations	GO:0043552	positive regulation of phosphatidylinosi...	33	6	1.97	0.01238	0.01238	EPHA8 FGFR3 PDGFRA PTK2B PTK2 VAV2	0.181818
37	annotations	GO:0061003	positive regulation of dendritic spine m...	16	4	0.96	0.01293	0.01293	EEF2K TIAM1 KALRN RELN	0.25
38	annotations	GO:0016051	carbohydrate biosynthetic process	200	19	11.95	0.03077	0.01343	DDB1 PGM2L1 B3GNT6 ST3GAL4 CHST11 ESRRB ST3GAL2 SIRT7 CHST9 ISYNA1 PASK CHST13 ADIPOQ MAEA GPER1 PGAM2 CSGALNACT1 PTK2B FBP1	0.095
39	annotations	GO:0030300	regulation of intestinal cholesterol abs...	9	3	0.54	0.01361	0.01361	APOA5 ENPP7 CYP8B1	0.333333
40	annotations	GO:0043276	anoikis	33	4	1.97	0.1318	0.01362	TFDP1 TSC2 E2F1 PTK2	0.121212
41	annotations	GO:0048546	digestive tract morphogenesis	43	9	2.57	0.00084	0.01593	NKX2-3 FGFR2 SMAD3 GLI2 TP63 PDGFRA AGR2 GATA4 SFRP1	0.209302
42	annotations	GO:0045216	cell-cell junction organization	200	18	11.95	0.05416	0.01595	NPHP4 PLEKHA7 PRKCH SMAD3 CNTNAP1 SDK2 TBCD CDH20 PARD6G PRTN3 LIMS2 CDH4 PAK2 CTNND2 CDH18 AFDN SDK1 CDHR3	0.09
43	annotations	GO:0071276	cellular response to cadmium ion	35	6	2.09	0.0164	0.0164	AKR1C3 MT1A MT1M MT1H MT1G PPP5C	0.171429
44	annotations	GO:0050804	modulation of chemical synaptic transmis...	388	33	23.18	0.02607	0.01719	DVL1 RAP1A CACNB2 EGR2 NRG3 SHANK2 MCTP2 BAIAP3 ABR ARRB2 SH3GL1 UNC13A CACNG8 ZMYND8 BCR GRM7 STXBP5L ADIPOQ SORCS2 SLC7A11 MEF2C CPLX2 GRM4 LRFN2 PRKAR1B GPER1 RELN LRRC4 PTK2B ADGRB1 PTPRD ROR2 CACNA1B	0.0850515
45	annotations	GO:0031069	hair follicle morphogenesis	26	5	1.55	0.01735	0.01735	FGFR2 KRT27 NGFR GLI2 TP63	0.192308
46	annotations	GO:0061621	canonical glycolysis	26	5	1.55	0.01735	0.01735	PFKP PGM2L1 FOXK2 FOXK1 PGAM2	0.192308
47	annotations	GO:0001736	establishment of planar polarity	117	15	6.99	0.00412	0.01831	DVL1 ARHGEF19 AP2A2 BRSK2 PSMB11 PSMA3 ARRB2 PSMD11 TIAM1 TP63 PTK7 SFRP1 ROR2 ASTN2 PSMD5	0.128205
48	annotations	GO:0030010	establishment of cell polarity	133	14	7.95	0.02774	0.01853	CRB1 SDCCAG8 KIF26B FRMD4A BRSK2 LAMA1 MISP EPHB1 PTK7 CYTH3 MCPH1 PTK2B PTK2 SCRIB	0.105263
49	annotations	GO:0090179	planar cell polarity pathway involved in...	10	3	0.6	0.01858	0.01858	DVL1 PTK7 SFRP1	0.3
50	annotations	GO:1904338	regulation of dopaminergic neuron differ...	10	3	0.6	0.01858	0.01858	CSNK1D TIAM1 SFRP1	0.3
51	annotations	GO:0086002	cardiac muscle cell action potential inv...	51	5	3.05	0.18725	0.01861	CACNB2 SCN2B CACNA1G KCNE1 FGF12	0.0980392
52	annotations	GO:0001678	cellular glucose homeostasis	140	12	8.36	0.13232	0.01972	BRSK2 C2CD2L IGF1R BAIAP3 NGFR FOXK2 TIAM1 PIK3R1 GPER1 FOXK1 PTPRN2 GATA4	0.0857143
53	annotations	GO:0065005	protein-lipid complex assembly	33	4	1.97	0.1318	0.01972	MFSD2A APOA5 PCDHGA3 SNX9	0.121212
54	annotations	GO:0060548	negative regulation of cell death	913	62	54.54	0.15879	0.02087	ATAD3A VTCN1 EFNA1 MDM4 ZMYND11 CAMK1D AIFM2 FGFR2 MGMT INPP5A TMEM109 MTNR1B ZPR1 SOCS2 CHST11 KDM2B HIP1R ANKLE2 PRKCH CHGA SMAD3 BCL2A1 ARNT2 IGF1R BFAR EEF2K DUS2 ARRB2 NGFR ACAA2 KANK2 MAG PPP5C GLI2 LIMS2 EYA2 TNFRSF6B PTTG1IP MIF MECOM PAK2 MAEA LRPAP1 PF4 SLC7A11 TERT PIK3R1 NAIP MEF2C VDAC1 NPM1 SERPINB9 PIM1 MICAL1 PACRG AGR2 CLN8 GATA4 PTK2B SFRP1 CCN4 PTK2	0.067908
55	annotations	GO:0007399	nervous system development	2237	167	133.64	0.00109	0.02207	SDF4 DVL1 SKI NPHP4 RERE NBL1 EPHA8 EPHA10 MFSD2A EIF2B3 LHX8 RAP1A EFNA1 SEMA4A BRINP3 CRB1 USH2A CHRM3 SDCCAG8 CAMK1D EGR2 MACROH2A2 NRG3 FGFR2 TUBGCP2 BRSK2 NAV2 PRPF19 SHANK2 ZPR1 DSCAML1 SCN2B KIRREL3 NTM IGSF9B NINJ2 CNTN1 NAP1L1 SOCS2 TCTN1 KDM2B ANKLE2 DCT STK24 ARHGEF7 MDGA2 PRKCH NRXN3 KIF26A GABRB3 APBA2 GLDN BCL2A1 ARNT2 IFT140 MAPK8IP3 TSC2 RBFOX1 SYT17 EEF2K SIAH1 ADGRG1 ZFHX3 FBXO3…	0.0746536
56	annotations	GO:0050790	regulation of catalytic activity	2359	168	140.93	0.00731	0.02241	DVL1 PLEKHG5 ARHGEF19 EPHA8 EPHA10 EIF2B3 DDAH1 DENND2D RAP1A EFNA1 CR1 OBSCN SMYD3 PITRM1 ITIH5 ITIH2 ANXA8 NRG3 ARHGAP19 SH3PXD2A ADRB1 FGFR2 BRSK2 TNNT3 DENND2B RAB3IL1 CCS APOA5 A2M RAB3IP SOCS2 GIT2 TESC NOS1 PLA2G1B CABP1 HIP1R TMEM132D RIMBP2 ANKLE2 PARP4 STARD13 DOCK9 ARHGEF7 RASA3 PSMA3 PAPLN PLCB2 GCHFR SMAD3 IGF1R CHTF18 LMF1 UBE2I MAPK8IP3 RPS2 TSC2 ADCY9 DUS2 ABR SGSM2 ARRB2 ARHGAP44…	0.0712166
57	annotations	GO:0038083	peptidyl-tyrosine autophosphorylation	19	4	1.14	0.02388	0.02388	IGF1R AATK TEC PTK2B	0.210526
58	annotations	GO:0043652	engulfment of apoptotic cell	19	4	1.14	0.02388	0.02388	RHOBTB1 XKR6 XKR4 ADGRB1	0.210526
59	annotations	GO:0009886	post-embryonic animal morphogenesis	11	3	0.66	0.02444	0.02444	CRB1 NKX2-3 DSCAM	0.272727
60	annotations	GO:0051968	positive regulation of synaptic transmis...	29	5	1.73	0.02704	0.02704	SHANK2 CACNG8 RELN PTK2B ROR2	0.172414
61	annotations	GO:0045926	negative regulation of growth	231	17	13.8	0.21991	0.02844	SEMA4A ADRB1 SOCS2 TCHP SMAD3 MT1A MT1M MT1H MT1G OSGIN1 CTDP1 MAG MEIS1 SH3BP4 FGFR3 SFRP1 FBP1	0.0735931
62	annotations	GO:0030032	lamellipodium assembly	66	8	3.94	0.04218	0.0308	ARHGEF7 ARHGEF4 HDAC4 ABLIM2 PIK3R1 ABLIM3 AUTS2 VAV2	0.121212
63	annotations	GO:0042733	embryonic digit morphogenesis	51	7	3.05	0.03099	0.03099	ALX4 CHST11 IFT140 CREBBP GLI2 HOXA11 ROR2	0.137255
64	annotations	GO:0090263	positive regulation of canonical Wnt sig...	135	14	8.06	0.03101	0.03101	FGFR2 GPC5 PSMB11 PSMA3 SMAD3 PSMD11 CSNK1D PRDM15 PTK7 SFRP1 JRK VCP ROR2 PSMD5	0.103704
65	annotations	GO:0030705	cytoskeleton-dependent intracellular tra...	185	14	11.05	0.21679	0.03111	TMEM201 KIF1B CCDC88B IFT140 MAPK8IP3 MYO1D TANC2 CEP131 MYO1F HOOK2 MYO7B IFT27 TRAK1 MYO10	0.0756757
66	annotations	GO:0045056	transcytosis	19	4	1.14	0.02388	0.03112	MFSD2A IGF1R LRPAP1 GPIHBP1	0.210526
67	annotations	GO:0001867	complement activation, lectin pathway	12	3	0.72	0.03116	0.03116	MBL2 A2M COLEC11	0.25
68	annotations	GO:0030259	lipid glycosylation	12	3	0.72	0.03116	0.03116	ST3GAL4 ST3GAL2 GLT6D1	0.25
69	annotations	GO:0042117	monocyte activation	12	3	0.72	0.03116	0.03116	MT1G SPACA3 DYSF	0.25
70	annotations	GO:0055057	neuroblast division	12	3	0.72	0.03116	0.03116	FGFR2 DCT AKNA	0.25
71	annotations	GO:0071379	cellular response to prostaglandin stimu...	19	3	1.14	0.10096	0.03158	AKR1C2 AKR1C3 SFRP1	0.157895
72	annotations	GO:0000455	enzyme-directed rRNA pseudouridine synth...	5	2	0.3	0.03159	0.03159	RPUSD1 TSR3	0.4
73	annotations	GO:0010694	positive regulation of alkaline phosphat...	5	2	0.3	0.03159	0.03159	SMAD3 MEF2C	0.4
74	annotations	GO:0010991	negative regulation of SMAD protein comp...	5	2	0.3	0.03159	0.03159	LDLRAD4 PMEPA1	0.4
75	annotations	GO:0019509	L-methionine salvage from methylthioaden...	5	2	0.3	0.03159	0.03159	MRI1 MTAP	0.4
76	annotations	GO:0021523	somatic motor neuron differentiation	5	2	0.3	0.03159	0.03159	TCTN1 CLN8	0.4
77	annotations	GO:0021800	cerebral cortex tangential migration	5	2	0.3	0.03159	0.03159	RELN LHX6	0.4
78	annotations	GO:0021869	forebrain ventricular zone progenitor ce...	5	2	0.3	0.03159	0.03159	FGFR2 DCT	0.4
79	annotations	GO:0030263	apoptotic chromosome condensation	5	2	0.3	0.03159	0.03159	DFFB GPER1	0.4
80	annotations	GO:0034775	glutathione transmembrane transport	5	2	0.3	0.03159	0.03159	SLC13A3 SLC7A11	0.4
81	annotations	GO:0035332	positive regulation of hippo signaling	5	2	0.3	0.03159	0.03159	SCHIP1 IQCJ-SCHIP1	0.4
82	annotations	GO:0035790	platelet-derived growth factor receptor-...	5	2	0.3	0.03159	0.03159	ADIPOQ PDGFRA	0.4
83	annotations	GO:0060484	lung-associated mesenchyme development	5	2	0.3	0.03159	0.03159	FGFR2 PTK7	0.4
84	annotations	GO:0062176	R-loop disassembly	5	2	0.3	0.03159	0.03159	SIRT7 SRPK2	0.4
85	annotations	GO:0070345	negative regulation of fat cell prolifer...	5	2	0.3	0.03159	0.03159	TFDP1 E2F1	0.4
86	annotations	GO:0070940	dephosphorylation of RNA polymerase II C...	5	2	0.3	0.03159	0.03159	SSU72 CTDP1	0.4
87	annotations	GO:0071864	positive regulation of cell proliferatio...	5	2	0.3	0.03159	0.03159	FGFR2 MAP3K3	0.4
88	annotations	GO:0072318	clathrin coat disassembly	5	2	0.3	0.03159	0.03159	SH3GL1 GAK	0.4
89	annotations	GO:1903352	L-ornithine transmembrane transport	5	2	0.3	0.03159	0.03159	SLC25A29 SLC25A2	0.4
90	annotations	GO:1904382	mannose trimming involved in glycoprotei...	5	2	0.3	0.03159	0.03159	EDEM2 MAN1B1	0.4
91	annotations	GO:1990743	protein sialylation	5	2	0.3	0.03159	0.03159	ST3GAL4 ST3GAL2	0.4
92	annotations	GO:1990791	dorsal root ganglion development	5	2	0.3	0.03159	0.03159	TUBB3 POU4F2	0.4
93	annotations	GO:0051148	negative regulation of muscle cell diffe...	59	5	3.52	0.27616	0.0316	NFATC1 CTDP1 PTBP1 TCF23 HDAC4	0.0847458
94	annotations	GO:0016571	histone methylation	120	8	7.17	0.42723	0.03164	PRDM16 SMYD3 PRMT8 CREBBP SIRT7 MECOM AUTS2 EHMT1	0.0666667
95	annotations	GO:0010001	glial cell differentiation	206	14	12.31	0.3483	0.03368	SKI EIF2B3 CRB1 EGR2 PRPF19 CNTNAP1 MAG GPR17 DNER TPPP RELN ARHGEF10 NFIB ROR2	0.0679612
96	annotations	GO:0005975	carbohydrate metabolic process	585	49	34.95	0.01051	0.03634	H6PD GALE INPP5B ST6GALNAC3 PFKP PARG INPP5A PGGHG CHID1 TKFC DDB1 CPT1A PGM2L1 B3GNT6 ST3GAL4 GLB1L3 GLB1L2 CHST11 KL ESRRB MAN2A2 PIGQ GNPTG ST3GAL2 CBFA2T3 SIRT7 FOXK2 CHST9 FUT6 ISYNA1 NAGK GLB1L HDAC4 PASK EDEM2 CHST13 ADIPOQ MAEA MAN2B2 GPER1 FOXK1 PGAM2 PRKAG2 CSGALNACT1 PTK2B ALDH1B1 FBP1 GLT6D1 MAN1B1	0.0837607
97	annotations	GO:0043547	positive regulation of GTPase activity	380	40	22.7	0.00036	0.03674	ARHGEF19 RAP1A ARHGAP19 ADRB1 GIT2 STARD13 DOCK9 ARHGEF7 RASA3 TSC2 ABR SGSM2 ARHGAP44 TBC1D3H TBCD PRTN3 ASAP2 DOCK10 TIAM1 BCR DEPDC5 TBC1D22A STXBP5L KALRN RGS12 TBC1D14 ARHGAP24 TBCK IQGAP2 TIAM2 SNX9 AFDN ADAP1 ARHGEF10 PTK2B SFRP1 SCRIB ARHGAP39 TBC1D2 SLC27A4	0.105263
98	annotations	GO:0010923	negative regulation of phosphatase activ...	96	8	5.74	0.21471	0.03751	TMEM132D RIMBP2 MYO1D ELL LMTK3 PHACTR3 SFI1 LMTK2	0.0833333
99	annotations	GO:0031589	cell-substrate adhesion	345	28	20.61	0.06168	0.03824	EFNA1 LAMB3 USH2A ACTN2 COL13A1 VWF ARHGEF7 ACTN1 FMN1 SMAD3 MSLN TBCD TTYH1 LIMS2 TIAM1 BCR FBLN1 EPHB1 MUC4 PIK3R1 GCNT2 RADIL AGR2 ANGPT2 PTK2B PLEKHA2 SFRP1 PTK2	0.0811594
100	annotations	GO:0006520	cellular amino acid metabolic process	313	23	18.7	0.17833	0.03855	HMGCL DDAH1 PYCR2 PCBD1 ACADSB BCAT1 NOS1 DCT PSMB11 PSMA3 ADSS1 CTNS PSMD11 FN3K MRI1 FTCD SLC7A11 TARS1 ALDH7A1 DDC MSRA MTAP PSMD5	0.0734824
101	annotations	GO:0045820	negative regulation of glycolytic proces...	13	3	0.78	0.03876	0.03876	CBFA2T3 HDAC4 FBP1	0.230769
102	annotations	GO:0070863	positive regulation of protein exit from...	13	3	0.78	0.03876	0.03876	TMEM30B EDEM2 SLC35D3	0.230769
103	annotations	GO:0046328	regulation of JNK cascade	124	8	7.41	0.46385	0.03892	ZMYND11 LTBR IGF1R MAPK8IP3 EPHB1 MECOM PTK2B SFRP1	0.0645161
104	annotations	GO:0017158	regulation of calcium ion-dependent exoc...	40	6	2.39	0.03017	0.03903	SYT15 SYT8 SYT17 CACNA1G SYT3 CACNA1I	0.15
105	annotations	GO:0045747	positive regulation of Notch signaling p...	54	7	3.23	0.0407	0.0407	MAML2 CREBBP MFNG CNTN6 ROBO2 TP63 MAML3	0.12963
106	annotations	GO:0035176	social behavior	43	6	2.57	0.04126	0.04126	DVL1 SHANK2 NRXN3 KALRN CNTNAP2 CLN8	0.139535
107	annotations	GO:0045666	positive regulation of neuron differenti...	90	10	5.38	0.04193	0.04193	NBL1 BRINP3 PRPF19 SOCS2 CSNK1D GLI2 PCP4 ADRA2C MEF2C MMD2	0.111111
108	annotations	GO:0030177	positive regulation of Wnt signaling pat...	167	18	9.98	0.01104	0.04446	SKI FGFR2 ZRANB1 GPC5 PSMB11 PSMA3 SMAD3 PSMD11 CSNK1D PRDM15 TERT PTK7 SFRP1 CCN4 JRK VCP ROR2 PSMD5	0.107784
109	annotations	GO:0007416	synapse assembly	159	18	9.5	0.00677	0.04452	DVL1 SEMA4A SHANK2 KIRREL3 GABRB3 EEF2K SDK2 DNER DSCAM ROBO2 EPHB1 MEF2C PCDHB13 SDK1 LRRC4 ADGRB1 LRRC24 PTPRD	0.113208
110	annotations	GO:0060071	Wnt signaling pathway, planar cell polar...	102	12	6.09	0.01843	0.04509	DVL1 ARHGEF19 AP2A2 PSMB11 PSMA3 ARRB2 PSMD11 TIAM1 PTK7 SFRP1 ROR2 PSMD5	0.117647
111	annotations	GO:0030206	chondroitin sulfate biosynthetic process	23	4	1.37	0.04522	0.04522	CHST11 CHST9 CHST13 CSGALNACT1	0.173913
112	annotations	GO:0071294	cellular response to zinc ion	23	4	1.37	0.04522	0.04522	MT1A MT1M MT1H MT1G	0.173913
113	annotations	GO:1905475	regulation of protein localization to me...	184	15	10.99	0.13739	0.04533	RAP1A GPC5 TFDP1 PRKCH ARHGAP44 MTCL1 E2F1 ZMYND8 MRAP KCNE1 TP63 SLC7A11 PIK3R1 GPER1 AGR2	0.0815217
114	annotations	GO:0045494	photoreceptor cell maintenance	44	6	2.63	0.04546	0.04546	NPHP4 CROCC CRB1 USH2A ESRRB CLN8	0.136364
115	annotations	GO:0035518	histone H2A monoubiquitination	14	3	0.84	0.04719	0.04549	DDB1 KDM2B PCGF3	0.214286
116	annotations	GO:0046165	alcohol biosynthetic process	150	11	8.96	0.28494	0.0455	H6PD PCBD1 APOA5 CES1 ACAA2 ISYNA1 SRD5A3 MOXD1 GPER1 FDFT1 PTK2B	0.0733333
117	annotations	GO:0001996	positive regulation of heart rate by epi...	6	2	0.36	0.04553	0.04553	ADRB1 PDE4D	0.333333
118	annotations	GO:0002317	plasma cell differentiation	6	2	0.36	0.04553	0.04553	CR1 NKX2-3	0.333333
119	annotations	GO:0006287	base-excision repair, gap-filling	6	2	0.36	0.04553	0.04553	POLE POLD1	0.333333
120	annotations	GO:0007185	transmembrane receptor protein tyrosine ...	6	2	0.36	0.04553	0.04553	TRIO PTPRD	0.333333
121	annotations	GO:0007270	neuron-neuron synaptic transmission	6	2	0.36	0.04553	0.04553	KIF1B VDAC1	0.333333
122	annotations	GO:0015942	formate metabolic process	6	2	0.36	0.04553	0.04553	FTCD MTHFD1L	0.333333
123	annotations	GO:0016576	histone dephosphorylation	6	2	0.36	0.04553	0.04553	PPP5C EYA2	0.333333
124	annotations	GO:0018364	peptidyl-glutamine methylation	6	2	0.36	0.04553	0.04553	CREBBP SIRT7	0.333333
125	annotations	GO:0021830	interneuron migration from the subpalliu...	6	2	0.36	0.04553	0.04553	NRG3 LHX6	0.333333
126	annotations	GO:0060527	prostate epithelial cord arborization in...	6	2	0.36	0.04553	0.04553	FGFR2 SFRP1	0.333333
127	annotations	GO:0086045	membrane depolarization during AV node c...	6	2	0.36	0.04553	0.04553	CACNB2 CACNA1G	0.333333
128	annotations	GO:0090230	regulation of centromere complex assembl...	6	2	0.36	0.04553	0.04553	TRAPPC12 RNF4	0.333333
129	annotations	GO:1901097	negative regulation of autophagosome mat...	6	2	0.36	0.04553	0.04553	CLEC16A RUBCN	0.333333
130	annotations	GO:1901897	regulation of relaxation of cardiac musc...	6	2	0.36	0.04553	0.04553	CHGA PDE4D	0.333333
131	annotations	GO:1903400	L-arginine transmembrane transport	6	2	0.36	0.04553	0.04553	SLC25A29 SLC22A2	0.333333
132	annotations	GO:1904491	protein localization to ciliary transiti...	6	2	0.36	0.04553	0.04553	NPHP4 TCTN1	0.333333
133	annotations	GO:1990379	lipid transport across blood-brain barri...	6	2	0.36	0.04553	0.04553	MFSD2A SLC27A4	0.333333
134	annotations	GO:2000051	negative regulation of non-canonical Wnt...	6	2	0.36	0.04553	0.04553	RNF213 SFRP1	0.333333
135	annotations	GO:2000481	positive regulation of cAMP-dependent pr...	6	2	0.36	0.04553	0.04553	SPATC1L ADIPOQ	0.333333
136	annotations	GO:2001137	positive regulation of endocytic recycli...	6	2	0.36	0.04553	0.04553	ACTN2 EIPR1	0.333333
137	annotations	GO:0030201	heparan sulfate proteoglycan metabolic p...	30	3	1.79	0.26539	0.04557	HS3ST4 SGSH CSGALNACT1	0.1
138	annotations	GO:0050775	positive regulation of dendrite morphoge...	30	7	1.79	0.00161	0.04683	EEF2K FBXO31 TIAM1 KALRN CUX1 RELN PTPRD	0.233333
139	annotations	GO:0007158	neuron cell-cell adhesion	14	3	0.84	0.04719	0.04719	NINJ2 NRXN3 ASTN2	0.214286
140	annotations	GO:0071361	cellular response to ethanol	14	3	0.84	0.04719	0.04719	ITPR2 DNMT3A KCNMB1	0.214286
141	annotations	GO:0071391	cellular response to estrogen stimulus	14	3	0.84	0.04719	0.04719	PELP1 SERPINB9 SFRP1	0.214286
142	annotations	GO:0048812	neuron projection morphogenesis	611	59	36.5	0.00018	0.0514	DVL1 RERE NBL1 EPHA8 EPHA10 MFSD2A EFNA1 SEMA4A EGR2 FGFR2 BRSK2 SHANK2 DSCAML1 KIRREL3 TCTN1 NRXN3 SYT17 EEF2K SIAH1 FBXO31 TUBB3 ARHGAP44 CNTNAP1 NGFR TANC2 LAMA1 UNC13A MAG SYT3 GLI2 DOCK10 CDH4 CHODL TIAM1 DSCAM CNTN6 ROBO2 KALRN EPHB1 PAK2 POU4F2 CTNND2 TRIO PIK3R1 PACSIN1 TIAM2 CRPPA GRB10 AUTS2 LMTK2 CUX1 RELN CNTNAP2 SDC2 PTK2 ADGRB1 PTPRD NFIB TMEFF1	0.096563
143	annotations	GO:0010842	retina layer formation	24	4	1.43	0.05179	0.05179	CRB1 SDK2 DSCAM SDK1	0.166667
144	annotations	GO:0009267	cellular response to starvation	149	11	8.9	0.27769	0.05309	MFSD2A XPR1 AKR1C3 BRSK2 STK24 CLEC16A RPTOR WDR45B DEPDC5 PRKAG2 SFRP1	0.0738255
145	annotations	GO:0060326	cell chemotaxis	283	20	16.91	0.24934	0.05466	PLEKHG5 NBL1 S100A14 CAMK1D ALOX5 PLA2G1B CHGA HSD3B7 ARRB2 CCR10 DPP4 TIAM1 MIF ACKR2 EPHB1 PDGFRA PF4 CCR6 PTK2B PTK2	0.0706714
146	annotations	GO:0046326	positive regulation of glucose import	35	5	2.09	0.05524	0.05524	RAP1A ADIPOQ POU4F2 TERT PIK3R1	0.142857
147	annotations	GO:0050796	regulation of insulin secretion	171	18	10.22	0.01386	0.05541	RAP1A ALOX5 BRSK2 CPT1A MTNR1B C2CD2L ITPR2 CHGA BAIAP3 EIPR1 DPP4 TIAM1 STXBP5L ADRA2C GPER1 BLK SFRP1 SLC30A8	0.105263
148	annotations	GO:0006334	nucleosome assembly	118	11	7.05	0.09471	0.05643	CENPS H2BC18 H3C13 SMYD3 MACROH2A2 NAP1L4 NAP1L1 NAA60 H1-8 NPM1 CENPQ	0.0932203
149	annotations	GO:0055064	chloride ion homeostasis	15	3	0.9	0.05645	0.05645	SLC12A3 SLC12A4 SLC12A7	0.2
150	annotations	GO:0006699	bile acid biosynthetic process	36	5	2.15	0.06113	0.05879	HSD3B7 CES1 OSBPL6 OSBPL2 CYP8B1	0.138889
151	annotations	GO:1903305	regulation of regulated secretory pathwa...	126	12	7.53	0.07377	0.05953	DVL1 RAP1A CACNB2 SYT15 SYT8 SYT17 CACNA1G SYT3 CACNA1I STXBP5L MICAL1 BLK	0.0952381
152	annotations	GO:0002448	mast cell mediated immunity	44	5	2.63	0.12021	0.05966	CHGA CLNK CPLX2 SERPINB9 BLK	0.113636
153	annotations	GO:0032960	regulation of inositol trisphosphate bio...	6	2	0.36	0.04553	0.0597	GPER1 PTK2B	0.333333
154	annotations	GO:0099004	calmodulin dependent kinase signaling pa...	8	2	0.48	0.07852	0.05971	PCP4 IRGM	0.25
155	annotations	GO:1905245	regulation of aspartic-type peptidase ac...	11	2	0.66	0.13719	0.05972	EFNA1 NLRP7	0.181818
156	annotations	GO:0007622	rhythmic behavior	46	4	2.75	0.29461	0.05972	EGR2 ADRB1 MTNR1B ZFHX3	0.0869565
157	annotations	GO:0006066	alcohol metabolic process	357	22	21.33	0.47179	0.05976	H6PD INPP5B AKR1C2 AKR1C3 PCBD1 INPP5A TKFC APOA5 DHRS4 PLCB2 CES1 ACAA2 ISYNA1 SRD5A3 PLPP1 MOXD1 GPER1 CLN8 FDFT1 PTK2B ALDH1B1 RXRA	0.0616246
158	annotations	GO:0050926	regulation of positive chemotaxis	24	2	1.43	0.42441	0.05976	SMAD3 ANGPT2	0.0833333
159	annotations	GO:0071384	cellular response to corticosteroid stim...	58	3	3.46	0.68155	0.05982	SMYD3 AKR1C3 GPER1	0.0517241
160	annotations	GO:1903533	regulation of protein targeting	77	4	4.6	0.68293	0.05983	MTCL1 NUCB1 KCNE1 ABLIM3	0.0519481
161	annotations	GO:0030317	flagellated sperm motility	95	11	5.68	0.02601	0.06042	NPHP4 INPP5B CATSPER2 CCDC40 CEP131 CFAP65 CACNA1I SLC9C1 TCTE1 ARMC2 CCR6	0.115789
162	annotations	GO:0044419	biological process involved in interspec...	1970	108	117.69	0.84885	0.06045	ATAD3A KIAA0319L PPIE LCE3A S100A14 LY9 CD247 XPR1 CR1 ZMYND11 IL2RA NMT2 SGMS1 MBL2 FGFR2 CYP2E1 CHID1 AP2A2 MUC6 MUC5B APLNR TKFC DDB1 CCDC88B POU2AF1 LTBR CLEC4C A2M SELPLG NOS1 PLA2G1B PSMB11 PSMA3 CHGA IFI27 SMAD3 IGF1R UBE2I RPS2 TSC2 CREBBP WWP2 ARRB2 ASGR2 TNK1 PSMD11 RPTOR CTDP1 PTBP1 PRTN3 IFNL3 IFNL4 LILRA2 NCR1 NLRP7 COLEC11 ZAP70 IL36B DPP4 SP100 ATG16L1 E2F1 MIF TAB1 FBLN1 SELENOK A…	0.0548223
163	annotations	GO:0009890	negative regulation of biosynthetic proc...	1554	81	92.84	0.91914	0.06057	SAMD11 SKI PRDM16 RERE RAP1A H3C13 EFNA1 MDM4 LEFTY1 ZMYND11 AKR1C3 SFMBT2 MACROH2A2 ZNF503 FGFR2 KDM2B IFI27 MIR345 GCHFR SMAD3 UBE2I CREBBP WWP2 ZFHX3 WWOX CBFA2T3 CTNS RASD1 KAT7 ENPP7 CBX8 SIRT7 FOXK2 HSBP1L1 NFIC KANK2 NFIX ZNF253 ZNF550 DNMT3A TCF23 GLI2 SP100 HDAC4 PASK E2F1 ZMYND8 SALL4 TNRC6B ZNF589 H1-8 MECOM IGF2BP2 ADIPOQ TP63 CTBP1 MAEA PF4 POU4F2 LPCAT1 MEF2C TENM2 GPER1 FOXK1 IKZF1…	0.0521236
164	annotations	GO:0046324	regulation of glucose import	55	8	3.29	0.0158	0.06092	RAP1A PLA2G1B ADIPOQ POU4F2 TERT PIK3R1 GRB10 PRKAG2	0.145455
165	annotations	GO:0006942	regulation of striated muscle contractio...	87	9	5.2	0.07492	0.06102	MYBPH TNNT3 NOS1 CHGA ATP2A1 HDAC4 SCN10A PDE4D GATA4	0.103448
166	annotations	GO:0043267	negative regulation of potassium ion tra...	34	5	2.03	0.04969	0.06111	ACTN2 MTNR1B NOS1 KCNE1 PTK2B	0.147059
167	annotations	GO:0030859	polarized epithelial cell differentiatio...	20	4	1.19	0.02848	0.06113	LAMA1 TP63 PTK7 SCRIB	0.2
168	annotations	GO:0000480	endonucleolytic cleavage in 5'-ETS of tr...	7	2	0.42	0.06126	0.06126	NOP14 RCL1	0.285714
169	annotations	GO:0007196	adenylate cyclase-inhibiting G protein-c...	7	2	0.42	0.06126	0.06126	GRM7 GRM4	0.285714
170	annotations	GO:0030091	protein repair	7	2	0.42	0.06126	0.06126	FN3K MSRA	0.285714
171	annotations	GO:0048617	embryonic foregut morphogenesis	7	2	0.42	0.06126	0.06126	SMAD3 GATA4	0.285714
172	annotations	GO:0060592	mammary gland formation	7	2	0.42	0.06126	0.06126	NRG3 FGFR2	0.285714
173	annotations	GO:0071420	cellular response to histamine	7	2	0.42	0.06126	0.06126	GABRB3 DIAPH1	0.285714
174	annotations	GO:0072033	renal vesicle formation	7	2	0.42	0.06126	0.06126	KIF26B FMN1	0.285714
175	annotations	GO:0090240	positive regulation of histone H4 acetyl...	7	2	0.42	0.06126	0.06126	KAT7 AUTS2	0.285714
176	annotations	GO:0099612	protein localization to axon	7	2	0.42	0.06126	0.06126	CNTNAP1 CNTNAP2	0.285714
177	annotations	GO:1900004	negative regulation of serine-type endop...	7	2	0.42	0.06126	0.06126	CR1 ANXA8	0.285714
178	annotations	GO:1905618	positive regulation of miRNA mediated in...	7	2	0.42	0.06126	0.06126	TNRC6B AGO2	0.285714
179	annotations	GO:0048589	developmental growth	571	38	34.11	0.26628	0.0661	DVL1 MFSD2A SEMA4A KIF26B ADRB1 FGFR2 PRPF19 SHANK2 ZPR1 APOA5 NINJ2 SOCS2 CHST11 FMN1 SMAD3 SYT17 CTDP1 UNC13A MAG SYT3 MEIS1 GLI2 SALL4 CDH4 TIAM1 DSCAM FGFR3 TEC POU4F2 MEF2C PIM1 PTK7 AGR2 HOXA11 AUTS2 NCAPG2 GATA4 SFRP1	0.0665499
180	annotations	GO:0046928	regulation of neurotransmitter secretion	79	9	4.72	0.04547	0.06613	DVL1 RAP1A CACNB2 MCTP2 BAIAP3 STXBP5L MEF2C CPLX2 GPER1	0.113924
181	annotations	GO:0071880	adenylate cyclase-activating adrenergic ...	25	5	1.49	0.01472	0.06626	ADRB1 CHGA ADCY9 ADRA2C PDE4D	0.2
182	annotations	GO:0032201	telomere maintenance via semi-conservati...	26	4	1.55	0.06639	0.06639	DNA2 POLE POLD1 RTEL1	0.153846
183	annotations	GO:0071280	cellular response to copper ion	26	4	1.55	0.06639	0.06639	MT1A MT1M MT1H MT1G	0.153846
184	annotations	GO:2000463	positive regulation of excitatory postsy...	26	4	1.55	0.06639	0.06639	DVL1 SHANK2 RELN PTK2B	0.153846
185	annotations	GO:0055075	potassium ion homeostasis	29	4	1.73	0.09184	0.06646	KCNMA1 SLC12A3 SLC12A4 SLC12A7	0.137931
186	annotations	GO:0071625	vocalization behavior	16	3	0.96	0.06649	0.06649	SHANK2 NRXN3 CNTNAP2	0.1875
187	annotations	GO:0043303	mast cell degranulation	43	4	2.57	0.2541	0.06659	CHGA CLNK CPLX2 BLK	0.0930233
188	annotations	GO:0010812	negative regulation of cell-substrate ad...	62	5	3.7	0.31155	0.06661	TBCD FBLN1 PIK3R1 GCNT2 ANGPT2	0.0806452
189	annotations	GO:0006641	triglyceride metabolic process	102	6	6.09	0.57508	0.06689	MFSD2A NKX2-3 CYP2E1 CPT1A APOA5 LMF1	0.0588235
190	annotations	GO:0050772	positive regulation of axonogenesis	72	8	4.3	0.06464	0.06715	NGFR CDH4 CHODL TIAM1 DSCAM ROBO2 POU4F2 TIAM2	0.111111
191	annotations	GO:0045599	negative regulation of fat cell differen...	49	6	2.93	0.07033	0.07033	SMAD3 E2F1 ADIPOQ TRIO GPER1 CCN4	0.122449
192	annotations	GO:0072659	protein localization to plasma membrane	264	20	15.77	0.16367	0.07387	RAP1A ACTN2 CACNB2 TESC PRKCH RAB40C TMEM88 ARHGAP44 RAMP1 MRAP ADIPOQ GAK KCNIP4 PIK3R1 PACSIN1 AFDN GPER1 AGR2 DPP6 SCRIB	0.0757576
193	annotations	GO:0007223	Wnt signaling pathway, calcium modulatin...	38	5	2.27	0.07393	0.07393	PLCB2 NFATC1 TNRC6B AGO2 ROR2	0.131579
194	annotations	GO:0001958	endochondral ossification	27	4	1.61	0.07442	0.07442	COL13A1 FGFR3 MEF2C CSGALNACT1	0.148148
195	annotations	GO:0003281	ventricular septum development	64	6	3.82	0.18204	0.07446	MDM4 FGFR2 SALL4 ROBO2 PTK7 GATA4	0.09375
196	annotations	GO:0003007	heart morphogenesis	233	13	13.92	0.64082	0.07514	EFNA1 MDM4 LEFTY1 FGFR2 SMAD3 CCDC40 TAB1 ROBO2 MEF2C PIM1 GATA4 PTK2 COL5A1	0.055794
197	annotations	GO:0006887	exocytosis	840	54	50.18	0.30491	0.07583	SDF4 DVL1 KCNAB2 SYTL1 PPIE TMEM167B RAP1A TAGLN2 FCGR2A CR1 ACTN2 CACNB2 ALOX5 SYT15 CHID1 AP2A2 BRSK2 SYT8 RAB3IL1 VWF CLEC4C A2M RAB3IP ACTN1 CHGA BAIAP3 SYT17 RPH3AL ARHGAP44 PSMD11 CACNA1G PRTN3 UNC13A SYT3 OTOF SLC17A9 PDXK MIF CACNA1I ARSA STXBP5L CLNK PF4 LPCAT1 IQGAP2 DIAPH1 STK10 CPLX2 MICAL1 EXOC4 PTPRN2 BLK GSDMD VCP	0.0642857
198	annotations	GO:2000311	regulation of AMPA receptor activity	24	4	1.43	0.05179	0.07718	SHANK2 CACNG8 MEF2C RELN	0.166667
199	annotations	GO:0002076	osteoblast development	17	3	1.02	0.07728	0.07728	SMAD3 GLI2 HDAC4	0.176471
200	annotations	GO:0007156	homophilic cell adhesion via plasma memb...	160	38	9.56	1.3e-13	0.101	FAT3 DSCAML1 KIRREL3 PCDH8 SDK2 CDH20 PTPRT CDH26 CDH4 DSCAM CNTN6 ROBO2 PCDH18 DCHS2 CDH18 PCDHA1 PCDHB13 PCDHGA1 PCDHGA12 PCDHGA2 PCDHGA3 PCDHGB1 PCDHGA4 PCDHGB2 PCDHGA5 PCDHGB3 PCDHGA6 PCDHGA7 PCDHGB4 PCDHGA8 PCDHGB5 PCDHGA9 PCDHGB6 PCDHGA10 PCDHGB7 PCDHGA11 SDK1 CDHR3	0.2375

## Sheet: ARTvsCtrl_Hyper DMCs
	.id	GO.ID	Term	Annotated	Significant	Expected	classicFisher	weight01Fisher	common	Enrichment
1	annotations	GO:0010273	detoxification of copper ion	14	4	0.44	0.00078	0.00078	MT1M MT1A MT1H MT1G	0.285714
2	annotations	GO:0031069	hair follicle morphogenesis	26	5	0.83	0.0012	0.0012	FGFR2 KRT27 NGFR GLI2 TP63	0.192308
3	annotations	GO:0002223	stimulatory C-type lectin receptor signa...	103	10	3.27	0.00161	0.00161	MUC5B CLEC4C PSMB11 PSMA3 CREBBP PSMD11 TAB1 MUC4 PAK2 PSMD5	0.0970874
4	annotations	GO:0090630	activation of GTPase activity	105	10	3.34	0.00186	0.00186	ARHGEF19 ABR SGSM2 TBC1D3H TIAM1 TBC1D22A TBC1D14 ARHGEF10 PTK2B SCRIB	0.0952381
5	annotations	GO:0051968	positive regulation of synaptic transmis...	29	5	0.92	0.002	0.002	SHANK2 CACNG8 RELN PTK2B ROR2	0.172414
6	annotations	GO:0051056	regulation of small GTPase mediated sign...	295	19	9.37	0.00291	0.00206	ARHGEF19 RHOBTB1 STARD13 ARHGEF7 RASA3 TSC2 ADGRG1 ABR ARHGAP44 KANK2 ARHGEF4 TIAM1 KALRN TRIO MMD2 AUTS2 RELN ARHGEF10 ARHGAP39	0.0644068
7	annotations	GO:1901379	regulation of potassium ion transmembran...	81	7	2.57	0.01443	0.0023	ACTN2 WWP2 KCNE1 KCNIP4 KCNMB1 KCNIP1 DPP6	0.0864198
8	annotations	GO:0006040	amino sugar metabolic process	39	3	1.24	0.12607	0.00296	FN3K NAGK CSGALNACT1	0.0769231
9	annotations	GO:0045926	negative regulation of growth	231	9	7.34	0.3138	0.00329	TCHP SMAD3 MT1M MT1A MT1H MT1G MAG MEIS1 FGFR3	0.038961
10	annotations	GO:0046777	protein autophosphorylation	214	16	6.8	0.00137	0.00384	EPHA8 FGFR2 STK24 GRK1 TNK1 AATK ALK STK16 PASK ADIPOQ PAK2 FGFR3 TEC STK10 PIM1 PTK2B	0.0747664
11	annotations	GO:0090263	positive regulation of canonical Wnt sig...	135	11	4.29	0.00388	0.00388	FGFR2 GPC5 PSMB11 PSMA3 SMAD3 PSMD11 CSNK1D JRK VCP ROR2 PSMD5	0.0814815
12	annotations	GO:0045599	negative regulation of fat cell differen...	49	6	1.56	0.00438	0.00438	SMAD3 E2F1 ADIPOQ TRIO GPER1 CCN4	0.122449
13	annotations	GO:0017158	regulation of calcium ion-dependent exoc...	40	5	1.27	0.00835	0.00466	SYT15 SYT8 SYT17 SYT3 CACNA1I	0.125
14	annotations	GO:0071276	cellular response to cadmium ion	35	5	1.11	0.00469	0.00469	MT1M MT1A MT1H MT1G PPP5C	0.142857
15	annotations	GO:0042733	embryonic digit morphogenesis	51	6	1.62	0.00535	0.00535	ALX4 CHST11 CREBBP GLI2 HOXA11 ROR2	0.117647
16	annotations	GO:0071294	cellular response to zinc ion	23	4	0.73	0.00552	0.00552	MT1M MT1A MT1H MT1G	0.173913
17	annotations	GO:0042117	monocyte activation	12	3	0.38	0.00566	0.00566	MT1G SPACA3 DYSF	0.25
18	annotations	GO:1902742	apoptotic process involved in developmen...	36	4	1.14	0.02656	0.00718	ZPR1 XKR6 XKR4 SCRIB	0.111111
19	annotations	GO:0001833	inner cell mass cell proliferation	13	3	0.41	0.00719	0.00719	PRPF19 ZPR1 SALL4	0.230769
20	annotations	GO:0035845	photoreceptor cell outer segment organiz...	13	3	0.41	0.00719	0.00719	MFSD2A CRB1 PCARE	0.230769
21	annotations	GO:0070863	positive regulation of protein exit from...	13	3	0.41	0.00719	0.00719	TMEM30B EDEM2 SLC35D3	0.230769
22	annotations	GO:0048589	developmental growth	571	25	18.14	0.0663	0.00843	MFSD2A FGFR2 PRPF19 SHANK2 ZPR1 APOA5 NINJ2 CHST11 FMN1 SMAD3 SYT17 MAG SYT3 MEIS1 GLI2 SALL4 CDH4 TIAM1 FGFR3 TEC POU4F2 PIM1 AGR2 HOXA11 AUTS2	0.0437828
23	annotations	GO:0071280	cellular response to copper ion	26	4	0.83	0.00864	0.00864	MT1M MT1A MT1H MT1G	0.153846
24	annotations	GO:0035435	phosphate ion transmembrane transport	14	3	0.44	0.00893	0.00893	XPR1 SLC37A1 ANKH	0.214286
25	annotations	GO:0010991	negative regulation of SMAD protein comp...	5	2	0.16	0.00945	0.00945	LDLRAD4 PMEPA1	0.4
26	annotations	GO:0021869	forebrain ventricular zone progenitor ce...	5	2	0.16	0.00945	0.00945	FGFR2 DCT	0.4
27	annotations	GO:0030263	apoptotic chromosome condensation	5	2	0.16	0.00945	0.00945	DFFB GPER1	0.4
28	annotations	GO:0070345	negative regulation of fat cell prolifer...	5	2	0.16	0.00945	0.00945	TFDP1 E2F1	0.4
29	annotations	GO:1904382	mannose trimming involved in glycoprotei...	5	2	0.16	0.00945	0.00945	EDEM2 MAN1B1	0.4
30	annotations	GO:0060548	negative regulation of cell death	913	34	29	0.18955	0.01117	ATAD3A VTCN1 MDM4 ZMYND11 CAMK1D FGFR2 MGMT INPP5A TMEM109 ZPR1 CHST11 HIP1R ANKLE2 PRKCH SMAD3 ARNT2 BFAR DUS2 NGFR KANK2 MAG PPP5C GLI2 MECOM PAK2 LRPAP1 PF4 NAIP SERPINB9 PIM1 MICAL1 AGR2 PTK2B CCN4	0.0372399
31	annotations	GO:0006882	cellular zinc ion homeostasis	37	5	1.18	0.00598	0.01268	MT1M MT1A MT1H MT1G SLC30A8	0.135135
32	annotations	GO:0061003	positive regulation of dendritic spine m...	16	3	0.51	0.01311	0.01311	TIAM1 KALRN RELN	0.1875
33	annotations	GO:0006979	response to oxidative stress	417	14	13.25	0.45479	0.01315	ALOX5 MBL2 CYP2E1 CCS STK24 CBX8 HNRNPM PPP5C TPO PXDN SELENOK ADIPOQ NUDT1 PTK2B	0.0335731
34	annotations	GO:2000481	positive regulation of cAMP-dependent pr...	6	2	0.19	0.01388	0.01388	SPATC1L ADIPOQ	0.333333
35	annotations	GO:2001137	positive regulation of endocytic recycli...	6	2	0.19	0.01388	0.01388	ACTN2 EIPR1	0.333333
36	annotations	GO:0002076	osteoblast development	17	3	0.54	0.01555	0.01555	SMAD3 GLI2 HDAC4	0.176471
37	annotations	GO:0060071	Wnt signaling pathway, planar cell polar...	102	8	3.24	0.01593	0.01593	ARHGEF19 AP2A2 PSMB11 PSMA3 PSMD11 TIAM1 ROR2 PSMD5	0.0784314
38	annotations	GO:0034199	activation of protein kinase A activity	18	3	0.57	0.01823	0.01823	ADCY9 ADCY2 PRKAR1B	0.166667
39	annotations	GO:0001678	cellular glucose homeostasis	140	6	4.45	0.28614	0.01831	NGFR FOXK2 TIAM1 GPER1 FOXK1 PTPRN2	0.0428571
40	annotations	GO:0030859	polarized epithelial cell differentiatio...	20	3	0.64	0.02431	0.01899	LAMA1 TP63 SCRIB	0.15
41	annotations	GO:0071420	cellular response to histamine	7	2	0.22	0.01902	0.01902	GABRB3 DIAPH1	0.285714
42	annotations	GO:0090240	positive regulation of histone H4 acetyl...	7	2	0.22	0.01902	0.01902	KAT7 AUTS2	0.285714
43	annotations	GO:1900004	negative regulation of serine-type endop...	7	2	0.22	0.01902	0.01902	CR1 ANXA8	0.285714
44	annotations	GO:0014059	regulation of dopamine secretion	33	4	1.05	0.01987	0.01987	SYT15 SYT8 SYT17 SYT3	0.121212
45	annotations	GO:0061337	cardiac conduction	141	7	4.48	0.1623	0.01992	CACNB2 CACNA2D4 ATP2A1 CACNG8 KCNE1 KCNIP4 KCNIP1	0.0496454
46	annotations	GO:0038083	peptidyl-tyrosine autophosphorylation	19	3	0.6	0.02115	0.02115	AATK TEC PTK2B	0.157895
47	annotations	GO:0043652	engulfment of apoptotic cell	19	3	0.6	0.02115	0.02115	RHOBTB1 XKR6 XKR4	0.157895
48	annotations	GO:1902476	chloride transmembrane transport	88	7	2.8	0.02184	0.02184	ANO3 GABRB3 CLCN7 SLC12A3 TTYH1 CLIC6 SLC12A7	0.0795455
49	annotations	GO:0009267	cellular response to starvation	149	8	4.73	0.10268	0.02226	MFSD2A XPR1 STK24 CLEC16A RPTOR WDR45B DEPDC5 PRKAG2	0.0536913
50	annotations	GO:0048812	neuron projection morphogenesis	611	30	19.41	0.01241	0.02305	NBL1 EPHA8 MFSD2A FGFR2 SHANK2 KIRREL3 SYT17 SIAH1 FBXO31 ARHGAP44 NGFR LAMA1 MAG SYT3 GLI2 CDH4 TIAM1 CNTN6 KALRN PAK2 POU4F2 CTNND2 TRIO PACSIN1 CRPPA AUTS2 RELN CNTNAP2 SDC2 NFIB	0.0490998
51	annotations	GO:0030282	bone mineralization	107	9	3.4	0.00703	0.02381	ALOX5 FGFR2 KL SMAD3 ASGR2 FGFR3 ANKH PTK2B ROR2	0.0841121
52	annotations	GO:0097009	energy homeostasis	35	4	1.11	0.0242	0.0242	MFSD2A ALK PASK SLC35D3	0.114286
53	annotations	GO:0070782	phosphatidylserine exposure on apoptotic...	8	2	0.25	0.02484	0.02484	XKR6 XKR4	0.25
54	annotations	GO:0098887	neurotransmitter receptor transport, end...	8	2	0.25	0.02484	0.02484	ARHGAP44 SCRIB	0.25
55	annotations	GO:1903715	regulation of aerobic respiration	8	2	0.25	0.02484	0.02484	CBFA2T3 VCP	0.25
56	annotations	GO:0043547	positive regulation of GTPase activity	380	25	12.07	0.00051	0.0273	ARHGEF19 RAP1A GIT2 STARD13 ARHGEF7 RASA3 TSC2 ABR SGSM2 ARHGAP44 TBC1D3H TBCD ASAP2 TIAM1 DEPDC5 TBC1D22A STXBP5L KALRN RGS12 TBC1D14 IQGAP2 ARHGEF10 PTK2B SCRIB ARHGAP39	0.0657895
57	annotations	GO:0010001	glial cell differentiation	206	10	6.54	0.12162	0.02755	SKI EIF2B3 CRB1 PRPF19 MAG TPPP RELN ARHGEF10 NFIB ROR2	0.0485437
58	annotations	GO:0048041	focal adhesion assembly	83	5	2.64	0.12411	0.0277	ACTN2 ARHGEF7 FMN1 SMAD3 PTK2B	0.060241
59	annotations	GO:0016266	O-glycan processing	55	5	1.75	0.03003	0.03003	MUC5B GALNT9 ST3GAL2 XXYLT1 MUC4	0.0909091
60	annotations	GO:0061418	regulation of transcription from RNA pol...	74	6	2.35	0.03005	0.03005	PSMB11 PSMA3 CREBBP PSMD11 HIF3A PSMD5	0.0810811
61	annotations	GO:0007417	central nervous system development	925	38	29.38	0.0628	0.03022	SDF4 SKI MFSD2A EIF2B3 LHX8 FGFR2 PRPF19 SHANK2 ZPR1 KIRREL3 CNTN1 ANKLE2 DCT MDGA2 ARNT2 ADGRG1 MYO1D NGFR CA10 AATK CSNK1D MAG ALK MEIS1 GLI2 ADAM23 E2F1 CNTN6 KALRN TPPP TRIO POU6F2 RELN CNTNAP2 MCPH1 TRAPPC9 NFIB ROR2	0.0410811
62	annotations	GO:0016051	carbohydrate biosynthetic process	200	10	6.35	0.10564	0.03106	DDB1 CHST11 ST3GAL2 CHST9 PASK ADIPOQ GPER1 PGAM2 CSGALNACT1 PTK2B	0.05
63	annotations	GO:0009225	nucleotide-sugar metabolic process	36	3	1.14	0.1054	0.03126	PARG NAGK CSGALNACT1	0.0833333
64	annotations	GO:0030300	regulation of intestinal cholesterol abs...	9	2	0.29	0.03127	0.03127	APOA5 ENPP7	0.222222
65	annotations	GO:0060513	prostatic bud formation	9	2	0.29	0.03127	0.03127	GLI2 TP63	0.222222
66	annotations	GO:0060742	epithelial cell differentiation involved...	9	2	0.29	0.03127	0.03127	FGFR2 TP63	0.222222
67	annotations	GO:0070828	heterochromatin organization	75	3	2.38	0.42753	0.03139	PRDM16 H3C13 MECOM	0.04
68	annotations	GO:0032960	regulation of inositol trisphosphate bio...	6	2	0.19	0.01388	0.03172	GPER1 PTK2B	0.333333
69	annotations	GO:0045197	establishment or maintenance of epitheli...	36	4	1.14	0.02656	0.03512	CRB1 LAMA1 MTCL1 SCRIB	0.111111
70	annotations	GO:0030206	chondroitin sulfate biosynthetic process	23	3	0.73	0.03522	0.03522	CHST11 CHST9 CSGALNACT1	0.130435
71	annotations	GO:0032331	negative regulation of chondrocyte diffe...	23	3	0.73	0.03522	0.03522	GLI2 CHADL CCN4	0.130435
72	annotations	GO:0042446	hormone biosynthetic process	66	4	2.1	0.15758	0.03825	H6PD CHST9 TPO SRD5A3	0.0606061
73	annotations	GO:0002003	angiotensin maturation	10	2	0.32	0.03828	0.03828	CES1 AOPEP	0.2
74	annotations	GO:0006171	cAMP biosynthetic process	10	2	0.32	0.03828	0.03828	ADCY9 ADCY2	0.2
75	annotations	GO:0045945	positive regulation of transcription by ...	10	2	0.32	0.03828	0.03828	RPTOR ELL	0.2
76	annotations	GO:0048703	embryonic viscerocranium morphogenesis	10	2	0.32	0.03828	0.03828	CHST11 MTHFD1L	0.2
77	annotations	GO:0071639	positive regulation of monocyte chemotac...	10	2	0.32	0.03828	0.03828	SELENOK ADIPOQ	0.2
78	annotations	GO:0075522	IRES-dependent viral translational initi...	10	2	0.32	0.03828	0.03828	PTBP1 EIF3B	0.2
79	annotations	GO:0140374	antiviral innate immune response	10	2	0.32	0.03828	0.03828	ATAD3A ZDHHC11	0.2
80	annotations	GO:1904338	regulation of dopaminergic neuron differ...	10	2	0.32	0.03828	0.03828	CSNK1D TIAM1	0.2
81	annotations	GO:2000480	negative regulation of cAMP-dependent pr...	10	2	0.32	0.03828	0.03828	PRKAR1B PRKAG2	0.2
82	annotations	GO:0031098	stress-activated protein kinase signalin...	258	9	8.2	0.43537	0.0384	ZMYND11 LTBR MAPK8IP3 KAT7 TAB1 MECOM PAK2 PTK2B ROR2	0.0348837
83	annotations	GO:0005975	carbohydrate metabolic process	585	29	18.58	0.01226	0.03953	H6PD ST6GALNAC3 PARG INPP5A TKFC DDB1 GLB1L3 CHST11 KL PIGQ ST3GAL2 CBFA2T3 FOXK2 CHST9 NAGK GLB1L HDAC4 PASK EDEM2 ADIPOQ MAN2B2 GPER1 FOXK1 PGAM2 PRKAG2 CSGALNACT1 PTK2B ALDH1B1 MAN1B1	0.0495726
84	annotations	GO:0016339	calcium-dependent cell-cell adhesion via...	42	4	1.33	0.04357	0.04357	CDH20 PCDHB13 PCDHGB4 CDHR3	0.0952381
85	annotations	GO:0071377	cellular response to glucagon stimulus	25	3	0.79	0.04366	0.04366	ADCY9 ADCY2 PRKAR1B	0.12
86	annotations	GO:0007155	cell adhesion	1390	74	44.16	7e-06	0.0442	EPHA8 VTCN1 CRB1 MYBPH LRRN2 CR1 LAMB3 ACTN2 ALOX5 ADAM12 SPON1 PLEKHA7 KIRREL3 NINJ2 SSPN CNTN1 ARHGEF7 FMN1 SMAD3 IGFALS ADGRG1 TBCD LAMA1 CDH20 MAG TTYH1 ZAP70 GLI2 DPP4 ADAM23 CDH4 TIAM1 FBLN1 CNTN6 SELENOK ADIPOQ MUC4 PAK2 CTNND2 PDZD2 PCDHB13 PCDHGA12 PCDHGA1 PCDHGA2 PCDHGA3 PCDHGB1 PCDHGA4 PCDHGB2 PCDHGA5 PCDHGB3 PCDHGA6 PCDHGA7 PCDHGB4 PCDHGA8 PCDHGB5 PCDHGA9 PCDHGB6 PCDHGA10 PCDHGB7 PCDH…	0.0532374
87	annotations	GO:0001736	establishment of planar polarity	117	10	3.72	0.00412	0.0451	ARHGEF19 AP2A2 PSMB11 PSMA3 PSMD11 TIAM1 TP63 ROR2 ASTN2 PSMD5	0.0854701
88	annotations	GO:1901381	positive regulation of potassium ion tra...	36	3	1.14	0.1054	0.04579	ACTN2 KCNE1 KCNMB1	0.0833333
89	annotations	GO:0010739	positive regulation of protein kinase A ...	11	2	0.35	0.04582	0.04582	SPATC1L ADIPOQ	0.181818
90	annotations	GO:0035112	genitalia morphogenesis	11	2	0.35	0.04582	0.04582	TP63 ROR2	0.181818
91	annotations	GO:0061744	motor behavior	11	2	0.35	0.04582	0.04582	MFSD2A DPP4	0.181818
92	annotations	GO:0006282	regulation of DNA repair	121	5	3.84	0.34003	0.0459	PARG MGMT KAT7 CBX8 MRNIP	0.0413223
93	annotations	GO:0072659	protein localization to plasma membrane	264	14	8.39	0.04301	0.04706	RAP1A ACTN2 CACNB2 PRKCH ARHGAP44 MRAP ADIPOQ GAK KCNIP4 PACSIN1 GPER1 AGR2 DPP6 SCRIB	0.0530303
94	annotations	GO:0051402	neuron apoptotic process	217	11	6.89	0.08637	0.0478	ZPR1 SIAH1 NGFR MAG HDAC4 TP63 TRIM2 NAIP GRM4 SRPK2 PTK2B	0.0506912
95	annotations	GO:0035116	embryonic hindlimb morphogenesis	26	3	0.83	0.04823	0.04823	ALX4 AFF3 TP63	0.115385
96	annotations	GO:0060603	mammary gland duct morphogenesis	26	3	0.83	0.04823	0.04823	FGFR2 GLI2 SCRIB	0.115385
97	annotations	GO:0061621	canonical glycolysis	26	3	0.83	0.04823	0.04823	FOXK2 FOXK1 PGAM2	0.115385
98	annotations	GO:1900740	positive regulation of protein insertion...	26	3	0.83	0.04823	0.04823	TFDP1 E2F1 TP63	0.115385
99	annotations	GO:2000463	positive regulation of excitatory postsy...	26	3	0.83	0.04823	0.04823	SHANK2 RELN PTK2B	0.115385
100	annotations	GO:0043507	positive regulation of JUN kinase activi...	63	4	2	0.13981	0.04827	MAPK8IP3 TIAM1 PTK2B ROR2	0.0634921
101	annotations	GO:0038095	Fc-epsilon receptor signaling pathway	105	7	3.34	0.04988	0.04988	PSMB11 PSMA3 PSMD11 TAB1 PAK2 TEC PSMD5	0.0666667
102	annotations	GO:0030512	negative regulation of transforming grow...	84	6	2.67	0.05084	0.05084	SKI PRDM16 CHST11 SMAD3 LDLRAD4 PMEPA1	0.0714286
103	annotations	GO:0048013	ephrin receptor signaling pathway	84	6	2.67	0.05084	0.05084	EPHA8 AP2A2 ARHGEF7 TIAM1 KALRN SDC2	0.0714286
104	annotations	GO:0016192	vesicle-mediated transport	1925	75	61.15	0.03535	0.051	SDF4 KIF1B SYTL1 MFSD2A TMEM167B RAP1A CR1 ACTN2 CAMK1D CACNB2 ALOX5 SYT15 ANXA8 MBL2 RHOBTB1 AP2A2 SYT8 APOA5 CLEC4C RAB3IP HIP1R PROZ KIF26A TMED3 MAPK8IP3 TSC2 CLEC16A SYT17 CES1 RPH3AL SGSM2 ASGR2 ARHGAP44 PSMD11 MYO1D SPACA3 CSNK1D PLIN3 HOOK2 CEACAM4 SYT3 CACNG8 EIPR1 OTOF DYSF GRK3 CACNA1I ARSA TMEM115 STXBP5L KALRN ADIPOQ GAK LRPAP1 TBC1D14 PF4 ANKRD50 IQGAP2 PCDHGA3 DIAPH1 STK10 RUFY1 PA…	0.038961
105	annotations	GO:0043154	negative regulation of cysteine-type end...	64	5	2.03	0.05238	0.05238	NGFR PAK2 NAIP SERPINB9 MICAL1	0.078125
106	annotations	GO:0060292	long-term synaptic depression	27	3	0.86	0.05303	0.05303	SHANK2 SORCS2 PTK2B	0.111111
107	annotations	GO:0043523	regulation of neuron apoptotic process	187	8	5.94	0.24465	0.05377	ZPR1 MAG HDAC4 TRIM2 NAIP GRM4 SRPK2 PTK2B	0.0427807
108	annotations	GO:0034333	adherens junction assembly	12	2	0.38	0.05385	0.05385	TBCD PAK2	0.166667
109	annotations	GO:0043248	proteasome assembly	12	2	0.38	0.05385	0.05385	PSMD11 PSMD5	0.166667
110	annotations	GO:0048096	chromatin-mediated maintenance of transc...	12	2	0.38	0.05385	0.05385	ARID1B ZMIZ2	0.166667
111	annotations	GO:0048711	positive regulation of astrocyte differe...	12	2	0.38	0.05385	0.05385	PRPF19 MAG	0.166667
112	annotations	GO:0055057	neuroblast division	12	2	0.38	0.05385	0.05385	FGFR2 DCT	0.166667
113	annotations	GO:0060394	negative regulation of pathway-restricte...	12	2	0.38	0.05385	0.05385	LDLRAD4 PMEPA1	0.166667
114	annotations	GO:0070486	leukocyte aggregation	12	2	0.38	0.05385	0.05385	ZAP70 STK10	0.166667
115	annotations	GO:1903054	negative regulation of extracellular mat...	12	2	0.38	0.05385	0.05385	DPP4 CHADL	0.166667
116	annotations	GO:2000009	negative regulation of protein localizat...	12	2	0.38	0.05385	0.05385	ACTN2 ASTN2	0.166667
117	annotations	GO:0010800	positive regulation of peptidyl-threonin...	28	3	0.89	0.05804	0.05804	RPTOR IRGM PRKAG2	0.107143
118	annotations	GO:0050690	regulation of defense response to virus ...	28	3	0.89	0.05804	0.05804	AP2A2 PAK2 SCRIB	0.107143
119	annotations	GO:0000209	protein polyubiquitination	323	16	10.26	0.05364	0.05847	RUSC1 PRPF19 UBE4A PSMB11 PSMA3 IFI27 UNKL BFAR SIAH1 WWP2 FBXO31 PSMD11 RNF213 RNF144A TRIM2 PSMD5	0.0495356
120	annotations	GO:0033036	macromolecule localization	2971	105	94.38	0.12249	0.06118	KIF1B CROCC NBL1 SYTL1 MFSD2A SLC1A7 RAP1A CRB1 ACTN2 SMYD3 PITRM1 FRMD4A CACNB2 ALOX5 AP2A2 ANO3 PRPF19 ZPR1 APOA5 RAB3IP CHST11 GPC5 TFDP1 TMEM30B PRKCH IFI27 APBA2 SMAD3 TMED3 MAPK8IP3 RPS2 TSC2 RBFOX1 CES1 WWP2 RPH3AL SGSM2 ARHGAP44 MYO1D TBC1D3H NGFR KAT7 ENPP7 CSNK1D WDR45B MTCL1 TIMM13 PLIN3 HOOK2 CACNG8 EIPR1 PCARE RABL2A DPP4 NECAB3 E2F1 EDEM2 TIAM1 MRAP KCNE1 TBC1D22A TMEM115 SELENOK ST…	0.0353416
121	annotations	GO:0045668	negative regulation of osteoblast differ...	47	4	1.49	0.06146	0.06146	SKI HDAC7 SMAD3 HDAC4	0.0851064
122	annotations	GO:0060601	lateral sprouting from an epithelium	11	3	0.35	0.00435	0.06233	FGFR2 GLI2 TP63	0.272727
123	annotations	GO:0015812	gamma-aminobutyric acid transport	13	2	0.41	0.06234	0.06234	SLC6A12 SLC6A6	0.153846
124	annotations	GO:0030575	nuclear body organization	13	2	0.41	0.06234	0.06234	ZPR1 SRPK2	0.153846
125	annotations	GO:0045651	positive regulation of macrophage differ...	13	2	0.41	0.06234	0.06234	PF4 ROR2	0.153846
126	annotations	GO:0045820	negative regulation of glycolytic proces...	13	2	0.41	0.06234	0.06234	CBFA2T3 HDAC4	0.153846
127	annotations	GO:1902894	negative regulation of pri-miRNA transcr...	13	2	0.41	0.06234	0.06234	HDAC4 NFIB	0.153846
128	annotations	GO:2000794	regulation of epithelial cell proliferat...	7	2	0.22	0.01902	0.06243	FGFR2 NFIB	0.285714
129	annotations	GO:1900116	extracellular negative regulation of sig...	12	2	0.38	0.05385	0.06245	NBL1 LRPAP1	0.166667
130	annotations	GO:0006520	cellular amino acid metabolic process	313	11	9.94	0.40959	0.06245	ACADSB DCT PSMB11 PSMA3 PSMD11 FN3K MRI1 TARS1 ALDH7A1 DDC PSMD5	0.0351438
131	annotations	GO:0021511	spinal cord patterning	19	2	0.6	0.12082	0.06247	GLI2 RELN	0.105263
132	annotations	GO:0031294	lymphocyte costimulation	55	3	1.75	0.25403	0.06249	CD320 DPP4 PAK2	0.0545455
133	annotations	GO:1903319	positive regulation of protein maturatio...	26	2	0.83	0.19944	0.0625	SPON1 TFR2	0.0769231
134	annotations	GO:0035115	embryonic forelimb morphogenesis	29	3	0.92	0.06327	0.06327	ALX4 TP63 HOXA11	0.103448
135	annotations	GO:0000165	MAPK cascade	859	31	27.29	0.25526	0.06338	EPHA8 RAP1A ACTN2 ZMYND11 FGFR2 LTBR KL RASA3 PSMB11 PSMA3 MAPK8IP3 PSMD11 SHC2 PPP5C ALK TIAM1 TAB1 FBLN1 MECOM ADIPOQ FGFR3 POU4F2 GCNT2 GRM4 GPER1 SRPK2 PTK2B DUSP4 PSCA ROR2 PSMD5	0.0360885
136	annotations	GO:0018108	peptidyl-tyrosine phosphorylation	357	15	11.34	0.16615	0.06644	EPHA8 FGFR2 CNTN1 AATK IFNL4 ALK ZAP70 STK16 ADIPOQ PAK2 FGFR3 TEC RELN PTK2B ROR2	0.0420168
137	annotations	GO:0045666	positive regulation of neuron differenti...	90	6	2.86	0.0667	0.0667	NBL1 BRINP3 PRPF19 CSNK1D GLI2 MMD2	0.0666667
138	annotations	GO:1904706	negative regulation of vascular associat...	30	3	0.95	0.0687	0.0687	CNN1 ADIPOQ GPER1	0.1
139	annotations	GO:0060997	dendritic spine morphogenesis	55	6	1.75	0.00775	0.07061	SHANK2 ARHGAP44 TIAM1 KALRN CTNND2 RELN	0.109091
140	annotations	GO:0001574	ganglioside biosynthetic process	14	2	0.44	0.07124	0.07124	ST6GALNAC3 ST3GAL2	0.142857
141	annotations	GO:0007158	neuron cell-cell adhesion	14	2	0.44	0.07124	0.07124	NINJ2 ASTN2	0.142857
142	annotations	GO:0033147	negative regulation of intracellular est...	14	2	0.44	0.07124	0.07124	KANK2 TP63	0.142857
143	annotations	GO:0036342	post-anal tail morphogenesis	14	2	0.44	0.07124	0.07124	CHST11 TP63	0.142857
144	annotations	GO:0060252	positive regulation of glial cell prolif...	14	2	0.44	0.07124	0.07124	PRKCH E2F1	0.142857
145	annotations	GO:0070886	positive regulation of calcineurin-NFAT ...	14	2	0.44	0.07124	0.07124	CAMTA1 PTBP1	0.142857
146	annotations	GO:1900006	positive regulation of dendrite developm...	14	2	0.44	0.07124	0.07124	ALK PACSIN1	0.142857
147	annotations	GO:0016579	protein deubiquitination	243	12	7.72	0.08779	0.07124	MDM4 PSMB11 PSMA3 SMAD3 USP31 PSMD11 FOXK2 TAB1 FOXK1 TRRAP VCP PSMD5	0.0493827
148	annotations	GO:0006334	nucleosome assembly	118	7	3.75	0.08212	0.07129	CENPS H2BC18 H3C13 SMYD3 NAP1L4 H1-8 CENPQ	0.059322
149	annotations	GO:0021766	hippocampus development	70	5	2.22	0.0715	0.0715	MFSD2A EIF2B3 KIRREL3 ALK RELN	0.0714286
150	annotations	GO:0042220	response to cocaine	42	4	1.33	0.04357	0.07413	HTR3A TIAM1 SDK1 PTK2B	0.0952381
151	annotations	GO:0009954	proximal/distal pattern formation	31	3	0.98	0.07434	0.07434	GLI2 TP63 HOXA11	0.0967742
152	annotations	GO:0001817	regulation of cytokine production	708	18	22.49	0.86456	0.07656	VTCN1 CR1 ALOX5 POU2AF1 HDAC7 SMAD3 CREBBP MIR657 MIR338 NLRP7 NLRP4 PANX2 SELENOK IGF2BP2 ADIPOQ PF4 CCN4 SCRIB	0.0254237
153	annotations	GO:0070373	negative regulation of ERK1 and ERK2 cas...	72	5	2.29	0.07862	0.07862	FBLN1 ADIPOQ GPER1 DUSP4 PSCA	0.0694444
154	annotations	GO:0006836	neurotransmitter transport	197	12	6.26	0.02375	0.07941	SLC1A7 RAP1A CACNB2 SYT8 SLC6A12 OTOF SLC6A6 STXBP5L GRM4 GPER1 DDC PTPRN2	0.0609137
155	annotations	GO:0008643	carbohydrate transport	144	7	4.57	0.17472	0.08003	MFSD2A RAP1A SLC37A1 ADIPOQ POU4F2 SLC35D3 PRKAG2	0.0486111
156	annotations	GO:0000083	regulation of transcription involved in ...	32	3	1.02	0.08018	0.08018	ZPR1 TFDP1 E2F1	0.09375
157	annotations	GO:0016254	preassembly of GPI anchor in ER membrane	15	2	0.48	0.08052	0.08052	PIGQ PIGZ	0.133333
158	annotations	GO:0036159	inner dynein arm assembly	15	2	0.48	0.08052	0.08052	CCDC40 DNAAF5	0.133333
159	annotations	GO:0055064	chloride ion homeostasis	15	2	0.48	0.08052	0.08052	SLC12A3 SLC12A7	0.133333
160	annotations	GO:0070831	basement membrane assembly	15	2	0.48	0.08052	0.08052	LAMB3 PXDN	0.133333
161	annotations	GO:0010923	negative regulation of phosphatase activ...	96	6	3.05	0.08513	0.08513	TMEM132D RIMBP2 MYO1D ELL LMTK3 SFI1	0.0625
162	annotations	GO:0007009	plasma membrane organization	108	10	3.43	0.0023	0.08534	CRB1 CR1 ANO3 OTOF DYSF A4GALT PLSCR2 PACSIN1 XKR6 XKR4	0.0925926
163	annotations	GO:0043276	anoikis	33	3	1.05	0.08621	0.08621	TFDP1 TSC2 E2F1	0.0909091
164	annotations	GO:0043552	positive regulation of phosphatidylinosi...	33	3	1.05	0.08621	0.08621	EPHA8 FGFR3 PTK2B	0.0909091
165	annotations	GO:0007605	sensory perception of sound	144	8	4.57	0.08858	0.08858	LOXHD1 TIMM13 OTOF MYO7B KCNE1 POU4F2 ALDH7A1 DIAPH1	0.0555556
166	annotations	GO:0046847	filopodium assembly	59	4	1.87	0.11749	0.08997	ARHGAP44 TTYH1 ARHGEF4 TENM2	0.0677966
167	annotations	GO:0071625	vocalization behavior	16	2	0.51	0.09015	0.09015	SHANK2 CNTNAP2	0.125
168	annotations	GO:1904380	endoplasmic reticulum mannose trimming	16	2	0.51	0.09015	0.09015	EDEM2 MAN1B1	0.125
169	annotations	GO:0038061	NIK/NF-kappaB signaling	169	7	5.37	0.29132	0.09052	HDAC7 PSMB11 PSMA3 PSMD11 ALK PTP4A3 PSMD5	0.0414201
170	annotations	GO:0045747	positive regulation of Notch signaling p...	54	4	1.72	0.09202	0.09202	MAML2 CREBBP CNTN6 TP63	0.0740741
171	annotations	GO:0019226	transmission of nerve impulse	66	5	2.1	0.05838	0.09204	MAG CACNG8 CACNA1I GPER1 CNTNAP2	0.0757576
172	annotations	GO:0000469	cleavage involved in rRNA processing	27	3	0.86	0.05303	0.0921	NOB1 NOP14 EXOSC9	0.111111
173	annotations	GO:0072073	kidney epithelium development	126	6	4	0.21212	0.09213	FGFR2 FMN1 SMAD3 KANK2 ADIPOQ HOXA11	0.047619
174	annotations	GO:0014904	myotube cell development	34	3	1.08	0.09243	0.09214	SKI SMYD3 HDAC4	0.0882353
175	annotations	GO:1902033	regulation of hematopoietic stem cell pr...	9	2	0.29	0.03127	0.09218	KAT7 PIM1	0.222222
176	annotations	GO:0070561	vitamin D receptor signaling pathway	10	2	0.32	0.03828	0.09218	KANK2 PIM1	0.2
177	annotations	GO:0099010	modification of postsynaptic structure	13	2	0.41	0.06234	0.0922	ARHGAP44 TIAM1	0.153846
178	annotations	GO:0018958	phenol-containing compound metabolic pro...	96	4	3.05	0.36405	0.0923	CYP2E1 DCT TPO DDC	0.0416667
179	annotations	GO:0006858	extracellular transport	34	2	1.08	0.29413	0.09231	WWP2 CCDC40	0.0588235
180	annotations	GO:0031056	regulation of histone modification	131	5	4.16	0.40326	0.09232	SKI PARG KAT7 CTBP1 AUTS2	0.0381679
181	annotations	GO:0098927	vesicle-mediated transport between endos...	39	2	1.24	0.35284	0.09233	MYO1D HOOK2	0.0512821
182	annotations	GO:2000310	regulation of NMDA receptor activity	34	3	1.08	0.09243	0.09243	ACTN2 RELN PTK2B	0.0882353
183	annotations	GO:0007260	tyrosine phosphorylation of STAT protein	83	2	2.64	0.74534	0.09257	IFNL4 FGFR3	0.0240964
184	annotations	GO:0030098	lymphocyte differentiation	340	9	10.8	0.75673	0.09277	CR1 POU2AF1 PSMB11 KAT7 ZAP70 GLI2 HDAC4 IKZF1 PTK2B	0.0264706
185	annotations	GO:0008543	fibroblast growth factor receptor signal...	107	6	3.4	0.12539	0.09394	FGFR2 KL NGFR PTBP1 HNRNPM FGFR3	0.0560748
186	annotations	GO:0046326	positive regulation of glucose import	35	3	1.11	0.09883	0.09883	RAP1A ADIPOQ POU4F2	0.0857143
187	annotations	GO:0045216	cell-cell junction organization	200	10	6.35	0.10564	0.0994	PLEKHA7 PRKCH SMAD3 TBCD CDH20 CDH4 PAK2 CTNND2 SDK1 CDHR3	0.05
188	annotations	GO:0048546	digestive tract morphogenesis	43	5	1.37	0.0113	0.09941	FGFR2 SMAD3 GLI2 TP63 AGR2	0.116279
189	annotations	GO:0050848	regulation of calcium-mediated signaling	64	5	2.03	0.05238	0.09962	CAMTA1 PTBP1 ZAP70 SELENOK PTK2B	0.078125
190	annotations	GO:2000311	regulation of AMPA receptor activity	24	3	0.76	0.03932	0.09985	SHANK2 CACNG8 RELN	0.125
191	annotations	GO:0007221	positive regulation of transcription of ...	17	2	0.54	0.1001	0.1001	MAML2 CREBBP	0.117647
192	annotations	GO:0031643	positive regulation of myelination	17	2	0.54	0.1001	0.1001	MAG TPPP	0.117647
193	annotations	GO:0032332	positive regulation of chondrocyte diffe...	17	2	0.54	0.1001	0.1001	SMAD3 HOXA11	0.117647
194	annotations	GO:0070932	histone H3 deacetylation	17	2	0.54	0.1001	0.1001	HDAC7 HDAC4	0.117647
195	annotations	GO:0051493	regulation of cytoskeleton organization	483	16	15.34	0.46806	0.10036	ARHGEF19 KANK4 ACTN2 RHOBTB1 HIP1R FMN1 SMAD3 ARHGAP44 TBCD PAK2 AFAP1 TPPP IQGAP2 DIAPH1 ARHGEF10 PTK2B	0.0331263
196	annotations	GO:0009749	response to glucose	178	7	5.65	0.33715	0.10232	EIF2B3 TIAM1 ADIPOQ GPER1 PTPRN2 PTK2B SLC30A8	0.0393258
197	annotations	GO:0033209	tumor necrosis factor-mediated signaling...	157	7	4.99	0.23284	0.10295	LTBR PSMB11 PSMA3 PSMD11 ADIPOQ PTK2B PSMD5	0.044586
198	annotations	GO:0045930	negative regulation of mitotic cell cycl...	307	15	9.75	0.06619	0.10387	BRINP3 MDM4 TFDP1 PSMB11 PSMA3 SMAD3 FBXO31 PSMD11 KANK2 E2F1 MRNIP MCPH1 SCRIB PSMD5 NACC2	0.0488599
199	annotations	GO:0006886	intracellular protein transport	1092	36	34.69	0.43315	0.10559	SYTL1 PITRM1 AP2A2 ZPR1 RAB3IP TFDP1 TMEM30B IFI27 SMAD3 TMED3 MAPK8IP3 RPS2 TSC2 RPH3AL SGSM2 ARHGAP44 TBC1D3H NGFR MTCL1 TIMM13 RABL2A E2F1 EDEM2 KCNE1 TBC1D22A ADIPOQ TP63 TBC1D14 SORCS2 ZDHHC11 SLC35D3 ZDHHC14 KPNA7 TSNARE1 SCRIB VCP	0.032967
200	annotations	GO:0007156	homophilic cell adhesion via plasma memb...	160	26	5.08	6.9e-12	0.576	KIRREL3 CDH20 CDH4 CNTN6 PCDHB13 PCDHGA12 PCDHGA1 PCDHGA2 PCDHGA3 PCDHGB1 PCDHGA4 PCDHGB2 PCDHGA5 PCDHGB3 PCDHGA6 PCDHGA7 PCDHGB4 PCDHGA8 PCDHGB5 PCDHGA9 PCDHGB6 PCDHGA10 PCDHGB7 PCDHGA11 SDK1 CDHR3	0.1625

## Sheet: ARTvsCtrl_Hypo DMCs
	.id	GO.ID	Term	Annotated	Significant	Expected	classicFisher	weight01Fisher	common	Enrichment
1	annotations	GO:0051056	regulation of small GTPase mediated sign...	295	22	9.67	0.0003	4.505e-05	PLEKHG5 INPP5B OBSCN RHOBTB1 ARHGAP19 A2M TSC2 ARHGAP44 ARHGEF18 KANK2 GPR17 ARHGEF4 BCR KALRN ARHGAP24 TRIO TIAM2 CYTH3 AUTS2 ARHGAP39 FBP1 VAV2	0.0745763
2	annotations	GO:0007268	chemical synaptic transmission	653	39	21.4	0.00023	0.00012	DVL1 CHRM3 EGR2 NRG3 MTNR1B SCN2B PCDH8 GABRB3 SV2B MCTP2 BAIAP3 SLC12A4 TRPV1 ARRB2 CACNA1G SH3GL1 OR10H1 UNC13A ZMYND8 BCR GRM7 SST FGF12 SLC7A11 SLC12A7 SV2C MEF2C VDAC1 CPLX2 LRFN2 GABRR2 SLC22A2 PRKAR1B LRRC4 EXOC4 PTPRN2 ADGRB1 PTPRD CACNA1B	0.0597243
3	annotations	GO:0030178	negative regulation of Wnt signaling pat...	204	11	6.69	0.07312	0.00037	DVL1 NPHP4 TSC2 WWOX NXN TMEM88 RNF213 APCDD1 NFATC1 GRB10 SFRP1	0.0539216
4	annotations	GO:0060371	regulation of atrial cardiac muscle cell...	8	3	0.26	0.00173	0.00173	SCN2B CACNA1G SCN10A	0.375
5	annotations	GO:0016266	O-glycan processing	55	7	1.8	0.00203	0.00203	GALNT2 MUC6 B3GNT6 ST3GAL4 GALNT9 MUC20 MUC12	0.127273
6	annotations	GO:0007156	homophilic cell adhesion via plasma memb...	160	13	5.24	0.00238	0.00238	FAT3 DSCAML1 PCDH8 SDK2 PTPRT CDH26 DSCAM ROBO2 PCDH18 DCHS2 CDH18 PCDHA1 PCDHGA1	0.08125
7	annotations	GO:0050804	modulation of chemical synaptic transmis...	388	20	12.72	0.03136	0.00331	DVL1 EGR2 NRG3 MCTP2 BAIAP3 ARRB2 SH3GL1 UNC13A ZMYND8 BCR GRM7 SLC7A11 MEF2C CPLX2 LRFN2 PRKAR1B LRRC4 ADGRB1 PTPRD CACNA1B	0.0515464
8	annotations	GO:0090179	planar cell polarity pathway involved in...	10	3	0.33	0.00354	0.00354	DVL1 PTK7 SFRP1	0.3
9	annotations	GO:0010739	positive regulation of protein kinase A ...	11	3	0.36	0.00475	0.00475	MC1R SPATC1L MIF	0.272727
10	annotations	GO:0050790	regulation of catalytic activity	2359	98	77.31	0.00713	0.00776	DVL1 PLEKHG5 EPHA10 DDAH1 DENND2D EFNA1 OBSCN ITIH2 ANXA8 NRG3 ARHGAP19 SH3PXD2A ADRB1 BRSK2 TNNT3 DENND2B RAB3IL1 A2M SOCS2 TESC NOS1 PLA2G1B CABP1 TMEM132D PARP4 DOCK9 PLCB2 GCHFR IGF1R CHTF18 UBE2I MAPK8IP3 TSC2 ARRB2 ARHGAP44 MYO1D MAP3K3 RPTOR TBCD PRTN3 ARHGEF18 DOCK6 CCNP NUCB1 ASAP2 ARHGEF4 DOCK10 SH3BP4 COL6A3 PTPRT PHACTR3 SPATC1L BCR GRM7 PPP4R2 KALRN EPHB1 MUC20 PAK2 RUBCN DOK7 ADRA2C…	0.041543
11	annotations	GO:0038007	netrin-activated signaling pathway	13	3	0.43	0.00783	0.00783	TUBB3 DSCAM PTK2	0.230769
12	annotations	GO:0045820	negative regulation of glycolytic proces...	13	3	0.43	0.00783	0.00783	CBFA2T3 HDAC4 FBP1	0.230769
13	annotations	GO:0060997	dendritic spine morphogenesis	55	8	1.8	0.0004	0.00956	DVL1 EFNA1 EEF2K ARHGAP44 TANC2 DOCK10 KALRN EPHB1	0.145455
14	annotations	GO:0032201	telomere maintenance via semi-conservati...	26	4	0.85	0.00962	0.00962	DNA2 POLE POLD1 RTEL1	0.153846
15	annotations	GO:0050775	positive regulation of dendrite morphoge...	30	5	0.98	0.00268	0.00966	EEF2K FBXO31 KALRN CUX1 PTPRD	0.166667
16	annotations	GO:0071379	cellular response to prostaglandin stimu...	19	3	0.62	0.02295	0.01002	AKR1C2 AKR1C3 SFRP1	0.157895
17	annotations	GO:0000455	enzyme-directed rRNA pseudouridine synth...	5	2	0.16	0.01004	0.01004	RPUSD1 TSR3	0.4
18	annotations	GO:0021523	somatic motor neuron differentiation	5	2	0.16	0.01004	0.01004	TCTN1 CLN8	0.4
19	annotations	GO:0035332	positive regulation of hippo signaling	5	2	0.16	0.01004	0.01004	SCHIP1 IQCJ-SCHIP1	0.4
20	annotations	GO:0035176	social behavior	43	5	1.41	0.0128	0.0128	DVL1 NRXN3 KALRN CNTNAP2 CLN8	0.116279
21	annotations	GO:0045494	photoreceptor cell maintenance	44	5	1.44	0.01407	0.01407	NPHP4 CROCC USH2A ESRRB CLN8	0.113636
22	annotations	GO:0043303	mast cell degranulation	43	4	1.41	0.05152	0.01425	CHGA CLNK CPLX2 BLK	0.0930233
23	annotations	GO:0001996	positive regulation of heart rate by epi...	6	2	0.2	0.01473	0.01473	ADRB1 PDE4D	0.333333
24	annotations	GO:0006287	base-excision repair, gap-filling	6	2	0.2	0.01473	0.01473	POLE POLD1	0.333333
25	annotations	GO:0007185	transmembrane receptor protein tyrosine ...	6	2	0.2	0.01473	0.01473	TRIO PTPRD	0.333333
26	annotations	GO:0015942	formate metabolic process	6	2	0.2	0.01473	0.01473	FTCD MTHFD1L	0.333333
27	annotations	GO:0021830	interneuron migration from the subpalliu...	6	2	0.2	0.01473	0.01473	NRG3 LHX6	0.333333
28	annotations	GO:0090230	regulation of centromere complex assembl...	6	2	0.2	0.01473	0.01473	TRAPPC12 RNF4	0.333333
29	annotations	GO:1901097	negative regulation of autophagosome mat...	6	2	0.2	0.01473	0.01473	CLEC16A RUBCN	0.333333
30	annotations	GO:1901897	regulation of relaxation of cardiac musc...	6	2	0.2	0.01473	0.01473	CHGA PDE4D	0.333333
31	annotations	GO:1903400	L-arginine transmembrane transport	6	2	0.2	0.01473	0.01473	SLC25A29 SLC22A2	0.333333
32	annotations	GO:1904491	protein localization to ciliary transiti...	6	2	0.2	0.01473	0.01473	NPHP4 TCTN1	0.333333
33	annotations	GO:2000051	negative regulation of non-canonical Wnt...	6	2	0.2	0.01473	0.01473	RNF213 SFRP1	0.333333
34	annotations	GO:0030032	lamellipodium assembly	66	7	2.16	0.00573	0.01574	ARHGEF4 HDAC4 ABLIM2 PIK3R1 ABLIM3 AUTS2 VAV2	0.106061
35	annotations	GO:0060326	cell chemotaxis	283	14	9.28	0.08329	0.01669	PLEKHG5 S100A14 CAMK1D PLA2G1B CHGA HSD3B7 ARRB2 CCR10 MIF ACKR2 EPHB1 PDGFRA CCR6 PTK2	0.04947
36	annotations	GO:0042136	neurotransmitter biosynthetic process	17	3	0.56	0.0169	0.0169	NOS1 MOXD1 SLC22A2	0.176471
37	annotations	GO:0003180	aortic valve morphogenesis	31	4	1.02	0.01781	0.01781	EFNA1 NFATC1 ROBO2 GATA4	0.129032
38	annotations	GO:0007275	multicellular organism development	5139	194	168.43	0.00985	0.0181	DVL1 SLC35E2B NPHP4 RERE KAZN HMGCL EPHA10 INPP5B DDAH1 LCE3A EFNA1 SEMA4A LY9 USH2A LEFTY1 OBSCN CHRM3 SDCCAG8 KIF26B AKR1C3 IL2RA CAMK1D EGR2 COL13A1 MACROH2A2 NRG3 NKX2-3 SH3PXD2A EBF3 TUBGCP2 IFITM5 BRSK2 NAV2 APLNR CPT1A FAT3 MTNR1B DSCAML1 SCN2B NTM IGSF9B NAP1L1 SOCS2 CHST11 SELPLG TCTN1 TESC KDM2B POLE PCDH8 STK24 MDGA2 ACTN1 ESRRB NRXN3 GABRB3 FMN1 CATSPER2 GLDN BCL2A1 MCTP2 IGF1R MSLN T…	0.0377505
39	annotations	GO:0019228	neuronal action potential	32	4	1.05	0.01984	0.01984	MTNR1B CACNA1G SCN10A FGF12	0.125
40	annotations	GO:0060998	regulation of dendritic spine developmen...	54	6	1.77	0.00821	0.02001	EFNA1 EEF2K TANC2 ZMYND8 KALRN MEF2C	0.111111
41	annotations	GO:0072033	renal vesicle formation	7	2	0.23	0.02018	0.02018	KIF26B FMN1	0.285714
42	annotations	GO:0099612	protein localization to axon	7	2	0.23	0.02018	0.02018	CNTNAP1 CNTNAP2	0.285714
43	annotations	GO:1902459	positive regulation of stem cell populat...	7	2	0.23	0.02018	0.02018	KDM2B ESRRB	0.285714
44	annotations	GO:0043069	negative regulation of programmed cell d...	829	31	27.17	0.24765	0.02278	EFNA1 CAMK1D AIFM2 MGMT MTNR1B SOCS2 CHST11 KDM2B BCL2A1 IGF1R EEF2K ARRB2 ACAA2 KANK2 LIMS2 EYA2 TNFRSF6B PTTG1IP MIF MECOM PAK2 MAEA TERT PIK3R1 MEF2C VDAC1 NPM1 CLN8 GATA4 SFRP1 PTK2	0.0373945
45	annotations	GO:0050770	regulation of axonogenesis	140	8	4.59	0.0897	0.02284	EFNA1 SEMA4A BRSK2 CHODL DSCAM ROBO2 PAK2 TIAM2	0.0571429
46	annotations	GO:0043652	engulfment of apoptotic cell	19	3	0.62	0.02295	0.02295	RHOBTB1 XKR4 ADGRB1	0.157895
47	annotations	GO:1902017	regulation of cilium assembly	57	5	1.87	0.03849	0.02626	CROCC SDCCAG8 IFT140 CDK10 ADAMTS16	0.0877193
48	annotations	GO:0002315	marginal zone B cell differentiation	8	2	0.26	0.02633	0.02633	DOCK10 MFNG	0.25
49	annotations	GO:0019388	galactose catabolic process	8	2	0.26	0.02633	0.02633	GALE PGM2L1	0.25
50	annotations	GO:0060290	transdifferentiation	8	2	0.26	0.02633	0.02633	TERT GATA4	0.25
51	annotations	GO:0060677	ureteric bud elongation	8	2	0.26	0.02633	0.02633	KIF26B FMN1	0.25
52	annotations	GO:0071169	establishment of protein localization to...	8	2	0.26	0.02633	0.02633	MACROH2A2 SGF29	0.25
53	annotations	GO:0071374	cellular response to parathyroid hormone...	8	2	0.26	0.02633	0.02633	HDAC4 MEF2C	0.25
54	annotations	GO:0097119	postsynaptic density protein 95 clusteri...	8	2	0.26	0.02633	0.02633	ZMYND8 LRRC4	0.25
55	annotations	GO:0098887	neurotransmitter receptor transport, end...	8	2	0.26	0.02633	0.02633	ARHGAP44 SCRIB	0.25
56	annotations	GO:1904749	regulation of protein localization to nu...	8	2	0.26	0.02633	0.02633	TERT PINX1	0.25
57	annotations	GO:2000035	regulation of stem cell division	8	2	0.26	0.02633	0.02633	ESRRB PRDM15	0.25
58	annotations	GO:0010594	regulation of endothelial cell migration	208	8	6.82	0.37337	0.02638	EFNA1 SEMA4A MAP3K3 SP100 MEF2C ANGPT2 PTK2 ADGRB1	0.0384615
59	annotations	GO:0051965	positive regulation of synapse assembly	52	5	1.7	0.02725	0.02725	SEMA4A EEF2K EPHB1 ADGRB1 PTPRD	0.0961538
60	annotations	GO:0006699	bile acid biosynthetic process	36	4	1.18	0.02935	0.02935	HSD3B7 OSBPL6 OSBPL2 CYP8B1	0.111111
61	annotations	GO:0030010	establishment of cell polarity	133	11	4.36	0.00437	0.03074	SDCCAG8 KIF26B FRMD4A BRSK2 MISP EPHB1 PTK7 CYTH3 MCPH1 PTK2 SCRIB	0.0827068
62	annotations	GO:0046627	negative regulation of insulin receptor ...	37	4	1.21	0.03208	0.03208	PTPRE TSC2 GRB10 SLC27A4	0.108108
63	annotations	GO:0031397	negative regulation of protein ubiquitin...	73	6	2.39	0.03233	0.03233	N4BP1 NXN ARRB2 SIRT7 PINX1 ADGRB1	0.0821918
64	annotations	GO:0007622	rhythmic behavior	46	4	1.51	0.06318	0.03268	EGR2 ADRB1 MTNR1B ZFHX3	0.0869565
65	annotations	GO:0006066	alcohol metabolic process	357	13	11.7	0.38881	0.03275	INPP5B AKR1C2 AKR1C3 PCBD1 DHRS4 PLCB2 ACAA2 ISYNA1 PLPP1 MOXD1 CLN8 FDFT1 RXRA	0.0364146
66	annotations	GO:0016051	carbohydrate biosynthetic process	200	10	6.55	0.1225	0.03294	PGM2L1 B3GNT6 ST3GAL4 CHST11 ESRRB SIRT7 ISYNA1 CHST13 MAEA FBP1	0.05
67	annotations	GO:0045005	DNA-dependent DNA replication maintenanc...	48	4	1.57	0.07166	0.03305	DNA2 POLE POLD1 RTEL1	0.0833333
68	annotations	GO:0043276	anoikis	33	3	1.08	0.09263	0.03311	TFDP1 TSC2 PTK2	0.0909091
69	annotations	GO:0044597	daunorubicin metabolic process	9	2	0.29	0.03313	0.03313	AKR1C2 AKR1C3	0.222222
70	annotations	GO:0044598	doxorubicin metabolic process	9	2	0.29	0.03313	0.03313	AKR1C2 AKR1C3	0.222222
71	annotations	GO:0060027	convergent extension involved in gastrul...	9	2	0.29	0.03313	0.03313	DVL1 SFRP1	0.222222
72	annotations	GO:0086023	adenylate cyclase-activating adrenergic ...	9	2	0.29	0.03313	0.03313	CHGA PDE4D	0.222222
73	annotations	GO:0070828	heterochromatin organization	75	3	2.46	0.4476	0.03326	PRDM16 DNMT3A MECOM	0.04
74	annotations	GO:0044419	biological process involved in interspec...	1970	53	64.57	0.95094	0.03362	PPIE LCE3A S100A14 LY9 CD247 IL2RA CHID1 MUC6 APLNR CCDC88B A2M SELPLG NOS1 PLA2G1B CHGA IGF1R UBE2I TSC2 ARRB2 ASGR2 RPTOR CTDP1 PRTN3 LILRA2 NCR1 COLEC11 IL36B SP100 ATG16L1 MIF MUC20 PAK2 CLNK PDGFRA PIK3R1 MEF2C VDAC1 HAVCR1 NPM1 TMEM181 MUC12 SND1 ZC3HAV1 BLK ELOC LY96 PTK2 ADGRB1 GSDMD SCRIB PCSK5 TRIM14 RXRA	0.0269036
75	annotations	GO:0043551	regulation of phosphatidylinositol 3-kin...	55	6	1.8	0.00897	0.03364	SOCS2 RUBCN PDGFRA PIK3R1 PTK2 VAV2	0.109091
76	annotations	GO:0007288	sperm axoneme assembly	22	3	0.72	0.03394	0.03394	CEP131 CFAP65 ARMC2	0.136364
77	annotations	GO:0007399	nervous system development	2237	100	73.32	0.00066	0.03597	DVL1 NPHP4 RERE EPHA10 EFNA1 SEMA4A USH2A CHRM3 SDCCAG8 CAMK1D EGR2 MACROH2A2 NRG3 TUBGCP2 BRSK2 NAV2 DSCAML1 SCN2B NTM IGSF9B NAP1L1 SOCS2 TCTN1 KDM2B STK24 MDGA2 NRXN3 GABRB3 GLDN BCL2A1 IFT140 MAPK8IP3 TSC2 RBFOX1 EEF2K ZFHX3 FBXO31 SPG7 TUBB3 CTNS ARRB2 ARHGAP44 MYO1D CNTNAP1 TANC2 SDK2 TBCD SH3GL1 UNC13A DNMT3A GPR17 DOCK10 DNER HDAC4 ZMYND8 CHODL PCP4 DSCAM IFT27 ATP2B2 TRAK1 POMGNT2 ROBO2 …	0.0447027
78	annotations	GO:0043547	positive regulation of GTPase activity	380	22	12.45	0.00733	0.03615	ARHGAP19 ADRB1 DOCK9 TSC2 ARHGAP44 TBCD PRTN3 ASAP2 DOCK10 BCR KALRN ARHGAP24 TBCK TIAM2 SNX9 AFDN ADAP1 SFRP1 SCRIB ARHGAP39 TBC1D2 SLC27A4	0.0578947
79	annotations	GO:0007169	transmembrane receptor protein tyrosine ...	711	27	23.3	0.24057	0.03648	CNKSR1 EPHA10 EFNA1 NRG3 PTPRE SOCS2 IGF1R TMEM204 TSC2 SH2D6 PTPRT BCR KALRN EPHB1 FGF12 MUC20 PAK2 CLNK PDGFRA PIK3R1 GRB10 LMTK2 ANGPT2 BLK PTK2 SLC27A4 VAV2	0.0379747
80	annotations	GO:0046928	regulation of neurotransmitter secretion	79	5	2.59	0.11724	0.03808	DVL1 MCTP2 BAIAP3 MEF2C CPLX2	0.0632911
81	annotations	GO:0099560	synaptic membrane adhesion	23	3	0.75	0.03811	0.03811	PCDH8 LRRC4 PTPRD	0.130435
82	annotations	GO:0030168	platelet activation	149	9	4.88	0.05678	0.04024	VWF ITPR2 ARRB2 ADRA2C PDGFRA SLC7A11 PIK3R1 BLK VAV2	0.0604027
83	annotations	GO:0038096	Fc-gamma receptor signaling pathway invo...	77	6	2.52	0.04043	0.04043	FCGR2A CD247 MYO10 PIK3R1 PTK2 VAV2	0.0779221
84	annotations	GO:0006527	arginine catabolic process	10	2	0.33	0.04053	0.04053	DDAH1 NOS1	0.2
85	annotations	GO:0030388	fructose 1,6-bisphosphate metabolic proc...	10	2	0.33	0.04053	0.04053	PFKP FBP1	0.2
86	annotations	GO:0035999	tetrahydrofolate interconversion	10	2	0.33	0.04053	0.04053	FTCD MTHFD1L	0.2
87	annotations	GO:0040015	negative regulation of multicellular org...	10	2	0.33	0.04053	0.04053	ADRB1 SOCS2	0.2
88	annotations	GO:0048703	embryonic viscerocranium morphogenesis	10	2	0.33	0.04053	0.04053	CHST11 MTHFD1L	0.2
89	annotations	GO:0051610	serotonin uptake	10	2	0.33	0.04053	0.04053	NOS1 SLC22A2	0.2
90	annotations	GO:0070933	histone H4 deacetylation	10	2	0.33	0.04053	0.04053	SIRT7 HDAC4	0.2
91	annotations	GO:0072488	ammonium transmembrane transport	10	2	0.33	0.04053	0.04053	SLC12A4 SLC12A7	0.2
92	annotations	GO:0014033	neural crest cell differentiation	89	4	2.92	0.33376	0.04061	SEMA4A MEF2C RADIL SFRP1	0.0449438
93	annotations	GO:0016125	sterol metabolic process	159	6	5.21	0.42178	0.04065	ACAA2 CYP8B1 CYP4V2 CLN8 FDFT1 RXRA	0.0377358
94	annotations	GO:1900087	positive regulation of G1/S transition o...	40	4	1.31	0.04115	0.04115	TFDP1 CDK10 RPTOR TERT	0.1
95	annotations	GO:0007628	adult walking behavior	24	3	0.79	0.04252	0.04252	CTNS ARRB2 CLN8	0.125
96	annotations	GO:0060396	growth hormone receptor signaling pathwa...	24	3	0.79	0.04252	0.04252	SOCS2 PIK3R1 PTK2	0.125
97	annotations	GO:0007411	axon guidance	268	17	8.78	0.00739	0.04699	DVL1 EPHA10 EFNA1 SEMA4A EGR2 DSCAML1 NRXN3 TUBB3 DSCAM ROBO2 KALRN EPHB1 TRIO PIK3R1 GRB10 PTK2 TMEFF1	0.0634328
98	annotations	GO:0035020	regulation of Rac protein signal transdu...	17	3	0.56	0.0169	0.04836	ARHGAP44 ARHGAP24 AUTS2	0.176471
99	annotations	GO:0006002	fructose 6-phosphate metabolic process	11	2	0.36	0.04848	0.04848	PFKP FBP1	0.181818
100	annotations	GO:0009886	post-embryonic animal morphogenesis	11	2	0.36	0.04848	0.04848	NKX2-3 DSCAM	0.181818
101	annotations	GO:0030422	production of siRNA involved in RNA inte...	11	2	0.36	0.04848	0.04848	TERT AGO2	0.181818
102	annotations	GO:1903047	mitotic cell cycle process	839	29	27.5	0.41055	0.0485	CDC14A SDCCAG8 DNA2 BRSK2 NCAPD3 BCAT1 KNTC1 POLE TFDP1 ESRRB NUSAP1 FBXO31 CDK10 RPTOR CEP131 SIRT7 CCDC57 CTDP1 MISP KANK2 CCNP RTEL1 TERT SNX9 MAD1L1 NCAPG2 MCPH1 PINX1 CDKN2B	0.034565
103	annotations	GO:0099173	postsynapse organization	147	16	4.82	2.6e-05	0.05518	DVL1 EFNA1 ACTN1 IGF1R EEF2K ARHGAP44 TANC2 DOCK10 ZMYND8 KALRN EPHB1 SLC7A11 LRFN2 LRRC4 ARHGAP39 PTPRD	0.108844
104	annotations	GO:0030705	cytoskeleton-dependent intracellular tra...	185	10	6.06	0.08373	0.05651	CCDC88B IFT140 MAPK8IP3 MYO1D TANC2 CEP131 MYO1F IFT27 TRAK1 MYO10	0.0540541
105	annotations	GO:0010458	exit from mitosis	28	4	0.92	0.01251	0.05667	CDC14A KNTC1 SIRT7 CTDP1	0.142857
106	annotations	GO:0045056	transcytosis	19	3	0.62	0.02295	0.0568	IGF1R LRPAP1 GPIHBP1	0.157895
107	annotations	GO:0001867	complement activation, lectin pathway	12	2	0.39	0.05694	0.05694	A2M COLEC11	0.166667
108	annotations	GO:0009437	carnitine metabolic process	12	2	0.39	0.05694	0.05694	CPT1A CPT1C	0.166667
109	annotations	GO:0030259	lipid glycosylation	12	2	0.39	0.05694	0.05694	ST3GAL4 GLT6D1	0.166667
110	annotations	GO:0034333	adherens junction assembly	12	2	0.39	0.05694	0.05694	TBCD PAK2	0.166667
111	annotations	GO:0046940	nucleoside monophosphate phosphorylation	12	2	0.39	0.05694	0.05694	CMPK1 AK8	0.166667
112	annotations	GO:2000727	positive regulation of cardiac muscle ce...	12	2	0.39	0.05694	0.05694	ARRB2 MEF2C	0.166667
113	annotations	GO:0090630	activation of GTPase activity	105	7	3.44	0.05713	0.05713	BCR ARHGAP24 TBCK TIAM2 SCRIB TBC1D2 SLC27A4	0.0666667
114	annotations	GO:0010592	positive regulation of lamellipodium ass...	27	3	0.88	0.05721	0.05721	HDAC4 PIK3R1 AUTS2	0.111111
115	annotations	GO:0051497	negative regulation of stress fiber asse...	27	3	0.88	0.05721	0.05721	ARHGEF18 PAK2 PIK3R1	0.111111
116	annotations	GO:0048013	ephrin receptor signaling pathway	84	6	2.75	0.05748	0.05748	EPHA10 EFNA1 KALRN EPHB1 PTK2 VAV2	0.0714286
117	annotations	GO:0043393	regulation of protein binding	191	10	6.26	0.0982	0.06212	DVL1 PCBD1 PRMT8 MARK3 ARRB2 RAMP1 HDAC4 MFNG LRPAP1 TERT	0.052356
118	annotations	GO:0050690	regulation of defense response to virus ...	28	3	0.92	0.06258	0.06258	CD247 PAK2 SCRIB	0.107143
119	annotations	GO:0033036	macromolecule localization	2971	104	97.37	0.24149	0.06368	DVL1 NPHP4 KCNAB2 CROCC HMGCL SLC1A7 CD247 RASSF5 USH2A OBSCN FRMD4A EGR2 MACROH2A2 BRSK2 RAB3IL1 CPT1A MTNR1B C2CD2L ITPR2 CHST11 TCTN1 TESC PLA2G1B CABP1 ZDHHC20 TFDP1 UPF3A DHRS4 MLH3 CHGA RAB40C BAIAP3 IFT140 MAPK8IP3 TSC2 RBFOX1 TVP23A SGF29 BANP RPH3AL ARRB2 TMEM88 ARHGAP44 MYO1D CNTNAP1 CEP131 SIRT7 ATP9B MISP ARHGEF18 NUCB1 TULP2 TRAPPC12 CEP68 OSBPL6 SP100 ATG16L1 SH3BP4 RAMP1 ZMYND8 OSB…	0.035005
120	annotations	GO:0060026	convergent extension	16	3	0.52	0.01426	0.0643	DVL1 PTK7 SFRP1	0.1875
121	annotations	GO:1902686	mitochondrial outer membrane permeabiliz...	60	4	1.97	0.13344	0.06435	TFDP1 SPG7 ACAA2 EYA2	0.0666667
122	annotations	GO:0071503	response to heparin	7	2	0.23	0.02018	0.06438	SFRP1 GPIHBP1	0.285714
123	annotations	GO:0006551	leucine metabolic process	8	2	0.26	0.02633	0.06438	HMGCL BCAT1	0.25
124	annotations	GO:2000278	regulation of DNA biosynthetic process	101	5	3.31	0.23673	0.06439	PARP4 TFDP1 CHTF18 ARRB2 PINX1	0.049505
125	annotations	GO:1905383	protein localization to presynapse	11	2	0.36	0.04848	0.0644	DVL1 MAPK8IP3	0.181818
126	annotations	GO:0007549	dosage compensation	15	2	0.49	0.08498	0.06441	MACROH2A2 PCGF3	0.133333
127	annotations	GO:1903051	negative regulation of proteolysis invol...	55	2	1.8	0.54229	0.06456	EFNA1 N4BP1	0.0363636
128	annotations	GO:0031589	cell-substrate adhesion	345	16	11.31	0.10399	0.06521	EFNA1 USH2A COL13A1 VWF ACTN1 FMN1 MSLN TBCD LIMS2 BCR EPHB1 PIK3R1 RADIL ANGPT2 SFRP1 PTK2	0.0463768
129	annotations	GO:1902742	apoptotic process involved in developmen...	36	3	1.18	0.11301	0.06582	ROBO2 XKR4 SCRIB	0.0833333
130	annotations	GO:0035845	photoreceptor cell outer segment organiz...	13	2	0.43	0.06587	0.06587	NPHP4 IFT140	0.153846
131	annotations	GO:0043249	erythrocyte maturation	13	2	0.43	0.06587	0.06587	BRD1 MAEA	0.153846
132	annotations	GO:0009059	macromolecule biosynthetic process	4625	131	151.58	0.98064	0.06787	DVL1 CDK11B FAAP20 PRDM16 RERE PPIE KLF17 SSBP3 ZNF697 EFNA1 NIBAN1 LEFTY1 GALNT2 TARBP1 CAMK1D EGR2 DNA2 MACROH2A2 PCBD1 NKX2-3 EBF3 TCERG1L MUC6 PGM2L1 B3GNT6 TAF1D ST3GAL4 NAP1L1 CHST11 TESC NOS1 PLA2G1B KDM2B GALNT9 POLE ZDHHC20 PARP4 MTIF3 TFDP1 UPF3A NPAS3 ACTN1 ESRRB MIR345 MAN2A2 PIGQ CHTF18 UBE2I EEF2K ZFHX3 WWOX USP10 BANP CBFA2T3 MC1R ARRB2 PELP1 ASGR2 HS3ST3A1 RPTOR SIRT7 CTIF NFATC1 …	0.0283243
133	annotations	GO:0045765	regulation of angiogenesis	304	11	9.96	0.41221	0.06847	DDAH1 EFNA1 SEMA4A APLNR SP100 TERT ANGPT2 GATA4 SFRP1 AGO2 ADGRB1	0.0361842
134	annotations	GO:0010467	gene expression	6129	158	200.87	0.99996	0.07025	DVL1 CDK11B PRDM16 NOL9 RERE INPP5B PPIE KLF17 SSBP3 ZNF697 MIR190B EFNA1 LY9 NIBAN1 LEFTY1 GALNT2 TARBP1 ADARB2 ANKRD16 CAMK1D EGR2 MACROH2A2 PCBD1 NKX2-3 EBF3 TCERG1L CHID1 NAA40 CCDC88B TAF1D TESC NOS1 PLA2G1B KDM2B MTIF3 MBNL2 TFDP1 UPF3A NPAS3 ACTN1 ESRRB ZC3H14 CHGA MIR345 SNORD115-11 SNORD115-9 SNORD115-13 SNORD115-14 SNORD115-22 PWAR4 SNORD115-24 SNORD115-27 SNORD115-28 SNORD115-33 SNORD1…	0.0257791
135	annotations	GO:0043170	macromolecule metabolic process	9477	277	310.6	0.99847	0.07349	TTLL10 DVL1 CDK11B FAAP20 PRDM16 NOL9 RERE EPHA10 INPP5B PPIE KLF17 SSBP3 CDC14A ZNF697 MIR190B EFNA1 LY9 NIBAN1 RASSF5 LEFTY1 OBSCN GALNT2 TARBP1 CHRM3 ADARB2 AKR1C3 ANKRD16 ITIH2 CAMK1D ANXA8 EGR2 DNA2 MACROH2A2 PCBD1 NRG3 NKX2-3 ZRANB1 PTPRE MGMT EBF3 TCERG1L STK32C PGGHG CHID1 MUC6 BRSK2 APLNR NAA40 CCDC88B CTSF PGM2L1 B3GNT6 TAF1D ST3GAL4 ADAMTS8 PRMT8 VWF A2M PPM1H NAP1L1 SOCS2 CHST11 TESC …	0.0292287
136	annotations	GO:0051567	histone H3-K9 methylation	30	3	0.98	0.07397	0.07397	PRDM16 MECOM EHMT1	0.1
137	annotations	GO:0019730	antimicrobial humoral response	125	4	4.1	0.58946	0.07464	PLA2G1B CHGA PRTN3 COLEC11	0.032
138	annotations	GO:0055117	regulation of cardiac muscle contraction	71	6	2.33	0.0287	0.07472	NOS1 CHGA HDAC4 SCN10A PDE4D GATA4	0.084507
139	annotations	GO:0150105	protein localization to cell-cell juncti...	20	3	0.66	0.02636	0.07504	ARHGEF18 PAK2 SCRIB	0.15
140	annotations	GO:0090162	establishment of epithelial cell polarit...	27	3	0.88	0.05721	0.07509	FRMD4A PTK7 CYTH3	0.111111
141	annotations	GO:0006349	regulation of gene expression by genetic...	14	2	0.46	0.07523	0.07523	DNMT3A PCGF3	0.142857
142	annotations	GO:0006388	tRNA splicing, via endonucleolytic cleav...	14	2	0.46	0.07523	0.07523	TSEN54 CPSF1	0.142857
143	annotations	GO:0010457	centriole-centriole cohesion	14	2	0.46	0.07523	0.07523	CROCC CEP68	0.142857
144	annotations	GO:0034356	NAD biosynthesis via nicotinamide ribosi...	14	2	0.46	0.07523	0.07523	RNLS NAXD	0.142857
145	annotations	GO:0043518	negative regulation of DNA damage respon...	14	2	0.46	0.07523	0.07523	PTTG1IP MIF	0.142857
146	annotations	GO:0043951	negative regulation of cAMP-mediated sig...	14	2	0.46	0.07523	0.07523	APLNR PDE4D	0.142857
147	annotations	GO:0071361	cellular response to ethanol	14	2	0.46	0.07523	0.07523	ITPR2 DNMT3A	0.142857
148	annotations	GO:0071391	cellular response to estrogen stimulus	14	2	0.46	0.07523	0.07523	PELP1 SFRP1	0.142857
149	annotations	GO:0072283	metanephric renal vesicle morphogenesis	14	2	0.46	0.07523	0.07523	KIF26B FMN1	0.142857
150	annotations	GO:1901836	regulation of transcription of nucleolar...	14	2	0.46	0.07523	0.07523	MACROH2A2 SIRT7	0.142857
151	annotations	GO:1903428	positive regulation of reactive oxygen s...	49	3	1.61	0.21627	0.07527	DDAH1 HDAC4 ADGRB1	0.0612245
152	annotations	GO:0006809	nitric oxide biosynthetic process	67	3	2.2	0.37713	0.07541	DDAH1 NOS1 GCHFR	0.0447761
153	annotations	GO:0048675	axon extension	105	4	3.44	0.45252	0.07546	DVL1 SEMA4A DSCAM AUTS2	0.0380952
154	annotations	GO:0002376	immune system process	2758	81	90.39	0.87723	0.07833	KCNAB2 PPIE S100A14 SEMA4A LY9 FCGR2A CD247 CR1L IL2RA CAMK1D NKX2-3 SH3PXD2A CHID1 MUC6 CCDC88B CTSF ST3GAL4 A2M SELPLG TESC PLA2G1B ACTN1 CHGA ADSS1 IGF1R HSD3B7 CBFA2T3 ARRB2 CCR10 NFATC1 PRTN3 PSG1 ZNF160 LILRA2 NCR1 PXDN COLEC11 IL36B GPR17 DOCK10 SP100 HDAC4 CDH26 PDXK MIF MFNG BRD1 ACKR2 MECOM MUC20 PAK2 RUBCN MAEA CLNK PDGFRA SLC7A11 LPCAT1 MYO10 PDE4D PIK3R1 MEF2C HAVCR1 CPLX2 CCR6 MAD1L…	0.0293691
155	annotations	GO:0070830	bicellular tight junction assembly	74	5	2.43	0.09525	0.0806	NPHP4 TBCD PARD6G PAK2 AFDN	0.0675676
156	annotations	GO:0033674	positive regulation of kinase activity	576	21	18.88	0.3389	0.08078	EPHA10 EFNA1 NRG3 PLA2G1B IGF1R MAPK8IP3 MAP3K3 RPTOR SPATC1L EPHB1 MUC20 PAK2 DOK7 ADRA2C PDGFRA SNX9 PRKAR1B LMTK2 NCAPG2 PTK2 VAV2	0.0364583
157	annotations	GO:0021591	ventricular system development	26	3	0.85	0.05208	0.08481	KDM2B SLC7A11 AK8	0.115385
158	annotations	GO:0007076	mitotic chromosome condensation	15	2	0.49	0.08498	0.08498	NCAPD3 NUSAP1	0.133333
159	annotations	GO:0007597	blood coagulation, intrinsic pathway	15	2	0.49	0.08498	0.08498	VWF A2M	0.133333
160	annotations	GO:0042448	progesterone metabolic process	15	2	0.49	0.08498	0.08498	AKR1C2 AKR1C3	0.133333
161	annotations	GO:0043968	histone H2A acetylation	15	2	0.49	0.08498	0.08498	NAA40 TRRAP	0.133333
162	annotations	GO:0050884	neuromuscular process controlling postur...	15	2	0.49	0.08498	0.08498	CNTNAP1 CLN8	0.133333
163	annotations	GO:0050965	detection of temperature stimulus involv...	15	2	0.49	0.08498	0.08498	ARRB2 EPHB1	0.133333
164	annotations	GO:0055064	chloride ion homeostasis	15	2	0.49	0.08498	0.08498	SLC12A4 SLC12A7	0.133333
165	annotations	GO:1904862	inhibitory synapse assembly	15	2	0.49	0.08498	0.08498	SEMA4A GABRB3	0.133333
166	annotations	GO:0070509	calcium ion import	78	4	2.56	0.25267	0.085	TRPV1 CACNA1G VDAC1 CACNA1B	0.0512821
167	annotations	GO:0034446	substrate adhesion-dependent cell spread...	107	6	3.51	0.13932	0.08533	EFNA1 USH2A LIMS2 PIK3R1 RADIL PTK2	0.0560748
168	annotations	GO:0018108	peptidyl-tyrosine phosphorylation	357	14	11.7	0.28353	0.08866	EPHA10 EFNA1 IGF1R ARRB2 MIF EPHB1 PAK2 DOK7 PDGFRA LMTK2 NCAPG2 BLK SFRP1 PTK2	0.0392157
169	annotations	GO:0001764	neuron migration	138	9	4.52	0.03797	0.09084	SDCCAG8 NRG3 TUBGCP2 FBXO31 DNER POMGNT2 MEF2C AUTS2 LHX6	0.0652174
170	annotations	GO:0035556	intracellular signal transduction	2533	101	83.02	0.019	0.09099	DVL1 NPHP4 PLEKHG5 CNKSR1 INPP5B DDAH1 EFNA1 RASSF5 OBSCN CHRM3 AKR1C2 AKR1C3 IL2RA RHOBTB1 DNA2 NRG3 ARHGAP19 STK32C BRSK2 DENND2B APLNR MTNR1B A2M ITPR2 SOCS2 NOS1 PLA2G1B STK24 DOCK9 TFDP1 MARK3 PLCB2 C15orf62 MYZAP BCL2A1 MCTP2 IGF1R RAB40C MAPK8IP3 TSC2 CLEC16A WWOX USP10 BANP CDK10 MC1R ARRB2 ARHGAP44 CCR10 MAP3K3 RPTOR NFATC1 ARHGEF18 KANK2 DOCK6 UNC13A NUCB1 SH2D6 GPR17 ARHGEF4 DOCK10 SP1…	0.0398737
171	annotations	GO:0050918	positive chemotaxis	57	4	1.87	0.11637	0.09255	TSC2 MIF ANGPT2 SCRIB	0.0701754
172	annotations	GO:0043552	positive regulation of phosphatidylinosi...	33	3	1.08	0.09263	0.09263	PDGFRA PTK2 VAV2	0.0909091
173	annotations	GO:0006165	nucleoside diphosphate phosphorylation	127	8	4.16	0.05753	0.09439	CMPK1 PFKP PGM2L1 ESRRB CBFA2T3 HDAC4 FBP1 AK8	0.0629921
174	annotations	GO:0071880	adenylate cyclase-activating adrenergic ...	25	4	0.82	0.00835	0.09458	ADRB1 CHGA ADRA2C PDE4D	0.16
175	annotations	GO:0003179	heart valve morphogenesis	52	5	1.7	0.02725	0.09474	EFNA1 NFATC1 ROBO2 MEF2C GATA4	0.0961538
176	annotations	GO:0051489	regulation of filopodium assembly	43	4	1.41	0.05152	0.09475	ARHGAP44 ZMYND8 MYO10 PIK3R1	0.0930233
177	annotations	GO:0072073	kidney epithelium development	126	7	4.13	0.12034	0.09481	KIF26B FMN1 KANK2 ROBO2 ADAMTS16 MEF2C SFRP1	0.0555556
178	annotations	GO:0072525	pyridine-containing compound biosyntheti...	35	4	1.15	0.02676	0.09482	RNLS NAXD ASPDH PDXK	0.114286
179	annotations	GO:0008645	hexose transmembrane transport	108	6	3.54	0.14372	0.09488	SLC50A1 PLA2G1B TERT PIK3R1 GRB10 SLC27A4	0.0555556
180	annotations	GO:0050922	negative regulation of chemotaxis	59	4	1.93	0.12764	0.09491	SEMA4A MIF ROBO2 ANGPT2	0.0677966
181	annotations	GO:0055075	potassium ion homeostasis	29	3	0.95	0.06817	0.09491	KCNMA1 SLC12A4 SLC12A7	0.103448
182	annotations	GO:1904037	positive regulation of epithelial cell a...	35	3	1.15	0.10604	0.09497	AKR1C3 PLA2G1B ARRB2	0.0857143
183	annotations	GO:0072102	glomerulus morphogenesis	8	2	0.26	0.02633	0.095	PDGFRA MEF2C	0.25
184	annotations	GO:1901524	regulation of mitophagy	8	2	0.26	0.02633	0.095	TSC2 VDAC1	0.25
185	annotations	GO:0034142	toll-like receptor 4 signaling pathway	41	3	1.34	0.15025	0.09503	S100A14 LILRA2 LY96	0.0731707
186	annotations	GO:1904889	regulation of excitatory synapse assembl...	13	2	0.43	0.06587	0.09503	SEMA4A PTPRD	0.153846
187	annotations	GO:0002220	innate immune response activating cell s...	106	5	3.47	0.26765	0.09504	MUC6 LILRA2 MUC20 PAK2 MUC12	0.0471698
188	annotations	GO:0098815	modulation of excitatory postsynaptic po...	42	3	1.38	0.15813	0.09504	DVL1 SH3GL1 ZMYND8	0.0714286
189	annotations	GO:0006555	methionine metabolic process	15	2	0.49	0.08498	0.09504	MSRA MTAP	0.133333
190	annotations	GO:0007096	regulation of exit from mitosis	16	2	0.52	0.09508	0.09508	CDC14A KNTC1	0.125
191	annotations	GO:0021756	striatum development	16	2	0.52	0.09508	0.09508	SLC7A11 CNTNAP2	0.125
192	annotations	GO:0061003	positive regulation of dendritic spine m...	16	2	0.52	0.09508	0.09508	EEF2K KALRN	0.125
193	annotations	GO:0071625	vocalization behavior	16	2	0.52	0.09508	0.09508	NRXN3 CNTNAP2	0.125
194	annotations	GO:0071624	positive regulation of granulocyte chemo...	26	2	0.85	0.20906	0.0951	S100A14 CAMK1D	0.0769231
195	annotations	GO:0043094	cellular metabolic compound salvage	32	2	1.05	0.28245	0.09513	PDXK MTAP	0.0625
196	annotations	GO:0098927	vesicle-mediated transport between endos...	39	2	1.28	0.36717	0.09517	MYO1D LMTK2	0.0512821
197	annotations	GO:0051145	smooth muscle cell differentiation	64	3	2.1	0.35016	0.09525	TMEM204 NFATC1 MEF2C	0.046875
198	annotations	GO:0014706	striated muscle tissue development	336	11	11.01	0.54477	0.0953	EGR2 ARRB2 CTDP1 DNER HDAC4 EYA2 EPHB1 PDGFRA MEF2C MYOM2 GATA4	0.0327381
199	annotations	GO:0006887	exocytosis	840	28	27.53	0.49123	0.09611	DVL1 KCNAB2 PPIE TAGLN2 FCGR2A CHID1 BRSK2 RAB3IL1 VWF A2M ACTN1 CHGA BAIAP3 RPH3AL ARHGAP44 CACNA1G PRTN3 UNC13A SLC17A9 PDXK MIF CLNK LPCAT1 CPLX2 EXOC4 PTPRN2 BLK GSDMD	0.0333333
200	annotations	GO:0002283	neutrophil activation involved in immune...	463	10	15.17	0.94117	0.09618	KCNAB2 PPIE FCGR2A PRTN3 LILRA2 PDXK MIF LPCAT1 PTPRN2 GSDMD	0.0215983

## Sheet: ARTvsCtrl FEM_All DMCs
	.id	GO.ID	Term	Annotated	Significant	Expected	classicFisher	weight01Fisher	common	Enrichment
1	annotations	GO:0051056	regulation of small GTPase mediated sign...	295	39	20.07	5.1e-05	2.406e-06	ARHGEF19 OBSCN RHOBTB1 SRGAP1 IGF1 MCF2L RASA3 SIPA1L1 ARHGDIG TSC2 ADGRG1 ABR RAP1GAP2 ARHGAP23 TIMP2 ARHGEF18 SIPA1L3 ARHGEF1 ARHGAP35 EPS8L1 ARHGEF4 ARHGAP15 SGSM3 SRGAP3 KALRN ARHGAP26 RIPOR2 CD2AP ARHGAP18 TIAM2 CYTH3 RASA4B ARHGEF10 PRAG1 ARHGAP39 KANK1 JAK2 ABCA1 VAV2	0.132203
2	annotations	GO:0043547	positive regulation of GTPase activity	380	51	25.85	2.4e-06	0.0001	ARHGEF19 ARHGEF10L DOCK1 TBC1D10C SRGAP1 RIC8B GIT2 PGAM5 DOCK9 GRTP1 RASA3 SIPA1L1 RGS6 RIN3 RGS11 ARHGDIG TSC2 ABR RAP1GAP2 TBC1D3H ARHGAP23 BCAS3 TBC1D16 TBCD SIPA1L3 ARHGEF1 ARHGAP35 ASAP2 RGPD1 ARHGAP15 AGAP1 PLCB1 SEC23B DEPDC5 SGSM3 SRGAP3 KALRN TBC1D14 IQGAP2 ARHGAP26 DOCK2 ARHGAP18 RGS17 TIAM2 AFDN ADAP1 RASA4B AGAP3 ARHGEF10 SCRIB ARHGAP39	0.134211
3	annotations	GO:0051552	flavone metabolic process	6	4	0.41	0.00029	0.00029	UGT1A9 UGT1A8 UGT1A10 UGT1A7	0.666667
4	annotations	GO:0001657	ureteric bud development	82	13	5.58	0.00345	0.0004	PBX1 KIF26B FGFR2 CAT GREM1 SMAD2 SMAD7 BCL2 PAX8 BMP7 RARB ROBO2 BMPER	0.158537
5	annotations	GO:0010594	regulation of endothelial cell migration	208	13	14.15	0.66495	0.00064	SEMA4A JCAD MIR329-1 MIR494 EMP2 BCAS3 CCBE1 NRP2 SP100 SEMA5A BMPER ANGPT2 PTK2	0.0625
6	annotations	GO:0048754	branching morphogenesis of an epithelial...	134	13	9.12	0.12429	0.0009	PBX1 BTRC FGFR2 PPP1CA MMP14 GREM1 BCL2 GDF7 PAX8 GLI2 STK4 BMP7 CASR	0.0970149
7	annotations	GO:0071404	cellular response to low-density lipopro...	20	6	1.36	0.00166	0.00166	MIR758 CES1 CDH13 LDLR CASR ABCA1	0.3
8	annotations	GO:0046839	phospholipid dephosphorylation	41	9	2.79	0.00146	0.00171	PLPPR5 INPP5A TPTE2 MTMR6 PLPP2 PLPP1 MTMR7 PLPP6 PLPPR1	0.219512
9	annotations	GO:0006349	regulation of gene expression by genetic...	14	5	0.95	0.00172	0.00172	KCNQ1 BRCA1 DNMT3A CTCFL PCGF3	0.357143
10	annotations	GO:0048701	embryonic cranial skeleton morphogenesis	44	10	2.99	0.0006	0.00272	FGFR2 CHST11 MMP14 IFT140 SMAD2 GNAS SETD2 PDGFRA MTHFD1L HOXA1	0.227273
11	annotations	GO:0008038	neuron recognition	46	9	3.13	0.00338	0.00281	NTM OPCML ARHGAP35 DSCAM ROBO2 EPHA3 PALLD SEMA5A CNTNAP2	0.195652
12	annotations	GO:0098609	cell-cell adhesion	825	95	56.13	2.5e-07	0.00333	NPHP4 CLSTN1 PTPRF CD58 NECTIN4 TNR CR1 OBSCN KIF26B IL2RA ALOX5 COL13A1 PDLIM1 ADAM8 LRRC4C CCDC88B PPP1CA ST3GAL4 KIRREL3 KLRC4-KLRK1 TESPA1 ITGA7 IGF1 SELPLG TNFSF11 TLN2 CLDN9 KIFC3 CDH13 PIEZO1 DUSP3 SDK2 LAMA3 DSG1 SMAD7 BCL2 CD70 MAG IFNL1 LILRB2 TTYH1 ADD2 ZAP70 GLI2 JAG1 BMP7 GNAS CDH26 CDH4 DSCAM CDC42EP1 ROBO2 PDGFRA PCDH18 PALLD TENM3 FAT1 CDH18 CDH12 PCDHGA5 PCDHGB2 PCDHGA1 PCDHGA2 P…	0.115152
13	annotations	GO:0021952	central nervous system projection neuron...	26	7	1.77	0.00138	0.00334	DRAXIN DCLK1 PAFAH1B1 SPTBN4 GLI2 EPHB1 EPHB6	0.269231
14	annotations	GO:0048013	ephrin receptor signaling pathway	84	13	5.72	0.00427	0.00427	EPHA8 AP2A2 GRIN2B SIPA1L1 EPHA3 KALRN EPHB1 EPHA7 FYN EPHB6 SDC2 PTK2 VAV2	0.154762
15	annotations	GO:0030041	actin filament polymerization	173	21	11.77	0.00704	0.00439	CAPZB KANK4 SVIL SPTBN2 CTTN HIP1R C15orf62 GAS7 SPTBN4 CYRIA ADD2 CATIP CDC42EP1 IQGAP2 DIAPH1 ARHGAP18 MICALL2 ELN BAIAP2L1 KANK1 JAK2	0.121387
16	annotations	GO:0071545	inositol phosphate catabolic process	17	4	1.16	0.02485	0.00462	INPP5A NTSR1 NUDT3 MTMR7	0.235294
17	annotations	GO:0048009	insulin-like growth factor receptor sign...	34	5	2.31	0.07801	0.00478	IGF1 IGF1R TSC2 PLCB1 IGF2R	0.147059
18	annotations	GO:0090630	activation of GTPase activity	105	15	7.14	0.00488	0.00488	ARHGEF19 TBC1D10C GRTP1 SIPA1L1 ABR RAP1GAP2 TBC1D3H BCAS3 TBC1D16 SIPA1L3 SGSM3 TBC1D14 TIAM2 ARHGEF10 SCRIB	0.142857
19	annotations	GO:0008016	regulation of heart contraction	230	31	15.65	0.0002	0.00562	RNF207 CYP2J2 PDE4B S100A1 KCNK1 CACNB2 FXYD4 RNLS KCNQ1 CALCA SCN2B CACNA2D4 NOS1 SLC8A3 TPM1 CACNA1H ATP2A1 KCNJ12 GAA SMAD7 KCNG2 RYR1 SPTBN4 CACNG6 HDAC4 KCNE1 ATP2B2 KCNIP4 PDE4D ITPR3 JAK2	0.134783
20	annotations	GO:0007411	axon guidance	268	33	18.23	0.00068	0.00586	DVL1 DRAXIN EPHA8 SEMA4A TNR LGR6 GFRA1 SPTBN2 GAB2 PTPRO TUBB3 LAMA3 DOK6 SPTBN4 ARHGAP35 GDF7 SEMA4C GLI2 NRP2 BMP7 CDH4 DSCAM ROBO2 EPHA3 KALRN EPHB1 PALLD SEMA5A EPHA7 FYN CRPPA EPHB6 PTK2	0.123134
21	annotations	GO:0032897	negative regulation of viral transcripti...	12	4	0.82	0.00678	0.00678	TRIM62 IFITM3 UBP1 TRIM14	0.333333
22	annotations	GO:0050770	regulation of axonogenesis	140	17	9.53	0.0143	0.00742	DRAXIN SEMA4A TNR BRSK2 LRRC4C SIPA1L1 MAG ARHGAP35 SEMA4C CDH4 CHODL DSCAM ROBO2 SEMA5A EPHA7 UST TIAM2	0.121429
23	annotations	GO:0018108	peptidyl-tyrosine phosphorylation	357	29	24.29	0.18377	0.00782	EPHA8 IL6R AFAP1L2 FGFR2 IGF1 GREM1 IGF1R ACE IFNL1 ALK ZAP70 STK16 ZGPAT MIF EPHA3 EPHB1 DOK7 PDGFRA IL31RA IBTK EPHA7 FYN ROS1 LMTK2 EPHB6 BLK PTK2 JAK2 TESK1	0.0812325
24	annotations	GO:0001525	angiogenesis	545	43	37.08	0.17346	0.00796	HSPG2 DDAH1 S100A1 SEMA4A SLC39A12 JCAD ALOX5 FGFR2 ADAM8 E2F8 KLF5 COL4A2 MMP14 MIR329-1 MIR494 GREM1 EMP2 ADGRG1 CDH13 BRCA1 BCAS3 RNF213 CCBE1 HIF3A EPN1 NRP2 SP100 JAG1 STK4 PKNOX1 COL18A1 UBP1 SETD2 COL8A1 EPHB1 PDGFRA SEMA5A THBS2 BMPER ANGPT2 PTK2 SHB VAV2	0.0788991
25	annotations	GO:0006644	phospholipid metabolic process	403	37	27.42	0.03884	0.00822	PLPPR5 SGMS1 INPP5A PTDSS2 RAB38 MVK PLA2G1B PITPNM2 TPTE2 MTMR6 TTC7B PLCB2 PLA2G4D PLCG2 PAFAH1B1 ENPP7 PLPP2 LDLR ISYNA1 LPIN1 PIKFYVE ALPI PLCB1 AGPAT3 PISD PLA2G6 PI4K2B LPCAT1 PLPP1 RUFY1 ADGRF5 AGPAT4 CYP2W1 PON1 CLN8 MTMR7 PLPPR1	0.0918114
26	annotations	GO:0051491	positive regulation of filopodium assemb...	27	6	1.84	0.00841	0.00841	PLPPR5 BCAS3 PALM ZMYND8 RIPOR2 FSCN1	0.222222
27	annotations	GO:0060411	cardiac septum morphogenesis	64	9	4.35	0.02848	0.00889	FGFR2 SMAD7 NRP2 JAG1 BMP7 RARB ROBO2 NSD2 CHD7	0.140625
28	annotations	GO:0060080	inhibitory postsynaptic potential	12	4	0.82	0.00678	0.00892	INSYN2A DRD4 NTSR1 GRIK2	0.333333
29	annotations	GO:1900407	regulation of cellular response to oxida...	73	8	4.97	0.12198	0.00892	ALOX5 AIFM2 FUT8 MEAK7 BMP7 FBXO7 FYN PRKN	0.109589
30	annotations	GO:0014719	skeletal muscle satellite cell activatio...	7	3	0.48	0.00893	0.00893	KLF5 CAPN3 EPHB1	0.428571
31	annotations	GO:0031589	cell-substrate adhesion	345	31	23.47	0.06875	0.00915	COL13A1 DOCK1 CTTN VWF PTPRO ITGA7 MYF5 MMP14 GREM1 EMP2 CDH13 DUSP3 BCAS3 TBCD BCL2 COL5A3 TTYH1 JAG1 STK4 EPHA3 COL8A1 EPHB1 FAT2 RREB1 GCNT2 MICALL2 ANGPT2 PTK2 KANK1 JAK2 TESK1	0.0898551
32	annotations	GO:0046328	regulation of JNK cascade	124	12	8.44	0.13753	0.00926	LTBR TNFSF11 TRAF3 IGF1R MAPK8IP3 MARVELD3 DUSP3 PLCB1 EPHB1 MECOM GRIK2 PRKN	0.0967742
33	annotations	GO:0071805	potassium ion transmembrane transport	203	23	13.81	0.01115	0.00997	RNF207 LRRC38 KCNN3 KCNK2 KCNK1 FXYD4 KCNMA1 KCNQ1 KCNA6 NALCN SLC12A4 KCNAB3 KCNJ12 KCNG2 KCNN1 KCNA7 KCNE1 KCNJ15 KCNIP4 SLC9A3 SLC12A7 DPP6 KCNT1	0.1133
34	annotations	GO:0007015	actin filament organization	410	46	27.9	0.00057	0.01127	ARHGEF10L CAPZB KANK4 SVIL RHOBTB1 PDLIM1 SPTBN2 CTTN GAS2L3 PLA2G1B HIP1R C15orf62 MYO5C TPM1 EMP2 GAS7 MYO1D BCL2 ARHGEF18 MYO1F SPTBN4 ARHGAP35 NLRP5 CYRIA ADD2 MYO7B CATIP SPATC1L CDC42EP1 FAT1 SEMA5A IQGAP2 DIAPH1 PHACTR1 CD2AP OOEP ARHGAP18 PRKN MICALL2 FSCN1 ELN BAIAP2L1 ARHGEF10 KANK1 JAK2 TESK1	0.112195
35	annotations	GO:0016266	O-glycan processing	55	9	3.74	0.0113	0.0113	GALNT2 MUC6 B3GNT6 ST3GAL4 GALNT9 MUC16 GALNT15 GALNT10 MUC12	0.163636
36	annotations	GO:2000737	negative regulation of stem cell differe...	21	5	1.43	0.01176	0.01176	TRIM6 ESRRB JAG1 H1-8 CDK13	0.238095
37	annotations	GO:0014904	myotube cell development	34	7	2.31	0.00703	0.01318	MYF5 IGF1 BCL2 RYR1 HDAC4 NFATC2 RIPOR2	0.205882
38	annotations	GO:0010573	vascular endothelial growth factor produ...	50	4	3.4	0.44523	0.01327	IL6R ADGRG1 BRCA1 CCBE1	0.08
39	annotations	GO:0009804	coumarin metabolic process	8	3	0.54	0.01358	0.01358	UGT1A8 UGT1A7 CYP2D6	0.375
40	annotations	GO:0060603	mammary gland duct morphogenesis	26	4	1.77	0.09665	0.01358	BTRC FGFR2 GLI2 SCRIB	0.153846
41	annotations	GO:0007596	blood coagulation	327	28	22.25	0.12379	0.01538	CAPZB C4BPB ANXA8 DOCK1 HBG2 P2RX3 ST3GAL4 VWF DOCK9 PROZ RAD51B ITPK1 PLCG2 EHD2 GP6 GNAS HGFAC PDGFRA H3C6 H3C11 H3C12 ITPR3 FYN GNA12 BLK JAK2 GNA14 VAV2	0.0856269
42	annotations	GO:0008589	regulation of smoothened signaling pathw...	75	8	5.1	0.13648	0.01588	BTRC FGFR2 DYNC2H1 IFT140 CREBBP MGRN1 GLI2 FBXL17	0.106667
43	annotations	GO:0030900	forebrain development	343	35	23.34	0.01074	0.01655	DRAXIN LHX8 TNR FGFR2 DYNC2H1 KIRREL3 DCLK1 SLC8A3 CCDC85C BMERB1 ADGRG1 RTN4RL1 PAFAH1B1 MYO1D IGF2BP1 ARHGAP35 GDF7 ALK GLI2 NRP2 PLCB1 RARB SETD2 ROBO2 CCKAR PITX2 SEMA5A TMEM14B PHACTR1 FYN CNTNAP2 MCPH1 TOX CHD7 TRAPPC9	0.102041
44	annotations	GO:0032331	negative regulation of chondrocyte diffe...	23	5	1.56	0.01737	0.01737	GREM1 GLI2 CHADL RARB CCN4	0.217391
45	annotations	GO:0033674	positive regulation of kinase activity	576	42	39.19	0.34163	0.01889	EPHA8 IL6R AFAP1L2 FGFR2 ADAM8 DRD4 CALCA IGF1 PLA2G1B TNFSF11 MAP3K9 GREM1 IGF1R MAPK8IP3 ADCY9 EMP2 ACE RPTOR SHC2 ALK COPS8 PAK5 STK4 SPATC1L TAB1 PRR5 EPHA3 EPHB1 DOK7 PDGFRA ADCY2 IRGM GRM4 CDKN1A EPHA7 FYN ROS1 LMTK2 EPHB6 PTK2 JAK2 VAV2	0.0729167
46	annotations	GO:0035456	response to interferon-beta	30	5	2.04	0.0498	0.01932	IKBKE IFITM3 TRIM6 IFNAR2 IRGM	0.166667
47	annotations	GO:0031340	positive regulation of vesicle fusion	9	3	0.61	0.01935	0.01935	SYT9 C2CD5 DOC2B	0.333333
48	annotations	GO:0033089	positive regulation of T cell differenti...	9	3	0.61	0.01935	0.01935	ADAM8 TESPA1 GLI2	0.333333
49	annotations	GO:0060155	platelet dense granule organization	9	3	0.61	0.01935	0.01935	RAB38 BLOC1S1 ABCA1	0.333333
50	annotations	GO:0085020	protein K6-linked ubiquitination	9	3	0.61	0.01935	0.01935	BRCA1 ANKRD39 PRKN	0.333333
51	annotations	GO:1903599	positive regulation of autophagy of mito...	9	3	0.61	0.01935	0.01935	FBXO7 VDAC1 PRKN	0.333333
52	annotations	GO:1901379	regulation of potassium ion transmembran...	81	7	5.51	0.31266	0.01939	RNF207 LRRC38 KCNQ1 KCNAB3 KCNE1 KCNIP4 DPP6	0.0864198
53	annotations	GO:0050922	negative regulation of chemotaxis	59	12	4.01	0.00053	0.01976	NBL1 SEMA4A KLRC4-KLRK1 PTPRO RIN3 GREM1 DUSP3 SEMA4C MIF ROBO2 SEMA5A ANGPT2	0.20339
54	annotations	GO:0031103	axon regeneration	48	9	3.27	0.00456	0.01989	PTPRF TNR STK24 MAPK8IP3 RTN4RL1 BCL2 MAG TSPO JAK2	0.1875
55	annotations	GO:0010812	negative regulation of cell-substrate ad...	62	8	4.22	0.05809	0.02001	PTPRO MMP14 BCAS3 TBCD JAG1 GCNT2 ANGPT2 KANK1	0.129032
56	annotations	GO:0006978	DNA damage response, signal transduction...	16	4	1.09	0.02006	0.02006	RPL26 BRCA1 SP100 CDKN1A	0.25
57	annotations	GO:0019226	transmission of nerve impulse	66	11	4.49	0.00466	0.02052	TNR P2RX3 SCN8A CACNA1H PAFAH1B1 MAG SPTBN4 SCN1A GRIK2 CNTNAP2 DMRT3	0.166667
58	annotations	GO:2000378	negative regulation of reactive oxygen s...	56	8	3.81	0.03473	0.02069	CTNS BRCA1 BCL2 PLIN5 TSPO VDAC1 FYN PRKN	0.142857
59	annotations	GO:0007628	adult walking behavior	24	5	1.63	0.02075	0.02075	CTNS SPTBN4 CLN8 CHD7 DMRT3	0.208333
60	annotations	GO:0034765	regulation of ion transmembrane transpor...	527	50	35.86	0.01066	0.02119	RNF207 LRRC38 CLCNKB PDE4B PM20D1 CACNB2 FXYD4 KCNMA1 DRD4 KCNQ1 SCN2B CACNA2D4 KCNA6 GRIN2B C2CD5 SCN8A IGF1 NOS1 PLA2G1B NALCN CAPN3 CACNA1H GRIN2A GSG1L ATP2A1 PLCG2 JPH3 SLC43A2 KCNAB3 KCNJ12 KCNG2 KCNA7 CACNG6 COMMD1 SCN1A NTSR1 LIME1 KCNE1 CLIC6 KCNJ15 KCNIP4 PDE4D VDAC1 DIAPH1 FYN GOPC NPSR1 HECW1 DPP6 CHD7	0.0948767
61	annotations	GO:0046777	protein autophosphorylation	214	24	14.56	0.01091	0.02176	EPHA8 MKNK1 FGFR2 STK24 GRK1 MAP3K9 GREM1 IGF1R ACE ALK PIKFYVE STK16 STK4 SIK1 EPHB1 PDGFRA MAK EPHA7 ROS1 LMTK2 PTK2 JAK2 TESK1 NEK6	0.11215
62	annotations	GO:0061337	cardiac conduction	141	19	9.59	0.00326	0.02177	RNF207 KCNK1 CACNB2 FXYD4 KCNQ1 SCN2B CACNA2D4 NOS1 SLC8A3 ATP2A1 KCNJ12 RYR1 SPTBN4 CACNG6 KCNE1 ATP2B2 KCNIP4 PDE4D ITPR3	0.134752
63	annotations	GO:0007612	learning	124	13	8.44	0.07901	0.0233	TNR SLC8A3 GRIN2A JPH3 CTNS PAK5 NTSR1 KALRN VDAC1 FYN PRKN CNTNAP2 CLN8	0.104839
64	annotations	GO:0007221	positive regulation of transcription of ...	17	4	1.16	0.02485	0.02485	PBX1 MAML2 CREBBP MAML3	0.235294
65	annotations	GO:0001763	morphogenesis of a branching structure	177	17	12.04	0.09481	0.02517	RERE PBX1 COL13A1 BTRC FGFR2 PPP1CA MMP14 GREM1 BCL2 GDF7 PAX8 GLI2 STK4 BMP7 SETD2 CASR EPHA7	0.0960452
66	annotations	GO:0000479	endonucleolytic cleavage of tricistronic...	15	3	1.02	0.07737	0.02529	BMS1 NOP14 BOP1	0.2
67	annotations	GO:0010523	negative regulation of calcium ion trans...	16	3	1.09	0.09059	0.02529	NOS1 BCL2 NTSR1	0.1875
68	annotations	GO:0002003	angiotensin maturation	10	3	0.68	0.02626	0.02626	CES1 ACE AOPEP	0.3
69	annotations	GO:0035581	sequestering of extracellular ligand fro...	10	3	0.68	0.02626	0.02626	NBL1 GREM1 LTBP1	0.3
70	annotations	GO:0045945	positive regulation of transcription by ...	10	3	0.68	0.02626	0.02626	BRF1 RPTOR ELL	0.3
71	annotations	GO:0048755	branching morphogenesis of a nerve	10	3	0.68	0.02626	0.02626	RERE FGFR2 EPHA7	0.3
72	annotations	GO:0016458	gene silencing	678	25	46.13	0.99986	0.02631	SCMH1 MIR604 MACROH2A2 KCNQ1 H2AJ H4-16 NCOR2 PIWIL1 MIR758 MIR329-1 MIR329-2 MIR494 TDRD9 MORF4L1 TNRC6C SMAD2 PRKRA PIWIL3 H1-8 MIR922 H3C6 H4C13 H3C11 H3C12 SND1	0.0368732
73	annotations	GO:0031069	hair follicle morphogenesis	26	5	1.77	0.02871	0.02871	FGFR2 KRT27 BCL2 GLI2 TGM3	0.192308
74	annotations	GO:0015914	phospholipid transport	92	12	6.26	0.02183	0.02884	C2CD2L PITPNM2 ATP11A PITPNC1 ATP9B SLC66A2 LDLR ABCG8 OSBPL2 PLSCR2 XKR5 ABCA1	0.130435
75	annotations	GO:0007605	sensory perception of sound	144	16	9.8	0.03583	0.03088	KCNQ1 TIMM13 SPTBN4 EML2 OTOF MYO7B PJVK KCNE1 TSPEAR GRM7 ATP2B2 DIAPH1 SERPINB6 RIPOR2 HOXA1 CHD7	0.111111
76	annotations	GO:0050919	negative chemotaxis	45	7	3.06	0.03109	0.03109	SEMA4A LGR6 SEMA4C NRP2 ROBO2 SEMA5A EPHA7	0.155556
77	annotations	GO:0030010	establishment of cell polarity	133	18	9.05	0.00393	0.03229	SDCCAG8 KIF26B FRMD4A BRSK2 PAFAH1B1 BCAS3 SIPA1L3 EPHB1 DOCK2 RIPOR2 UST KIF25 FSCN1 CYTH3 MCPH1 PTK2 SCRIB KANK1	0.135338
78	annotations	GO:0010739	positive regulation of protein kinase A ...	11	3	0.75	0.03432	0.03432	MC1R SPATC1L MIF	0.272727
79	annotations	GO:0021819	layer formation in cerebral cortex	11	3	0.75	0.03432	0.03432	BMERB1 ADGRG1 PAFAH1B1	0.272727
80	annotations	GO:0000209	protein polyubiquitination	323	29	21.98	0.07684	0.03467	MIB2 MARCHF8 MARCHF5 BTRC TRIM6 TRIM5 TRAF3 UNKL BFAR FBXO31 PSMD11 BRCA1 RNF213 BCL2 THOP1 RNF144A FBXO41 RMND5A ANKRD39 TRIP12 UBOX5 FBXO7 UBE2QL1 FBXL17 RNF144B PRKN HECW1 FBXL13 TRIM14	0.0897833
81	annotations	GO:0008360	regulation of cell shape	144	16	9.8	0.03583	0.03583	S100A13 SEMA4A RHOBTB1 ITGA7 C15orf62 TPM1 PALM ARHGEF18 ARHGAP35 ARHGAP15 CDC42EP1 DIAPH1 FYN ARHGAP18 PRAG1 PTK2	0.111111
82	annotations	GO:0032367	intracellular cholesterol transport	25	5	1.7	0.02452	0.03628	CES1 VPS4A LDLR OSBPL2 ABCA1	0.2
83	annotations	GO:0030050	vesicle transport along actin filament	19	4	1.29	0.03634	0.03634	MYO5C MYO1D MYO1F MYO7B	0.210526
84	annotations	GO:0008344	adult locomotory behavior	61	11	4.15	0.00247	0.03669	DRD4 PAFAH1B1 CTNS SPTBN4 NTSR1 KALRN BTBD9 PRKN CLN8 CHD7 DMRT3	0.180328
85	annotations	GO:0097553	calcium ion transmembrane import into cy...	130	18	8.84	0.00307	0.03979	GRIN2B NOS1 RASA3 SLC8A3 CAPN3 GRIN2A PLCG2 JPH3 RYR1 NTSR1 LIME1 PDE4D DIAPH1 ITPR3 IBTK FYN NPSR1 CHD7	0.138462
86	annotations	GO:0070201	regulation of establishment of protein l...	549	45	37.35	0.11096	0.03988	FRMD4A ALOX5 ADAM8 DRD4 BRSK2 SYT9 CPT1A C2CD2L C2CD5 IGF1 PLA2G1B TFDP1 RAB11FIP3 GSG1L DOC2B RPH3AL BCAS3 USP36 PMAIP1 BCL2 KCNG2 NUCB1 EIPR1 RAPGEF4 SP100 EDEM2 KCNE1 PLA2G6 CASR NSD2 SH3TC2 ITPR3 CD2AP OOEP FYN GOPC SLC35D3 PRKN MICALL2 FIS1 BLK SPIDR SLC30A8 PTP4A3 JAK2	0.0819672
87	annotations	GO:0098969	neurotransmitter receptor transport to p...	13	3	0.88	0.05376	0.04025	CLSTN1 CPLX1 SCRIB	0.230769
88	annotations	GO:0010387	COP9 signalosome assembly	5	2	0.34	0.04028	0.04028	TESPA1 COPS8	0.4
89	annotations	GO:0010727	negative regulation of hydrogen peroxide...	5	2	0.34	0.04028	0.04028	CTNS FYN	0.4
90	annotations	GO:0014832	urinary bladder smooth muscle contractio...	5	2	0.34	0.04028	0.04028	KCNMA1 P2RX3	0.4
91	annotations	GO:0019919	peptidyl-arginine methylation, to asymme...	5	2	0.34	0.04028	0.04028	PRMT8 PRMT2	0.4
92	annotations	GO:0034775	glutathione transmembrane transport	5	2	0.34	0.04028	0.04028	SLC13A3 ABCC5	0.4
93	annotations	GO:0035332	positive regulation of hippo signaling	5	2	0.34	0.04028	0.04028	IQCJ-SCHIP1 FRMD1	0.4
94	annotations	GO:0046069	cGMP catabolic process	5	2	0.34	0.04028	0.04028	PDE1A PDE9A	0.4
95	annotations	GO:0051572	negative regulation of histone H3-K4 met...	5	2	0.34	0.04028	0.04028	BRCA1 WDR5	0.4
96	annotations	GO:0051582	positive regulation of neurotransmitter ...	5	2	0.34	0.04028	0.04028	DRD4 PRKN	0.4
97	annotations	GO:0072038	mesenchymal stem cell maintenance involv...	5	2	0.34	0.04028	0.04028	PAX8 BMP7	0.4
98	annotations	GO:1900084	regulation of peptidyl-tyrosine autophos...	5	2	0.34	0.04028	0.04028	GREM1 ACE	0.4
99	annotations	GO:1902338	negative regulation of apoptotic process...	5	2	0.34	0.04028	0.04028	PAX8 BMP7	0.4
100	annotations	GO:1904382	mannose trimming involved in glycoprotei...	5	2	0.34	0.04028	0.04028	EDEM2 MAN1B1	0.4
101	annotations	GO:1990791	dorsal root ganglion development	5	2	0.34	0.04028	0.04028	TUBB3 NRP2	0.4
102	annotations	GO:2000389	regulation of neutrophil extravasation	5	2	0.34	0.04028	0.04028	ADAM8 RIPOR2	0.4
103	annotations	GO:2001245	regulation of phosphatidylcholine biosyn...	5	2	0.34	0.04028	0.04028	RAB38 LPCAT1	0.4
104	annotations	GO:0007632	visual behavior	45	4	3.06	0.36699	0.04033	NPHP4 GRIN2A CTNS HOXA1	0.0888889
105	annotations	GO:0010092	specification of animal organ identity	33	3	2.25	0.39169	0.04034	FGFR2 PAX8 ROBO2	0.0909091
106	annotations	GO:0050913	sensory perception of bitter taste	40	3	2.72	0.51802	0.04037	PLCB2 CST1 ITPR3	0.075
107	annotations	GO:0046883	regulation of hormone secretion	249	24	16.94	0.05353	0.04302	ALOX5 BRSK2 SYT9 CPT1A C2CD2L TNFSF11 SCG5 RAB11FIP3 DOC2B KCNG2 EIPR1 PAX8 RAPGEF4 GNAS PLA2G6 CASR KALRN CCKAR ITPR3 PRKN BLK CHD7 SLC30A8 JAK2	0.0963855
108	annotations	GO:0030325	adrenal gland development	20	4	1.36	0.04305	0.04305	PBX1 SMAD2 TSPO PDGFRA	0.2
109	annotations	GO:0045667	regulation of osteoblast differentiation	118	11	8.03	0.17916	0.04342	IL6R FGFR2 IGF1 SMOC1 GREM1 HDAC4 JAG1 BMP7 GNAS CCN4 PTK2	0.0932203
110	annotations	GO:0001768	establishment of T cell polarity	12	3	0.82	0.0435	0.0435	DOCK2 RIPOR2 SCRIB	0.25
111	annotations	GO:0009650	UV protection	12	3	0.82	0.0435	0.0435	CAT MC1R SCARA3	0.25
112	annotations	GO:0031581	hemidesmosome assembly	12	3	0.82	0.0435	0.0435	CD151 LAMA3 PLEC	0.25
113	annotations	GO:0060394	negative regulation of pathway-restricte...	12	3	0.82	0.0435	0.0435	GREM1 LDLRAD4 SMAD7	0.25
114	annotations	GO:0071872	cellular response to epinephrine stimulu...	12	3	0.82	0.0435	0.0435	PDE4B PKLR KCNQ1	0.25
115	annotations	GO:1902950	regulation of dendritic spine maintenanc...	12	3	0.82	0.0435	0.0435	GRIN2B ZMYND8 FYN	0.25
116	annotations	GO:2000344	positive regulation of acrosome reaction	12	3	0.82	0.0435	0.0435	CCDC87 CACNA1H PLCB1	0.25
117	annotations	GO:0051567	histone H3-K9 methylation	30	4	2.04	0.1438	0.04352	PRDM16 BRCA1 MECOM EHMT1	0.133333
118	annotations	GO:0060285	cilium-dependent cell motility	120	8	8.16	0.57594	0.04372	NPHP4 CFAP46 DNAH2 DNAH17 CCDC40 DNAH7 CFAP65 CCR6	0.0666667
119	annotations	GO:0002456	T cell mediated immunity	87	5	5.92	0.71397	0.04379	EMP2 SMAD7 CD70 CD8A JAG1	0.0574713
120	annotations	GO:0016477	cell migration	1449	125	98.59	0.00301	0.04417	RERE MST1L NBL1 EPHA8 PTPRF PDE4B CD58 IL6R SEMA4A TNR NAV1 LGR6 SDCCAG8 CAMK1D JCAD ALOX5 PDLIM1 DOCK1 ADAM8 TUBGCP2 CD151 CALCA CTTN ST3GAL4 KIRREL3 KLRC4-KLRK1 PTPRO BIN2 SRGAP1 IGF1 SELPLG PLA2G1B SPATA13 DCLK1 TNFSF11 GPC5 STK24 MMP14 FUT8 RIN3 MIR329-1 MIR494 GREM1 TPM1 IL16 IGF1R EMP2 BMERB1 PDILT HSD3B7 ADGRG1 MARVELD3 PLCG2 CDH13 OSGIN1 MEAK7 FBXO31 DPEP1 PAFAH1B1 DUSP3 BCAS3 ACE LDLRAD4…	0.0862664
121	annotations	GO:0030032	lamellipodium assembly	66	8	4.49	0.07814	0.04971	CAPZB PTPRO SPATA13 CDH13 ARHGEF4 HDAC4 FSCN1 VAV2	0.121212
122	annotations	GO:0006335	DNA replication-dependent nucleosome ass...	30	5	2.04	0.0498	0.0498	H4-16 H3C6 H4C13 H3C11 H3C12	0.166667
123	annotations	GO:0007616	long-term memory	30	5	2.04	0.0498	0.0498	CPEB3 CTNS SLC2A4 LDLR BTBD9	0.166667
124	annotations	GO:0010875	positive regulation of cholesterol efflu...	21	4	1.43	0.05041	0.05041	NFKBIA CES1 PON1 ABCA1	0.190476
125	annotations	GO:0007043	cell-cell junction assembly	140	15	9.53	0.05371	0.05131	NPHP4 PTPRO TLN2 CLDN9 MARVELD3 ACE TBCD DSG1 SMAD7 CDH18 CDH12 AFDN MICALL2 FSCN1 CLDN15	0.107143
126	annotations	GO:0006112	energy reserve metabolic process	81	9	5.51	0.09854	0.0536	PPP1CA IGF1 KL ESRRB G6PC1 GAA GYS1 GNAS ADGRF5	0.111111
127	annotations	GO:0032200	telomere organization	164	14	11.16	0.22635	0.05368	DCLRE1C DNA2 H4-16 HNRNPC SMG6 POLD1 SP100 RTEL1 H3C6 H4C13 H3C11 H3C12 PRIM2 PINX1	0.0853659
128	annotations	GO:0051092	positive regulation of NF-kappaB transcr...	140	15	9.53	0.05371	0.05371	TRIM62 ADAM8 TRIM6 TRIM5 CAT RPS6KA4 PLA2G1B TNFSF11 GREM1 CAPN3 ALK TAB1 CARD11 TRAPPC9 TRIM14	0.107143
129	annotations	GO:0009048	dosage compensation by inactivation of X...	13	3	0.88	0.05376	0.05376	BRCA1 RBM15B PCGF3	0.230769
130	annotations	GO:0038007	netrin-activated signaling pathway	13	3	0.88	0.05376	0.05376	TUBB3 DSCAM PTK2	0.230769
131	annotations	GO:0051128	regulation of cellular component organiz...	2212	187	150.5	0.00074	0.05412	DVL1 ATAD3A CDK11B NPHP4 CLSTN1 DRAXIN ARHGEF19 CROCC ARHGEF10L CAPZB CDC20 PTPRF KANK4 ADGRL2 PLPPR5 PDE4DIP SEMA4A TNR SDCCAG8 CAMK1D STAM SLC39A12 SVIL PARG RHOBTB1 GHITM MARCHF5 DRD4 CD151 BRSK2 SYT9 LRRC4C RAPSN RPS6KA4 SPTBN2 CTTN GRIN2B PTPRO C2CD5 STK38L IGF1 TCHP HRK NOS1 HIP1R KLF5 STK24 TFDP1 HNRNPC MMP14 SIPA1L1 RIN3 GREM1 C15orf62 DUT TPM1 IGF1R IFT140 TSC2 BMERB1 GSG1L PLCG2 CDH13 O…	0.0845389
132	annotations	GO:0007169	transmembrane receptor protein tyrosine ...	711	61	48.37	0.03574	0.05607	EPHA8 STAM JCAD AFAP1L2 GFRA1 FGFR2 DOCK1 PTPRE AP2A2 GAB2 GRIN2B C2CD5 IGF1 HIP1R KL COL4A2 SIPA1L1 MIR329-1 GREM1 IGF1R TMEM204 TSC2 CDH13 SLC2A4 DUSP3 CD7 CCBE1 SHC2 EPS15L1 EPN1 ALK CD8A ZAP70 NRP2 PLCB1 SOGA1 ZGPAT EPHA3 KALRN EPHB1 PDGFRA IL31RA SH3TC2 EPHA7 FYN ROS1 IGF2R LMTK2 BAIAP2L1 ATP6V1F EPHB6 ANGPT2 BLK SDC2 ATP6V1C1 FAM83A PTK2 KANK1 JAK2 SHB VAV2	0.0857947
133	annotations	GO:0007266	Rho protein signal transduction	124	15	8.44	0.02119	0.05658	C15orf62 ARHGDIG ADGRG1 CDH13 ARHGEF18 ARHGEF1 ARHGAP35 EPS8L1 CDC42EP1 RIPOR2 GNA12 ARHGEF10 PRAG1 KANK1 ABCA1	0.120968
134	annotations	GO:0072359	circulatory system development	1073	83	73	0.11823	0.05692	DVL1 RNF207 HSPG2 DDAH1 S100A1 IL6R SEMA4A KCNK2 LEFTY1 SLC39A12 JCAD ALOX5 PDLIM1 FGFR2 ADAM8 KCNQ1 E2F8 PAX6 DYNC2H1 LRRC10 IGF1 KLF5 COL4A2 MMP14 MIR329-1 MIR494 GREM1 TPM1 IFT140 TMEM204 TSC2 EMP2 ADGRG1 CDH13 TCF25 NXN BRCA1 BCAS3 GAA CCDC40 RNF213 SMAD2 SMAD7 CCBE1 NFATC1 CTDP1 RYR1 HIF3A GYS1 EPN1 GLI2 NRP2 SP100 JAG1 STK4 NFATC2 BMP7 PKNOX1 SIK1 COL18A1 TAB1 RARB UBP1 SETD2 ROBO2 COL8A1 E…	0.0773532
135	annotations	GO:0032782	bile acid secretion	12	3	0.82	0.0435	0.05768	CES1 UGT1A3 CASR	0.25
136	annotations	GO:0010042	response to manganese ion	19	3	1.29	0.13517	0.05773	D2HGDH TSPO PRKN	0.157895
137	annotations	GO:0001996	positive regulation of heart rate by epi...	6	2	0.41	0.05774	0.05774	TPM1 PDE4D	0.333333
138	annotations	GO:0002326	B cell lineage commitment	6	2	0.41	0.05774	0.05774	BCL2 TCF3	0.333333
139	annotations	GO:0007270	neuron-neuron synaptic transmission	6	2	0.41	0.05774	0.05774	VDAC1 DLGAP2	0.333333
140	annotations	GO:0015760	glucose-6-phosphate transport	6	2	0.41	0.05774	0.05774	G6PC1 SLC37A1	0.333333
141	annotations	GO:0015866	ADP transport	6	2	0.41	0.05774	0.05774	SLC17A9 SLC25A17	0.333333
142	annotations	GO:0015942	formate metabolic process	6	2	0.41	0.05774	0.05774	FTCD MTHFD1L	0.333333
143	annotations	GO:0032534	regulation of microvillus assembly	6	2	0.41	0.05774	0.05774	KLF5 FSCN1	0.333333
144	annotations	GO:0042473	outer ear morphogenesis	6	2	0.41	0.05774	0.05774	PRKRA HOXA1	0.333333
145	annotations	GO:0045345	positive regulation of MHC class I biosy...	6	2	0.41	0.05774	0.05774	CIITA IFNL1	0.333333
146	annotations	GO:0051964	negative regulation of synapse assembly	6	2	0.41	0.05774	0.05774	ROBO2 EPHA7	0.333333
147	annotations	GO:0060872	semicircular canal development	6	2	0.41	0.05774	0.05774	HOXA1 CHD7	0.333333
148	annotations	GO:0070640	vitamin D3 metabolic process	6	2	0.41	0.05774	0.05774	UGT1A4 UGT1A3	0.333333
149	annotations	GO:0072679	thymocyte migration	6	2	0.41	0.05774	0.05774	ADAM8 CCR6	0.333333
150	annotations	GO:0090027	negative regulation of monocyte chemotax...	6	2	0.41	0.05774	0.05774	NBL1 GREM1	0.333333
151	annotations	GO:0090521	glomerular visceral epithelial cell migr...	6	2	0.41	0.05774	0.05774	KANK1 TESK1	0.333333
152	annotations	GO:1901078	negative regulation of relaxation of mus...	6	2	0.41	0.05774	0.05774	PDE4B PDE4D	0.333333
153	annotations	GO:1901897	regulation of relaxation of cardiac musc...	6	2	0.41	0.05774	0.05774	PDE4B PDE4D	0.333333
154	annotations	GO:1902455	negative regulation of stem cell populat...	6	2	0.41	0.05774	0.05774	PAX8 BMP7	0.333333
155	annotations	GO:1905279	regulation of retrograde transport, endo...	6	2	0.41	0.05774	0.05774	EIPR1 PRKN	0.333333
156	annotations	GO:2001137	positive regulation of endocytic recycli...	6	2	0.41	0.05774	0.05774	EHD2 EIPR1	0.333333
157	annotations	GO:0032886	regulation of microtubule-based process	217	12	14.76	0.81014	0.05814	MAP10 SLC39A12 BMERB1 BRCA1 CCDC40 TBCD EML2 EPHA3 TPPP DIAPH1 CCR6 MCPH1	0.0552995
158	annotations	GO:0019228	neuronal action potential	32	5	2.18	0.06301	0.06301	P2RX3 SCN8A CACNA1H SCN1A GRIK2	0.15625
159	annotations	GO:0045814	negative regulation of gene expression, ...	110	10	7.48	0.21495	0.06325	MACROH2A2 H2AJ H4-16 MORF4L1 DNMT3A H1-8 H3C6 H4C13 H3C11 H3C12	0.0909091
160	annotations	GO:0035148	tube formation	137	16	9.32	0.02388	0.06443	DVL1 SDCCAG8 FGFR2 GREM1 TSC2 BCAS3 ARHGAP35 GDF7 SEMA4C PAX8 STK4 BMP7 SETD2 MTHFD1L HOXA1 SCRIB	0.116788
161	annotations	GO:0002028	regulation of sodium ion transport	83	9	5.65	0.11044	0.06489	FXYD4 DRD4 SCN2B NOS1 SPTBN4 COMMD1 SIK1 HECW1 NKAIN3	0.108434
162	annotations	GO:0055117	regulation of cardiac muscle contraction	71	8	4.83	0.10834	0.06491	RNF207 PDE4B KCNQ1 NOS1 ATP2A1 SMAD7 HDAC4 PDE4D	0.112676
163	annotations	GO:0031290	retinal ganglion cell axon guidance	19	4	1.29	0.03634	0.06498	PTPRO ROBO2 EPHB1 EPHA7	0.210526
164	annotations	GO:0086010	membrane depolarization during action po...	36	5	2.45	0.09475	0.065	CACNB2 SCN2B SCN8A CACNA1H SCN1A	0.138889
165	annotations	GO:0045059	positive thymic T cell selection	14	3	0.95	0.06507	0.06507	ZAP70 DOCK2 TOX	0.214286
166	annotations	GO:1901679	nucleotide transmembrane transport	14	3	0.95	0.06507	0.06507	SLC17A9 SLC25A17 SLC35B3	0.214286
167	annotations	GO:1901741	positive regulation of myoblast fusion	14	3	0.95	0.06507	0.06507	EHD2 NFATC2 RIPOR2	0.214286
168	annotations	GO:1902018	negative regulation of cilium assembly	14	3	0.95	0.06507	0.06507	TCHP MAK TESK1	0.214286
169	annotations	GO:1902514	regulation of calcium ion transmembrane ...	14	3	0.95	0.06507	0.06507	CACNB2 NOS1 CACNG6	0.214286
170	annotations	GO:0006672	ceramide metabolic process	98	8	6.67	0.3499	0.06517	ST6GALNAC3 SGMS1 ENPP7 PLPP2 FUT6 NEU4 PLPP1 CLN8	0.0816327
171	annotations	GO:0042738	exogenous drug catabolic process	23	4	1.56	0.06706	0.06706	CYP2J2 NOS1 CYP2D6 CYP2W1	0.173913
172	annotations	GO:0055080	cation homeostasis	692	51	47.08	0.29407	0.06785	SLC39A12 CACNB2 KCNMA1 DRD4 CALCA P2RX3 RAB38 SCNN1A GRIN2B NOS1 PLA2G1B KL TNFSF11 RASA3 SLC8A3 CAPN3 GRIN2A ATP2A1 SLC12A4 PLCG2 JPH3 BCL2 RYR1 COMMD1 SLC40A1 UNC80 NTSR1 LIME1 ATP2B2 CASR PDGFRA SLC9A3 SLC12A7 PDE4D DIAPH1 GCM2 ITPR3 BTBD9 IBTK GRIK2 FYN PRKN CCR6 COX19 NPSR1 FIS1 ATP6V1F CHD7 ATP6V1C1 SLC30A8 JAK2	0.0736994
173	annotations	GO:1903540	establishment of protein localization to...	14	4	0.95	0.0123	0.06791	CLSTN1 RAPSN CPLX1 SCRIB	0.285714
174	annotations	GO:1903533	regulation of protein targeting	77	8	5.24	0.15181	0.06793	C2CD5 USP36 NUCB1 KCNE1 FYN PRKN MICALL2 FIS1	0.103896
175	annotations	GO:0002363	alpha-beta T cell lineage commitment	19	4	1.29	0.03634	0.06793	IL6R LY9 BCL2 TOX	0.210526
176	annotations	GO:1901184	regulation of ERBB signaling pathway	95	9	6.46	0.19706	0.06794	STAM AFAP1L2 HIP1R CDH13 DUSP3 EPS15L1 EPN1 ZGPAT SH3TC2	0.0947368
177	annotations	GO:0002066	columnar/cuboidal epithelial cell develo...	38	5	2.59	0.11316	0.06795	PAX6 KLF5 RARB CDKN1A ROS1	0.131579
178	annotations	GO:0050926	regulation of positive chemotaxis	24	4	1.63	0.07633	0.06795	IL16 CDH13 CASR ANGPT2	0.166667
179	annotations	GO:0048753	pigment granule organization	26	4	1.77	0.09665	0.06796	RAB38 BLOC1S1 BCL2 PIKFYVE	0.153846
180	annotations	GO:0030205	dermatan sulfate metabolic process	12	3	0.82	0.0435	0.06796	CHST14 IDUA UST	0.25
181	annotations	GO:0061620	glycolytic process through glucose-6-pho...	27	4	1.84	0.10766	0.06796	PKLR GALK1 FOXK2 PGAM2	0.148148
182	annotations	GO:0046838	phosphorylated carbohydrate dephosphoryl...	16	3	1.09	0.09059	0.06798	INPP5A G6PC1 MTMR7	0.1875
183	annotations	GO:1903541	regulation of exosomal secretion	16	3	1.09	0.09059	0.06798	STAM VPS4A PRKN	0.1875
184	annotations	GO:0031279	regulation of cyclase activity	46	5	3.13	0.20123	0.06798	NOS1 TIMP2 PALM GRM7 GABBR2	0.108696
185	annotations	GO:0072319	vesicle uncoating	6	2	0.41	0.05774	0.068	VPS4A SH3GL1	0.333333
186	annotations	GO:0048290	isotype switching to IgA isotypes	7	2	0.48	0.07726	0.068	NSD2 CCR6	0.285714
187	annotations	GO:0071838	cell proliferation in bone marrow	7	2	0.48	0.07726	0.068	FGFR2 ACE	0.285714
188	annotations	GO:0034627	'de novo' NAD biosynthetic process	8	2	0.54	0.09849	0.06801	NADSYN1 AFMID	0.25
189	annotations	GO:0048259	regulation of receptor-mediated endocyto...	98	8	6.67	0.3499	0.06801	DRD4 HIP1R RIN3 GREM1 GSG1L PLCG2 LRPAP1 CD2AP	0.0816327
190	annotations	GO:1902186	regulation of viral release from host ce...	25	3	1.7	0.23999	0.06802	TRIM62 TRIM5 VPS4A	0.12
191	annotations	GO:0032610	interleukin-1 alpha production	11	2	0.75	0.16937	0.06802	S100A13 IL16	0.181818
192	annotations	GO:0032943	mononuclear cell proliferation	261	19	17.76	0.41401	0.06802	CR1 IL2RA CD151 CCDC88B IGF1 ACE BCL2 CD70 LILRB2 ZAP70 NFATC2 MIF DOCK2 CDKN1A FYN MAD1L1 CARD11 BLK SCRIB	0.0727969
193	annotations	GO:1902306	negative regulation of sodium ion transm...	13	2	0.88	0.22014	0.06803	COMMD1 HECW1	0.153846
194	annotations	GO:0002448	mast cell mediated immunity	44	4	2.99	0.35118	0.06803	S100A13 GAB2 SERPINB9 BLK	0.0909091
195	annotations	GO:0051299	centrosome separation	15	2	1.02	0.27192	0.06803	CNTROB KIF25	0.133333
196	annotations	GO:0006582	melanin metabolic process	21	2	1.43	0.42329	0.06806	CTNS BCL2	0.0952381
197	annotations	GO:0033238	regulation of cellular amine metabolic p...	72	4	4.9	0.73081	0.06815	PAOX DRD4 PSMD11 PRKN	0.0555556
198	annotations	GO:0052697	xenobiotic glucuronidation	10	8	0.68	1.8e-08	0.226	UGT1A9 UGT1A8 UGT1A10 UGT1A7 UGT1A6 UGT1A5 UGT1A4 UGT1A3	0.8
199	annotations	GO:0007156	homophilic cell adhesion via plasma memb...	160	37	10.89	3e-11	0.273727	CLSTN1 NECTIN4 KIRREL3 CDH13 SDK2 DSG1 CDH26 CDH4 DSCAM ROBO2 PCDH18 PALLD TENM3 FAT1 CDH18 CDH12 PCDHGA5 PCDHGB2 PCDHGA1 PCDHGA2 PCDHGA3 PCDHGB1 PCDHGA4 PCDHGA9 PCDHGB3 PCDHGA6 PCDHGA7 PCDHGB4 PCDHGA8 PCDHGB5 PCDHGA12 PCDHGB6 PCDHGA10 PCDHGB7 PCDHGA11 FAT2 SDK1	0.23125
200	annotations	GO:0052696	flavonoid glucuronidation	9	8	0.61	3.8e-09	0.423222	UGT1A9 UGT1A8 UGT1A10 UGT1A7 UGT1A6 UGT1A5 UGT1A4 UGT1A3	0.888889

## Sheet: ARTvsCtrl FEM_Hyper DMCs
	.id	GO.ID	Term	Annotated	Significant	Expected	classicFisher	weight01Fisher	common	Enrichment
1	annotations	GO:0007156	homophilic cell adhesion via plasma memb...	160	18	5.96	2.9e-05	2.905e-05	CLSTN1 KIRREL3 CDH13 DSG1 CDH4 ROBO2 TENM3 FAT1 CDH18 PCDHGA5 PCDHGB2 PCDHGA1 PCDHGA2 PCDHGA3 PCDHGB1 PCDHGA4 FAT2 SDK1	0.1125
2	annotations	GO:0051056	regulation of small GTPase mediated sign...	295	21	10.98	0.00354	0.00017	ARHGEF19 SRGAP1 MCF2L RASA3 TSC2 ABR RAP1GAP2 ARHGAP23 TIMP2 SIPA1L3 ARHGAP35 EPS8L1 ARHGEF4 SRGAP3 KALRN TIAM2 ARHGEF10 PRAG1 ARHGAP39 KANK1 JAK2	0.0711864
3	annotations	GO:0001657	ureteric bud development	82	8	3.05	0.01119	0.00049	KIF26B FGFR2 CAT SMAD7 PAX8 BMP7 ROBO2 BMPER	0.097561
4	annotations	GO:0090630	activation of GTPase activity	105	12	3.91	0.00053	0.00053	ARHGEF19 TBC1D10C GRTP1 ABR RAP1GAP2 TBC1D3H BCAS3 TBC1D16 SIPA1L3 TBC1D14 TIAM2 ARHGEF10	0.114286
5	annotations	GO:0043547	positive regulation of GTPase activity	380	34	14.14	2.2e-06	0.00054	ARHGEF19 ARHGEF10L DOCK1 TBC1D10C SRGAP1 GIT2 PGAM5 DOCK9 GRTP1 RASA3 RGS6 TSC2 ABR RAP1GAP2 TBC1D3H ARHGAP23 BCAS3 TBC1D16 TBCD SIPA1L3 ARHGAP35 ASAP2 RGPD1 AGAP1 PLCB1 DEPDC5 SRGAP3 KALRN TBC1D14 IQGAP2 TIAM2 AFDN ARHGEF10 ARHGAP39	0.0894737
6	annotations	GO:0061337	cardiac conduction	141	13	5.25	0.00235	0.00119	KCNK1 CACNB2 FXYD4 KCNQ1 CACNA2D4 SLC8A3 ATP2A1 KCNJ12 RYR1 SPTBN4 CACNG6 KCNE1 KCNIP4	0.0921986
7	annotations	GO:0030900	forebrain development	343	24	12.77	0.00238	0.0012	LHX8 TNR FGFR2 DYNC2H1 KIRREL3 DCLK1 SLC8A3 CCDC85C MYO1D IGF2BP1 ARHGAP35 GLI2 NRP2 PLCB1 SETD2 ROBO2 CCKAR SEMA5A PHACTR1 FYN CNTNAP2 TOX CHD7 TRAPPC9	0.0699708
8	annotations	GO:0050919	negative chemotaxis	45	7	1.67	0.00127	0.00127	SEMA4A LGR6 SEMA4C NRP2 ROBO2 SEMA5A EPHA7	0.155556
9	annotations	GO:0060411	cardiac septum morphogenesis	64	8	2.38	0.00248	0.00158	FGFR2 SMAD7 NRP2 JAG1 BMP7 ROBO2 NSD2 CHD7	0.125
10	annotations	GO:0010594	regulation of endothelial cell migration	208	10	7.74	0.24801	0.00161	SEMA4A JCAD MIR329-1 MIR494 EMP2 BCAS3 CCBE1 NRP2 SEMA5A BMPER	0.0480769
11	annotations	GO:0030041	actin filament polymerization	173	14	6.44	0.00533	0.003	CAPZB KANK4 SVIL HIP1R GAS7 SPTBN4 CYRIA CDC42EP1 IQGAP2 DIAPH1 MICALL2 BAIAP2L1 KANK1 JAK2	0.0809249
12	annotations	GO:0071805	potassium ion transmembrane transport	203	17	7.56	0.00158	0.00353	LRRC38 KCNN3 KCNK2 KCNK1 FXYD4 KCNQ1 KCNA6 NALCN KCNAB3 KCNJ12 KCNG2 KCNA7 KCNE1 KCNIP4 SLC12A7 DPP6 KCNT1	0.0837438
13	annotations	GO:1901379	regulation of potassium ion transmembran...	81	6	3.01	0.08108	0.00364	LRRC38 KCNQ1 KCNAB3 KCNE1 KCNIP4 DPP6	0.0740741
14	annotations	GO:0033089	positive regulation of T cell differenti...	9	3	0.33	0.00364	0.00364	ADAM8 TESPA1 GLI2	0.333333
15	annotations	GO:0048701	embryonic cranial skeleton morphogenesis	44	6	1.64	0.0055	0.00396	FGFR2 MMP14 IFT140 SETD2 PDGFRA MTHFD1L	0.136364
16	annotations	GO:0002223	stimulatory C-type lectin receptor signa...	103	10	3.83	0.00501	0.00501	BTRC MUC6 CREBBP PLCG2 PSMD11 MUC16 TAB1 FYN CARD11 MUC12	0.0970874
17	annotations	GO:0045945	positive regulation of transcription by ...	10	3	0.37	0.00506	0.00506	BRF1 RPTOR ELL	0.3
18	annotations	GO:0071404	cellular response to low-density lipopro...	20	4	0.74	0.00572	0.00572	MIR758 CES1 CDH13 CASR	0.2
19	annotations	GO:0016458	gene silencing	678	12	25.23	0.99912	0.00828	SCMH1 MACROH2A2 KCNQ1 PIWIL1 MIR758 MIR329-1 MIR329-2 MIR494 TDRD9 PRKRA H1-8 SND1	0.0176991
20	annotations	GO:0071872	cellular response to epinephrine stimulu...	12	3	0.45	0.00878	0.00878	PDE4B PKLR KCNQ1	0.25
21	annotations	GO:0060285	cilium-dependent cell motility	120	6	4.47	0.28921	0.00882	NPHP4 CFAP46 DNAH2 DNAH17 CCDC40 DNAH7	0.05
22	annotations	GO:0007612	learning	124	8	4.62	0.09163	0.01242	TNR SLC8A3 PAK5 NTSR1 KALRN FYN PRKN CNTNAP2	0.0645161
23	annotations	GO:0010387	COP9 signalosome assembly	5	2	0.19	0.01283	0.01283	TESPA1 COPS8	0.4
24	annotations	GO:0034775	glutathione transmembrane transport	5	2	0.19	0.01283	0.01283	SLC13A3 ABCC5	0.4
25	annotations	GO:0035332	positive regulation of hippo signaling	5	2	0.19	0.01283	0.01283	IQCJ-SCHIP1 FRMD1	0.4
26	annotations	GO:0051582	positive regulation of neurotransmitter ...	5	2	0.19	0.01283	0.01283	DRD4 PRKN	0.4
27	annotations	GO:0072038	mesenchymal stem cell maintenance involv...	5	2	0.19	0.01283	0.01283	PAX8 BMP7	0.4
28	annotations	GO:1902338	negative regulation of apoptotic process...	5	2	0.19	0.01283	0.01283	PAX8 BMP7	0.4
29	annotations	GO:1904382	mannose trimming involved in glycoprotei...	5	2	0.19	0.01283	0.01283	EDEM2 MAN1B1	0.4
30	annotations	GO:2001245	regulation of phosphatidylcholine biosyn...	5	2	0.19	0.01283	0.01283	RAB38 LPCAT1	0.4
31	annotations	GO:0010092	specification of animal organ identity	33	3	1.23	0.12322	0.01283	FGFR2 PAX8 ROBO2	0.0909091
32	annotations	GO:0046839	phospholipid dephosphorylation	41	6	1.53	0.00385	0.01363	PLPPR5 INPP5A TPTE2 MTMR6 PLPP2 PLPP6	0.146341
33	annotations	GO:0002028	regulation of sodium ion transport	83	6	3.09	0.08878	0.01372	FXYD4 DRD4 SPTBN4 SIK1 HECW1 NKAIN3	0.0722892
34	annotations	GO:0034765	regulation of ion transmembrane transpor...	527	31	19.61	0.00827	0.01373	LRRC38 CLCNKB PDE4B PM20D1 CACNB2 FXYD4 DRD4 KCNQ1 CACNA2D4 KCNA6 SCN8A NALCN GSG1L ATP2A1 PLCG2 SLC43A2 KCNAB3 KCNJ12 KCNG2 KCNA7 CACNG6 NTSR1 LIME1 KCNE1 CLIC6 KCNIP4 DIAPH1 FYN HECW1 DPP6 CHD7	0.0588235
35	annotations	GO:0030324	lung development	157	8	5.84	0.23102	0.0143	FGFR2 PPP1CA MMP14 CCDC40 CCBE1 GLI2 TAB1 PDGFRA	0.0509554
36	annotations	GO:0016266	O-glycan processing	55	6	2.05	0.01603	0.01603	GALNT2 MUC6 ST3GAL4 MUC16 GALNT10 MUC12	0.109091
37	annotations	GO:0008589	regulation of smoothened signaling pathw...	75	7	2.79	0.02139	0.01659	BTRC FGFR2 DYNC2H1 IFT140 CREBBP MGRN1 GLI2	0.0933333
38	annotations	GO:1902476	chloride transmembrane transport	88	8	3.28	0.01665	0.01665	CLCNKB GABRG3 TTYH1 CLIC6 CASR GABRG1 SLC12A7 TTYH3	0.0909091
39	annotations	GO:1903672	positive regulation of sprouting angioge...	27	4	1	0.01689	0.01689	S100A1 SLC39A12 JCAD BMPER	0.148148
40	annotations	GO:0015942	formate metabolic process	6	2	0.22	0.01878	0.01878	FTCD MTHFD1L	0.333333
41	annotations	GO:0051964	negative regulation of synapse assembly	6	2	0.22	0.01878	0.01878	ROBO2 EPHA7	0.333333
42	annotations	GO:0090521	glomerular visceral epithelial cell migr...	6	2	0.22	0.01878	0.01878	KANK1 TESK1	0.333333
43	annotations	GO:1902455	negative regulation of stem cell populat...	6	2	0.22	0.01878	0.01878	PAX8 BMP7	0.333333
44	annotations	GO:1905279	regulation of retrograde transport, endo...	6	2	0.22	0.01878	0.01878	EIPR1 PRKN	0.333333
45	annotations	GO:0046847	filopodium assembly	59	6	2.2	0.02202	0.01989	CAPZB PLPPR5 SPATA13 BCAS3 TTYH1 ARHGEF4	0.101695
46	annotations	GO:0043410	positive regulation of MAPK cascade	498	23	18.54	0.16919	0.02191	EPHA8 JCAD FGFR2 ADAM8 DRD4 TRIM5 LTBR KL TNFSF11 MAP3K9 TRAF3 IGF1R TIMP2 SHC2 SEMA4C MARCO PLCB1 TAB1 CASR PDGFRA GCNT2 GRM4 BMPER	0.0461847
47	annotations	GO:0003184	pulmonary valve morphogenesis	17	3	0.63	0.02364	0.02364	NFATC1 JAG1 ROBO2	0.176471
48	annotations	GO:0090141	positive regulation of mitochondrial fis...	17	3	0.63	0.02364	0.02364	MARCHF5 PRKN FIS1	0.176471
49	annotations	GO:1900407	regulation of cellular response to oxida...	73	6	2.72	0.05419	0.02553	ALOX5 AIFM2 MEAK7 BMP7 FYN PRKN	0.0821918
50	annotations	GO:0060080	inhibitory postsynaptic potential	12	3	0.45	0.00878	0.02559	DRD4 NTSR1 GRIK2	0.25
51	annotations	GO:0002043	blood vessel endothelial cell proliferat...	44	4	1.64	0.08012	0.0256	JCAD MIR494 SEMA5A BMPER	0.0909091
52	annotations	GO:0002924	negative regulation of humoral immune re...	7	2	0.26	0.02565	0.02565	C4BPB CR1	0.285714
53	annotations	GO:0003149	membranous septum morphogenesis	7	2	0.26	0.02565	0.02565	FGFR2 NSD2	0.285714
54	annotations	GO:0021521	ventral spinal cord interneuron specific...	7	2	0.26	0.02565	0.02565	GLI2 DMRT3	0.285714
55	annotations	GO:0032466	negative regulation of cytokinesis	7	2	0.26	0.02565	0.02565	E2F8 VPS4A	0.285714
56	annotations	GO:0032471	negative regulation of endoplasmic retic...	7	2	0.26	0.02565	0.02565	ATP2A1 FIS1	0.285714
57	annotations	GO:0042048	olfactory behavior	7	2	0.26	0.02565	0.02565	GJB4 CHD7	0.285714
58	annotations	GO:0071694	maintenance of protein location in extra...	7	2	0.26	0.02565	0.02565	NBL1 LTBP1	0.285714
59	annotations	GO:1900004	negative regulation of serine-type endop...	7	2	0.26	0.02565	0.02565	CR1 ANXA8	0.285714
60	annotations	GO:1900748	positive regulation of vascular endothel...	7	2	0.26	0.02565	0.02565	JCAD CCBE1	0.285714
61	annotations	GO:1904672	regulation of somatic stem cell populati...	7	2	0.26	0.02565	0.02565	PAX8 BMP7	0.285714
62	annotations	GO:0008016	regulation of heart contraction	230	21	8.56	0.00014	0.02645	CYP2J2 PDE4B S100A1 KCNK1 CACNB2 FXYD4 KCNQ1 CACNA2D4 SLC8A3 TPM1 ATP2A1 KCNJ12 GAA SMAD7 KCNG2 RYR1 SPTBN4 CACNG6 KCNE1 KCNIP4 JAK2	0.0913043
63	annotations	GO:0030837	negative regulation of actin filament po...	57	6	2.12	0.01886	0.02742	CAPZB KANK4 SVIL HIP1R SPTBN4 KANK1	0.105263
64	annotations	GO:0045780	positive regulation of bone resorption	18	3	0.67	0.0276	0.0276	ADAM8 TNFSF11 DEF8	0.166667
65	annotations	GO:0048754	branching morphogenesis of an epithelial...	134	8	4.99	0.12721	0.02982	BTRC FGFR2 PPP1CA MMP14 PAX8 GLI2 BMP7 CASR	0.0597015
66	annotations	GO:0043069	negative regulation of programmed cell d...	829	28	30.85	0.73081	0.03259	ATAD3A AIFM2 GHITM FGFR2 MGMT ADAM8 CAT API5 HIP1R ANKLE2 IGF1R BFAR PLCG2 PAX8 GLI2 SCRT2 PAK5 BMP7 NTSR1 TNFRSF6B MECOM SEMA5A IL31RA SERPINB9 GRIK2 FYN PRKN JAK2	0.0337756
67	annotations	GO:0042592	homeostatic process	1814	70	67.52	0.39155	0.03327	PRDM16 NPHP4 CROCC PDE4B FLG PM20D1 RHEX DCLRE1C SLC39A12 CACNB2 ALOX5 ADAM8 DRD4 MUC6 PAX6 RAB38 SCNN1A AQP2 PGAM5 KL TNFSF11 RASA3 HNRNPC SLC8A3 IGF1R CREBBP ADCY9 ATP2A1 CES1 PLCG2 DEF8 SMG6 ASGR2 ENPP7 GAA FOXK2 SMAD7 ZNF516 RYR1 FOXA3 POLD1 UNC80 NTSR1 RTEL1 LIME1 PLA2G6 CASR PDGFRA SLC12A7 LPCAT1 ADCY2 IL31RA DIAPH1 GCNT2 PRIM2 IBTK GRIK2 FYN SLC35D3 PRKN CARD11 FIS1 PTPRN2 SGCZ CHD7 ATP6V1…	0.0385888
68	annotations	GO:0060603	mammary gland duct morphogenesis	26	3	0.97	0.07078	0.03333	BTRC FGFR2 GLI2	0.115385
69	annotations	GO:0031630	regulation of synaptic vesicle fusion to...	8	2	0.3	0.03336	0.03336	SYT9 CPLX1	0.25
70	annotations	GO:0033601	positive regulation of mammary gland epi...	8	2	0.3	0.03336	0.03336	MST1L RREB1	0.25
71	annotations	GO:0045916	negative regulation of complement activa...	8	2	0.3	0.03336	0.03336	C4BPB CR1	0.25
72	annotations	GO:2001054	negative regulation of mesenchymal cell ...	8	2	0.3	0.03336	0.03336	PAX8 BMP7	0.25
73	annotations	GO:0038202	TORC1 signaling	46	3	1.71	0.24436	0.0334	RPTOR DEPDC5 CARD11	0.0652174
74	annotations	GO:0021761	limbic system development	93	4	3.46	0.45716	0.03348	FGFR2 KIRREL3 NRP2 CNTNAP2	0.0430108
75	annotations	GO:0006654	phosphatidic acid biosynthetic process	49	5	1.82	0.03487	0.03487	PLA2G4D ALPI AGPAT3 LPCAT1 AGPAT4	0.102041
76	annotations	GO:0033209	tumor necrosis factor-mediated signaling...	157	9	5.84	0.132	0.03493	TNFRSF9 LTBR TNFSF11 TRAF3 PSMD11 CD70 TNFRSF6B PRKN JAK2	0.0573248
77	annotations	GO:0006024	glycosaminoglycan biosynthetic process	102	8	3.8	0.03641	0.03616	HSPG2 CHST15 ST3GAL4 GPC5 CHST14 ABCC5 GCNT2 SDC2	0.0784314
78	annotations	GO:0048009	insulin-like growth factor receptor sign...	34	4	1.27	0.03643	0.03643	IGF1R TSC2 PLCB1 IGF2R	0.117647
79	annotations	GO:0061620	glycolytic process through glucose-6-pho...	27	4	1	0.01689	0.0371	PKLR GALK1 FOXK2 PGAM2	0.148148
80	annotations	GO:1903540	establishment of protein localization to...	14	3	0.52	0.01374	0.03713	CLSTN1 RAPSN CPLX1	0.214286
81	annotations	GO:1901184	regulation of ERBB signaling pathway	95	6	3.54	0.14282	0.03713	STAM HIP1R CDH13 EPN1 ZGPAT SH3TC2	0.0631579
82	annotations	GO:1903541	regulation of exosomal secretion	16	3	0.6	0.02001	0.03713	STAM VPS4A PRKN	0.1875
83	annotations	GO:0055080	cation homeostasis	692	28	25.76	0.3509	0.03714	SLC39A12 CACNB2 DRD4 RAB38 SCNN1A KL TNFSF11 RASA3 SLC8A3 ATP2A1 PLCG2 RYR1 UNC80 NTSR1 LIME1 CASR PDGFRA SLC12A7 DIAPH1 IBTK GRIK2 FYN PRKN FIS1 CHD7 ATP6V1C1 SLC30A8 JAK2	0.0404624
84	annotations	GO:0071838	cell proliferation in bone marrow	7	2	0.26	0.02565	0.03717	FGFR2 ACE	0.285714
85	annotations	GO:0051299	centrosome separation	15	2	0.56	0.10553	0.03719	CNTROB KIF25	0.133333
86	annotations	GO:0002448	mast cell mediated immunity	44	2	1.64	0.49125	0.03725	S100A13 SERPINB9	0.0454545
87	annotations	GO:0032943	mononuclear cell proliferation	261	8	9.71	0.76002	0.03738	CR1 CD151 ACE CD70 ZAP70 FYN MAD1L1 CARD11	0.0306513
88	annotations	GO:0070830	bicellular tight junction assembly	74	6	2.75	0.0572	0.03758	NPHP4 CLDN9 TBCD AFDN MICALL2 CLDN15	0.0810811
89	annotations	GO:0048812	neuron projection morphogenesis	611	32	22.74	0.03302	0.03863	NBL1 EPHA8 SEMA4A TNR LGR6 GFRA1 FGFR2 KIRREL3 DCLK1 FBXO31 GAS7 DOK6 SPTBN4 ARHGAP35 SEMA4C GLI2 NRP2 BMP7 CDH4 ROBO2 KALRN CCKAR SEMA5A PHACTR1 EPHA7 FYN TIAM2 PRKN CRPPA HECW1 CNTNAP2 SDC2	0.0523732
90	annotations	GO:0032024	positive regulation of insulin secretion	69	5	2.57	0.11388	0.04002	DOC2B PLA2G6 CASR SLC30A8 JAK2	0.0724638
91	annotations	GO:0033598	mammary gland epithelial cell proliferat...	26	4	0.97	0.01481	0.04169	MST1L BTRC TNFSF11 RREB1	0.153846
92	annotations	GO:0043243	positive regulation of protein-containin...	34	4	1.27	0.03643	0.04173	IGF1R EIF5A SEMA5A IRGM	0.117647
93	annotations	GO:0035456	response to interferon-beta	30	3	1.12	0.0993	0.04183	IKBKE IFNAR2 IRGM	0.1
94	annotations	GO:0008637	apoptotic mitochondrial changes	114	6	4.24	0.25105	0.04184	AIFM2 GHITM HIP1R ATP2A1 PRKN FIS1	0.0526316
95	annotations	GO:0031340	positive regulation of vesicle fusion	9	2	0.33	0.04186	0.04186	SYT9 DOC2B	0.222222
96	annotations	GO:0060075	regulation of resting membrane potential	9	2	0.33	0.04186	0.04186	KCNK1 NALCN	0.222222
97	annotations	GO:0085020	protein K6-linked ubiquitination	9	2	0.33	0.04186	0.04186	ANKRD39 PRKN	0.222222
98	annotations	GO:0099149	regulation of postsynaptic neurotransmit...	9	2	0.33	0.04186	0.04186	DRD4 GSG1L	0.222222
99	annotations	GO:0043405	regulation of MAP kinase activity	292	10	10.87	0.65075	0.04217	ADAM8 DRD4 TNFSF11 MAP3K9 IGF1R SHC2 BMP7 LIME1 TAB1 GRM4	0.0342466
100	annotations	GO:1903671	negative regulation of sprouting angioge...	22	3	0.82	0.04671	0.04671	ALOX5 MIR329-1 EPN1	0.136364
101	annotations	GO:0008344	adult locomotory behavior	61	7	2.27	0.00731	0.04711	DRD4 SPTBN4 NTSR1 KALRN PRKN CHD7 DMRT3	0.114754
102	annotations	GO:0007190	activation of adenylate cyclase activity	37	4	1.38	0.0476	0.0476	ADCY9 P2RY11 RXFP1 ADCY2	0.108108
103	annotations	GO:0060548	negative regulation of cell death	913	35	33.98	0.45311	0.04798	ATAD3A PM20D1 AIFM2 GHITM FGFR2 MGMT INPP5A ADAM8 CAT API5 HIP1R ANKLE2 IGF1R BFAR DUS2 PLCG2 MEAK7 PAX8 GLI2 SCRT2 PAK5 BMP7 NTSR1 TNFRSF6B MECOM LRPAP1 SEMA5A IL31RA SERPINB9 GRIK2 FYN PRKN PACRG CCN4 JAK2	0.0383352
104	annotations	GO:0045666	positive regulation of neuron differenti...	90	7	3.35	0.0504	0.0504	NBL1 BRINP3 TIMP2 CSNK1D TCF3 GLI2 BMP7	0.0777778
105	annotations	GO:0021884	forebrain neuron development	22	4	0.82	0.00815	0.05083	LHX8 FGFR2 NRP2 ROBO2	0.181818
106	annotations	GO:0002003	angiotensin maturation	10	2	0.37	0.05105	0.05105	CES1 ACE	0.2
107	annotations	GO:0006171	cAMP biosynthetic process	10	2	0.37	0.05105	0.05105	ADCY9 ADCY2	0.2
108	annotations	GO:0018026	peptidyl-lysine monomethylation	10	2	0.37	0.05105	0.05105	SETD2 EHMT1	0.2
109	annotations	GO:0035581	sequestering of extracellular ligand fro...	10	2	0.37	0.05105	0.05105	NBL1 LTBP1	0.2
110	annotations	GO:0035999	tetrahydrofolate interconversion	10	2	0.37	0.05105	0.05105	FTCD MTHFD1L	0.2
111	annotations	GO:0048755	branching morphogenesis of a nerve	10	2	0.37	0.05105	0.05105	FGFR2 EPHA7	0.2
112	annotations	GO:0051561	positive regulation of mitochondrial cal...	10	2	0.37	0.05105	0.05105	ATP2A1 FIS1	0.2
113	annotations	GO:0060453	regulation of gastric acid secretion	10	2	0.37	0.05105	0.05105	KCNQ1 HIP1R	0.2
114	annotations	GO:0140374	antiviral innate immune response	10	2	0.37	0.05105	0.05105	ATAD3A ZDHHC11	0.2
115	annotations	GO:1905651	regulation of artery morphogenesis	10	2	0.37	0.05105	0.05105	MIR329-1 MIR494	0.2
116	annotations	GO:0007223	Wnt signaling pathway, calcium modulatin...	38	4	1.41	0.05169	0.05169	PLCB2 NFATC1 PLCB1 PDE6B	0.105263
117	annotations	GO:0032331	negative regulation of chondrocyte diffe...	23	3	0.86	0.05228	0.05228	GLI2 CHADL CCN4	0.130435
118	annotations	GO:0042738	exogenous drug catabolic process	23	3	0.86	0.05228	0.05228	CYP2J2 CYP2D6 CYP2W1	0.130435
119	annotations	GO:0003341	cilium movement	157	6	5.84	0.53212	0.05269	NPHP4 CFAP46 DNHD1 DNAH17 CCDC40 DNAH7	0.0382166
120	annotations	GO:0007411	axon guidance	268	19	9.97	0.00561	0.05345	EPHA8 SEMA4A TNR LGR6 GFRA1 DOK6 SPTBN4 ARHGAP35 SEMA4C GLI2 NRP2 BMP7 CDH4 ROBO2 KALRN SEMA5A EPHA7 FYN CRPPA	0.0708955
121	annotations	GO:0007605	sensory perception of sound	144	10	5.36	0.04287	0.05363	KCNQ1 TIMM13 SPTBN4 OTOF MYO7B PJVK KCNE1 TSPEAR DIAPH1 CHD7	0.0694444
122	annotations	GO:0019226	transmission of nerve impulse	66	6	2.46	0.03581	0.05783	TNR SCN8A SPTBN4 GRIK2 CNTNAP2 DMRT3	0.0909091
123	annotations	GO:0035307	positive regulation of protein dephospho...	44	4	1.64	0.08012	0.05809	CAMTA1 ANKLE2 SYMPK JAK2	0.0909091
124	annotations	GO:0007214	gamma-aminobutyric acid signaling pathwa...	24	3	0.89	0.05815	0.05815	GABRG3 GABRG1 GABBR2	0.125
125	annotations	GO:0007628	adult walking behavior	24	3	0.89	0.05815	0.05815	SPTBN4 CHD7 DMRT3	0.125
126	annotations	GO:0010954	positive regulation of protein processin...	24	3	0.89	0.05815	0.05815	ADAM8 MMP14 CCBE1	0.125
127	annotations	GO:0060047	heart contraction	263	23	9.79	0.00014	0.05887	CYP2J2 PDE4B S100A1 KCNK1 CACNB2 FXYD4 KCNQ1 CACNA2D4 SLC8A3 TPM1 ATP2A1 KCNJ12 ACE GAA SMAD7 KCNG2 RYR1 SPTBN4 CACNG6 KCNE1 KCNIP4 SGCZ JAK2	0.0874525
128	annotations	GO:0001525	angiogenesis	545	28	20.28	0.05356	0.06027	HSPG2 S100A1 SEMA4A SLC39A12 JCAD ALOX5 FGFR2 ADAM8 E2F8 COL4A2 MMP14 MIR329-1 MIR494 EMP2 CDH13 BCAS3 CCBE1 HIF3A EPN1 NRP2 JAG1 COL18A1 SETD2 COL8A1 PDGFRA SEMA5A THBS2 BMPER	0.0513761
129	annotations	GO:1901381	positive regulation of potassium ion tra...	36	3	1.34	0.14899	0.06088	LRRC38 KCNQ1 KCNE1	0.0833333
130	annotations	GO:0046689	response to mercury ion	11	2	0.41	0.0609	0.0609	AQP2 PGAM2	0.181818
131	annotations	GO:0048148	behavioral response to cocaine	11	2	0.41	0.0609	0.0609	DRD4 SDK1	0.181818
132	annotations	GO:0060123	regulation of growth hormone secretion	11	2	0.41	0.0609	0.0609	KALRN CHD7	0.181818
133	annotations	GO:0072205	metanephric collecting duct development	11	2	0.41	0.0609	0.0609	AQP2 PAX8	0.181818
134	annotations	GO:0046777	protein autophosphorylation	214	14	7.96	0.02955	0.06334	EPHA8 MKNK1 FGFR2 GRK1 MAP3K9 IGF1R ACE STK16 SIK1 PDGFRA EPHA7 JAK2 TESK1 NEK6	0.0654206
135	annotations	GO:0003148	outflow tract septum morphogenesis	25	3	0.93	0.06432	0.06432	FGFR2 NRP2 ROBO2	0.12
136	annotations	GO:0048843	negative regulation of axon extension in...	25	3	0.93	0.06432	0.06432	SEMA4A SEMA4C SEMA5A	0.12
137	annotations	GO:0050806	positive regulation of synaptic transmis...	137	6	5.1	0.40177	0.06461	CLSTN1 TNR CACNB2 RAPSN SLC8A3 GRIK2	0.0437956
138	annotations	GO:0010608	posttranscriptional regulation of gene e...	1007	17	37.48	0.99997	0.06499	MKNK1 CPEB3 PPP1CA PIWIL1 HNRNPC MIR758 MIR329-1 MIR329-2 MIR494 EIF5A PSMD11 IGF2BP1 ACE CTIF PRKRA PAIP1 GCNT2	0.0168818
139	annotations	GO:0007155	cell adhesion	1390	81	51.73	3.3e-05	0.06509	NPHP4 CLSTN1 EPHA8 PTPRF TNR MYBPH CR1 KIF26B JCAD ALOX5 DOCK1 ADAM8 CD151 PPP1CA ST3GAL4 KIRREL3 NTM KLRC4-KLRK1 TESPA1 MYF5 TNFSF11 MMP14 TPM1 CLDN9 EMP2 KIFC3 CDH13 PIEZO1 BCAS3 TBCD EMILIN2 DSG1 SMAD7 CD70 MUC16 COL5A3 SYMPK TTYH1 ZAP70 GLI2 NRP2 JAG1 BMP7 CDH4 COL18A1 CDC42EP1 ROBO2 COL8A1 LSAMP PDGFRA TENM3 FAT1 SEMA5A CDH18 PCDHGA5 PCDHGB2 PCDHGA1 PCDHGA2 PCDHGA3 PCDHGB1 PCDHGA4 FAT2 RREB1…	0.0582734
140	annotations	GO:0031047	gene silencing by RNA	601	8	22.37	0.9999	0.06857	PIWIL1 MIR758 MIR329-1 MIR329-2 MIR494 TDRD9 PRKRA SND1	0.0133111
141	annotations	GO:0002040	sprouting angiogenesis	165	12	6.14	0.02063	0.06975	S100A1 SLC39A12 JCAD ALOX5 E2F8 MIR329-1 MIR494 CDH13 CCBE1 EPN1 SEMA5A BMPER	0.0727273
142	annotations	GO:0071526	semaphorin-plexin signaling pathway	37	4	1.38	0.0476	0.07062	SEMA4A SEMA4C NRP2 SEMA5A	0.108108
143	annotations	GO:0055010	ventricular cardiac muscle tissue morpho...	44	4	1.64	0.08012	0.07069	FGFR2 TPM1 SMAD7 CHD7	0.0909091
144	annotations	GO:0021952	central nervous system projection neuron...	26	3	0.97	0.07078	0.07078	DCLK1 SPTBN4 GLI2	0.115385
145	annotations	GO:0031069	hair follicle morphogenesis	26	3	0.97	0.07078	0.07078	FGFR2 KRT27 GLI2	0.115385
146	annotations	GO:0032201	telomere maintenance via semi-conservati...	26	3	0.97	0.07078	0.07078	POLD1 RTEL1 PRIM2	0.115385
147	annotations	GO:0061621	canonical glycolysis	26	3	0.97	0.07078	0.07078	PKLR FOXK2 PGAM2	0.115385
148	annotations	GO:0055074	calcium ion homeostasis	436	20	16.23	0.19742	0.07086	CACNB2 DRD4 KL TNFSF11 RASA3 SLC8A3 ATP2A1 PLCG2 RYR1 NTSR1 LIME1 CASR PDGFRA DIAPH1 IBTK GRIK2 FYN FIS1 CHD7 JAK2	0.0458716
149	annotations	GO:0097191	extrinsic apoptotic signaling pathway	206	8	7.67	0.5021	0.07124	IL6R PPP1CA LTBR CD70 SCRT2 PAK5 FYN JAK2	0.038835
150	annotations	GO:0009071	serine family amino acid catabolic proce...	12	2	0.45	0.07132	0.07132	DAO GLDC	0.166667
151	annotations	GO:0009313	oligosaccharide catabolic process	12	2	0.45	0.07132	0.07132	NEU4 MAN2B2	0.166667
152	annotations	GO:0034333	adherens junction assembly	12	2	0.45	0.07132	0.07132	TBCD SMAD7	0.166667
153	annotations	GO:0060394	negative regulation of pathway-restricte...	12	2	0.45	0.07132	0.07132	LDLRAD4 SMAD7	0.166667
154	annotations	GO:0060707	trophoblast giant cell differentiation	12	2	0.45	0.07132	0.07132	GJB5 E2F8	0.166667
155	annotations	GO:1903651	positive regulation of cytoplasmic trans...	12	2	0.45	0.07132	0.07132	EIPR1 PRKN	0.166667
156	annotations	GO:0002456	T cell mediated immunity	87	4	3.24	0.40705	0.07148	EMP2 SMAD7 CD70 JAG1	0.045977
157	annotations	GO:0046473	phosphatidic acid metabolic process	51	6	1.9	0.01127	0.07269	PLA2G4D ALPI AGPAT3 PLA2G6 LPCAT1 AGPAT4	0.117647
158	annotations	GO:2000181	negative regulation of blood vessel morp...	122	8	4.54	0.08529	0.07276	HSPG2 SEMA4A ALOX5 COL4A2 MIR329-1 MIR494 EPN1 THBS2	0.0655738
159	annotations	GO:0060393	regulation of pathway-restricted SMAD pr...	60	5	2.23	0.07204	0.07284	LDLRAD4 SMAD7 BMP7 BMPER RBPMS	0.0833333
160	annotations	GO:0060601	lateral sprouting from an epithelium	11	3	0.41	0.00677	0.07287	FGFR2 GLI2 BMP7	0.272727
161	annotations	GO:1900116	extracellular negative regulation of sig...	12	3	0.45	0.00878	0.07287	NBL1 LTBP1 LRPAP1	0.25
162	annotations	GO:0060713	labyrinthine layer morphogenesis	20	3	0.74	0.03651	0.0729	GJB5 FGFR2 BMP7	0.15
163	annotations	GO:0015865	purine nucleotide transport	22	3	0.82	0.04671	0.07291	CR1 SLC25A17 ABCC5	0.136364
164	annotations	GO:0071676	negative regulation of mononuclear cell ...	23	3	0.86	0.05228	0.07292	NBL1 KLRC4-KLRK1 PLCB1	0.130435
165	annotations	GO:0032205	negative regulation of telomere maintena...	32	3	1.19	0.11503	0.07295	HNRNPC SMG6 RTEL1	0.09375
166	annotations	GO:1903867	extraembryonic membrane development	7	2	0.26	0.02565	0.07296	E2F8 BMP7	0.285714
167	annotations	GO:0061309	cardiac neural crest cell development in...	9	2	0.33	0.04186	0.07297	JAG1 BMP7	0.222222
168	annotations	GO:0055069	zinc ion homeostasis	39	3	1.45	0.17629	0.07298	SLC39A12 PRKN SLC30A8	0.0769231
169	annotations	GO:0021543	pallium development	149	7	5.55	0.31941	0.07299	KIRREL3 CCDC85C IGF2BP1 PLCB1 PHACTR1 CNTNAP2 TRAPPC9	0.0469799
170	annotations	GO:0050961	detection of temperature stimulus involv...	17	2	0.63	0.1303	0.073	NTSR1 GRIK2	0.117647
171	annotations	GO:0071545	inositol phosphate catabolic process	17	2	0.63	0.1303	0.073	INPP5A NTSR1	0.117647
172	annotations	GO:0043373	CD4-positive, alpha-beta T cell lineage ...	18	2	0.67	0.14313	0.07301	IL6R TOX	0.111111
173	annotations	GO:0010664	negative regulation of striated muscle c...	26	2	0.97	0.25207	0.07304	BMP7 JAK2	0.0769231
174	annotations	GO:0048332	mesoderm morphogenesis	67	3	2.49	0.4572	0.0731	FGFR2 BMP7 SETD2	0.0447761
175	annotations	GO:0019724	B cell mediated immunity	106	4	3.95	0.55989	0.07316	C4BPB CR1 CD70 NSD2	0.0377358
176	annotations	GO:0034260	negative regulation of GTPase activity	43	4	1.6	0.07493	0.07493	KLRC4-KLRK1 BCAS3 IQGAP2 PTPRN2	0.0930233
177	annotations	GO:0035987	endodermal cell differentiation	43	4	1.6	0.07493	0.07493	COL4A2 MMP14 SETD2 COL8A1	0.0930233
178	annotations	GO:0006644	phospholipid metabolic process	403	24	15	0.01632	0.07545	PLPPR5 SGMS1 INPP5A RAB38 MVK PITPNM2 TPTE2 MTMR6 TTC7B PLCB2 PLA2G4D PLCG2 ENPP7 PLPP2 ALPI PLCB1 AGPAT3 PISD PLA2G6 LPCAT1 RUFY1 AGPAT4 CYP2W1 PON1	0.0595533
179	annotations	GO:0046856	phosphatidylinositol dephosphorylation	27	3	1	0.07752	0.07752	INPP5A TPTE2 MTMR6	0.111111
180	annotations	GO:0060322	head development	706	37	26.28	0.02294	0.0801	HSPG2 LHX8 ADGRL2 S100A1 TNR MACROH2A2 FGFR2 TUBGCP2 DYNC2H1 KIRREL3 DCLK1 MMP14 SLC8A3 CCDC85C MYO1D IGF2BP1 CA10 CSNK1D ARHGAP35 SEMA4C GLI2 NRP2 PLCB1 BMP7 SETD2 ROBO2 CCKAR PDGFRA SEMA5A PHACTR1 EPHA7 FYN DLX6 CNTNAP2 TOX CHD7 TRAPPC9	0.0524079
181	annotations	GO:0031648	protein destabilization	44	4	1.64	0.08012	0.08012	BTRC CREBBP IRGM PRKN	0.0909091
182	annotations	GO:0022407	regulation of cell-cell adhesion	407	24	15.15	0.01817	0.08057	TNR CR1 KIF26B ALOX5 ADAM8 ST3GAL4 KLRC4-KLRK1 TESPA1 TNFSF11 PIEZO1 SMAD7 CD70 ZAP70 GLI2 JAG1 BMP7 TENM3 GCNT2 EPHA7 FYN AFDN MAD1L1 CARD11 JAK2	0.0589681
183	annotations	GO:0031589	cell-substrate adhesion	345	18	12.84	0.09463	0.08142	DOCK1 MYF5 MMP14 EMP2 CDH13 BCAS3 TBCD COL5A3 TTYH1 JAG1 COL8A1 FAT2 RREB1 GCNT2 MICALL2 KANK1 JAK2 TESK1	0.0521739
184	annotations	GO:0046488	phosphatidylinositol metabolic process	177	10	6.59	0.12506	0.08183	INPP5A PITPNM2 TPTE2 MTMR6 TTC7B PLCB2 PLA2G4D PLCG2 PLCB1 RUFY1	0.0564972
185	annotations	GO:0046328	regulation of JNK cascade	124	8	4.62	0.09163	0.08184	LTBR TNFSF11 TRAF3 IGF1R PLCB1 MECOM GRIK2 PRKN	0.0645161
186	annotations	GO:0044319	wound healing, spreading of cells	31	3	1.15	0.10705	0.08219	CD151 ARHGAP35 RREB1	0.0967742
187	annotations	GO:0016024	CDP-diacylglycerol biosynthetic process	13	2	0.48	0.08227	0.08227	AGPAT3 AGPAT4	0.153846
188	annotations	GO:0034116	positive regulation of heterotypic cell-...	13	2	0.48	0.08227	0.08227	BMP7 GCNT2	0.153846
189	annotations	GO:0035845	photoreceptor cell outer segment organiz...	13	2	0.48	0.08227	0.08227	NPHP4 IFT140	0.153846
190	annotations	GO:0042053	regulation of dopamine metabolic process	13	2	0.48	0.08227	0.08227	DRD4 PRKN	0.153846
191	annotations	GO:0070863	positive regulation of protein exit from...	13	2	0.48	0.08227	0.08227	EDEM2 SLC35D3	0.153846
192	annotations	GO:0098969	neurotransmitter receptor transport to p...	13	2	0.48	0.08227	0.08227	CLSTN1 CPLX1	0.153846
193	annotations	GO:0098609	cell-cell adhesion	825	52	30.71	0.00014	0.08276	NPHP4 CLSTN1 PTPRF TNR CR1 KIF26B ALOX5 ADAM8 PPP1CA ST3GAL4 KIRREL3 KLRC4-KLRK1 TESPA1 TNFSF11 CLDN9 KIFC3 CDH13 PIEZO1 DSG1 SMAD7 CD70 TTYH1 ZAP70 GLI2 JAG1 BMP7 CDH4 CDC42EP1 ROBO2 PDGFRA TENM3 FAT1 CDH18 PCDHGA5 PCDHGB2 PCDHGA1 PCDHGA2 PCDHGA3 PCDHGB1 PCDHGA4 FAT2 GCNT2 EPHA7 FYN AFDN MAD1L1 CARD11 SDK1 PKD1L1 BAIAP2L1 CLDN15 JAK2	0.0630303
194	annotations	GO:0010800	positive regulation of peptidyl-threonin...	28	3	1.04	0.08452	0.08452	RPTOR BMP7 IRGM	0.107143
195	annotations	GO:0001558	regulation of cell growth	381	16	14.18	0.34602	0.08525	ATAD3A CDK11B CLSTN1 SEMA4A TNR TCHP MMP14 RPTOR SMAD7 SEMA4C PAK5 CDH4 SEMA5A EPHA7 PRKN MUC12	0.0419948
196	annotations	GO:0035725	sodium ion transmembrane transport	162	10	6.03	0.08104	0.08559	KCNK1 FXYD4 DRD4 SCNN1A SCN8A NALCN SLC8A3 SLC6A19 SLC17A1 HECW1	0.0617284
197	annotations	GO:0061512	protein localization to cilium	60	6	2.23	0.02373	0.09041	NPHP4 CROCC DYNC2H1 RAB11FIP3 IFT140 CSNK1D	0.1
198	annotations	GO:0048661	positive regulation of smooth muscle cel...	83	5	3.09	0.1965	0.09116	IL6R FGFR2 CDH13 CCN4 JAK2	0.060241
199	annotations	GO:0043153	entrainment of circadian clock by photop...	29	3	1.08	0.09178	0.09178	PPP1CA SIK1 PDE6B	0.103448
200	annotations	GO:0022409	positive regulation of cell-cell adhesio...	255	18	9.49	0.00722	0.09188	CR1 KIF26B ALOX5 ADAM8 ST3GAL4 KLRC4-KLRK1 TESPA1 TNFSF11 PIEZO1 SMAD7 CD70 ZAP70 GLI2 BMP7 GCNT2 FYN AFDN CARD11	0.0705882

## Sheet: ARTvsCtrl FEM_Hypo DMCs
	.id	GO.ID	Term	Annotated	Significant	Expected	classicFisher	weight01Fisher	common	Enrichment
1	annotations	GO:0051552	flavone metabolic process	6	4	0.22	2.6e-05	2.605e-05	UGT1A9 UGT1A8 UGT1A10 UGT1A7	0.666667
2	annotations	GO:0051056	regulation of small GTPase mediated sign...	295	25	10.87	0.0001	3.505e-05	OBSCN RHOBTB1 IGF1 MCF2L RASA3 SIPA1L1 ARHGDIG TSC2 ADGRG1 ABR ARHGEF18 ARHGEF1 ARHGEF4 ARHGAP15 SGSM3 ARHGAP26 RIPOR2 CD2AP ARHGAP18 CYTH3 RASA4B ARHGEF10 ARHGAP39 ABCA1 VAV2	0.0847458
3	annotations	GO:0032897	negative regulation of viral transcripti...	12	4	0.44	0.00071	0.00071	TRIM62 IFITM3 UBP1 TRIM14	0.333333
4	annotations	GO:0007015	actin filament organization	410	25	15.11	0.00985	0.00108	SVIL RHOBTB1 PDLIM1 SPTBN2 CTTN GAS2L3 PLA2G1B C15orf62 MYO5C EMP2 MYO1D BCL2 ARHGEF18 MYO1F NLRP5 ADD2 CATIP DIAPH1 CD2AP OOEP ARHGAP18 FSCN1 ELN BAIAP2L1 ARHGEF10	0.0609756
5	annotations	GO:0006349	regulation of gene expression by genetic...	14	4	0.52	0.00136	0.00136	BRCA1 DNMT3A CTCFL PCGF3	0.285714
6	annotations	GO:0014719	skeletal muscle satellite cell activatio...	7	3	0.26	0.00156	0.00156	KLF5 CAPN3 EPHB1	0.428571
7	annotations	GO:0030010	establishment of cell polarity	133	13	4.9	0.00127	0.0018	SDCCAG8 KIF26B BRSK2 PAFAH1B1 EPHB1 DOCK2 RIPOR2 UST FSCN1 CYTH3 MCPH1 PTK2 SCRIB	0.0977444
8	annotations	GO:0006978	DNA damage response, signal transduction...	16	4	0.59	0.00234	0.00234	RPL26 BRCA1 SP100 CDKN1A	0.25
9	annotations	GO:0010594	regulation of endothelial cell migration	208	6	7.67	0.78325	0.00248	SEMA4A JCAD EMP2 SP100 ANGPT2 PTK2	0.0288462
10	annotations	GO:0043547	positive regulation of GTPase activity	380	25	14.01	0.00387	0.00302	DOCK1 RIC8B RASA3 SIPA1L1 RIN3 RGS11 ARHGDIG TSC2 ABR TBCD ARHGEF1 ARHGAP15 AGAP1 SEC23B SGSM3 ARHGAP26 DOCK2 ARHGAP18 RGS17 ADAP1 RASA4B AGAP3 ARHGEF10 SCRIB ARHGAP39	0.0657895
11	annotations	GO:0048013	ephrin receptor signaling pathway	84	9	3.1	0.00373	0.00373	GRIN2B SIPA1L1 EPHA3 EPHB1 EPHA7 FYN EPHB6 PTK2 VAV2	0.107143
12	annotations	GO:0014904	myotube cell development	34	5	1.25	0.00769	0.00395	IGF1 BCL2 HDAC4 NFATC2 RIPOR2	0.147059
13	annotations	GO:0045814	negative regulation of gene expression, ...	110	9	4.05	0.02039	0.00413	MACROH2A2 H2AJ H4-16 MORF4L1 DNMT3A H3C6 H4C13 H3C11 H3C12	0.0818182
14	annotations	GO:0006335	DNA replication-dependent nucleosome ass...	30	5	1.11	0.00444	0.00444	H4-16 H3C6 H4C13 H3C11 H3C12	0.166667
15	annotations	GO:0050770	regulation of axonogenesis	140	11	5.16	0.01459	0.00449	DRAXIN SEMA4A BRSK2 LRRC4C SIPA1L1 MAG CDH4 CHODL DSCAM EPHA7 UST	0.0785714
16	annotations	GO:0008038	neuron recognition	46	6	1.7	0.00655	0.00654	NTM OPCML DSCAM EPHA3 PALLD CNTNAP2	0.130435
17	annotations	GO:0007416	synapse assembly	159	10	5.86	0.07	0.00655	DVL1 SEMA4A SPTBN2 KIRREL3 SDK2 ADD2 DSCAM EPHB1 EPHA7 SDK1	0.0628931
18	annotations	GO:0021819	layer formation in cerebral cortex	11	3	0.41	0.00659	0.00659	BMERB1 ADGRG1 PAFAH1B1	0.272727
19	annotations	GO:0000183	rDNA heterochromatin assembly	34	5	1.25	0.00769	0.00769	H4-16 H3C6 H4C13 H3C11 H3C12	0.147059
20	annotations	GO:0051567	histone H3-K9 methylation	30	4	1.11	0.02343	0.00854	PRDM16 BRCA1 MECOM EHMT1	0.133333
21	annotations	GO:0001768	establishment of T cell polarity	12	3	0.44	0.00855	0.00855	DOCK2 RIPOR2 SCRIB	0.25
22	annotations	GO:1902950	regulation of dendritic spine maintenanc...	12	3	0.44	0.00855	0.00855	GRIN2B ZMYND8 FYN	0.25
23	annotations	GO:0015914	phospholipid transport	92	9	3.39	0.00679	0.00859	C2CD2L ATP11A PITPNC1 ATP9B LDLR ABCG8 OSBPL2 XKR5 ABCA1	0.0978261
24	annotations	GO:0050790	regulation of catalytic activity	2359	108	86.96	0.00907	0.00933	DVL1 CASP9 CDC20 DDAH1 DENND2D OBSCN PITRM1 ITIH2 ANXA8 AFAP1L2 DOCK1 PPP2R2D BRSK2 DENND2B CALCA CCS GRIN2B PTPRO IGF1 RIC8B NOS1 PLA2G1B TMEM132D ANKLE2 MCF2L RASA3 SIPA1L1 RIN3 SCG5 GREM1 GCHFR CAPN3 RGS11 ARHGDIG MAPK8IP3 TSC2 GRIN2A EMP2 DPEP1 ABR PAFAH1B1 MYO1D DUSP14 DUSP3 RPTOR TBCD PMAIP1 BCL2 PALM ARHGEF18 SERTAD1 ARHGEF1 NUCB1 ALK ARHGEF4 ARHGAP15 RAPGEF4 UGT1A8 UGT1A7 SH3BP4 AGAP1 COL…	0.0457821
25	annotations	GO:0033674	positive regulation of kinase activity	576	25	21.23	0.22657	0.00984	AFAP1L2 CALCA IGF1 PLA2G1B GREM1 MAPK8IP3 EMP2 RPTOR ALK STK4 PRR5 EPHA3 EPHB1 DOK7 ADCY2 IRGM GRM4 CDKN1A EPHA7 FYN ROS1 LMTK2 EPHB6 PTK2 VAV2	0.0434028
26	annotations	GO:0032200	telomere organization	164	9	6.05	0.15261	0.01079	DNA2 H4-16 SP100 H3C6 H4C13 H3C11 H3C12 PRIM2 PINX1	0.054878
27	annotations	GO:0010842	retina layer formation	24	4	0.88	0.0108	0.0108	SDK2 RDH13 DSCAM SDK1	0.166667
28	annotations	GO:0009048	dosage compensation by inactivation of X...	13	3	0.48	0.01081	0.01081	BRCA1 RBM15B PCGF3	0.230769
29	annotations	GO:0038007	netrin-activated signaling pathway	13	3	0.48	0.01081	0.01081	TUBB3 DSCAM PTK2	0.230769
30	annotations	GO:0097553	calcium ion transmembrane import into cy...	130	11	4.79	0.00867	0.01243	GRIN2B NOS1 RASA3 CAPN3 GRIN2A JPH3 PDE4D DIAPH1 ITPR3 FYN NPSR1	0.0846154
31	annotations	GO:0007632	visual behavior	45	4	1.66	0.08319	0.01258	NPHP4 GRIN2A CTNS HOXA1	0.0888889
32	annotations	GO:0010727	negative regulation of hydrogen peroxide...	5	2	0.18	0.0126	0.0126	CTNS FYN	0.4
33	annotations	GO:0014832	urinary bladder smooth muscle contractio...	5	2	0.18	0.0126	0.0126	KCNMA1 P2RX3	0.4
34	annotations	GO:0019919	peptidyl-arginine methylation, to asymme...	5	2	0.18	0.0126	0.0126	PRMT8 PRMT2	0.4
35	annotations	GO:1901741	positive regulation of myoblast fusion	14	3	0.52	0.01339	0.01339	EHD2 NFATC2 RIPOR2	0.214286
36	annotations	GO:0030890	positive regulation of B cell proliferat...	39	5	1.44	0.01369	0.01369	BCL2 NFATC2 MIF CDKN1A CARD11	0.128205
37	annotations	GO:0043968	histone H2A acetylation	15	3	0.55	0.01629	0.01629	EP400 MORF4L1 TRRAP	0.2
38	annotations	GO:0051491	positive regulation of filopodium assemb...	27	4	1	0.01636	0.01636	PALM ZMYND8 RIPOR2 FSCN1	0.148148
39	annotations	GO:0008360	regulation of cell shape	144	11	5.31	0.01767	0.01767	SEMA4A RHOBTB1 ITGA7 C15orf62 PALM ARHGEF18 ARHGAP15 DIAPH1 FYN ARHGAP18 PTK2	0.0763889
40	annotations	GO:0002326	B cell lineage commitment	6	2	0.22	0.01844	0.01844	BCL2 TCF3	0.333333
41	annotations	GO:0007270	neuron-neuron synaptic transmission	6	2	0.22	0.01844	0.01844	VDAC1 DLGAP2	0.333333
42	annotations	GO:0015942	formate metabolic process	6	2	0.22	0.01844	0.01844	FTCD MTHFD1L	0.333333
43	annotations	GO:0032534	regulation of microvillus assembly	6	2	0.22	0.01844	0.01844	KLF5 FSCN1	0.333333
44	annotations	GO:0045345	positive regulation of MHC class I biosy...	6	2	0.22	0.01844	0.01844	CIITA IFNL1	0.333333
45	annotations	GO:0070640	vitamin D3 metabolic process	6	2	0.22	0.01844	0.01844	UGT1A4 UGT1A3	0.333333
46	annotations	GO:0032886	regulation of microtubule-based process	217	9	8	0.40732	0.01848	MAP10 BMERB1 BRCA1 TBCD EML2 EPHA3 DIAPH1 CCR6 MCPH1	0.0414747
47	annotations	GO:0043065	positive regulation of apoptotic process	540	28	19.91	0.04419	0.01891	CASP9 OBSCN CAMK1D AIFM2 KCNMA1 HRK PLA2G1B MCF2L GRIN2A OSGIN1 ABR RPL26 PMAIP1 BCL2 ARHGEF18 ARHGEF1 ARHGEF4 HDAC4 ING5 STK4 PRMT2 TSPO RARB EPHA7 RPS6KA2 BLK SCRIB VAV2	0.0518519
48	annotations	GO:0098609	cell-cell adhesion	825	63	30.41	3.2e-08	0.01907	NPHP4 CD58 NECTIN4 OBSCN KIF26B IL2RA COL13A1 PDLIM1 LRRC4C CCDC88B KIRREL3 ITGA7 IGF1 SELPLG TLN2 DUSP3 SDK2 LAMA3 BCL2 MAG IFNL1 LILRB2 ADD2 GNAS CDH26 CDH4 DSCAM PCDH18 PALLD TENM3 CDH18 CDH12 PCDHGA9 PCDHGA1 PCDHGA2 PCDHGA3 PCDHGB1 PCDHGA4 PCDHGB2 PCDHGA5 PCDHGB3 PCDHGA6 PCDHGA7 PCDHGB4 PCDHGA8 PCDHGB5 PCDHGA12 PCDHGB6 PCDHGA10 PCDHGB7 PCDHGA11 GCNT2 RIPOR2 CD2AP EPHA7 FYN MAD1L1 CARD11 SDK1 …	0.0763636
49	annotations	GO:0050922	negative regulation of chemotaxis	59	7	2.17	0.00579	0.01931	SEMA4A PTPRO RIN3 GREM1 DUSP3 MIF ANGPT2	0.118644
50	annotations	GO:0031103	axon regeneration	48	6	1.77	0.00806	0.01936	STK24 MAPK8IP3 RTN4RL1 BCL2 MAG TSPO	0.125
51	annotations	GO:0042136	neurotransmitter biosynthetic process	17	3	0.63	0.02305	0.02305	NOS1 MOXD1 SLC22A2	0.176471
52	annotations	GO:0030178	negative regulation of Wnt signaling pat...	204	11	7.52	0.13413	0.02335	DVL1 NPHP4 DRAXIN PTPRO GREM1 TSC2 NXN RNF213 APCDD1 NFATC1 STK4	0.0539216
53	annotations	GO:0007616	long-term memory	30	4	1.11	0.02343	0.02343	CTNS SLC2A4 LDLR BTBD9	0.133333
54	annotations	GO:0007196	adenylate cyclase-inhibiting G protein-c...	7	2	0.26	0.02519	0.02519	GRM7 GRM4	0.285714
55	annotations	GO:0010728	regulation of hydrogen peroxide biosynth...	7	2	0.26	0.02519	0.02519	CTNS FYN	0.285714
56	annotations	GO:0035634	response to stilbenoid	7	2	0.26	0.02519	0.02519	G6PC1 CIDEA	0.285714
57	annotations	GO:0060586	multicellular organismal iron ion homeos...	7	2	0.26	0.02519	0.02519	SLC40A1 BTBD9	0.285714
58	annotations	GO:0060696	regulation of phospholipid catabolic pro...	7	2	0.26	0.02519	0.02519	ENPP7 LDLR	0.285714
59	annotations	GO:2001056	positive regulation of cysteine-type end...	144	7	5.31	0.28163	0.02519	CASP9 GRIN2B GRIN2A PMAIP1 FYN SLC22A2 SOX7	0.0486111
60	annotations	GO:0120009	intermembrane lipid transfer	46	5	1.7	0.02645	0.02645	C2CD2L PITPNC1 ABCG8 OSBPL2 ABCA1	0.108696
61	annotations	GO:0030050	vesicle transport along actin filament	19	3	0.7	0.03112	0.03112	MYO5C MYO1D MYO1F	0.157895
62	annotations	GO:0043967	histone H4 acetylation	63	6	2.32	0.02819	0.03195	MCRS1 EP400 MORF4L1 BRCA1 ING5 TRRAP	0.0952381
63	annotations	GO:0042573	retinoic acid metabolic process	33	4	1.22	0.0321	0.0321	UGT1A9 UGT1A8 UGT1A7 UGT1A3	0.121212
64	annotations	GO:0022008	neurogenesis	1544	79	56.92	0.00169	0.03253	DVL1 NPHP4 RERE DRAXIN CDC20 SEMA4A PBX1 NAV1 SDCCAG8 CAMK1D GPRIN2 TUBGCP2 BRSK2 NAV2 LRRC4C SPTBN2 CTTN GAB2 KIRREL3 NTM OPCML PTPRO BLOC1S1 STK24 SIPA1L1 IFT140 MAPK8IP3 GRIN2A BMERB1 ADGRG1 ZFHX3 TUBB3 RTN4RL1 PAFAH1B1 SARM1 TANC2 SDK2 TBCD LAMA3 BCL2 TCF3 LDLR MAG RDH13 MYT1L GDF7 DNMT3A ALK LZTS3 ZMYND8 CDH4 CHODL DSCAM FBXO7 IFT27 TSPO ATP2B2 RARB TRAK1 EPHA3 EPHB1 PITX2 PALLD TENM3 GCM2 R…	0.0511658
65	annotations	GO:0001841	neural tube formation	94	6	3.47	0.13346	0.03269	DVL1 TSC2 GDF7 STK4 MTHFD1L SCRIB	0.0638298
66	annotations	GO:0006531	aspartate metabolic process	8	2	0.29	0.03278	0.03278	ADSS1 DDO	0.25
67	annotations	GO:0006930	substrate-dependent cell migration, cell...	8	2	0.29	0.03278	0.03278	CTTN CD2AP	0.25
68	annotations	GO:0009157	deoxyribonucleoside monophosphate biosyn...	8	2	0.29	0.03278	0.03278	DUT TK1	0.25
69	annotations	GO:0009804	coumarin metabolic process	8	2	0.29	0.03278	0.03278	UGT1A8 UGT1A7	0.25
70	annotations	GO:0014816	skeletal muscle satellite cell different...	8	2	0.29	0.03278	0.03278	KLF5 EPHB1	0.25
71	annotations	GO:0048227	plasma membrane to endosome transport	8	2	0.29	0.03278	0.03278	COMMD1 SGSM3	0.25
72	annotations	GO:0048702	embryonic neurocranium morphogenesis	8	2	0.29	0.03278	0.03278	MTHFD1L HOXA1	0.25
73	annotations	GO:0098976	excitatory chemical synaptic transmissio...	8	2	0.29	0.03278	0.03278	GRIN2B GRIN2A	0.25
74	annotations	GO:1904749	regulation of protein localization to nu...	8	2	0.29	0.03278	0.03278	MCRS1 PINX1	0.25
75	annotations	GO:1990264	peptidyl-tyrosine dephosphorylation invo...	8	2	0.29	0.03278	0.03278	PTPRO DUSP3	0.25
76	annotations	GO:2000035	regulation of stem cell division	8	2	0.29	0.03278	0.03278	ESRRB PRDM15	0.25
77	annotations	GO:0048660	regulation of smooth muscle cell prolife...	139	5	5.12	0.5854	0.03296	IGF1 PDE1A HDAC4 CDKN1A ELN	0.0359712
78	annotations	GO:0007043	cell-cell junction assembly	140	8	5.16	0.14597	0.03373	NPHP4 PTPRO TLN2 MARVELD3 TBCD CDH18 CDH12 FSCN1	0.0571429
79	annotations	GO:0046596	regulation of viral entry into host cell	36	5	1.33	0.00981	0.03543	TRIM62 IFITM3 TRIM6 CIITA TRIM14	0.138889
80	annotations	GO:0030325	adrenal gland development	20	3	0.74	0.03563	0.03563	PBX1 SMAD2 TSPO	0.15
81	annotations	GO:0002066	columnar/cuboidal epithelial cell develo...	38	4	1.4	0.05021	0.03677	KLF5 RARB CDKN1A ROS1	0.105263
82	annotations	GO:0046838	phosphorylated carbohydrate dephosphoryl...	16	3	0.59	0.01951	0.03678	INPP5A G6PC1 MTMR7	0.1875
83	annotations	GO:0048753	pigment granule organization	26	3	0.96	0.06918	0.0368	BLOC1S1 BCL2 PIKFYVE	0.115385
84	annotations	GO:0030205	dermatan sulfate metabolic process	12	2	0.44	0.07013	0.03683	IDUA UST	0.166667
85	annotations	GO:0031279	regulation of cyclase activity	46	3	1.7	0.23997	0.03684	NOS1 PALM GRM7	0.0652174
86	annotations	GO:0002363	alpha-beta T cell lineage commitment	19	2	0.7	0.15385	0.03684	LY9 BCL2	0.105263
87	annotations	GO:0006582	melanin metabolic process	21	2	0.77	0.1803	0.03685	CTNS BCL2	0.0952381
88	annotations	GO:1903533	regulation of protein targeting	77	4	2.84	0.31582	0.03685	C2CD5 USP36 NUCB1 FYN	0.0519481
89	annotations	GO:0050926	regulation of positive chemotaxis	24	2	0.88	0.22105	0.03685	IL16 ANGPT2	0.0833333
90	annotations	GO:0007596	blood coagulation	327	19	12.05	0.03449	0.03697	ANXA8 DOCK1 HBG2 P2RX3 VWF RAD51B ITPK1 EHD2 GP6 GNAS HGFAC H3C6 H3C11 H3C12 ITPR3 FYN GNA12 BLK VAV2	0.058104
91	annotations	GO:0009890	negative regulation of biosynthetic proc...	1554	55	57.29	0.64745	0.03708	PRDM16 RERE LEFTY1 MACROH2A2 LCOR TRIM6 CALCA H2AJ H4-16 NCOR2 KLF5 GREM1 GCHFR CAPN3 MORF4L1 CIITA ZFHX3 CBFA2T3 CTNS BRCA1 TNRC6C ENPP7 FOXK2 L3MBTL4 SMAD2 TCF3 IFNL1 MYT1L DNMT3A SP100 HDAC4 ZMYND8 NFATC2 NELFCD PRMT2 TSPO RARB MECOM MAEA CPEB4 H3C6 H4C13 H3C11 H3C12 CDKN1A FYN CUX1 MCPH1 SOX7 PINX1 ZNF705D NKX6-3 PEX2 GFI1B EHMT1	0.0353925
92	annotations	GO:0007520	myoblast fusion	38	6	1.4	0.00247	0.04008	NOS1 CACNA1H EHD2 NFATC2 ERVFRD-1 RIPOR2	0.157895
93	annotations	GO:0006306	DNA methylation	70	6	2.58	0.04399	0.04027	MGMT BRCA1 DNMT3A CTCFL GNAS EHMT1	0.0857143
94	annotations	GO:2000737	negative regulation of stem cell differe...	21	3	0.77	0.04046	0.04046	TRIM6 ESRRB CDK13	0.142857
95	annotations	GO:0070828	heterochromatin organization	75	8	2.76	0.00627	0.0407	PRDM16 H4-16 DNMT3A MECOM H3C6 H4C13 H3C11 H3C12	0.106667
96	annotations	GO:0043276	anoikis	33	4	1.22	0.0321	0.04099	TFDP1 TSC2 BCL2 PTK2	0.121212
97	annotations	GO:0033173	calcineurin-NFAT signaling cascade	40	4	1.47	0.05874	0.04102	CAMTA1 IGF1 NFATC1 NFATC2	0.1
98	annotations	GO:0001706	endoderm formation	52	4	1.92	0.12434	0.04108	ITGA7 LAMA3 SMAD2 SOX7	0.0769231
99	annotations	GO:0001881	receptor recycling	32	3	1.18	0.1126	0.04111	PHETA1 LMTK2 SCRIB	0.09375
100	annotations	GO:0001514	selenocysteine incorporation	9	2	0.33	0.04113	0.04113	EEFSEC SEPSECS	0.222222
101	annotations	GO:0007084	mitotic nuclear envelope reassembly	9	2	0.33	0.04113	0.04113	ANKLE2 PPP2R2A	0.222222
102	annotations	GO:0030300	regulation of intestinal cholesterol abs...	9	2	0.33	0.04113	0.04113	ENPP7 ABCG8	0.222222
103	annotations	GO:0042355	L-fucose catabolic process	9	2	0.33	0.04113	0.04113	FUT8 FUT6	0.222222
104	annotations	GO:0042428	serotonin metabolic process	9	2	0.33	0.04113	0.04113	GRIN2A BTBD9	0.222222
105	annotations	GO:0060155	platelet dense granule organization	9	2	0.33	0.04113	0.04113	BLOC1S1 ABCA1	0.222222
106	annotations	GO:0070417	cellular response to cold	9	2	0.33	0.04113	0.04113	NFKBIA CIDEA	0.222222
107	annotations	GO:1903599	positive regulation of autophagy of mito...	9	2	0.33	0.04113	0.04113	FBXO7 VDAC1	0.222222
108	annotations	GO:0010498	proteasomal protein catabolic process	457	18	16.85	0.42066	0.04119	DVL1 CDC20 ATE1 BRSK2 CBFA2T3 PMAIP1 SGTA COMMD1 RMND5A GID8 FBXL2 MAEA FBXL17 RNF144B CD2AP GNA12 AGAP3 MAN1B1	0.0393873
109	annotations	GO:0022898	regulation of transmembrane transporter ...	248	10	9.14	0.43176	0.04123	RNF207 PM20D1 SCN2B GRIN2B NOS1 GRIN2A JPH3 BCL2 PDE4D GOPC	0.0403226
110	annotations	GO:0030097	hemopoiesis	844	38	31.11	0.11744	0.04521	CASP9 SEMA4A LY9 PBX1 IL2RA GAB2 KIRREL3 H4-16 SELPLG NFKBIA CBFA2T3 TNRC6C BCL2 TCF3 IFNL1 LILRB2 ADD2 CD8A HDAC4 STK4 NFATC2 GNAS PKNOX1 FBXO7 MECOM MAEA RBM47 DOCK2 H3C6 H4C13 H3C11 H3C12 ADGRF5 CCR6 CARD11 CDK13 BLK GFI1B	0.0450237
111	annotations	GO:0007411	axon guidance	268	18	9.88	0.01069	0.04631	DVL1 DRAXIN SEMA4A SPTBN2 GAB2 PTPRO TUBB3 LAMA3 GDF7 CDH4 DSCAM EPHA3 EPHB1 PALLD EPHA7 FYN EPHB6 PTK2	0.0671642
112	annotations	GO:0040011	locomotion	1810	87	66.72	0.00572	0.04717	DVL1 NPHP4 RERE DRAXIN CD58 SEMA4A NAV1 SDCCAG8 CAMK1D JCAD PDLIM1 DOCK1 CFAP46 TUBGCP2 CALCA SPTBN2 CTTN GAB2 KIRREL3 PTPRO BIN2 IGF1 SELPLG PLA2G1B TPTE2 GPC5 STK24 FUT8 RIN3 GREM1 IL16 TSC2 GRIN2A EMP2 BMERB1 HSD3B7 ADGRG1 MARVELD3 OSGIN1 JPH3 DPEP1 TUBB3 PAFAH1B1 DUSP3 LAMA3 BCL2 MAG PSG1 GP6 GDF7 ADD2 PIKFYVE CFAP65 SP100 HDAC4 STK4 ZMYND8 NFATC2 CDH4 DSCAM MIF FBXO7 TSPO EPHA3 EPHB1 PITX2 P…	0.0480663
113	annotations	GO:0051293	establishment of spindle localization	48	4	1.77	0.09989	0.05009	PAFAH1B1 NLRP5 OOEP MCPH1	0.0833333
114	annotations	GO:0035335	peptidyl-tyrosine dephosphorylation	99	9	3.65	0.01081	0.05015	PTPRE PTPRO TPTE2 DUSP14 DUSP3 EYA2 PTPRN2 MTMR7 PTP4A3	0.0909091
115	annotations	GO:0003093	regulation of glomerular filtration	10	2	0.37	0.05018	0.05018	PTPRO EMP2	0.2
116	annotations	GO:0006020	inositol metabolic process	10	2	0.37	0.05018	0.05018	ITPK1 ISYNA1	0.2
117	annotations	GO:0006527	arginine catabolic process	10	2	0.37	0.05018	0.05018	DDAH1 NOS1	0.2
118	annotations	GO:0032342	aldosterone biosynthetic process	10	2	0.37	0.05018	0.05018	CACNA1H CYP11B1	0.2
119	annotations	GO:0033033	negative regulation of myeloid cell apop...	10	2	0.37	0.05018	0.05018	BCL2 MAEA	0.2
120	annotations	GO:0034651	cortisol biosynthetic process	10	2	0.37	0.05018	0.05018	CACNA1H CYP11B1	0.2
121	annotations	GO:0035999	tetrahydrofolate interconversion	10	2	0.37	0.05018	0.05018	FTCD MTHFD1L	0.2
122	annotations	GO:0045945	positive regulation of transcription by ...	10	2	0.37	0.05018	0.05018	BRF1 RPTOR	0.2
123	annotations	GO:0048703	embryonic viscerocranium morphogenesis	10	2	0.37	0.05018	0.05018	CHST11 MTHFD1L	0.2
124	annotations	GO:0048755	branching morphogenesis of a nerve	10	2	0.37	0.05018	0.05018	RERE EPHA7	0.2
125	annotations	GO:0051610	serotonin uptake	10	2	0.37	0.05018	0.05018	NOS1 SLC22A2	0.2
126	annotations	GO:0061635	regulation of protein complex stability	10	2	0.37	0.05018	0.05018	NCLN IRGM	0.2
127	annotations	GO:0010717	regulation of epithelial to mesenchymal ...	98	5	3.61	0.29431	0.05021	TRIM62 GREM1 SMAD2 EPHA3 GCNT2	0.0510204
128	annotations	GO:0009408	response to heat	149	6	5.49	0.47176	0.05073	CALCA P2RX3 IGF1 NOS1 RPTOR CDKN1A	0.0402685
129	annotations	GO:0018108	peptidyl-tyrosine phosphorylation	357	16	13.16	0.24573	0.05104	AFAP1L2 IGF1 GREM1 IFNL1 ALK MIF EPHA3 EPHB1 DOK7 EPHA7 FYN ROS1 LMTK2 EPHB6 BLK PTK2	0.0448179
130	annotations	GO:0070372	regulation of ERK1 and ERK2 cascade	282	7	10.4	0.89921	0.0522	DENND2B DUSP3 MIF EPHB1 GCNT2 EPHA7 ROS1	0.0248227
131	annotations	GO:0035556	intracellular signal transduction	2533	115	93.38	0.00908	0.05355	DVL1 MIB2 NPHP4 CAMTA1 CASP9 TRIM62 DDAH1 RASSF5 OBSCN IL2RA JCAD RHOBTB1 DNA2 DOCK1 STK32C INPP5A BRSK2 TRIM6 DENND2B P2RX3 RPS6KA4 SPTBN2 GAB2 GRIN2B STK38L IGF1 NOS1 PLA2G1B TPTE2 STK24 MCF2L TFDP1 RASA3 NFKBIA SIPA1L1 GREM1 C15orf62 CAPN3 RGS11 ARHGDIG MAPK8IP3 TSC2 CARHSP1 GRIN2A ADGRG1 MARVELD3 PHLPP2 BANP MC1R ABR RPL26 DUSP14 BRCA1 DUSP3 RPTOR SMAD2 PMAIP1 BCL2 NFATC1 ARHGEF18 ARHGEF1 NUC…	0.0454007
132	annotations	GO:2000378	negative regulation of reactive oxygen s...	56	6	2.06	0.01668	0.05641	CTNS BRCA1 BCL2 TSPO VDAC1 FYN	0.107143
133	annotations	GO:0014850	response to muscle activity	24	3	0.88	0.05681	0.05681	ADSS1 CAPN3 ABCG8	0.125
134	annotations	GO:0035235	ionotropic glutamate receptor signaling ...	24	3	0.88	0.05681	0.05681	GRIN2B GRIN2A CPEB4	0.125
135	annotations	GO:0060314	regulation of ryanodine-sensitive calciu...	24	3	0.88	0.05681	0.05681	NOS1 JPH3 PDE4D	0.125
136	annotations	GO:0097194	execution phase of apoptosis	86	5	3.17	0.21091	0.05687	CASP9 STK24 CIDEA COLEC11 XKR5	0.0581395
137	annotations	GO:0042177	negative regulation of protein catabolic...	107	5	3.94	0.36002	0.05916	GRIN2A BANP SGTA CTSA FYN	0.046729
138	annotations	GO:0032434	regulation of proteasomal ubiquitin-depe...	120	7	4.42	0.15484	0.05969	DVL1 CDC20 CBFA2T3 SGTA COMMD1 RNF144B GNA12	0.0583333
139	annotations	GO:0009886	post-embryonic animal morphogenesis	11	2	0.41	0.05986	0.05986	GNAS DSCAM	0.181818
140	annotations	GO:0010739	positive regulation of protein kinase A ...	11	2	0.41	0.05986	0.05986	MC1R MIF	0.181818
141	annotations	GO:0034969	histone arginine methylation	11	2	0.41	0.05986	0.05986	PRMT8 PRMT2	0.181818
142	annotations	GO:0035865	cellular response to potassium ion	11	2	0.41	0.05986	0.05986	CACNA1H CYP11B1	0.181818
143	annotations	GO:0051764	actin crosslink formation	11	2	0.41	0.05986	0.05986	GAS2L3 BAIAP2L1	0.181818
144	annotations	GO:0060159	regulation of dopamine receptor signalin...	11	2	0.41	0.05986	0.05986	PALM ALK	0.181818
145	annotations	GO:0046700	heterocycle catabolic process	553	17	20.39	0.8121	0.06075	AKR7A3 DNA2 DUT CARHSP1 DPEP1 RPL26 SARM1 TNRC6C AFMID CIDEA NBAS PDE1A UGT1A4 FASTKD5 PDE4D NUDT3 PPP2R2A	0.0307414
146	annotations	GO:0007266	Rho protein signal transduction	124	9	4.57	0.03993	0.0627	C15orf62 ARHGDIG ADGRG1 ARHGEF18 ARHGEF1 RIPOR2 GNA12 ARHGEF10 ABCA1	0.0725806
147	annotations	GO:0007585	respiratory gaseous exchange by respirat...	61	4	2.25	0.18714	0.06293	MTG1 CHST11 FUT8 ELN	0.0655738
148	annotations	GO:0030168	platelet activation	149	8	5.49	0.18523	0.06469	VWF GP6 GNAS ITPR3 FYN GNA12 BLK VAV2	0.0536913
149	annotations	GO:0099173	postsynapse organization	147	13	5.42	0.00311	0.06893	DVL1 SPTBN2 CTTN GRIN2B SIPA1L1 TANC2 LILRB2 LZTS3 ZMYND8 EPHB1 EPHA7 FYN ARHGAP39	0.0884354
150	annotations	GO:1900740	positive regulation of protein insertion...	26	3	0.96	0.06918	0.06918	TFDP1 PMAIP1 BCL2	0.115385
151	annotations	GO:0048016	inositol phosphate-mediated signaling	52	6	1.92	0.01183	0.06963	CAMTA1 INPP5A IGF1 NFATC1 NFATC2 ITPR3	0.115385
152	annotations	GO:0036065	fucosylation	17	3	0.63	0.02305	0.06996	FUT8 FUT6 SLC35C2	0.176471
153	annotations	GO:0033138	positive regulation of peptidyl-serine p...	98	7	3.61	0.07001	0.07001	TRIM6 NOS1 RPTOR BCL2 STK4 MIF IRGM	0.0714286
154	annotations	GO:0045667	regulation of osteoblast differentiation	118	6	4.35	0.26917	0.07011	IGF1 SMOC1 GREM1 HDAC4 GNAS PTK2	0.0508475
155	annotations	GO:0009650	UV protection	12	2	0.44	0.07013	0.07013	MC1R SCARA3	0.166667
156	annotations	GO:0031581	hemidesmosome assembly	12	2	0.44	0.07013	0.07013	LAMA3 PLEC	0.166667
157	annotations	GO:0048266	behavioral response to pain	12	2	0.44	0.07013	0.07013	P2RX3 TSPO	0.166667
158	annotations	GO:0060576	intestinal epithelial cell development	12	2	0.44	0.07013	0.07013	KLF5 CDKN1A	0.166667
159	annotations	GO:0071257	cellular response to electrical stimulus	12	2	0.44	0.07013	0.07013	ADSS1 PALM	0.166667
160	annotations	GO:1905064	negative regulation of vascular associat...	12	2	0.44	0.07013	0.07013	NFATC1 NFATC2	0.166667
161	annotations	GO:2000009	negative regulation of protein localizat...	12	2	0.44	0.07013	0.07013	COMMD1 GOPC	0.166667
162	annotations	GO:2000344	positive regulation of acrosome reaction	12	2	0.44	0.07013	0.07013	CCDC87 CACNA1H	0.166667
163	annotations	GO:0033036	macromolecule localization	2971	116	109.52	0.25864	0.0716	DVL1 NPHP4 FYB2 RASSF5 OBSCN PITRM1 MACROH2A2 PAOX BRSK2 TRIM6 CPT1A CTTN C2CD2L C2CD5 MCRS1 IGF1 CHST11 PLA2G1B ZDHHC20 KLF5 GPC5 ATP11A TFDP1 DHRS4 NFKBIA SCG5 CAPN3 ARHGDIG PDIA2 IFT140 MAPK8IP3 TSC2 CLUAP1 RBFOX1 GRIN2A EMP2 TVP23A DDX19B DDX19A MARVELD3 MBTPS1 BANP RPL26 MYO1D PITPNC1 USP36 ENPP7 CIDEA SMAD2 PMAIP1 BCL2 ATP9B PALM SGTA ARHGEF18 LDLR ARRDC2 YIF1B EXOC3L2 EHD2 NUCB1 TULP2 NBAS…	0.0390441
164	annotations	GO:0007549	dosage compensation	15	4	0.55	0.0018	0.07208	MACROH2A2 BRCA1 RBM15B PCGF3	0.266667
165	annotations	GO:0018394	peptidyl-lysine acetylation	152	9	5.6	0.10963	0.07209	RPS6KA4 MCRS1 BLOC1S1 NOS1 EP400 MORF4L1 BRCA1 ING5 TRRAP	0.0592105
166	annotations	GO:1902686	mitochondrial outer membrane permeabiliz...	60	5	2.21	0.06975	0.07216	TFDP1 SPG7 PMAIP1 BCL2 EYA2	0.0833333
167	annotations	GO:0035088	establishment or maintenance of apical/b...	41	4	1.51	0.06328	0.07219	OOEP FSCN1 ANK1 SCRIB	0.097561
168	annotations	GO:1902165	regulation of intrinsic apoptotic signal...	16	3	0.59	0.01951	0.0722	RPL26 BCL2 MIF	0.1875
169	annotations	GO:0071545	inositol phosphate catabolic process	17	3	0.63	0.02305	0.07221	INPP5A NUDT3 MTMR7	0.176471
170	annotations	GO:0034391	regulation of smooth muscle cell apoptot...	27	3	1	0.07578	0.07225	IGF1 PDE1A STK4	0.111111
171	annotations	GO:1903147	negative regulation of autophagy of mito...	7	2	0.26	0.02519	0.07228	TSC2 TSPO	0.285714
172	annotations	GO:1905383	protein localization to presynapse	11	2	0.41	0.05986	0.07229	DVL1 MAPK8IP3	0.181818
173	annotations	GO:1900116	extracellular negative regulation of sig...	12	2	0.44	0.07013	0.0723	GREM1 LRPAP1	0.166667
174	annotations	GO:0055070	copper ion homeostasis	14	2	0.52	0.09216	0.07231	COMMD1 COX19	0.142857
175	annotations	GO:0046851	negative regulation of bone remodeling	18	2	0.66	0.14093	0.07232	CALCA GREM1	0.111111
176	annotations	GO:0043369	CD4-positive or CD8-positive, alpha-beta...	20	2	0.74	0.16698	0.07233	LY9 BCL2	0.1
177	annotations	GO:2000278	regulation of DNA biosynthetic process	101	4	3.72	0.51394	0.07245	TFDP1 GREM1 CDKN1A PINX1	0.039604
178	annotations	GO:0098727	maintenance of cell number	142	5	5.23	0.6044	0.0725	PBX1 IGF1 ESRRB SMAD2 MCPH1	0.0352113
179	annotations	GO:0042063	gliogenesis	276	8	10.17	0.80238	0.07273	BMERB1 ADGRG1 PAFAH1B1 LDLR MAG TSPO GCM2 ARHGEF10	0.0289855
180	annotations	GO:0048010	vascular endothelial growth factor recep...	93	6	3.43	0.12868	0.07386	DOCK1 TMEM204 FYN PTK2 SHB VAV2	0.0645161
181	annotations	GO:0051092	positive regulation of NF-kappaB transcr...	140	9	5.16	0.07445	0.07445	TRIM62 TRIM6 RPS6KA4 PLA2G1B GREM1 CAPN3 ALK CARD11 TRIM14	0.0642857
182	annotations	GO:0006970	response to osmotic stress	77	7	2.84	0.02324	0.07516	KCNMA1 CAPN3 MARVELD3 SLC2A4 TSPO SERPINB6 MAPK13	0.0909091
183	annotations	GO:0009059	macromolecule biosynthetic process	4625	151	170.49	0.96767	0.07558	DVL1 PRDM16 CAMTA1 RERE TRIM62 ZNF697 PBX1 HHAT LEFTY1 CAMK1D DNA2 MACROH2A2 PDLIM1 LCOR AFAP1L2 EBF3 MTG1 TNNI2 TRIM6 CALCA FAM111B RPS6KA4 B3GNT6 H2AJ H4-16 MCRS1 IGF1 CHST11 NOS1 PLA2G1B NCOR2 GALNT9 ZDHHC20 MTIF3 KLF5 GPC5 TFDP1 NFKBIA FUT8 ESRRB BRF1 GREM1 CAPN3 DUT MORF4L1 CIITA ZFHX3 BANP CBFA2T3 MC1R SLC2A4 RPL26 SEBOX BRCA1 TNRC6C TK1 ENPP7 RPTOR FOXK2 L3MBTL4 SMAD2 BCL2 NFATC1 CTDP1 MED…	0.0326486
184	annotations	GO:0038111	interleukin-7-mediated signaling pathway	27	3	1	0.07578	0.07578	H3C6 H3C11 H3C12	0.111111
185	annotations	GO:0046856	phosphatidylinositol dephosphorylation	27	3	1	0.07578	0.07578	INPP5A TPTE2 MTMR7	0.111111
186	annotations	GO:0006644	phospholipid metabolic process	403	16	14.86	0.41664	0.07603	INPP5A PTDSS2 PLA2G1B TPTE2 PAFAH1B1 ENPP7 LDLR ISYNA1 LPIN1 PIKFYVE PI4K2B PLPP1 ADGRF5 CLN8 MTMR7 PLPPR1	0.0397022
187	annotations	GO:0007269	neurotransmitter secretion	147	5	5.42	0.63495	0.07649	DVL1 SYT8 GRM4 SLC22A2 PTPRN2	0.0340136
188	annotations	GO:0008285	negative regulation of cell population p...	693	33	25.55	0.07991	0.07666	DDAH1 RASSF5 IL2RA THAP12 TPTE2 TFDP1 GREM1 TSC2 ADGRG1 MARVELD3 CBFA2T3 ENPP7 SMAD2 BCL2 IFNL1 LILRB2 SH3BP4 HDAC4 ING5 STK4 TSPO RARB EPHB1 PLPP1 CDKN1A RPS6KA2 MAD1L1 SOX7 PINX1 BLK PEX2 SLURP1 SCRIB	0.047619
189	annotations	GO:0045494	photoreceptor cell maintenance	44	4	1.62	0.07795	0.07795	NPHP4 ESRRB MAK CLN8	0.0909091
190	annotations	GO:1903146	regulation of autophagy of mitochondrion	30	6	1.11	0.00068	0.08015	CTTN TSC2 USP36 FBXO7 TSPO VDAC1	0.2
191	annotations	GO:0031589	cell-substrate adhesion	345	17	12.72	0.13845	0.08027	COL13A1 DOCK1 CTTN VWF PTPRO ITGA7 GREM1 EMP2 DUSP3 TBCD BCL2 STK4 EPHA3 EPHB1 GCNT2 ANGPT2 PTK2	0.0492754
192	annotations	GO:0006112	energy reserve metabolic process	81	6	2.99	0.07823	0.08057	IGF1 ESRRB G6PC1 GYS1 GNAS ADGRF5	0.0740741
193	annotations	GO:0010524	positive regulation of calcium ion trans...	53	4	1.95	0.13082	0.08079	P2RX3 PLA2G1B CAPN3 NPSR1	0.0754717
194	annotations	GO:0002091	negative regulation of receptor internal...	13	2	0.48	0.08091	0.08091	RIN3 LRPAP1	0.153846
195	annotations	GO:0010745	negative regulation of macrophage derive...	13	2	0.48	0.08091	0.08091	NFKBIA ABCA1	0.153846
196	annotations	GO:0031115	negative regulation of microtubule polym...	13	2	0.48	0.08091	0.08091	TBCD EML2	0.153846
197	annotations	GO:0033689	negative regulation of osteoblast prolif...	13	2	0.48	0.08091	0.08091	GREM1 BCL2	0.153846
198	annotations	GO:0052697	xenobiotic glucuronidation	10	8	0.37	1.4e-10	0.141	UGT1A9 UGT1A8 UGT1A10 UGT1A7 UGT1A6 UGT1A5 UGT1A4 UGT1A3	0.8
199	annotations	GO:0007156	homophilic cell adhesion via plasma memb...	160	31	5.9	2.3e-14	0.165286	NECTIN4 KIRREL3 SDK2 CDH26 CDH4 DSCAM PCDH18 PALLD TENM3 CDH18 CDH12 PCDHGA9 PCDHGA1 PCDHGA2 PCDHGA3 PCDHGB1 PCDHGA4 PCDHGB2 PCDHGA5 PCDHGB3 PCDHGA6 PCDHGA7 PCDHGB4 PCDHGA8 PCDHGB5 PCDHGA12 PCDHGB6 PCDHGA10 PCDHGB7 PCDHGA11 SDK1	0.19375
200	annotations	GO:0052696	flavonoid glucuronidation	9	8	0.33	2.8e-11	0.255545	UGT1A9 UGT1A8 UGT1A10 UGT1A7 UGT1A6 UGT1A5 UGT1A4 UGT1A3	0.888889

## Sheet: ARTvsCtrl MALE_All DMCs
	.id	GO.ID	Term	Annotated	Significant	Expected	classicFisher	weight01Fisher	common	Enrichment
1	annotations	GO:0007156	homophilic cell adhesion via plasma memb...	160	21	7.41	1.6e-05	1.605e-05	IGSF21 CDH23 DSCAML1 KIRREL3 CDH8 SDK2 CDH26 CDH4 DSCAM CLSTN2 FAT1 PCDHA8 PCDHA1 PCDHA2 PCDHA3 PCDHA4 PCDHA5 PCDHA6 PCDHA7 PCDHGA1 SDK1	0.13125
2	annotations	GO:0032232	negative regulation of actin filament bu...	30	4	1.39	0.04802	9.905e-05	ARHGEF18 SHANK1 SHANK3 PRKN	0.133333
3	annotations	GO:0071625	vocalization behavior	16	5	0.74	0.0006	0.0006	SHANK2 SHANK1 SHANK3 FOXP2 CNTNAP2	0.3125
4	annotations	GO:0016266	O-glycan processing	55	9	2.55	0.00087	0.00087	GALNT2 MUC5B GALNT9 ST3GAL2 A4GNT XXYLT1 MUC20 MUC4 MUC12	0.163636
5	annotations	GO:0071379	cellular response to prostaglandin stimu...	19	4	0.88	0.01012	0.00092	AKR1C2 AKR1C3 AKT1 APOB	0.210526
6	annotations	GO:0043547	positive regulation of GTPase activity	380	36	17.59	3.9e-05	0.00092	ASAP3 BCAR3 RAP1A XCL2 USP6NL DOCK1 ARHGEF7 GRTP1 RASA3 TBC1D24 RAP1GAP2 USP6 ARHGAP44 TBC1D28 TBC1D3H TBCD MYO9B ANKRD27 ASAP2 RGPD1 NGEF AGAP1 TIAM1 TBC1D22A STXBP5L RGS12 ARHGAP24 IQGAP2 SNX9 AFDN ADAP1 CCL26 RASA4B DOCK5 ARHGAP39 SLC27A4	0.0947368
7	annotations	GO:0010739	positive regulation of protein kinase A ...	11	4	0.51	0.00116	0.00116	MC1R SPATC1L ADIPOQ AKAP12	0.363636
8	annotations	GO:0006491	N-glycan processing	19	5	0.88	0.00142	0.00142	ST8SIA6 GNPTAB ST8SIA5 MAN1A1 MAN1B1	0.263158
9	annotations	GO:0010800	positive regulation of peptidyl-threonin...	28	6	1.3	0.00151	0.00151	TRIM6 AXIN1 RPTOR UBE2K IRGM PRKAG2	0.214286
10	annotations	GO:0035357	peroxisome proliferator activated recept...	20	4	0.93	0.0122	0.00178	ALOXE3 PLIN5 FAM120B RXRA	0.2
11	annotations	GO:0030178	negative regulation of Wnt signaling pat...	204	18	9.44	0.00668	0.00179	NPHP4 DKK3 LRP1 LATS2 CCDC88C TLE3 MESP1 AXIN1 WWOX NXN NLK RNF213 NFATC1 FERMT1 PRKN HECW1 GRB10 PSMD5	0.0882353
12	annotations	GO:0048041	focal adhesion assembly	83	10	3.84	0.00489	0.00227	ACTN2 SORBS1 LRP1 ARHGEF7 FMN1 SMAD3 TAOK2 ITGB1BP1 PTPRK PTK2	0.120482
13	annotations	GO:0010763	positive regulation of fibroblast migrat...	13	4	0.6	0.00233	0.00233	ARHGEF7 AKT1 AKAP12 PTK2	0.307692
14	annotations	GO:0016024	CDP-diacylglycerol biosynthetic process	13	4	0.6	0.00233	0.00233	LCLAT1 AGPAT3 GPAT3 AGPAT4	0.307692
15	annotations	GO:0010994	free ubiquitin chain polymerization	7	3	0.32	0.00301	0.00301	TRIM6 UBE2K PRKN	0.428571
16	annotations	GO:0090162	establishment of epithelial cell polarit...	27	5	1.25	0.00725	0.00314	FRMD4A LAMA1 FERMT1 FRMD4B CYTH3	0.185185
17	annotations	GO:0071361	cellular response to ethanol	14	4	0.65	0.00314	0.00314	SPI1 ITPR2 KCNMB1 TP53INP1	0.285714
18	annotations	GO:1901741	positive regulation of myoblast fusion	14	4	0.65	0.00314	0.00314	CAPN2 MYOD1 NFATC2 ADGRB1	0.285714
19	annotations	GO:0030206	chondroitin sulfate biosynthetic process	23	5	1.06	0.00352	0.00352	CSGALNACT2 CHST11 CHST13 CHPF2 CSGALNACT1	0.217391
20	annotations	GO:0046835	carbohydrate phosphorylation	23	5	1.06	0.00352	0.00352	PFKFB2 GNPTAB GNPTG NAGK GCK	0.217391
21	annotations	GO:0045494	photoreceptor cell maintenance	44	7	2.04	0.0038	0.0038	NPHP4 CROCC CRB1 USH2A CDH23 ESRRB CLN8	0.159091
22	annotations	GO:0007076	mitotic chromosome condensation	15	4	0.69	0.00413	0.00413	NCAPD3 NUSAP1 NCAPH2 TENT4A	0.266667
23	annotations	GO:0010842	retina layer formation	24	5	1.11	0.00428	0.00428	CRB1 ATP8A2 SDK2 DSCAM SDK1	0.208333
24	annotations	GO:0044154	histone H3-K14 acetylation	13	4	0.6	0.00233	0.00463	KAT7 ING5 BRD1 PIWIL2	0.307692
25	annotations	GO:0034382	chylomicron remnant clearance	8	3	0.37	0.00464	0.00464	LIPC APOB GPIHBP1	0.375
26	annotations	GO:0045725	positive regulation of glycogen biosynth...	16	4	0.74	0.00531	0.00531	SORBS1 ESRRB AKT1 GCK	0.25
27	annotations	GO:0072659	protein localization to plasma membrane	264	22	12.22	0.00573	0.00544	RAP1A ACTN2 SORBS1 PACS1 C2CD5 LRP1 AKT1 EMP2 GGA2 ARHGAP44 SKAP1 RAB40B PALM ITGB1BP1 MRAP ADIPOQ GAK PACSIN1 AFDN GPER1 EGFR DPP6	0.0833333
28	annotations	GO:0016051	carbohydrate biosynthetic process	200	16	9.26	0.02372	0.00663	ST8SIA6 CSGALNACT2 SORBS1 CHST11 ESRRB AKT1 ST3GAL2 B3GALT5 PPARA CHST13 ADIPOQ PPARGC1A NDST4 GPER1 GCK CSGALNACT1	0.08
29	annotations	GO:0045216	cell-cell junction organization	200	12	9.26	0.21726	0.0067	NPHP4 PLEKHA7 CLDN10 SMAD3 CDH8 CNTNAP1 SDK2 TBCD LIMS2 CDH4 AFDN SDK1	0.06
30	annotations	GO:0015813	L-glutamate transmembrane transport	24	4	1.11	0.02312	0.00672	SLC1A7 SLC25A22 SLC25A18 CLN8	0.166667
31	annotations	GO:0015810	aspartate transmembrane transport	9	3	0.42	0.00673	0.00673	LRRC8C SLC25A22 SLC25A18	0.333333
32	annotations	GO:0030300	regulation of intestinal cholesterol abs...	9	3	0.42	0.00673	0.00673	APOA5 ENPP7 CYP8B1	0.333333
33	annotations	GO:0032000	positive regulation of fatty acid beta-o...	9	3	0.42	0.00673	0.00673	CPT1A PLIN5 PPARA	0.333333
34	annotations	GO:0051124	synaptic growth at neuromuscular junctio...	9	3	0.42	0.00673	0.00673	SHANK2 SHANK1 SHANK3	0.333333
35	annotations	GO:0042770	signal transduction in response to DNA d...	127	7	5.88	0.37358	0.00676	CASP9 PIDD1 STK33 E2F7 USP10 ARID3A BID	0.0551181
36	annotations	GO:0045860	positive regulation of protein kinase ac...	505	33	23.37	0.02942	0.00725	TP73 RAP1A DRD4 CD4 AKT1 CHRNA7 AXIN1 MAPK8IP3 EMP2 TAOK2 CDK5R1 RPTOR SHC2 ITGB1BP1 ALK TIAM1 SPATC1L TAB1 PRKAR2A ADIPOQ MUC20 DOK7 ADCY2 IRGM MRNIP GRM4 SNX9 PRKAR1B MMD2 EGFR PRKAG2 NRG1 PTK2	0.0653465
37	annotations	GO:2000480	negative regulation of cAMP-dependent pr...	10	3	0.46	0.00928	0.00928	PRKAR2A PRKAR1B PRKAG2	0.3
38	annotations	GO:0090630	activation of GTPase activity	105	11	4.86	0.00929	0.00929	USP6NL GRTP1 RAP1GAP2 USP6 TBC1D28 TBC1D3H NGEF TIAM1 TBC1D22A ARHGAP24 SLC27A4	0.104762
39	annotations	GO:0051310	metaphase plate congression	63	4	2.92	0.33342	0.00933	MEIOC TRAPPC12 CENPQ MAD1L1	0.0634921
40	annotations	GO:0090314	positive regulation of protein targeting...	29	5	1.34	0.00988	0.00988	C2CD5 CDK5R1 MTCL1 ITGB1BP1 MFF	0.172414
41	annotations	GO:0061001	regulation of dendritic spine morphogene...	41	6	1.9	0.01087	0.01008	ARHGAP44 CDK5R1 NGEF KIF1A TIAM1 SHANK3	0.146341
42	annotations	GO:0007411	axon guidance	268	20	12.4	0.02456	0.01174	EPHA8 EPHA10 ENAH DSCAML1 LRP1 FLRT2 TUBB3 CDK5R1 LAMA1 LAMA3 GDF7 GLI2 CDH4 DSCAM SHANK3 TRIO CRPPA GRB10 EPHB4 PTK2	0.0746269
43	annotations	GO:0043401	steroid hormone mediated signaling pathw...	126	11	5.83	0.03196	0.01209	PAQR7 ZMIZ1 NCOR2 ESRRB AXIN1 KANK2 DDRGK1 PMEPA1 PPARA GPER1 RXRA	0.0873016
44	annotations	GO:0030325	adrenal gland development	20	4	0.93	0.0122	0.0122	DKK3 SMAD3 PDGFRA NR5A1	0.2
45	annotations	GO:0008038	neuron recognition	46	6	2.13	0.01865	0.01227	DSCAML1 NTM OPCML CDK5R1 DSCAM CNTNAP2	0.130435
46	annotations	GO:0033625	positive regulation of integrin activati...	11	3	0.51	0.01233	0.01233	PIEZO1 SKAP1 FERMT1	0.272727
47	annotations	GO:0043129	surfactant homeostasis	11	3	0.51	0.01233	0.01233	SFTPD ABCA3 LPCAT1	0.272727
48	annotations	GO:0030534	adult behavior	112	12	5.18	0.00565	0.01288	DRD4 SHANK2 ARRB2 SHANK1 ALK PPARA SHANK3 FGF12 PRKN SDK1 CNTNAP2 CLN8	0.107143
49	annotations	GO:0035176	social behavior	43	6	1.99	0.01364	0.01364	DRD4 SHANK2 SHANK1 SHANK3 CNTNAP2 CLN8	0.139535
50	annotations	GO:0010875	positive regulation of cholesterol efflu...	21	4	0.97	0.01453	0.01453	LRP1 ABCA3 CES1 ADIPOQ	0.190476
51	annotations	GO:0035458	cellular response to interferon-beta	21	4	0.97	0.01453	0.01453	CAPN2 TRIM6 UBE2K IRGM	0.190476
52	annotations	GO:0051000	positive regulation of nitric-oxide synt...	21	4	0.97	0.01453	0.01453	S100A1 SCARB1 AKT1 TERT	0.190476
53	annotations	GO:0048013	ephrin receptor signaling pathway	84	9	3.89	0.01547	0.01547	EPHA8 EPHA10 AP2A2 ARHGEF7 CDK5R1 NGEF TIAM1 EPHB4 PTK2	0.107143
54	annotations	GO:0010642	negative regulation of platelet-derived ...	12	3	0.56	0.01588	0.01588	LRP1 NDRG4 ADIPOQ	0.25
55	annotations	GO:0031581	hemidesmosome assembly	12	3	0.56	0.01588	0.01588	LAMB3 LAMA3 PLEC	0.25
56	annotations	GO:0019722	calcium-mediated signaling	189	18	8.75	0.00301	0.01729	CAMTA1 CHRM3 CD4 PLA2G4B MCTP2 CCR10 NFATC1 PTBP1 TNNI3 HDAC4 NFATC2 TRPM2 ACKR2 IRGM RCAN2 CCR6 EGFR NR5A1	0.0952381
57	annotations	GO:0060326	cell chemotaxis	283	18	13.1	0.10796	0.01854	S100A14 XCL2 CAMK1D SFTPD CHGA HSD3B7 ARRB2 CCR10 HOXB9 PRKD2 TIAM1 TRPM2 ACKR2 PDGFRA CCR6 SMOC2 CCL26 PTK2	0.0636042
58	annotations	GO:0007179	transforming growth factor beta receptor...	197	16	9.12	0.02092	0.01896	PRDM16 FMOD ZMIZ1 DKK3 CHST11 LATS2 SMAD3 ARRB2 NLK ARHGEF18 FERMT1 PMEPA1 TAB1 PPARA PTPRK PTK2	0.0812183
59	annotations	GO:0034614	cellular response to reactive oxygen spe...	152	8	7.04	0.40668	0.01896	AKR1C3 CCS AKT1 TRPM2 PDGFRA FER PTPRK EGFR	0.0526316
60	annotations	GO:0071559	response to transforming growth factor b...	249	22	11.53	0.00286	0.01907	PRDM16 RUNX3 FMOD ZMIZ1 FGFR2 DKK3 CHST11 LATS2 COL4A2 SMAD3 ZFHX3 WWOX ARRB2 NLK ARHGEF18 FERMT1 PMEPA1 TAB1 PPARA PPARGC1A PTPRK PTK2	0.0883534
61	annotations	GO:0150172	regulation of phosphatidylcholine metabo...	10	4	0.46	0.00076	0.01941	CAPN2 SCARB1 ABCA3 LPCAT1	0.4
62	annotations	GO:0051148	negative regulation of muscle cell diffe...	59	6	2.73	0.0545	0.01942	NFATC1 PTBP1 TCF23 HDAC4 NFATC2 PPARA	0.101695
63	annotations	GO:0051127	positive regulation of actin nucleation	14	3	0.65	0.02453	0.01946	FCHSD2 FMN1 SCIN	0.214286
64	annotations	GO:0060219	camera-type eye photoreceptor cell diffe...	25	3	1.16	0.10692	0.01949	SDK2 DSCAM RORB	0.12
65	annotations	GO:0021523	somatic motor neuron differentiation	5	2	0.23	0.01949	0.01949	TCTN1 CLN8	0.4
66	annotations	GO:0035790	platelet-derived growth factor receptor-...	5	2	0.23	0.01949	0.01949	ADIPOQ PDGFRA	0.4
67	annotations	GO:0042023	DNA endoreduplication	5	2	0.23	0.01949	0.01949	ZPR1 E2F7	0.4
68	annotations	GO:0043152	induction of bacterial agglutination	5	2	0.23	0.01949	0.01949	SFTPD RNASE3	0.4
69	annotations	GO:0044571	[2Fe-2S] cluster assembly	5	2	0.23	0.01949	0.01949	GLRX5 BOLA2	0.4
70	annotations	GO:0051582	positive regulation of neurotransmitter ...	5	2	0.23	0.01949	0.01949	DRD4 PRKN	0.4
71	annotations	GO:1903224	regulation of endodermal cell differenti...	5	2	0.23	0.01949	0.01949	MESP1 COL5A2	0.4
72	annotations	GO:1903721	positive regulation of I-kappaB phosphor...	5	2	0.23	0.01949	0.01949	AKT1 DDRGK1	0.4
73	annotations	GO:1904382	mannose trimming involved in glycoprotei...	5	2	0.23	0.01949	0.01949	MAN1A1 MAN1B1	0.4
74	annotations	GO:1905870	positive regulation of 3'-UTR-mediated m...	5	2	0.23	0.01949	0.01949	LARP4B TENT4A	0.4
75	annotations	GO:2001245	regulation of phosphatidylcholine biosyn...	5	2	0.23	0.01949	0.01949	CAPN2 LPCAT1	0.4
76	annotations	GO:0035845	photoreceptor cell outer segment organiz...	13	3	0.6	0.01995	0.01995	NPHP4 CRB1 IFT140	0.230769
77	annotations	GO:0038007	netrin-activated signaling pathway	13	3	0.6	0.01995	0.01995	TUBB3 DSCAM PTK2	0.230769
78	annotations	GO:0045820	negative regulation of glycolytic proces...	13	3	0.6	0.01995	0.01995	HDAC4 PPARA PPARGC1A	0.230769
79	annotations	GO:0060340	positive regulation of type I interferon...	13	3	0.6	0.01995	0.01995	TRIM6 ZBP1 UBE2K	0.230769
80	annotations	GO:0048812	neuron projection morphogenesis	611	46	28.28	0.00082	0.01998	EPHA8 EPHA10 SZT2 ENAH FGFR2 SHANK2 DSCAML1 KIRREL3 LRP1 TCTN1 ATP8A2 FLRT2 CHRNA7 TAOK2 FBXO31 TUBB3 ARHGAP44 CDK5R1 CNTNAP1 LAMA1 LAMA3 ANKRD27 SHANK1 GDF7 BCL11A GLI2 NGEF KIF1A CDH4 TIAM1 DSCAM SHANK3 TRIO ACTBL2 PACSIN1 PRKN CRPPA HECW1 GRB10 EGFR AUTS2 EPHB4 CNTNAP2 PTK2 ADGRB1 NTNG2	0.0752864
81	annotations	GO:0046328	regulation of JNK cascade	124	7	5.74	0.35073	0.02003	AKT1 AXIN1 MAPK8IP3 TAOK2 ULK4 PRKN EGFR	0.0564516
82	annotations	GO:0010467	gene expression	6129	232	283.69	0.99997	0.0209	CDK11B MMEL1 PRDM16 TP73 HES2 NOL9 CAMTA1 CASZ1 ZBTB17 RUNX3 TRIM62 THRAP3 NFYC KLF17 LHX8 GFI1 ZNF697 H3C13 S100A13 NIBAN1 CRB1 CAPN2 GALNT2 TARBP1 ACTN2 ZNF695 LARP4B ADARB2 CAMK1D MTPAP MACROH2A2 ZMIZ1 SFTPD RBM20 FGFR2 TCERG1L RNH1 PIDD1 CHID1 TRIM6 DKK3 SPON1 MYOD1 LDLRAD3 ALX4 SPI1 CELF1 CCS ZPR1 CD4 CNTN1 ZNF641 HOXC4 LRP1 E2F7 ELK3 NCOR2 SLC15A4 SFSWAP SNORA49 GTF3A COL4A2 PNP NPAS3 ESRRB…	0.0378528
83	annotations	GO:0070374	positive regulation of ERK1 and ERK2 cas...	197	16	9.12	0.02092	0.02092	RAP1A XCL2 FGFR2 DENND2B CD4 LRP1 CHRNA7 NDRG4 ARRB2 PRKD2 GPR55 PDGFRA AKAP12 GPER1 EGFR CCL26	0.0812183
84	annotations	GO:0046326	positive regulation of glucose import	35	5	1.62	0.02152	0.02152	RAP1A SORBS1 AKT1 ADIPOQ TERT	0.142857
85	annotations	GO:0050873	brown fat cell differentiation	45	5	2.08	0.05575	0.02312	PRDM16 ZNF516 ADIPOQ PPARGC1A RREB1	0.111111
86	annotations	GO:0014912	negative regulation of smooth muscle cel...	28	4	1.3	0.03855	0.02451	LRP1 NDRG4 ADIPOQ PPARGC1A	0.142857
87	annotations	GO:0010765	positive regulation of sodium ion transp...	33	4	1.53	0.06441	0.02452	DRD4 CNTN1 AKT1 FGF12	0.121212
88	annotations	GO:0006654	phosphatidic acid biosynthetic process	49	6	2.27	0.0248	0.0248	PLA2G4B LCLAT1 AGPAT3 GPAT3 LPCAT1 AGPAT4	0.122449
89	annotations	GO:0051056	regulation of small GTPase mediated sign...	295	23	13.65	0.01041	0.02557	A2M ARHGEF7 MCF2L RASA3 ADGRG1 RAP1GAP2 ARHGAP44 ARHGEF18 KANK2 MYO9B GPR17 ARHGEF4 GPR55 NGEF TIAM1 ARHGAP24 TRIO MMD2 CYTH3 AUTS2 RASA4B ARHGAP39 FGD3	0.0779661
90	annotations	GO:0034394	protein localization to cell surface	63	6	2.92	0.07061	0.02652	ACTN2 AKT1 EMP2 GGA2 PTPRK GPIHBP1	0.0952381
91	annotations	GO:0030198	extracellular matrix organization	372	30	17.22	0.00231	0.02781	VWA1 FMOD LAMB3 CAPN2 ADAMTS8 VWF A2M LRP1 COL4A1 COL4A2 PAPLN FLRT2 SMAD3 ADAMTS17 MMP15 LAMA1 LAMA3 KLK2 COL5A2 FERMT1 COL18A1 FBLN1 PDGFRA ADAMTS16 LAMA4 SMOC2 LAMB4 CSGALNACT1 SULF1 NTNG2	0.0806452
92	annotations	GO:0008154	actin polymerization or depolymerization	200	14	9.26	0.08135	0.02814	ENAH ACTN2 SVIL FCHSD2 FMN1 SPIRE2 SPATC1L IQGAP2 FER MICAL1 SNX9 SCIN CCL26 BAIAP2L1	0.07
93	annotations	GO:0010032	meiotic chromosome condensation	6	2	0.28	0.02835	0.02835	NCAPD3 NCAPH2	0.333333
94	annotations	GO:0015942	formate metabolic process	6	2	0.28	0.02835	0.02835	FTCD MTHFD1L	0.333333
95	annotations	GO:0030046	parallel actin filament bundle assembly	6	2	0.28	0.02835	0.02835	ESPN SPIRE2	0.333333
96	annotations	GO:0030174	regulation of DNA-dependent DNA replicat...	6	2	0.28	0.02835	0.02835	KAT7 WRNIP1	0.333333
97	annotations	GO:0031999	negative regulation of fatty acid beta-o...	6	2	0.28	0.02835	0.02835	AKT1 PLIN5	0.333333
98	annotations	GO:0033634	positive regulation of cell-cell adhesio...	6	2	0.28	0.02835	0.02835	PIEZO1 SKAP1	0.333333
99	annotations	GO:0042297	vocal learning	6	2	0.28	0.02835	0.02835	SHANK3 CNTNAP2	0.333333
100	annotations	GO:0061304	retinal blood vessel morphogenesis	6	2	0.28	0.02835	0.02835	COL4A1 LAMA1	0.333333
101	annotations	GO:0070459	prolactin secretion	6	2	0.28	0.02835	0.02835	NMU EGFR	0.333333
102	annotations	GO:0090241	negative regulation of histone H4 acetyl...	6	2	0.28	0.02835	0.02835	SPI1 CTBP1	0.333333
103	annotations	GO:0140331	aminophospholipid translocation	6	2	0.28	0.02835	0.02835	ATP8A2 ATP11A	0.333333
104	annotations	GO:1904058	positive regulation of sensory perceptio...	6	2	0.28	0.02835	0.02835	NMU ATPSCKMT	0.333333
105	annotations	GO:1904491	protein localization to ciliary transiti...	6	2	0.28	0.02835	0.02835	NPHP4 TCTN1	0.333333
106	annotations	GO:1905279	regulation of retrograde transport, endo...	6	2	0.28	0.02835	0.02835	EIPR1 PRKN	0.333333
107	annotations	GO:2000481	positive regulation of cAMP-dependent pr...	6	2	0.28	0.02835	0.02835	SPATC1L ADIPOQ	0.333333
108	annotations	GO:2001046	positive regulation of integrin-mediated...	6	2	0.28	0.02835	0.02835	EMP2 LIMS2	0.333333
109	annotations	GO:2001137	positive regulation of endocytic recycli...	6	2	0.28	0.02835	0.02835	ACTN2 EIPR1	0.333333
110	annotations	GO:0046889	positive regulation of lipid biosyntheti...	80	9	3.7	0.01146	0.02934	CAPN2 SORBS1 APOA5 SCARB1 AKT1 ENPP7 PLIN5 PPARA PPARGC1A	0.1125
111	annotations	GO:0071711	basement membrane organization	30	6	1.39	0.00221	0.02941	LAMB3 COL4A1 FLRT2 FERMT1 LAMB4 NTNG2	0.2
112	annotations	GO:2001222	regulation of neuron migration	37	5	1.71	0.02681	0.02954	FLRT2 ADGRG1 FBXO31 ULK4 NTNG2	0.135135
113	annotations	GO:0000381	regulation of alternative mRNA splicing,...	51	6	2.36	0.02958	0.02958	THRAP3 MYOD1 CELF1 RBFOX1 RBFOX3 PTBP1	0.117647
114	annotations	GO:0034638	phosphatidylcholine catabolic process	15	3	0.69	0.02964	0.02964	SCARB1 LIPC PLA2G6	0.2
115	annotations	GO:0050884	neuromuscular process controlling postur...	15	3	0.69	0.02964	0.02964	ATP8A2 CNTNAP1 CLN8	0.2
116	annotations	GO:0070831	basement membrane assembly	15	3	0.69	0.02964	0.02964	LAMB3 LAMB4 NTNG2	0.2
117	annotations	GO:0030049	muscle filament sliding	38	5	1.76	0.02973	0.02973	ACTN2 TNNT3 MYBPC3 TNNT1 TNNI3	0.131579
118	annotations	GO:0000187	activation of MAPK activity	146	11	6.76	0.07647	0.02975	TP73 DRD4 CHRNA7 MAPK8IP3 TAOK2 SHC2 ALK TAB1 MUC20 GRM4 NRG1	0.0753425
119	annotations	GO:0048589	developmental growth	571	33	26.43	0.1116	0.02977	TP73 KIF26B ZMIZ1 FGFR2 MYOD1 SHANK2 TENM4 ZPR1 APOA5 NINJ2 LRP1 CHST11 LATS2 ATP8A2 AKT1 FMN1 SMAD3 MESP1 NDRG4 CDK5R1 SHANK1 BCL11A GLI2 SALL4 CDH4 TIAM1 DSCAM PPARA SHANK3 PRKN AUTS2 MAGI2 APBA1	0.0577933
120	annotations	GO:2000463	positive regulation of excitatory postsy...	26	4	1.2	0.03026	0.03026	SHANK2 CHRNA7 SHANK1 SHANK3	0.153846
121	annotations	GO:0030522	intracellular receptor signaling pathway	257	20	11.9	0.01643	0.03208	AKR1C3 ZMIZ1 NCOR2 SLC15A4 ESRRB AXIN1 ALOXE3 PLIN5 KANK2 DDRGK1 PMEPA1 TAB1 PPARA AHRR IRGM FAM120B GPER1 RORB NR5A1 RXRA	0.077821
122	annotations	GO:0043666	regulation of phosphoprotein phosphatase...	110	8	5.09	0.13747	0.0329	PPP6R3 PPP2R1A PHACTR3 PPP2R2C RCAN2 ELFN1 MAGI2 PPP2R2A	0.0727273
123	annotations	GO:0045740	positive regulation of DNA replication	36	5	1.67	0.02407	0.03418	BCAR3 E2F7 KAT7 GLI2 EGFR	0.138889
124	annotations	GO:0043303	mast cell degranulation	43	5	1.99	0.04731	0.03516	S100A13 CHGA FER CPLX2 BLK	0.116279
125	annotations	GO:0021756	striatum development	16	3	0.74	0.03525	0.03525	SHANK3 FOXP2 CNTNAP2	0.1875
126	annotations	GO:0090201	negative regulation of release of cytoch...	16	3	0.74	0.03525	0.03525	AKT1 ARRB2 PRKN	0.1875
127	annotations	GO:0048857	neural nucleus development	55	4	2.55	0.24968	0.03534	S100A1 KIRREL3 CDK5R1 FOXP2	0.0727273
128	annotations	GO:1900026	positive regulation of substrate adhesio...	40	5	1.85	0.03617	0.03617	DOCK1 ARHGEF7 LIMS2 RREB1 DOCK5	0.125
129	annotations	GO:0007409	axonogenesis	436	30	20.18	0.02001	0.03652	EPHA8 EPHA10 SZT2 ENAH FGFR2 DSCAML1 LRP1 TCTN1 ATP8A2 FLRT2 TAOK2 TUBB3 CDK5R1 LAMA1 LAMA3 GDF7 GLI2 CDH4 TIAM1 DSCAM SHANK3 TRIO ACTBL2 CRPPA GRB10 AUTS2 EPHB4 PTK2 ADGRB1 NTNG2	0.0688073
130	annotations	GO:0043065	positive regulation of apoptotic process	540	37	24.99	0.01131	0.03723	TP73 CASP9 CAPN2 AKR1C3 CAMK1D PIDD1 LATS2 ARHGEF7 MCF2L AKT1 WWOX OSGIN1 ARRB2 CDK5R1 ARHGEF18 LGALS13 ARHGEF4 NGEF HDAC4 ING5 ZBP1 TIAM1 BID ADIPOQ PPARGC1A TRIO AKAP12 RPS6KA2 GPER1 SCIN SRPK2 BLK TP53INP1 FGD3 RNF183 SLC27A4 NACC2	0.0685185
131	annotations	GO:0033138	positive regulation of peptidyl-serine p...	98	9	4.54	0.03764	0.03764	BCAR3 TRIM6 AKT1 AXIN1 ARRB2 RPTOR PRKD2 IRGM EGFR	0.0918367
132	annotations	GO:0060998	regulation of dendritic spine developmen...	54	7	2.5	0.01181	0.03822	SHANK2 SHANK1 NGEF KIF1A TIAM1 SHANK3 SDK1	0.12963
133	annotations	GO:0035987	endodermal cell differentiation	43	6	1.99	0.01364	0.03835	LAMB3 COL4A2 MESP1 MMP15 LAMA3 COL5A2	0.139535
134	annotations	GO:0090036	regulation of protein kinase C signaling	16	3	0.74	0.03525	0.03843	MC1R ULK4 AKAP12	0.1875
135	annotations	GO:0044331	cell-cell adhesion mediated by cadherin	25	3	1.16	0.10692	0.03847	PLEKHA7 FER AFDN	0.12
136	annotations	GO:0001976	nervous system process involved in regul...	7	2	0.32	0.03848	0.03848	ASIC2 TNNI3	0.285714
137	annotations	GO:0021860	pyramidal neuron development	7	2	0.32	0.03848	0.03848	ZMIZ1 FGFR2	0.285714
138	annotations	GO:0033353	S-adenosylmethionine cycle	7	2	0.32	0.03848	0.03848	MRI1 AHCY	0.285714
139	annotations	GO:0035965	cardiolipin acyl-chain remodeling	7	2	0.32	0.03848	0.03848	LCLAT1 PLA2G6	0.285714
140	annotations	GO:0036089	cleavage furrow formation	7	2	0.32	0.03848	0.03848	SPIRE2 SNX9	0.285714
141	annotations	GO:0045743	positive regulation of fibroblast growth...	7	2	0.32	0.03848	0.03848	PRKD2 SMOC2	0.285714
142	annotations	GO:0060696	regulation of phospholipid catabolic pro...	7	2	0.32	0.03848	0.03848	SCARB1 ENPP7	0.285714
143	annotations	GO:0072033	renal vesicle formation	7	2	0.32	0.03848	0.03848	KIF26B FMN1	0.285714
144	annotations	GO:0090240	positive regulation of histone H4 acetyl...	7	2	0.32	0.03848	0.03848	KAT7 AUTS2	0.285714
145	annotations	GO:0098693	regulation of synaptic vesicle cycle	7	2	0.32	0.03848	0.03848	CDK5R1 PRKAR1B	0.285714
146	annotations	GO:0099612	protein localization to axon	7	2	0.32	0.03848	0.03848	CNTNAP1 CNTNAP2	0.285714
147	annotations	GO:1900748	positive regulation of vascular endothel...	7	2	0.32	0.03848	0.03848	JCAD SMOC2	0.285714
148	annotations	GO:2000394	positive regulation of lamellipodium mor...	7	2	0.32	0.03848	0.03848	ARHGEF7 RREB1	0.285714
149	annotations	GO:2000647	negative regulation of stem cell prolife...	7	2	0.32	0.03848	0.03848	FERMT1 FBLN1	0.285714
150	annotations	GO:0051602	response to electrical stimulus	40	5	1.85	0.03617	0.03849	S100A13 PALM BRD1 PPARGC1A AKAP12	0.125
151	annotations	GO:0050690	regulation of defense response to virus ...	28	4	1.3	0.03855	0.03855	AP2A2 PACS1 CD4 ATP6V1H	0.142857
152	annotations	GO:0010594	regulation of endothelial cell migration	208	10	9.63	0.49711	0.0386	JCAD SCARB1 AKT1 EMP2 PRKD2 ITGB1BP1 SMOC2 ANGPT2 PTK2 ADGRB1	0.0480769
153	annotations	GO:0051493	regulation of cytoskeleton organization	483	29	22.36	0.09199	0.04076	ASAP3 CAPN2 ACTN2 SVIL FCHSD2 LRP1 FMN1 SMAD3 TAOK2 SPIRE2 ARHGAP44 CDK5R1 TBCD ARHGEF18 SHANK1 ITGB1BP1 TRPM2 SHANK3 AFAP1 PDGFRA TPPP IQGAP2 FER SNX9 PRKN SCIN CCL26 BAIAP2L1 PTK2	0.0600414
154	annotations	GO:0010243	response to organonitrogen compound	988	59	45.73	0.02629	0.04124	TP73 HTR6 BCAR3 RAP1A CAPN2 ACTN2 CHRM3 PIP4K2A SORBS1 CYP2E1 DRD4 CPT1A C2CD5 ITPR2 LRP1 NCOR2 COL4A1 AKT1 GABRB3 CHRNA7 RYR3 CES1 ARRB2 TMUB2 KAT7 RPTOR PALM ALK BCL11A COL5A2 TIAM1 TRPM2 PPARA PRKAR2A ADIPOQ PPARGC1A PDGFRA ADCY2 FER MAN1A1 ARID1B PRKN PRKAR1B GPER1 SDK1 GCK GRB10 EGFR BAIAP2L1 ATP6V0A4 PPP2R2A SPIDR ATP6V1H PTK2 GPIHBP1 NR5A1 SLC27A4 MAN1B1 CACNA1B	0.0597166
155	annotations	GO:0022904	respiratory electron transport chain	100	7	4.63	0.18081	0.04135	SLC25A22 SLC25A18 BID PPARGC1A SDHA NDUFS6 NDUFB2	0.07
156	annotations	GO:0002076	osteoblast development	17	3	0.79	0.04137	0.04137	SMAD3 GLI2 HDAC4	0.176471
157	annotations	GO:0023019	signal transduction involved in regulati...	17	3	0.79	0.04137	0.04137	SMAD3 MESP1 PDGFRA	0.176471
158	annotations	GO:0060033	anatomical structure regression	17	3	0.79	0.04137	0.04137	SPI1 AMH GLI2	0.176471
159	annotations	GO:0007264	small GTPase mediated signal transductio...	466	34	21.57	0.00603	0.04194	BCAR3 RAP1A DOCK1 A2M RAB35 ARHGEF7 MCF2L RASA3 CCDC88C ADGRG1 RAP1GAP2 ARHGAP44 SHC2 ARHGEF18 KANK2 DOCK6 MYO9B RAB4B GPR17 ARHGEF4 GPR55 NGEF TIAM1 ARHGAP24 TRIO RUFY1 RREB1 MMD2 CYTH3 AUTS2 RASA4B DOCK5 ARHGAP39 FGD3	0.0729614
160	annotations	GO:0051017	actin filament bundle assembly	147	14	6.8	0.00831	0.04237	ESPN ASAP3 SORBS1 SMAD3 SPIRE2 ARHGEF18 SHANK1 ITGB1BP1 MYO1B ESPNL SHANK3 MICAL1 PRKN BAIAP2L1	0.0952381
161	annotations	GO:0007155	cell adhesion	1390	107	64.34	9.2e-08	0.0427	NPHP4 IGSF21 EPHA8 RUNX3 CRB1 LAMB3 USH2A ACTN2 KIF26B JCAD CDH23 ZMIZ1 SFTPD SORBS1 DOCK1 SPON1 PLEKHA7 MYBPC3 TENM4 DSCAML1 KIRREL3 NTM OPCML IGSF9B NINJ2 VWF CD4 CNTN1 LRP1 CLDN10 ARHGEF7 PNP FLRT2 AKT1 FMN1 GLDN SMAD3 IGFALS EMP2 TAOK2 ADGRG1 CDH8 ZFHX3 PIEZO1 CDK5R1 CNTNAP1 SKAP1 SDK2 TBCD LAMA1 LAMA3 SOCS6 PRKD2 PPP2R1A ITGB1BP1 IL36B GLI2 CNTNAP5 LIMS2 FERMT1 CDH26 CDH4 TIAM1 DSCAM COL18A1…	0.0769784
162	annotations	GO:0050790	regulation of catalytic activity	2359	155	109.19	2.4e-06	0.0428	TP73 CASP9 EPHA8 ASAP3 EPHA10 SZT2 GFI1 BCAR3 DENND2D RAP1A S100A1 XCL2 PFKFB2 ITIH5 ITIH2 USP6NL PIP4K2A KIAA1217 FGFR2 DOCK1 RNH1 DRD4 PIDD1 TNNT3 DENND2B MYBPC3 CCS PPP6R3 APOA5 CD4 A2M LRP1 CABP1 SCARB1 TMEM132D RIMBP2 LATS2 PARP4 ARHGEF7 MCF2L GRTP1 RASA3 PAPLN CCDC88C AKT1 CHRNA7 LIPC SMAD3 AXIN1 LMF1 MAPK8IP3 RPS2 TBC1D24 EMP2 TAOK2 CD2BP2 MMP15 RAP1GAP2 ARRB2 USP6 ARHGAP44 TBC1D28 CDK5R1 …	0.0657058
163	annotations	GO:0048701	embryonic cranial skeleton morphogenesis	44	6	2.04	0.01519	0.04292	FGFR2 CHST11 SMAD3 IFT140 PDGFRA MTHFD1L	0.136364
164	annotations	GO:0001954	positive regulation of cell-matrix adhes...	54	6	2.5	0.03781	0.043	FMN1 SMAD3 EMP2 SKAP1 FERMT1 PLEKHA2	0.111111
165	annotations	GO:0051968	positive regulation of synaptic transmis...	29	4	1.34	0.04314	0.04314	SHANK2 SHANK1 SHANK3 EGFR	0.137931
166	annotations	GO:0035725	sodium ion transmembrane transport	162	12	7.5	0.07334	0.04525	DRD4 SLC6A12 NALCN SLC24A1 SLC5A10 ASIC2 SLC9A8 TRPM2 SCN10A SLC9A9 FGF12 HECW1	0.0740741
167	annotations	GO:1901184	regulation of ERBB signaling pathway	95	9	4.4	0.03169	0.04607	BCAR3 STAM ARHGEF7 AKT1 ZGPAT FER SH3TC2 GPER1 EGFR	0.0947368
168	annotations	GO:0002448	mast cell mediated immunity	44	6	2.04	0.01519	0.04611	S100A13 CHGA FER CPLX2 SERPINB9 BLK	0.136364
169	annotations	GO:0044068	modulation by symbiont of host cellular ...	24	4	1.11	0.02312	0.04617	CD4 IRGM TNIP1 SERPINB9	0.166667
170	annotations	GO:0032351	negative regulation of hormone metabolic...	10	3	0.46	0.00928	0.04619	GFI1 AKR1C3 DKK3	0.3
171	annotations	GO:0043631	RNA polyadenylation	44	4	2.04	0.14502	0.04623	MTPAP TENT4A ZC3H3 CPSF1	0.0909091
172	annotations	GO:0060419	heart growth	90	6	4.17	0.23763	0.04623	TP73 FGFR2 TENM4 MESP1 NDRG4 PPARA	0.0666667
173	annotations	GO:0046137	negative regulation of vitamin metabolic...	6	2	0.28	0.02835	0.04624	GFI1 AKR1C3	0.333333
174	annotations	GO:0070202	regulation of establishment of protein l...	11	2	0.51	0.08923	0.04626	CCT5 SPIDR	0.181818
175	annotations	GO:0072710	response to hydroxyurea	11	2	0.51	0.08923	0.04626	KAT7 SPIDR	0.181818
176	annotations	GO:0071384	cellular response to corticosteroid stim...	58	4	2.68	0.28067	0.04627	AKR1C3 MYOD1 GPER1 EGFR	0.0689655
177	annotations	GO:1903541	regulation of exosomal secretion	16	2	0.74	0.16769	0.04627	STAM PRKN	0.125
178	annotations	GO:1901863	positive regulation of muscle tissue dev...	21	2	0.97	0.25362	0.04628	MYOD1 PPARGC1A	0.0952381
179	annotations	GO:0050926	regulation of positive chemotaxis	24	2	1.11	0.30588	0.04629	SMAD3 ANGPT2	0.0833333
180	annotations	GO:2001057	reactive nitrogen species metabolic proc...	72	3	3.33	0.65391	0.04636	AKT1 SMAD3 THAP4	0.0416667
181	annotations	GO:0044419	biological process involved in interspec...	1970	82	91.19	0.86617	0.04697	TP73 TRIM62 ADGRL2 GBP6 GFI1 S100A14 XCL2 CAPN2 LYPD8 USP6NL SFTPD FGFR2 CYP2E1 CHID1 AP2A2 MUC5B TRIM6 APLNR PACS1 CD4 A2M KRT7 KRT1 SCARB1 SLC15A4 RNASE3 CHGA AKT1 SMAD3 RPS2 ARRB2 RPTOR PTBP1 SBNO2 RPS15 NLRP7 APOB IL36B ATG16L1 DEFB123 ZBP1 IL10RB IFNAR2 MX1 PLA2G6 TAB1 FBLN1 PPARA ADIPOQ MUC20 MUC4 CTBP1 NELFA PPARGC1A UBE2K PDGFRA ZDHHC11 CCT5 NAIP FER IRGM TNIP1 HAVCR1 WRNIP1 SERPINB9 AKAP…	0.0416244
182	annotations	GO:0034260	negative regulation of GTPase activity	43	5	1.99	0.04731	0.04731	ARRB2 GPS1 IQGAP2 PTPRN2 GPSM1	0.116279
183	annotations	GO:0034199	activation of protein kinase A activity	18	3	0.83	0.04799	0.04799	PRKAR2A ADCY2 PRKAR1B	0.166667
184	annotations	GO:0070269	pyroptosis	18	3	0.83	0.04799	0.04799	ZBP1 NAIP GSDMD	0.166667
185	annotations	GO:0097107	postsynaptic density assembly	18	3	0.83	0.04799	0.04799	SHANK2 SHANK1 SHANK3	0.166667
186	annotations	GO:1900016	negative regulation of cytokine producti...	30	4	1.39	0.04802	0.04802	CHID1 MIR338 NLRP7 PPARA	0.133333
187	annotations	GO:0045664	regulation of neuron differentiation	185	11	8.56	0.23885	0.04806	TP73 CASZ1 ZFHX3 CDK5R1 GDF7 ALK BCL11A GLI2 VWC2L TIAM1 MMD2	0.0594595
188	annotations	GO:0070373	negative regulation of ERK1 and ERK2 cas...	72	7	3.33	0.04851	0.04851	PTPRR ITGB1BP1 FBLN1 ADIPOQ TNIP1 GPER1 DUSP4	0.0972222
189	annotations	GO:0050810	regulation of steroid biosynthetic proce...	86	9	3.98	0.01782	0.04937	NFYC GFI1 AKR1C3 DKK3 CES1 APOB PPARGC1A FDFT1 NR5A1	0.104651
190	annotations	GO:0010566	regulation of ketone biosynthetic proces...	17	3	0.79	0.04137	0.04969	AKR1C3 DKK3 PPARGC1A	0.176471
191	annotations	GO:0001893	maternal placenta development	28	3	1.3	0.1379	0.04975	AKT1 DAZAP1 TCF23	0.107143
192	annotations	GO:0010886	positive regulation of cholesterol stora...	8	2	0.37	0.04976	0.04976	SCARB1 APOB	0.25
193	annotations	GO:0015014	heparan sulfate proteoglycan biosyntheti...	8	2	0.37	0.04976	0.04976	NDST4 CSGALNACT1	0.25
194	annotations	GO:0032287	peripheral nervous system myelin mainten...	8	2	0.37	0.04976	0.04976	AKT1 SH3TC2	0.25
195	annotations	GO:0048227	plasma membrane to endosome transport	8	2	0.37	0.04976	0.04976	USP6NL RAB35	0.25
196	annotations	GO:0060052	neurofilament cytoskeleton organization	8	2	0.37	0.04976	0.04976	ATP8A2 CLN8	0.25
197	annotations	GO:0060290	transdifferentiation	8	2	0.37	0.04976	0.04976	SMAD3 TERT	0.25
198	annotations	GO:0060677	ureteric bud elongation	8	2	0.37	0.04976	0.04976	KIF26B FMN1	0.25
199	annotations	GO:0071372	cellular response to follicle-stimulatin...	8	2	0.37	0.04976	0.04976	EPHA8 PPARGC1A	0.25
200	annotations	GO:0007399	nervous system development	2237	147	103.54	4.6e-06	0.567667	TP73 NPHP4 HES2 CASZ1 IGSF21 HTR6 EPHA8 RUNX3 EPHA10 SZT2 LHX8 ADGRL2 GFI1 RAP1A S100A1 CRB1 USH2A ENAH CHRM3 SDCCAG8 CAMK1D MACROH2A2 CDH23 ZMIZ1 FGFR2 NAV2 SHANK2 TENM4 ZPR1 DSCAML1 KIRREL3 NTM OPCML IGSF9B NINJ2 CNTN1 LRP1 TCTN1 RAB35 ATP8A2 COL4A1 ARHGEF7 FLRT2 AKT1 BTBD6 GABRB3 CHRNA7 GLDN MESP1 IFT140 MAPK8IP3 TBC1D24 RBFOX1 TAOK2 ADGRG1 NDRG4 ZFHX3 FBXO31 SPG7 TUBB3 ARRB2 ARHGAP44 CDK5R1 M…	0.065713

## Sheet: ARTvsCtrl MALE_Hyper DMCs
	.id	GO.ID	Term	Annotated	Significant	Expected	classicFisher	weight01Fisher	common	Enrichment
1	annotations	GO:0032232	negative regulation of actin filament bu...	30	4	0.64	0.00364	9.706e-06	ARHGEF18 SHANK1 SHANK3 PRKN	0.133333
2	annotations	GO:0007156	homophilic cell adhesion via plasma memb...	160	12	3.42	0.00017	0.00017	CDH23 KIRREL3 CDH4 FAT1 PCDHA8 PCDHA1 PCDHA2 PCDHA3 PCDHA4 PCDHA5 PCDHA6 PCDHA7	0.075
3	annotations	GO:0010800	positive regulation of peptidyl-threonin...	28	5	0.6	0.00029	0.00029	TRIM6 AXIN1 RPTOR IRGM PRKAG2	0.178571
4	annotations	GO:0010739	positive regulation of protein kinase A ...	11	3	0.24	0.00141	0.00141	SPATC1L ADIPOQ AKAP12	0.272727
5	annotations	GO:0031581	hemidesmosome assembly	12	3	0.26	0.00185	0.00185	LAMB3 LAMA3 PLEC	0.25
6	annotations	GO:0048589	developmental growth	571	26	12.22	0.00026	0.0019	TP73 ZMIZ1 FGFR2 MYOD1 ZPR1 APOA5 NINJ2 LRP1 CHST11 LATS2 ATP8A2 AKT1 FMN1 SMAD3 MESP1 CDK5R1 SHANK1 GLI2 SALL4 CDH4 TIAM1 PPARA SHANK3 PRKN AUTS2 APBA1	0.0455342
7	annotations	GO:0010763	positive regulation of fibroblast migrat...	13	3	0.28	0.00237	0.00237	ARHGEF7 AKT1 AKAP12	0.230769
8	annotations	GO:0043547	positive regulation of GTPase activity	380	17	8.13	0.00351	0.00245	RAP1A USP6NL DOCK1 ARHGEF7 RASA3 ARHGAP44 TBC1D3H TBCD MYO9B ANKRD27 AGAP1 TIAM1 STXBP5L RGS12 CCL26 RASA4B DOCK5	0.0447368
9	annotations	GO:0071361	cellular response to ethanol	14	3	0.3	0.00297	0.00297	SPI1 KCNMB1 TP53INP1	0.214286
10	annotations	GO:1901741	positive regulation of myoblast fusion	14	3	0.3	0.00297	0.00297	CAPN2 MYOD1 ADGRB1	0.214286
11	annotations	GO:0090314	positive regulation of protein targeting...	29	4	0.62	0.00321	0.00321	CDK5R1 MTCL1 ITGB1BP1 MFF	0.137931
12	annotations	GO:0010243	response to organonitrogen compound	988	30	21.14	0.03393	0.00387	TP73 RAP1A CAPN2 SORBS1 CYP2E1 DRD4 LRP1 NCOR2 AKT1 GABRB3 RYR3 CES1 KAT7 RPTOR PALM ALK TIAM1 PPARA PRKAR2A ADIPOQ ADCY2 MAN1A1 PRKN GPER1 GCK GRB10 EGFR PPP2R2A NR5A1 MAN1B1	0.0303644
13	annotations	GO:0042023	DNA endoreduplication	5	2	0.11	0.00437	0.00437	ZPR1 E2F7	0.4
14	annotations	GO:0044571	[2Fe-2S] cluster assembly	5	2	0.11	0.00437	0.00437	GLRX5 BOLA2	0.4
15	annotations	GO:0051582	positive regulation of neurotransmitter ...	5	2	0.11	0.00437	0.00437	DRD4 PRKN	0.4
16	annotations	GO:1904382	mannose trimming involved in glycoprotei...	5	2	0.11	0.00437	0.00437	MAN1A1 MAN1B1	0.4
17	annotations	GO:0045725	positive regulation of glycogen biosynth...	16	3	0.34	0.00442	0.00442	SORBS1 AKT1 GCK	0.1875
18	annotations	GO:0007411	axon guidance	268	13	5.73	0.00526	0.00526	EPHA8 LRP1 FLRT2 CDK5R1 LAMA1 LAMA3 GDF7 GLI2 CDH4 SHANK3 TRIO CRPPA GRB10	0.0485075
19	annotations	GO:0046326	positive regulation of glucose import	35	4	0.75	0.00639	0.00639	RAP1A SORBS1 AKT1 ADIPOQ	0.114286
20	annotations	GO:0030046	parallel actin filament bundle assembly	6	2	0.13	0.00647	0.00647	ESPN SPIRE2	0.333333
21	annotations	GO:0090241	negative regulation of histone H4 acetyl...	6	2	0.13	0.00647	0.00647	SPI1 CTBP1	0.333333
22	annotations	GO:0140331	aminophospholipid translocation	6	2	0.13	0.00647	0.00647	ATP8A2 ATP11A	0.333333
23	annotations	GO:1905279	regulation of retrograde transport, endo...	6	2	0.13	0.00647	0.00647	EIPR1 PRKN	0.333333
24	annotations	GO:2000481	positive regulation of cAMP-dependent pr...	6	2	0.13	0.00647	0.00647	SPATC1L ADIPOQ	0.333333
25	annotations	GO:0050908	detection of light stimulus involved in ...	19	3	0.41	0.0073	0.0073	CRB1 ATP8A2 RGS9BP	0.157895
26	annotations	GO:1903078	positive regulation of protein localizat...	57	5	1.22	0.00735	0.00735	SORBS1 LRP1 AKT1 GPER1 EGFR	0.0877193
27	annotations	GO:0030049	muscle filament sliding	38	4	0.81	0.00857	0.00857	TNNT3 MYBPC3 TNNT1 TNNI3	0.105263
28	annotations	GO:0001976	nervous system process involved in regul...	7	2	0.15	0.00893	0.00893	ASIC2 TNNI3	0.285714
29	annotations	GO:0010994	free ubiquitin chain polymerization	7	2	0.15	0.00893	0.00893	TRIM6 PRKN	0.285714
30	annotations	GO:0021860	pyramidal neuron development	7	2	0.15	0.00893	0.00893	ZMIZ1 FGFR2	0.285714
31	annotations	GO:0033353	S-adenosylmethionine cycle	7	2	0.15	0.00893	0.00893	MRI1 AHCY	0.285714
32	annotations	GO:0090240	positive regulation of histone H4 acetyl...	7	2	0.15	0.00893	0.00893	KAT7 AUTS2	0.285714
33	annotations	GO:1900748	positive regulation of vascular endothel...	7	2	0.15	0.00893	0.00893	JCAD SMOC2	0.285714
34	annotations	GO:2000394	positive regulation of lamellipodium mor...	7	2	0.15	0.00893	0.00893	ARHGEF7 RREB1	0.285714
35	annotations	GO:0000187	activation of MAPK activity	146	8	3.12	0.01336	0.00893	TP73 DRD4 MAPK8IP3 TAOK2 SHC2 ALK TAB1 GRM4	0.0547945
36	annotations	GO:0048041	focal adhesion assembly	83	7	1.78	0.002	0.00951	SORBS1 LRP1 ARHGEF7 FMN1 SMAD3 TAOK2 ITGB1BP1	0.0843373
37	annotations	GO:0010875	positive regulation of cholesterol efflu...	21	3	0.45	0.0097	0.0097	LRP1 CES1 ADIPOQ	0.142857
38	annotations	GO:0035458	cellular response to interferon-beta	21	3	0.45	0.0097	0.0097	CAPN2 TRIM6 IRGM	0.142857
39	annotations	GO:1900026	positive regulation of substrate adhesio...	40	4	0.86	0.01027	0.01027	DOCK1 ARHGEF7 RREB1 DOCK5	0.1
40	annotations	GO:0048227	plasma membrane to endosome transport	8	2	0.17	0.01174	0.01174	USP6NL RAB35	0.25
41	annotations	GO:0046835	carbohydrate phosphorylation	23	3	0.49	0.01252	0.01252	PFKFB2 NAGK GCK	0.130435
42	annotations	GO:0015810	aspartate transmembrane transport	9	2	0.19	0.01488	0.01488	LRRC8C SLC25A18	0.222222
43	annotations	GO:0030300	regulation of intestinal cholesterol abs...	9	2	0.19	0.01488	0.01488	APOA5 ENPP7	0.222222
44	annotations	GO:0046929	negative regulation of neurotransmitter ...	9	2	0.19	0.01488	0.01488	RAP1A PRKN	0.222222
45	annotations	GO:0051124	synaptic growth at neuromuscular junctio...	9	2	0.19	0.01488	0.01488	SHANK1 SHANK3	0.222222
46	annotations	GO:0060947	cardiac vascular smooth muscle cell diff...	9	2	0.19	0.01488	0.01488	MESP1 GPER1	0.222222
47	annotations	GO:0042770	signal transduction in response to DNA d...	127	4	2.72	0.28875	0.01492	CASP9 E2F7 ARID3A BID	0.0314961
48	annotations	GO:0061001	regulation of dendritic spine morphogene...	41	4	0.88	0.01119	0.01568	ARHGAP44 CDK5R1 TIAM1 SHANK3	0.097561
49	annotations	GO:0007155	cell adhesion	1390	57	29.74	1.4e-06	0.01616	EPHA8 RUNX3 CRB1 LAMB3 JCAD CDH23 ZMIZ1 SORBS1 DOCK1 SPON1 PLEKHA7 MYBPC3 KIRREL3 NTM OPCML IGSF9B NINJ2 CNTN1 LRP1 ARHGEF7 FLRT2 AKT1 FMN1 SMAD3 IGFALS EMP2 TAOK2 ADGRG1 CDK5R1 TBCD LAMA1 LAMA3 ITGB1BP1 GLI2 CDH4 TIAM1 FBLN1 PPARA ADIPOQ MUC4 FAT1 PCDHA8 PCDHA1 PCDHA2 PCDHA3 PCDHA4 PCDHA5 PCDHA6 PCDHA7 TENM2 RREB1 MAD1L1 EGFR DOCK5 PLEKHA2 ADGRB1 APBA1	0.0410072
50	annotations	GO:0030097	hemopoiesis	844	16	18.06	0.72654	0.01617	TP73 CASP9 RUNX3 GFI1 H3C13 ZMIZ1 FGFR2 SPI1 KIRREL3 GLRX5 KAT7 SBNO2 GLI2 ADIPOQ TPD52 PSMD5	0.0189573
51	annotations	GO:0035418	protein localization to synapse	75	5	1.6	0.02223	0.01818	RAP1A MAPK8IP3 ARHGAP44 ASIC2 SHANK1	0.0666667
52	annotations	GO:0006048	UDP-N-acetylglucosamine biosynthetic pro...	10	2	0.21	0.01834	0.01834	NAGK GFPT2	0.2
53	annotations	GO:0010887	negative regulation of cholesterol stora...	10	2	0.21	0.01834	0.01834	CES1 PPARA	0.2
54	annotations	GO:0075522	IRES-dependent viral translational initi...	10	2	0.21	0.01834	0.01834	PTBP1 EIF3B	0.2
55	annotations	GO:1902916	positive regulation of protein polyubiqu...	10	2	0.21	0.01834	0.01834	SPSB4 PRKN	0.2
56	annotations	GO:2000480	negative regulation of cAMP-dependent pr...	10	2	0.21	0.01834	0.01834	PRKAR2A PRKAG2	0.2
57	annotations	GO:0043065	positive regulation of apoptotic process	540	20	11.55	0.01261	0.01851	TP73 CASP9 CAPN2 LATS2 ARHGEF7 MCF2L AKT1 CDK5R1 ARHGEF18 ARHGEF4 TIAM1 BID ADIPOQ TRIO AKAP12 RPS6KA2 GPER1 SRPK2 TP53INP1 NACC2	0.037037
58	annotations	GO:0033138	positive regulation of peptidyl-serine p...	98	6	2.1	0.01869	0.01869	TRIM6 AKT1 AXIN1 RPTOR IRGM EGFR	0.0612245
59	annotations	GO:0070373	negative regulation of ERK1 and ERK2 cas...	72	5	1.54	0.01897	0.01897	ITGB1BP1 FBLN1 ADIPOQ GPER1 DUSP4	0.0694444
60	annotations	GO:0045740	positive regulation of DNA replication	36	4	0.77	0.00707	0.01931	E2F7 KAT7 GLI2 EGFR	0.111111
61	annotations	GO:0045737	positive regulation of cyclin-dependent ...	27	3	0.58	0.01943	0.01943	AKT1 CDK5R1 EGFR	0.111111
62	annotations	GO:0090200	positive regulation of release of cytoch...	27	3	0.58	0.01943	0.01943	MFF BID GPER1	0.111111
63	annotations	GO:0045599	negative regulation of fat cell differen...	49	4	1.05	0.0205	0.0205	SMAD3 ADIPOQ TRIO GPER1	0.0816327
64	annotations	GO:0035987	endodermal cell differentiation	43	4	0.92	0.01319	0.02131	LAMB3 COL4A2 MESP1 LAMA3	0.0930233
65	annotations	GO:0060419	heart growth	90	4	1.93	0.12716	0.02133	TP73 FGFR2 MESP1 PPARA	0.0444444
66	annotations	GO:0010918	positive regulation of mitochondrial mem...	11	2	0.24	0.0221	0.0221	AKT1 BID	0.181818
67	annotations	GO:0021819	layer formation in cerebral cortex	11	2	0.24	0.0221	0.0221	ADGRG1 CDK5R1	0.181818
68	annotations	GO:0051481	negative regulation of cytosolic calcium...	11	2	0.24	0.0221	0.0221	LRP1 SMAD3	0.181818
69	annotations	GO:0060159	regulation of dopamine receptor signalin...	11	2	0.24	0.0221	0.0221	PALM ALK	0.181818
70	annotations	GO:1903977	positive regulation of glial cell migrat...	11	2	0.24	0.0221	0.0221	LRP1 TIAM1	0.181818
71	annotations	GO:0030178	negative regulation of Wnt signaling pat...	204	9	4.36	0.0318	0.02314	LRP1 LATS2 MESP1 AXIN1 NXN RNF213 PRKN GRB10 PSMD5	0.0441176
72	annotations	GO:0051968	positive regulation of synaptic transmis...	29	3	0.62	0.02352	0.02352	SHANK1 SHANK3 EGFR	0.103448
73	annotations	GO:0000122	negative regulation of transcription by ...	820	27	17.54	0.01771	0.02451	PRDM16 HES2 RUNX3 GFI1 FGFR2 SPI1 E2F7 ELK3 NCOR2 SMAD3 SNAI3 FOXK2 KANK2 NFIX TCF23 GLI2 SALL4 ZGPAT PPARA ZNF589 CTBP1 TENM2 RREB1 PRKN NFE2L3 GTF2IRD1 NACC2	0.0329268
74	annotations	GO:0019752	carboxylic acid metabolic process	957	27	20.48	0.08674	0.02547	PM20D1 PFKFB2 GSTO2 ACADSB CYP2E1 APOA5 CRYL1 AKT1 PLA2G4B PDXDC1 CES1 ALOXE3 FOXK2 MRI1 NAGK D2HGDH AHCY CYP2D7 PPARA ADIPOQ CYP4V2 GFPT2 GCK PRKAG2 CSGALNACT1 GRHPR PSMD5	0.0282132
75	annotations	GO:1900016	negative regulation of cytokine producti...	30	3	0.64	0.02573	0.02573	MIR338 NLRP7 PPARA	0.1
76	annotations	GO:0010642	negative regulation of platelet-derived ...	12	2	0.26	0.02615	0.02615	LRP1 ADIPOQ	0.166667
77	annotations	GO:0048266	behavioral response to pain	12	2	0.26	0.02615	0.02615	VWA1 CAPN2	0.166667
78	annotations	GO:1903651	positive regulation of cytoplasmic trans...	12	2	0.26	0.02615	0.02615	EIPR1 PRKN	0.166667
79	annotations	GO:0007409	axonogenesis	436	20	9.33	0.00119	0.02623	EPHA8 SZT2 FGFR2 LRP1 ATP8A2 FLRT2 TAOK2 CDK5R1 LAMA1 LAMA3 GDF7 GLI2 CDH4 TIAM1 SHANK3 TRIO CRPPA GRB10 AUTS2 ADGRB1	0.0458716
80	annotations	GO:0030534	adult behavior	112	6	2.4	0.03326	0.02779	DRD4 SHANK1 ALK PPARA SHANK3 PRKN	0.0535714
81	annotations	GO:0016266	O-glycan processing	55	4	1.18	0.0299	0.0299	MUC5B XXYLT1 MUC4 MUC12	0.0727273
82	annotations	GO:0046328	regulation of JNK cascade	124	6	2.65	0.05042	0.03022	AKT1 AXIN1 MAPK8IP3 TAOK2 PRKN EGFR	0.0483871
83	annotations	GO:0030521	androgen receptor signaling pathway	36	3	0.77	0.04122	0.03039	ZMIZ1 NCOR2 PMEPA1	0.0833333
84	annotations	GO:0000083	regulation of transcription involved in ...	32	3	0.68	0.03047	0.03047	GFI1 ZPR1 E2F7	0.09375
85	annotations	GO:0001833	inner cell mass cell proliferation	13	2	0.28	0.03047	0.03047	ZPR1 SALL4	0.153846
86	annotations	GO:0010745	negative regulation of macrophage derive...	13	2	0.28	0.03047	0.03047	PPARA ADIPOQ	0.153846
87	annotations	GO:0016024	CDP-diacylglycerol biosynthetic process	13	2	0.28	0.03047	0.03047	LCLAT1 GPAT3	0.153846
88	annotations	GO:0030575	nuclear body organization	13	2	0.28	0.03047	0.03047	ZPR1 SRPK2	0.153846
89	annotations	GO:0042053	regulation of dopamine metabolic process	13	2	0.28	0.03047	0.03047	DRD4 PRKN	0.153846
90	annotations	GO:0070141	response to UV-A	13	2	0.28	0.03047	0.03047	AKT1 EGFR	0.153846
91	annotations	GO:0030512	negative regulation of transforming grow...	84	5	1.8	0.03411	0.03411	PRDM16 CHST11 SMAD3 PMEPA1 PPARA	0.0595238
92	annotations	GO:0048013	ephrin receptor signaling pathway	84	5	1.8	0.03411	0.03411	EPHA8 AP2A2 ARHGEF7 CDK5R1 TIAM1	0.0595238
93	annotations	GO:0090162	establishment of epithelial cell polarit...	27	3	0.58	0.01943	0.03493	FRMD4A LAMA1 FRMD4B	0.111111
94	annotations	GO:0010765	positive regulation of sodium ion transp...	33	3	0.71	0.033	0.03495	DRD4 CNTN1 AKT1	0.0909091
95	annotations	GO:0007158	neuron cell-cell adhesion	14	2	0.3	0.03506	0.03506	NINJ2 CDK5R1	0.142857
96	annotations	GO:0070886	positive regulation of calcineurin-NFAT ...	14	2	0.3	0.03506	0.03506	CAMTA1 PTBP1	0.142857
97	annotations	GO:0097284	hepatocyte apoptotic process	14	2	0.3	0.03506	0.03506	BID PPARA	0.142857
98	annotations	GO:1900006	positive regulation of dendrite developm...	14	2	0.3	0.03506	0.03506	ALK PACSIN1	0.142857
99	annotations	GO:1900025	negative regulation of substrate adhesio...	14	2	0.3	0.03506	0.03506	ITGB1BP1 FBLN1	0.142857
100	annotations	GO:0048812	neuron projection morphogenesis	611	27	13.07	0.00032	0.03522	EPHA8 SZT2 FGFR2 KIRREL3 LRP1 ATP8A2 FLRT2 TAOK2 ARHGAP44 CDK5R1 LAMA1 LAMA3 ANKRD27 SHANK1 GDF7 GLI2 CDH4 TIAM1 SHANK3 TRIO PACSIN1 PRKN CRPPA GRB10 EGFR AUTS2 ADGRB1	0.0441899
101	annotations	GO:0046676	negative regulation of insulin secretion	34	3	0.73	0.03564	0.03564	FAM3D STXBP5L PRKN	0.0882353
102	annotations	GO:0032024	positive regulation of insulin secretion	69	4	1.48	0.06029	0.0383	PFKFB2 LRP1 GPER1 GCK	0.057971
103	annotations	GO:0071276	cellular response to cadmium ion	35	3	0.75	0.03838	0.03838	AKT1 MT1A EGFR	0.0857143
104	annotations	GO:0006936	muscle contraction	340	12	7.27	0.06266	0.03869	SORBS1 TNNT3 MYBPC3 ATP8A2 MYH13 KCNJ12 TNNT1 TNNI3 MYL5 GPER1 MYOM2 DOCK5	0.0352941
105	annotations	GO:0008053	mitochondrial fusion	27	3	0.58	0.01943	0.03974	SPG7 MFF PRKN	0.111111
106	annotations	GO:1903960	negative regulation of anion transmembra...	33	3	0.71	0.033	0.03976	AKT1 SLC43A2 GRB10	0.0909091
107	annotations	GO:0045022	early endosome to late endosome transpor...	36	3	0.77	0.04122	0.04122	EMP2 HOOK2 ANKRD27	0.0833333
108	annotations	GO:0071392	cellular response to estradiol stimulus	36	3	0.77	0.04122	0.04122	MYOD1 GPER1 EGFR	0.0833333
109	annotations	GO:0045923	positive regulation of fatty acid metabo...	35	3	0.75	0.03838	0.04218	APOA5 PPARA ADIPOQ	0.0857143
110	annotations	GO:0055069	zinc ion homeostasis	39	3	0.83	0.05038	0.04219	SLC39A13 MT1A PRKN	0.0769231
111	annotations	GO:0060601	lateral sprouting from an epithelium	11	2	0.24	0.0221	0.04224	FGFR2 GLI2	0.181818
112	annotations	GO:1902686	mitochondrial outer membrane permeabiliz...	60	3	1.28	0.13706	0.04225	TP73 SPG7 BID	0.05
113	annotations	GO:1903319	positive regulation of protein maturatio...	26	2	0.56	0.10605	0.04228	SPON1 TFR2	0.0769231
114	annotations	GO:0031294	lymphocyte costimulation	55	2	1.18	0.32972	0.04235	AKT1 CD320	0.0363636
115	annotations	GO:0009791	post-embryonic development	73	5	1.56	0.02002	0.04332	SZT2 CRB1 FGFR2 ALX4 CHST11	0.0684932
116	annotations	GO:0019369	arachidonic acid metabolic process	57	4	1.22	0.03351	0.044	CYP2E1 PLA2G4B ALOXE3 CYP2D7	0.0701754
117	annotations	GO:0006793	phosphorus metabolic process	2860	84	61.19	0.00115	0.04403	TP73 CAMTA1 EPHA8 RUNX3 BMP8B RAP1A NIBAN1 PFKFB2 CAPN2 FGFR2 STK32C DRD4 TRIM6 MYOD1 APOA5 CNTN1 TMEM132D RIMBP2 CRYL1 LATS2 AKT1 PLA2G4B SMAD3 AXIN1 MAPK8IP3 EMP2 TAOK2 CD2BP2 CDK5R1 MYO1D ENPP7 RPTOR AATK FOXK2 LAMA1 SHC2 PTBP1 ITGB1BP1 GDF7 ALK LCLAT1 NAGK PMEPA1 LIME1 ZGPAT TIAM1 PDE9A SPATC1L BID TAB1 FBLN1 PPARA PRKAR2A ADIPOQ CTBP1 PPP2R2C GPAT3 NDUFS6 ADCY2 TRIO IRGM RUFY1 MRNIP GFPT2 GM…	0.0293706
118	annotations	GO:0097746	blood vessel diameter maintenance	122	7	2.61	0.01595	0.04434	AKT1 ASIC2 UTS2R ITGB1BP1 GPER1 EGFR DOCK5	0.057377
119	annotations	GO:0045721	negative regulation of gluconeogenesis	16	2	0.34	0.04495	0.04495	ADIPOQ GCK	0.125
120	annotations	GO:0070365	hepatocyte differentiation	16	2	0.34	0.04495	0.04495	E2F7 MESP1	0.125
121	annotations	GO:0071625	vocalization behavior	16	2	0.34	0.04495	0.04495	SHANK1 SHANK3	0.125
122	annotations	GO:0090201	negative regulation of release of cytoch...	16	2	0.34	0.04495	0.04495	AKT1 PRKN	0.125
123	annotations	GO:0006942	regulation of striated muscle contractio...	87	3	1.86	0.28533	0.04507	TNNT3 MYBPC3 TNNI3	0.0344828
124	annotations	GO:0042157	lipoprotein metabolic process	125	6	2.67	0.05205	0.04686	APOA5 LRP1 PPARA ZDHHC11 IRGM ZDHHC14	0.048
125	annotations	GO:0003009	skeletal muscle contraction	44	4	0.94	0.01427	0.04694	TNNT3 ATP8A2 TNNT1 TNNI3	0.0909091
126	annotations	GO:0043154	negative regulation of cysteine-type end...	64	4	1.37	0.04807	0.04807	AKT1 NAIP SERPINB9 MICAL1	0.0625
127	annotations	GO:0051493	regulation of cytoskeleton organization	483	18	10.33	0.01648	0.0487	CAPN2 FCHSD2 LRP1 FMN1 SMAD3 TAOK2 SPIRE2 ARHGAP44 CDK5R1 TBCD ARHGEF18 SHANK1 ITGB1BP1 SHANK3 AFAP1 TPPP PRKN CCL26	0.0372671
128	annotations	GO:0032147	activation of protein kinase activity	316	18	6.76	0.00017	0.04894	TP73 DRD4 AKT1 AXIN1 MAPK8IP3 EMP2 TAOK2 CDK5R1 RPTOR SHC2 ITGB1BP1 ALK TAB1 PRKAR2A ADCY2 GRM4 EGFR PRKAG2	0.056962
129	annotations	GO:0002076	osteoblast development	17	2	0.36	0.05024	0.05024	SMAD3 GLI2	0.117647
130	annotations	GO:0023019	signal transduction involved in regulati...	17	2	0.36	0.05024	0.05024	SMAD3 MESP1	0.117647
131	annotations	GO:0051895	negative regulation of focal adhesion as...	17	2	0.36	0.05024	0.05024	LRP1 ITGB1BP1	0.117647
132	annotations	GO:0060033	anatomical structure regression	17	2	0.36	0.05024	0.05024	SPI1 GLI2	0.117647
133	annotations	GO:0090141	positive regulation of mitochondrial fis...	17	2	0.36	0.05024	0.05024	MFF PRKN	0.117647
134	annotations	GO:1903358	regulation of Golgi organization	17	2	0.36	0.05024	0.05024	PDE4DIP USP6NL	0.117647
135	annotations	GO:1903038	negative regulation of leukocyte cell-ce...	131	4	2.8	0.308	0.05035	RUNX3 AKT1 PPARA MAD1L1	0.0305344
136	annotations	GO:0001709	cell fate determination	39	3	0.83	0.05038	0.05038	MYOD1 MESP1 POU6F2	0.0769231
137	annotations	GO:0072659	protein localization to plasma membrane	264	14	5.65	0.00171	0.05079	RAP1A SORBS1 LRP1 AKT1 EMP2 GGA2 ARHGAP44 PALM ITGB1BP1 MRAP ADIPOQ PACSIN1 GPER1 EGFR	0.0530303
138	annotations	GO:0042060	wound healing	509	16	10.89	0.08138	0.05201	H3C13 FGFR2 DOCK1 HBG2 KRT1 ELK3 PROZ SMAD3 FBLN1 PPARA PRKAR2A RREB1 MICAL1 SMOC2 EGFR PLEC	0.0314342
139	annotations	GO:1900087	positive regulation of G1/S transition o...	40	3	0.86	0.05363	0.05363	AKT1 RPTOR EGFR	0.075
140	annotations	GO:0098810	neurotransmitter reuptake	30	4	0.64	0.00364	0.05527	SLC1A7 DRD4 SLC29A2 PRKN	0.133333
141	annotations	GO:0001678	cellular glucose homeostasis	140	6	3	0.08042	0.05536	LRP1 FOXK2 TIAM1 GPER1 GCK PTPRN2	0.0428571
142	annotations	GO:0035924	cellular response to vascular endothelia...	65	4	1.39	0.05039	0.05547	JCAD AKT1 ITGB1BP1 SMOC2	0.0615385
143	annotations	GO:0032956	regulation of actin cytoskeleton organiz...	334	14	7.15	0.01314	0.05567	FCHSD2 LRP1 FMN1 SMAD3 TAOK2 SPIRE2 ARHGAP44 CDK5R1 ARHGEF18 SHANK1 ITGB1BP1 SHANK3 PRKN CCL26	0.0419162
144	annotations	GO:0034199	activation of protein kinase A activity	18	2	0.39	0.05574	0.05574	PRKAR2A ADCY2	0.111111
145	annotations	GO:0045780	positive regulation of bone resorption	18	2	0.39	0.05574	0.05574	DEF8 EGFR	0.111111
146	annotations	GO:0097107	postsynaptic density assembly	18	2	0.39	0.05574	0.05574	SHANK1 SHANK3	0.111111
147	annotations	GO:0034620	cellular response to unfolded protein	140	4	3	0.35167	0.05591	PLA2G4B CREBRF PRKN PACRG	0.0285714
148	annotations	GO:0046889	positive regulation of lipid biosyntheti...	80	6	1.71	0.00733	0.05615	CAPN2 SORBS1 APOA5 AKT1 ENPP7 PPARA	0.075
149	annotations	GO:0010634	positive regulation of epithelial cell m...	165	7	3.53	0.06459	0.05646	JCAD DOCK1 AKT1 ITGB1BP1 RREB1 SMOC2 DOCK5	0.0424242
150	annotations	GO:0071364	cellular response to epidermal growth fa...	41	3	0.88	0.05698	0.05698	ZPR1 AKT1 EGFR	0.0731707
151	annotations	GO:0008544	epidermis development	449	11	9.61	0.3666	0.05726	LAMB3 FGFR2 ALX4 KRT86 KRT7 KRT1 KRT23 LAMA3 GLI2 PPARA EGFR	0.0244989
152	annotations	GO:0006631	fatty acid metabolic process	377	14	8.07	0.03288	0.05886	PM20D1 ACADSB CYP2E1 APOA5 CRYL1 AKT1 PLA2G4B CES1 ALOXE3 CYP2D7 PPARA ADIPOQ CYP4V2 PRKAG2	0.0371353
153	annotations	GO:0030198	extracellular matrix organization	372	14	7.96	0.02986	0.05996	VWA1 FMOD LAMB3 CAPN2 LRP1 COL4A2 PAPLN FLRT2 SMAD3 LAMA1 LAMA3 FBLN1 SMOC2 CSGALNACT1	0.0376344
154	annotations	GO:0009267	cellular response to starvation	149	6	3.19	0.10089	0.06015	SZT2 MYOD1 MYH13 RPTOR PPARA PRKAG2	0.0402685
155	annotations	GO:0001701	in utero embryonic development	324	13	6.93	0.02272	0.06103	CAPN2 ZMIZ1 FGFR2 ZPR1 E2F7 CHST11 AKT1 SMAD3 NXN GLI2 SALL4 TAB1 APBA1	0.0401235
156	annotations	GO:0006491	N-glycan processing	19	2	0.41	0.06144	0.06144	MAN1A1 MAN1B1	0.105263
157	annotations	GO:0007097	nuclear migration	19	2	0.41	0.06144	0.06144	TMEM201 SYNE3	0.105263
158	annotations	GO:0030050	vesicle transport along actin filament	19	2	0.41	0.06144	0.06144	MYO1D MYO1B	0.105263
159	annotations	GO:0038083	peptidyl-tyrosine autophosphorylation	19	2	0.41	0.06144	0.06144	AATK EGFR	0.105263
160	annotations	GO:0060445	branching involved in salivary gland mor...	19	2	0.41	0.06144	0.06144	FGFR2 LAMA1	0.105263
161	annotations	GO:0070262	peptidyl-serine dephosphorylation	19	2	0.41	0.06144	0.06144	PPP2R2C PPP2R2A	0.105263
162	annotations	GO:1902176	negative regulation of oxidative stress-...	19	2	0.41	0.06144	0.06144	AKT1 PRKN	0.105263
163	annotations	GO:1904754	positive regulation of vascular associat...	19	2	0.41	0.06144	0.06144	LRP1 DOCK5	0.105263
164	annotations	GO:0098927	vesicle-mediated transport between endos...	39	4	0.83	0.00939	0.06245	EMP2 MYO1D HOOK2 ANKRD27	0.102564
165	annotations	GO:0046320	regulation of fatty acid oxidation	32	3	0.68	0.03047	0.06259	AKT1 PPARA PRKAG2	0.09375
166	annotations	GO:0072073	kidney epithelium development	126	5	2.7	0.13362	0.06259	FGFR2 FMN1 SMAD3 KANK2 ADIPOQ	0.0396825
167	annotations	GO:0006040	amino sugar metabolic process	39	3	0.83	0.05038	0.06262	NAGK GFPT2 CSGALNACT1	0.0769231
168	annotations	GO:0097720	calcineurin-mediated signaling	44	3	0.94	0.06761	0.06263	CAMTA1 PTBP1 NR5A1	0.0681818
169	annotations	GO:0034776	response to histamine	10	2	0.21	0.01834	0.06268	DRD4 GABRB3	0.2
170	annotations	GO:0099010	modification of postsynaptic structure	13	2	0.28	0.03047	0.06269	ARHGAP44 TIAM1	0.153846
171	annotations	GO:0030098	lymphocyte differentiation	340	6	7.27	0.73856	0.06321	RUNX3 ZMIZ1 SPI1 KAT7 GLI2 TPD52	0.0176471
172	annotations	GO:0035176	social behavior	43	3	0.92	0.06397	0.06397	DRD4 SHANK1 SHANK3	0.0697674
173	annotations	GO:0043401	steroid hormone mediated signaling pathw...	126	8	2.7	0.00573	0.06611	PAQR7 ZMIZ1 NCOR2 AXIN1 KANK2 PMEPA1 PPARA GPER1	0.0634921
174	annotations	GO:0060999	positive regulation of dendritic spine d...	36	3	0.77	0.04122	0.06712	SHANK1 TIAM1 SHANK3	0.0833333
175	annotations	GO:1903364	positive regulation of cellular protein ...	137	5	2.93	0.17066	0.06717	LRP1 AKT1 AXIN1 UQCC2 PRKN	0.0364964
176	annotations	GO:0030325	adrenal gland development	20	2	0.43	0.06733	0.06733	SMAD3 NR5A1	0.1
177	annotations	GO:0045494	photoreceptor cell maintenance	44	3	0.94	0.06761	0.06761	CROCC CRB1 CDH23	0.0681818
178	annotations	GO:0055010	ventricular cardiac muscle tissue morpho...	44	3	0.94	0.06761	0.06761	FGFR2 MYBPC3 TNNI3	0.0681818
179	annotations	GO:0035725	sodium ion transmembrane transport	162	6	3.47	0.13478	0.06809	DRD4 SLC6A12 NALCN SLC24A1 SLC5A10 ASIC2	0.037037
180	annotations	GO:0007179	transforming growth factor beta receptor...	197	10	4.21	0.01006	0.06924	PRDM16 FMOD ZMIZ1 CHST11 LATS2 SMAD3 ARHGEF18 PMEPA1 TAB1 PPARA	0.0507614
181	annotations	GO:0015031	protein transport	1776	52	38	0.012	0.07001	TP73 RAP1A PFKFB2 USP6NL FRMD4A DRD4 AP2A2 FCHSD2 ZPR1 LRP1 RAB35 AKT1 SMAD3 MAPK8IP3 RPS2 GGA2 TAOK2 SPIRE2 RPH3AL ARHGAP44 CDK5R1 MYO1D TBC1D3H MTCL1 TIMM44 HOOK2 USE1 ANKRD27 EIPR1 ITGB1BP1 ARL5A MFF AGAP1 TIAM1 BID FAM3D STXBP5L ADIPOQ FAM53A FRAS1 ZDHHC11 RUFY1 UQCC2 MAN1A1 ZDHHC14 PRKN GPER1 GCK EGFR TFR2 PTPRN2 APBA1	0.0292793
182	annotations	GO:0002223	stimulatory C-type lectin receptor signa...	103	5	2.2	0.07019	0.07019	MUC5B TAB1 MUC4 MUC12 PSMD5	0.0485437
183	annotations	GO:0007157	heterophilic cell-cell adhesion via plas...	45	3	0.96	0.07134	0.07134	CRB1 CDH4 TENM2	0.0666667
184	annotations	GO:0006695	cholesterol biosynthetic process	67	3	1.43	0.17284	0.07339	APOA5 CES1 FDFT1	0.0447761
185	annotations	GO:0018230	peptidyl-L-cysteine S-palmitoylation	21	2	0.45	0.0734	0.0734	ZDHHC11 ZDHHC14	0.0952381
186	annotations	GO:0010467	gene expression	6129	108	131.13	0.99594	0.07341	PRDM16 TP73 HES2 CAMTA1 RUNX3 LHX8 GFI1 H3C13 NIBAN1 CRB1 CAPN2 ZNF695 LARP4B ZMIZ1 FGFR2 TCERG1L TRIM6 SPON1 MYOD1 ALX4 SPI1 CCS ZPR1 CNTN1 HOXC4 LRP1 E2F7 ELK3 NCOR2 GTF3A COL4A2 NPAS3 SNHG10 GLRX5 AKT1 FMN1 SMAD3 MESP1 LUC7L AXIN1 MRPL28 LMF1 SNORA78 SNORA10 RPS2 ZSCAN10 BOLA2 CD2BP2 CES1 ADGRG1 SNAI3 SPG7 RASD1 CDK5R1 KAT7 RBFOX3 RPTOR MIR657 MIR338 FOXK2 L3MBTL4 PTBP1 MED16 ARID3A SBNO2 KANK…	0.0176211
187	annotations	GO:0060395	SMAD protein signal transduction	74	4	1.58	0.07401	0.07401	BMP8B ZMIZ1 SMAD3 GDF7	0.0540541
188	annotations	GO:0051056	regulation of small GTPase mediated sign...	295	14	6.31	0.00466	0.0761	ARHGEF7 MCF2L RASA3 ADGRG1 ARHGAP44 ARHGEF18 KANK2 MYO9B ARHGEF4 TIAM1 TRIO MMD2 AUTS2 RASA4B	0.0474576
189	annotations	GO:0098869	cellular oxidant detoxification	96	5	2.05	0.05512	0.07659	GSTO2 HBG2 CCS NXN TP53INP1	0.0520833
190	annotations	GO:1901215	negative regulation of neuron death	186	8	3.98	0.04705	0.07802	PM20D1 ZPR1 LRP1 AKT1 PPARA RETREG1 NAIP PRKN	0.0430108
191	annotations	GO:0046580	negative regulation of Ras protein signa...	47	3	1.01	0.07906	0.07906	RASA3 ARHGAP44 RASA4B	0.0638298
192	annotations	GO:0007095	mitotic G2 DNA damage checkpoint	22	2	0.47	0.07963	0.07963	TAOK2 MRNIP	0.0909091
193	annotations	GO:0072655	establishment of protein localization to...	135	6	2.89	0.07016	0.08239	TP73 AKT1 TIMM44 MFF BID PRKN	0.0444444
194	annotations	GO:0033131	regulation of glucokinase activity	9	2	0.19	0.01488	0.08268	PFKFB2 PRKN	0.222222
195	annotations	GO:0032429	regulation of phospholipase A2 activity	11	2	0.24	0.0221	0.08269	LRP1 EGFR	0.181818
196	annotations	GO:0051583	dopamine uptake involved in synaptic tra...	12	2	0.26	0.02615	0.0827	DRD4 PRKN	0.166667
197	annotations	GO:1904424	regulation of GTP binding	12	2	0.26	0.02615	0.0827	ARHGEF7 GPSM1	0.166667
198	annotations	GO:1903727	positive regulation of phospholipid meta...	13	2	0.28	0.03047	0.0827	CAPN2 ENPP7	0.153846
199	annotations	GO:2001212	regulation of vasculogenesis	16	2	0.34	0.04495	0.08271	RAP1A EMP2	0.125
200	annotations	GO:0007399	nervous system development	2237	76	47.86	2.3e-05	0.172429	TP73 HES2 EPHA8 RUNX3 SZT2 LHX8 GFI1 RAP1A CRB1 CDH23 ZMIZ1 FGFR2 ZPR1 KIRREL3 NTM OPCML IGSF9B NINJ2 CNTN1 LRP1 RAB35 ATP8A2 ARHGEF7 FLRT2 AKT1 GABRB3 MESP1 MAPK8IP3 TAOK2 ADGRG1 SPG7 ARHGAP44 CDK5R1 MYO1D ASIC2 RBFOX3 AATK TBCD LAMA1 LAMA3 PALM ANKRD27 SHANK1 GDF7 ALK GLI2 SDCBP2 SALL4 CDH4 TIAM1 SHANK3 TPPP TRIO NAIP PCDHA8 PCDHA1 PCDHA2 PCDHA3 PCDHA4 PCDHA5 PCDHA6 PCDHA7 TENM2 PACSIN1 PRKN GP…	0.0339741

## Sheet: ARTvsCtrl MALE_Hypo DMCs
	.id	GO.ID	Term	Annotated	Significant	Expected	classicFisher	weight01Fisher	common	Enrichment
1	annotations	GO:0007076	mitotic chromosome condensation	15	4	0.44	0.00074	0.00074	NCAPD3 NUSAP1 NCAPH2 TENT4A	0.266667
2	annotations	GO:0016266	O-glycan processing	55	7	1.6	0.00101	0.00101	GALNT2 GALNT9 ST3GAL2 A4GNT MUC20 MUC4 MUC12	0.127273
3	annotations	GO:0045216	cell-cell junction organization	200	11	5.81	0.03212	0.00122	NPHP4 PLEKHA7 CLDN10 SMAD3 CDH8 CNTNAP1 SDK2 LIMS2 CDH4 AFDN SDK1	0.055
4	annotations	GO:0034382	chylomicron remnant clearance	8	3	0.23	0.00122	0.00122	LIPC APOB GPIHBP1	0.375
5	annotations	GO:0030178	negative regulation of Wnt signaling pat...	204	11	5.92	0.0363	0.00211	NPHP4 DKK3 CCDC88C TLE3 WWOX NXN NLK NFATC1 FERMT1 HECW1 GRB10	0.0539216
6	annotations	GO:0033625	positive regulation of integrin activati...	11	3	0.32	0.00337	0.00337	PIEZO1 SKAP1 FERMT1	0.272727
7	annotations	GO:0043129	surfactant homeostasis	11	3	0.32	0.00337	0.00337	SFTPD ABCA3 LPCAT1	0.272727
8	annotations	GO:0030206	chondroitin sulfate biosynthetic process	23	4	0.67	0.00401	0.00401	CSGALNACT2 CHST13 CHPF2 CSGALNACT1	0.173913
9	annotations	GO:0010842	retina layer formation	24	4	0.7	0.0047	0.0047	ATP8A2 SDK2 DSCAM SDK1	0.166667
10	annotations	GO:0038007	netrin-activated signaling pathway	13	3	0.38	0.0056	0.0056	TUBB3 DSCAM PTK2	0.230769
11	annotations	GO:0007156	homophilic cell adhesion via plasma memb...	160	11	4.65	0.00711	0.00711	IGSF21 DSCAML1 KIRREL3 CDH8 SDK2 CDH26 CDH4 DSCAM CLSTN2 PCDHGA1 SDK1	0.06875
12	annotations	GO:0150172	regulation of phosphatidylcholine metabo...	10	3	0.29	0.00251	0.00791	SCARB1 ABCA3 LPCAT1	0.3
13	annotations	GO:0060219	camera-type eye photoreceptor cell diffe...	25	3	0.73	0.03486	0.00793	SDK2 DSCAM RORB	0.12
14	annotations	GO:0021523	somatic motor neuron differentiation	5	2	0.15	0.00794	0.00794	TCTN1 CLN8	0.4
15	annotations	GO:0035790	platelet-derived growth factor receptor-...	5	2	0.15	0.00794	0.00794	ADIPOQ PDGFRA	0.4
16	annotations	GO:0043152	induction of bacterial agglutination	5	2	0.15	0.00794	0.00794	SFTPD RNASE3	0.4
17	annotations	GO:0071711	basement membrane organization	30	5	0.87	0.00158	0.00846	COL4A1 FLRT2 FERMT1 LAMB4 NTNG2	0.166667
18	annotations	GO:0034638	phosphatidylcholine catabolic process	15	3	0.44	0.00854	0.00854	SCARB1 LIPC PLA2G6	0.2
19	annotations	GO:0050884	neuromuscular process controlling postur...	15	3	0.44	0.00854	0.00854	ATP8A2 CNTNAP1 CLN8	0.2
20	annotations	GO:0060326	cell chemotaxis	283	15	8.22	0.0187	0.01014	S100A14 XCL2 CAMK1D SFTPD CHGA HSD3B7 ARRB2 CCR10 HOXB9 PRKD2 TRPM2 ACKR2 PDGFRA CCR6 PTK2	0.0530035
21	annotations	GO:0043303	mast cell degranulation	43	5	1.25	0.00785	0.01021	S100A13 CHGA FER CPLX2 BLK	0.116279
22	annotations	GO:0071625	vocalization behavior	16	3	0.46	0.01028	0.01028	SHANK2 FOXP2 CNTNAP2	0.1875
23	annotations	GO:0050790	regulation of catalytic activity	2359	91	68.51	0.00247	0.01119	CASP9 ASAP3 EPHA10 BCAR3 DENND2D S100A1 XCL2 ITIH5 ITIH2 PIP4K2A KIAA1217 DOCK1 RNH1 PIDD1 DENND2B MYBPC3 PPP6R3 CD4 A2M CABP1 SCARB1 TMEM132D PARP4 MCF2L GRTP1 CCDC88C CHRNA7 LIPC SMAD3 MAPK8IP3 TBC1D24 MMP15 RAP1GAP2 ARRB2 USP6 ARHGAP44 TBC1D28 MYO1D RPTOR GPS1 SOCS6 GALR1 PLIN5 ARHGEF18 DOCK6 PRKD2 PPP2R1A ASAP2 ALK RGPD1 GPR55 NGEF AGAP1 DDRGK1 PHACTR3 TBC1D22A ADIPOQ MUC20 DOK7 PDGFRA ARHGAP…	0.0385757
24	annotations	GO:0090630	activation of GTPase activity	105	8	3.05	0.01143	0.01143	GRTP1 RAP1GAP2 USP6 TBC1D28 NGEF TBC1D22A ARHGAP24 SLC27A4	0.0761905
25	annotations	GO:0035357	peroxisome proliferator activated recept...	20	3	0.58	0.01922	0.01166	PLIN5 FAM120B RXRA	0.15
26	annotations	GO:0010032	meiotic chromosome condensation	6	2	0.17	0.01168	0.01168	NCAPD3 NCAPH2	0.333333
27	annotations	GO:0015942	formate metabolic process	6	2	0.17	0.01168	0.01168	FTCD MTHFD1L	0.333333
28	annotations	GO:0033634	positive regulation of cell-cell adhesio...	6	2	0.17	0.01168	0.01168	PIEZO1 SKAP1	0.333333
29	annotations	GO:0070459	prolactin secretion	6	2	0.17	0.01168	0.01168	NMU EGFR	0.333333
30	annotations	GO:0140331	aminophospholipid translocation	6	2	0.17	0.01168	0.01168	ATP8A2 ATP11A	0.333333
31	annotations	GO:1904058	positive regulation of sensory perceptio...	6	2	0.17	0.01168	0.01168	NMU ATPSCKMT	0.333333
32	annotations	GO:1904491	protein localization to ciliary transiti...	6	2	0.17	0.01168	0.01168	NPHP4 TCTN1	0.333333
33	annotations	GO:2001137	positive regulation of endocytic recycli...	6	2	0.17	0.01168	0.01168	ACTN2 EIPR1	0.333333
34	annotations	GO:0043547	positive regulation of GTPase activity	380	23	11.04	0.00077	0.0136	ASAP3 BCAR3 XCL2 DOCK1 GRTP1 TBC1D24 RAP1GAP2 USP6 ARHGAP44 TBC1D28 ASAP2 RGPD1 NGEF AGAP1 TBC1D22A ARHGAP24 IQGAP2 SNX9 AFDN ADAP1 DOCK5 ARHGAP39 SLC27A4	0.0605263
35	annotations	GO:0060998	regulation of dendritic spine developmen...	54	4	1.57	0.07134	0.016	SHANK2 NGEF KIF1A SDK1	0.0740741
36	annotations	GO:0044331	cell-cell adhesion mediated by cadherin	25	3	0.73	0.03486	0.01601	PLEKHA7 FER AFDN	0.12
37	annotations	GO:0072033	renal vesicle formation	7	2	0.2	0.01604	0.01604	KIF26B FMN1	0.285714
38	annotations	GO:0099612	protein localization to axon	7	2	0.2	0.01604	0.01604	CNTNAP1 CNTNAP2	0.285714
39	annotations	GO:2000249	regulation of actin cytoskeleton reorgan...	38	4	1.1	0.02379	0.01664	TRPM2 PDGFRA IQGAP2 BAIAP2L1	0.105263
40	annotations	GO:0006491	N-glycan processing	19	3	0.55	0.01669	0.01669	ST8SIA6 GNPTAB ST8SIA5	0.157895
41	annotations	GO:0046931	pore complex assembly	19	3	0.55	0.01669	0.01669	PLEKHA7 AFDN GSDMD	0.157895
42	annotations	GO:0071379	cellular response to prostaglandin stimu...	19	3	0.55	0.01669	0.01669	AKR1C2 AKR1C3 APOB	0.157895
43	annotations	GO:0048812	neuron projection morphogenesis	611	27	17.74	0.02047	0.01727	EPHA10 ENAH SHANK2 DSCAML1 KIRREL3 TCTN1 ATP8A2 FLRT2 CHRNA7 FBXO31 TUBB3 ARHGAP44 CNTNAP1 BCL11A NGEF KIF1A CDH4 DSCAM ACTBL2 HECW1 GRB10 EGFR EPHB4 CNTNAP2 PTK2 ADGRB1 NTNG2	0.0441899
44	annotations	GO:0007399	nervous system development	2237	87	64.96	0.00247	0.01814	NPHP4 CASZ1 IGSF21 HTR6 EPHA10 ADGRL2 S100A1 USH2A ENAH CHRM3 SDCCAG8 CAMK1D MACROH2A2 NAV2 SHANK2 TENM4 DSCAML1 KIRREL3 NTM TCTN1 ATP8A2 COL4A1 FLRT2 BTBD6 GABRB3 CHRNA7 GLDN IFT140 MAPK8IP3 TBC1D24 RBFOX1 NDRG4 ZFHX3 FBXO31 TUBB3 ARRB2 ARHGAP44 MYO1D CNTNAP1 SDK2 SNTG2 MYT1L APOB ALK BCL11A GPR17 VWC2L NGEF HDAC4 KIF1A CDH4 DSCAM ATP2B2 ULK4 CLSTN2 FGF12 GAK PPARGC1A SDHA TPPP ACTBL2 SH3TC2 CPL…	0.0388914
45	annotations	GO:1902600	proton transmembrane transport	136	8	3.95	0.04493	0.0186	SLC15A4 OTOP2 SLC9A8 SLC9A9 COX7B2 ATPSCKMT ATP6V0A4 ATP6V1H	0.0588235
46	annotations	GO:0030325	adrenal gland development	20	3	0.58	0.01922	0.01922	DKK3 SMAD3 PDGFRA	0.15
47	annotations	GO:0071398	cellular response to fatty acid	36	4	1.05	0.01986	0.01986	AKR1C2 AKR1C3 CPT1A PPARGC1A	0.111111
48	annotations	GO:0010566	regulation of ketone biosynthetic proces...	17	3	0.49	0.01222	0.02092	AKR1C3 DKK3 PPARGC1A	0.176471
49	annotations	GO:0010886	positive regulation of cholesterol stora...	8	2	0.23	0.02098	0.02098	SCARB1 APOB	0.25
50	annotations	GO:0015014	heparan sulfate proteoglycan biosyntheti...	8	2	0.23	0.02098	0.02098	NDST4 CSGALNACT1	0.25
51	annotations	GO:0060052	neurofilament cytoskeleton organization	8	2	0.23	0.02098	0.02098	ATP8A2 CLN8	0.25
52	annotations	GO:0060290	transdifferentiation	8	2	0.23	0.02098	0.02098	SMAD3 TERT	0.25
53	annotations	GO:0060677	ureteric bud elongation	8	2	0.23	0.02098	0.02098	KIF26B FMN1	0.25
54	annotations	GO:0051000	positive regulation of nitric-oxide synt...	21	3	0.61	0.02194	0.02194	S100A1 SCARB1 TERT	0.142857
55	annotations	GO:0019722	calcium-mediated signaling	189	12	5.49	0.00932	0.02246	CAMTA1 CHRM3 CD4 CCR10 NFATC1 HDAC4 NFATC2 TRPM2 ACKR2 RCAN2 CCR6 EGFR	0.0634921
56	annotations	GO:0007264	small GTPase mediated signal transductio...	466	19	13.53	0.08705	0.02257	BCAR3 DOCK1 A2M MCF2L CCDC88C RAP1GAP2 ARHGAP44 ARHGEF18 KANK2 DOCK6 RAB4B GPR17 GPR55 NGEF ARHGAP24 CYTH3 DOCK5 ARHGAP39 FGD3	0.0407725
57	annotations	GO:0050829	defense response to Gram-negative bacter...	76	6	2.21	0.02301	0.02301	LYPD8 CD4 RNASE3 CHGA ADGRB1 GSDMD	0.0789474
58	annotations	GO:0007035	vacuolar acidification	22	3	0.64	0.02487	0.02487	DMXL2 ATP6V0A4 ATP6V1H	0.136364
59	annotations	GO:0043666	regulation of phosphoprotein phosphatase...	110	7	3.19	0.04126	0.02576	PPP6R3 PPP2R1A PHACTR3 RCAN2 ELFN1 MAGI2 PPP2R2A	0.0636364
60	annotations	GO:0016051	carbohydrate biosynthetic process	200	10	5.81	0.06725	0.02622	ST8SIA6 CSGALNACT2 ESRRB ST3GAL2 B3GALT5 CHST13 ADIPOQ PPARGC1A NDST4 CSGALNACT1	0.05
61	annotations	GO:0042448	progesterone metabolic process	15	3	0.44	0.00854	0.02638	AKR1C2 AKR1C3 PPARGC1A	0.2
62	annotations	GO:0015813	L-glutamate transmembrane transport	24	3	0.7	0.03133	0.02641	SLC1A7 SLC25A22 CLN8	0.125
63	annotations	GO:0033173	calcineurin-NFAT signaling cascade	40	3	1.16	0.10943	0.02646	CAMTA1 NFATC1 NFATC2	0.075
64	annotations	GO:0003056	regulation of vascular associated smooth...	9	2	0.26	0.02647	0.02647	CHRM3 DOCK5	0.222222
65	annotations	GO:0007084	mitotic nuclear envelope reassembly	9	2	0.26	0.02647	0.02647	PPP2R1A PPP2R2A	0.222222
66	annotations	GO:0032000	positive regulation of fatty acid beta-o...	9	2	0.26	0.02647	0.02647	CPT1A PLIN5	0.222222
67	annotations	GO:0034371	chylomicron remodeling	9	2	0.26	0.02647	0.02647	APOB GPIHBP1	0.222222
68	annotations	GO:0038063	collagen-activated tyrosine kinase recep...	9	2	0.26	0.02647	0.02647	COL4A1 COL4A2	0.222222
69	annotations	GO:0044597	daunorubicin metabolic process	9	2	0.26	0.02647	0.02647	AKR1C2 AKR1C3	0.222222
70	annotations	GO:0044598	doxorubicin metabolic process	9	2	0.26	0.02647	0.02647	AKR1C2 AKR1C3	0.222222
71	annotations	GO:0042770	signal transduction in response to DNA d...	127	4	3.69	0.50602	0.02661	CASP9 PIDD1 STK33 USP10	0.0314961
72	annotations	GO:2001222	regulation of neuron migration	37	4	1.07	0.02177	0.02792	FLRT2 FBXO31 ULK4 NTNG2	0.108108
73	annotations	GO:0043631	RNA polyadenylation	44	4	1.28	0.03824	0.02894	MTPAP TENT4A ZC3H3 CPSF1	0.0909091
74	annotations	GO:1901184	regulation of ERBB signaling pathway	95	5	2.76	0.1426	0.02896	BCAR3 STAM FER SH3TC2 EGFR	0.0526316
75	annotations	GO:0032351	negative regulation of hormone metabolic...	10	2	0.29	0.03246	0.029	AKR1C3 DKK3	0.2
76	annotations	GO:0070202	regulation of establishment of protein l...	11	2	0.32	0.03892	0.029	CCT5 SPIDR	0.181818
77	annotations	GO:0050926	regulation of positive chemotaxis	24	2	0.7	0.15307	0.02902	SMAD3 ANGPT2	0.0833333
78	annotations	GO:2001057	reactive nitrogen species metabolic proc...	72	2	2.09	0.62279	0.0291	SMAD3 THAP4	0.0277778
79	annotations	GO:0044419	biological process involved in interspec...	1970	52	57.21	0.79088	0.02946	TRIM62 ADGRL2 GBP6 S100A14 XCL2 LYPD8 SFTPD CHID1 APLNR PACS1 CD4 A2M SCARB1 SLC15A4 RNASE3 CHGA SMAD3 ARRB2 RPTOR RPS15 APOB IL36B ATG16L1 DEFB123 ZBP1 IL10RB IFNAR2 MX1 PLA2G6 ADIPOQ MUC20 MUC4 NELFA PPARGC1A UBE2K PDGFRA ZDHHC11 CCT5 FER TNIP1 HAVCR1 WRNIP1 TMEM181 EGFR BAIAP2L1 MUC12 BLK ATP6V1H PTK2 ADGRB1 GSDMD RXRA	0.0263959
80	annotations	GO:0072659	protein localization to plasma membrane	264	11	7.67	0.14764	0.03096	ACTN2 PACS1 C2CD5 ARHGAP44 SKAP1 RAB40B ADIPOQ GAK AFDN EGFR DPP6	0.0416667
81	annotations	GO:0016125	sterol metabolic process	159	8	4.62	0.0925	0.03225	NFYC SCARB1 ACAA2 APOB CYP8B1 CYP4V2 CLN8 RXRA	0.0503145
82	annotations	GO:0035999	tetrahydrofolate interconversion	10	2	0.29	0.03246	0.03246	FTCD MTHFD1L	0.2
83	annotations	GO:0045654	positive regulation of megakaryocyte dif...	10	2	0.29	0.03246	0.03246	SCIN ZNF16	0.2
84	annotations	GO:0045945	positive regulation of transcription by ...	10	2	0.29	0.03246	0.03246	BRF1 RPTOR	0.2
85	annotations	GO:0051310	metaphase plate congression	63	3	1.83	0.2765	0.03252	MEIOC TRAPPC12 MAD1L1	0.047619
86	annotations	GO:0034260	negative regulation of GTPase activity	43	4	1.25	0.03555	0.03555	ARRB2 GPS1 IQGAP2 PTPRN2	0.0930233
87	annotations	GO:0007416	synapse assembly	159	11	4.62	0.00679	0.03735	ADGRL2 SHANK2 KIRREL3 FLRT2 GABRB3 SDK2 DSCAM CLSTN2 SDK1 ADGRB1 NTNG2	0.0691824
88	annotations	GO:0050804	modulation of chemical synaptic transmis...	388	16	11.27	0.10182	0.03759	SHANK2 CHRNA7 ARRB2 DLGAP1 PACSIN2 CLSTN2 ADIPOQ NMU CPLX2 LRFN2 PRKAR1B EGFR DLGAP2 ADGRB1 NTNG2 CACNA1B	0.0412371
89	annotations	GO:0045494	photoreceptor cell maintenance	44	4	1.28	0.03824	0.03824	NPHP4 USH2A ESRRB CLN8	0.0909091
90	annotations	GO:0010739	positive regulation of protein kinase A ...	11	2	0.32	0.03892	0.03892	MC1R ADIPOQ	0.181818
91	annotations	GO:0030210	heparin biosynthetic process	11	2	0.32	0.03892	0.03892	NDST4 CSGALNACT1	0.181818
92	annotations	GO:0050873	brown fat cell differentiation	45	4	1.31	0.04104	0.04104	PRDM16 ZNF516 ADIPOQ PPARGC1A	0.0888889
93	annotations	GO:0034614	cellular response to reactive oxygen spe...	152	6	4.41	0.28052	0.04305	AKR1C3 TRPM2 PDGFRA FER PTPRK EGFR	0.0394737
94	annotations	GO:0071230	cellular response to amino acid stimulus	56	5	1.63	0.02296	0.04376	COL4A1 RPTOR BCL11A COL5A2 PDGFRA	0.0892857
95	annotations	GO:0010642	negative regulation of platelet-derived ...	12	2	0.35	0.04582	0.04582	NDRG4 ADIPOQ	0.166667
96	annotations	GO:0035331	negative regulation of hippo signaling	12	2	0.35	0.04582	0.04582	SHANK2 MARK3	0.166667
97	annotations	GO:0042308	negative regulation of protein import in...	12	2	0.35	0.04582	0.04582	CABP1 FERMT1	0.166667
98	annotations	GO:0072015	glomerular visceral epithelial cell deve...	12	2	0.35	0.04582	0.04582	ADIPOQ MAGI2	0.166667
99	annotations	GO:1905064	negative regulation of vascular associat...	12	2	0.35	0.04582	0.04582	NFATC1 NFATC2	0.166667
100	annotations	GO:0050690	regulation of defense response to virus ...	28	3	0.81	0.0466	0.0466	PACS1 CD4 ATP6V1H	0.107143
101	annotations	GO:0018108	peptidyl-tyrosine phosphorylation	357	14	10.37	0.15832	0.04899	EPHA10 CD4 ARRB2 PPP2R1A ALK ADIPOQ DOK7 PDGFRA FER EGFR EPHB4 BLK NRG1 PTK2	0.0392157
102	annotations	GO:0048701	embryonic cranial skeleton morphogenesis	44	4	1.28	0.03824	0.05075	SMAD3 IFT140 PDGFRA MTHFD1L	0.0909091
103	annotations	GO:0045930	negative regulation of mitotic cell cycl...	307	11	8.92	0.28091	0.05091	PIDD1 STK33 KNTC1 SMAD3 FBXO31 MEIOC KANK2 MAD1L1 EGFR MAGI2 MCPH1	0.0358306
104	annotations	GO:0051092	positive regulation of NF-kappaB transcr...	140	8	4.07	0.0517	0.0517	TRIM62 PIDD1 AMH PRKD2 ALK DDRGK1 FER TRAPPC9	0.0571429
105	annotations	GO:0008286	insulin receptor signaling pathway	137	9	3.98	0.01859	0.05181	BCAR3 PIP4K2A C2CD5 FER GRB10 BAIAP2L1 ATP6V0A4 ATP6V1H SLC27A4	0.0656934
106	annotations	GO:0010867	positive regulation of triglyceride bios...	13	2	0.38	0.05313	0.05313	SCARB1 PLIN5	0.153846
107	annotations	GO:0016024	CDP-diacylglycerol biosynthetic process	13	2	0.38	0.05313	0.05313	AGPAT3 AGPAT4	0.153846
108	annotations	GO:0035845	photoreceptor cell outer segment organiz...	13	2	0.38	0.05313	0.05313	NPHP4 IFT140	0.153846
109	annotations	GO:0044154	histone H3-K14 acetylation	13	2	0.38	0.05313	0.05313	ING5 BRD1	0.153846
110	annotations	GO:0045820	negative regulation of glycolytic proces...	13	2	0.38	0.05313	0.05313	HDAC4 PPARGC1A	0.153846
111	annotations	GO:0060340	positive regulation of type I interferon...	13	2	0.38	0.05313	0.05313	ZBP1 UBE2K	0.153846
112	annotations	GO:0010467	gene expression	6129	143	177.99	0.9997	0.0559	CDK11B MMEL1 PRDM16 NOL9 CAMTA1 CASZ1 ZBTB17 TRIM62 THRAP3 NFYC KLF17 ZNF697 S100A13 GALNT2 TARBP1 ACTN2 ADARB2 CAMK1D MTPAP MACROH2A2 SFTPD RBM20 TCERG1L RNH1 PIDD1 CHID1 DKK3 LDLRAD3 SPI1 CELF1 CD4 ZNF641 NCOR2 SLC15A4 SFSWAP SNORA49 COL4A2 PNP NPAS3 ESRRB CHGA BRF1 SNORD115-17 SNORD115-22 PWAR4 SNORD115-24 SNORD115-33 SNORD115-35 CHRNA7 FMN1 SMAD3 TLE3 ZNF710 LUC7L RBFOX1 ZFHX3 WWOX ZNF778 TCF…	0.0233317
113	annotations	GO:0015917	aminophospholipid transport	8	3	0.23	0.00122	0.05703	ATP8A2 ATP11A ATP11B	0.375
114	annotations	GO:0046473	phosphatidic acid metabolic process	51	4	1.48	0.06024	0.05706	AGPAT3 PLA2G6 LPCAT1 AGPAT4	0.0784314
115	annotations	GO:0032623	interleukin-2 production	57	4	1.66	0.0834	0.05708	SFTPD CD4 PNP PRKD2	0.0701754
116	annotations	GO:0009581	detection of external stimulus	133	6	3.86	0.1905	0.0571	ATP8A2 PIEZO1 ARRB2 PIEZO2 NOX3 PTK2	0.0451128
117	annotations	GO:0046471	phosphatidylglycerol metabolic process	35	3	1.02	0.08041	0.05712	ABCA3 PLA2G6 LPCAT1	0.0857143
118	annotations	GO:0051306	mitotic sister chromatid separation	64	3	1.86	0.28444	0.05722	KNTC1 NCAPH2 MAD1L1	0.046875
119	annotations	GO:0040007	growth	858	20	24.92	0.87305	0.05795	CDK11B KIF26B SHANK2 TENM4 ATP8A2 FMN1 SMAD3 NDRG4 OSGIN1 RPTOR SOCS6 AMH PPP2R1A BCL11A ING5 CDH4 DSCAM EGFR MAGI2 MUC12	0.02331
120	annotations	GO:0034446	substrate adhesion-dependent cell spread...	107	8	3.11	0.01272	0.05938	USH2A DOCK1 LIMS2 FER LAMB4 DOCK5 PTK2 NTNG2	0.0747664
121	annotations	GO:0001659	temperature homeostasis	167	11	4.85	0.00966	0.05982	PRDM16 TLE3 ZNF516 PTH2R TRPM2 ADIPOQ PPARGC1A NMU LAMA4 NOX3 GRB10	0.0658683
122	annotations	GO:0014912	negative regulation of smooth muscle cel...	28	3	0.81	0.0466	0.0607	NDRG4 ADIPOQ PPARGC1A	0.107143
123	annotations	GO:0120162	positive regulation of cold-induced ther...	96	6	2.79	0.0607	0.0607	PRDM16 ZNF516 PTH2R ADIPOQ PPARGC1A GRB10	0.0625
124	annotations	GO:0007179	transforming growth factor beta receptor...	197	9	5.72	0.12092	0.06074	PRDM16 DKK3 SMAD3 ARRB2 NLK ARHGEF18 FERMT1 PTPRK PTK2	0.0456853
125	annotations	GO:0001574	ganglioside biosynthetic process	14	2	0.41	0.06083	0.06083	ST8SIA6 ST3GAL2	0.142857
126	annotations	GO:0035435	phosphate ion transmembrane transport	14	2	0.41	0.06083	0.06083	ADAMTS8 ANKH	0.142857
127	annotations	GO:0035721	intraciliary retrograde transport	14	2	0.41	0.06083	0.06083	IFT140 DYNC2I1	0.142857
128	annotations	GO:0045475	locomotor rhythm	14	2	0.41	0.06083	0.06083	ZFHX3 NCOA2	0.142857
129	annotations	GO:0050651	dermatan sulfate proteoglycan biosynthet...	14	2	0.41	0.06083	0.06083	CSGALNACT2 CSGALNACT1	0.142857
130	annotations	GO:0051127	positive regulation of actin nucleation	14	2	0.41	0.06083	0.06083	FMN1 SCIN	0.142857
131	annotations	GO:0071361	cellular response to ethanol	14	2	0.41	0.06083	0.06083	SPI1 ITPR2	0.142857
132	annotations	GO:0072283	metanephric renal vesicle morphogenesis	14	2	0.41	0.06083	0.06083	KIF26B FMN1	0.142857
133	annotations	GO:1901741	positive regulation of myoblast fusion	14	2	0.41	0.06083	0.06083	NFATC2 ADGRB1	0.142857
134	annotations	GO:1903799	negative regulation of production of miR...	14	2	0.41	0.06083	0.06083	NCOR2 TERT	0.142857
135	annotations	GO:1903428	positive regulation of reactive oxygen s...	49	3	1.42	0.16975	0.06083	SMAD3 HDAC4 ADGRB1	0.0612245
136	annotations	GO:0070374	positive regulation of ERK1 and ERK2 cas...	197	10	5.72	0.06207	0.06207	XCL2 DENND2B CD4 CHRNA7 NDRG4 ARRB2 PRKD2 GPR55 PDGFRA EGFR	0.0507614
137	annotations	GO:0051965	positive regulation of synapse assembly	52	4	1.51	0.06383	0.06383	ADGRL2 FLRT2 CLSTN2 ADGRB1	0.0769231
138	annotations	GO:0046777	protein autophosphorylation	214	11	6.21	0.04839	0.0644	STK33 MARK3 NLK PRKD2 ALK ADIPOQ PDGFRA FER EGFR EPHB4 PTK2	0.0514019
139	annotations	GO:0038128	ERBB2 signaling pathway	32	3	0.93	0.06487	0.06487	PTPRR EGFR NRG1	0.09375
140	annotations	GO:0043170	macromolecule metabolic process	9477	245	275.22	0.99766	0.0654	TTLL10 CDK11B MMEL1 PRDM16 NOL9 CAMTA1 CASZ1 CASP9 ZBTB17 CELA3B TRIM62 THRAP3 EPHA10 NFYC KLF17 BCAR3 ZNF697 S100A13 GALNT2 TARBP1 ACTN2 CHRM3 ADARB2 AKR1C3 ITIH5 ITIH2 CAMK1D ST8SIA6 STAM MTPAP CSGALNACT2 MACROH2A2 SFTPD RBM20 ZRANB1 TCERG1L STK32C RNH1 PIDD1 CHID1 STK33 DKK3 LDLRAD3 SPI1 CELF1 APLNR PPP6R3 ADAMTS8 VWF CD4 A2M KLHL42 ZNF641 PTPRR GNPTAB NCOR2 SLC15A4 SFSWAP SNORA49 EP400 GALNT9…	0.0258521
141	annotations	GO:0030177	positive regulation of Wnt signaling pat...	167	5	4.85	0.53577	0.06549	ZRANB1 SMAD3 TERT EGFR SULF1	0.0299401
142	annotations	GO:0097503	sialylation	20	3	0.58	0.01922	0.06866	ST8SIA6 ST3GAL2 ST8SIA5	0.15
143	annotations	GO:0007597	blood coagulation, intrinsic pathway	15	2	0.44	0.06887	0.06887	VWF A2M	0.133333
144	annotations	GO:0070831	basement membrane assembly	15	2	0.44	0.06887	0.06887	LAMB4 NTNG2	0.133333
145	annotations	GO:0045785	positive regulation of cell adhesion	398	16	11.56	0.11949	0.06905	KIF26B DOCK1 CD4 PNP FMN1 SMAD3 ZFHX3 PIEZO1 SKAP1 PRKD2 IL36B LIMS2 FERMT1 AFDN CYTH3 DOCK5	0.040201
146	annotations	GO:0007409	axonogenesis	436	15	12.66	0.28705	0.07528	EPHA10 ENAH DSCAML1 TCTN1 ATP8A2 FLRT2 TUBB3 CDH4 DSCAM ACTBL2 GRB10 EPHB4 PTK2 ADGRB1 NTNG2	0.0344037
147	annotations	GO:1904037	positive regulation of epithelial cell a...	35	3	1.02	0.08041	0.07712	AKR1C3 ARRB2 PPARGC1A	0.0857143
148	annotations	GO:0021756	striatum development	16	2	0.46	0.07724	0.07724	FOXP2 CNTNAP2	0.125
149	annotations	GO:0030949	positive regulation of vascular endothel...	16	2	0.46	0.07724	0.07724	PRKD2 GRB10	0.125
150	annotations	GO:0051014	actin filament severing	16	2	0.46	0.07724	0.07724	SVIL SCIN	0.125
151	annotations	GO:0098962	regulation of postsynaptic neurotransmit...	16	2	0.46	0.07724	0.07724	DLGAP1 DLGAP2	0.125
152	annotations	GO:0048857	neural nucleus development	55	3	1.6	0.21417	0.07728	S100A1 KIRREL3 FOXP2	0.0545455
153	annotations	GO:0007004	telomere maintenance via telomerase	65	3	1.89	0.2924	0.07736	RPA1 TERT CCT5	0.0461538
154	annotations	GO:0097009	energy homeostasis	35	3	1.02	0.08041	0.08041	ALK PPARGC1A NMU	0.0857143
155	annotations	GO:0019932	second-messenger-mediated signaling	293	16	8.51	0.01196	0.0835	CAMTA1 CHRM3 APLNR CD4 ITPR2 CCR10 NFATC1 PPP2R1A HDAC4 NFATC2 TRPM2 ACKR2 RCAN2 CCR6 PRKAR1B EGFR	0.0546075
156	annotations	GO:0072073	kidney epithelium development	126	7	3.66	0.07454	0.08421	KIF26B FMN1 SMAD3 KANK2 ADIPOQ ADAMTS16 MAGI2	0.0555556
157	annotations	GO:0060193	positive regulation of lipase activity	72	5	2.09	0.05806	0.08428	PLIN5 GPR55 PDGFRA EGFR GPIHBP1	0.0694444
158	annotations	GO:0043269	regulation of ion transport	1251	39	36.33	0.3447	0.0843	ACTN2 CHRM3 APLNR CPT1A SHANK2 CD4 C2CD5 ITPR2 CABP1 ATP8A2 CLDN10 CHGA CATSPER2 SMAD3 ABCA3 RPH3AL ARRB2 ARHGAP44 GALR1 EIPR1 FERMT1 PLA2G6 SCN10A CYP8B1 ADIPOQ FGF12 PPARGC1A NMU TERT ATPSCKMT SH3TC2 NPSR1 HECW1 GRB10 EGFR DPP6 BLK NKAIN3 CACNA1B	0.0311751
159	annotations	GO:0098840	protein transport along microtubule	67	4	1.95	0.13008	0.08443	IFT140 MAPK8IP3 KIF1A DYNC2I1	0.0597015
160	annotations	GO:0072102	glomerulus morphogenesis	8	2	0.23	0.02098	0.08448	KIRREL3 PDGFRA	0.25
161	annotations	GO:0048340	paraxial mesoderm morphogenesis	10	2	0.29	0.03246	0.08449	SMAD3 EXOC4	0.2
162	annotations	GO:0022405	hair cycle process	79	4	2.29	0.19698	0.08449	KRT27 FERMT1 TSPEAR EGFR	0.0506329
163	annotations	GO:0043201	response to leucine	13	2	0.38	0.05313	0.0845	RPTOR PPARGC1A	0.153846
164	annotations	GO:0071415	cellular response to purine-containing c...	13	2	0.38	0.05313	0.0845	TRPM2 PPARGC1A	0.153846
165	annotations	GO:0044406	adhesion of symbiont to host	14	2	0.41	0.06083	0.08451	SFTPD SCARB1	0.142857
166	annotations	GO:0071871	response to epinephrine	15	2	0.44	0.06887	0.08451	ADIPOQ PPARGC1A	0.133333
167	annotations	GO:0098698	postsynaptic specialization assembly	21	2	0.61	0.12311	0.08454	SHANK2 NTNG2	0.0952381
168	annotations	GO:0071624	positive regulation of granulocyte chemo...	26	2	0.76	0.17375	0.08457	S100A14 CAMK1D	0.0769231
169	annotations	GO:0014904	myotube cell development	34	2	0.99	0.25949	0.0846	HDAC4 NFATC2	0.0588235
170	annotations	GO:0007260	tyrosine phosphorylation of STAT protein	83	2	2.41	0.69904	0.08484	PPP2R1A FER	0.0240964
171	annotations	GO:0002520	immune system development	936	24	27.18	0.76568	0.08535	CASP9 PIP4K2A SPI1 KIRREL3 CD4 SLC15A4 PNP SMAD3 KMT5C TPO IL36B GPR55 HDAC4 NFATC2 TRPM2 BRD1 NCAPH2 ADIPOQ PDGFRA CCR6 MAD1L1 SCIN BLK ZNF16	0.025641
172	annotations	GO:0051493	regulation of cytoskeleton organization	483	17	14.03	0.24127	0.08545	ASAP3 ACTN2 SVIL FMN1 SMAD3 ARHGAP44 ARHGEF18 TRPM2 AFAP1 PDGFRA TPPP IQGAP2 FER SNX9 SCIN BAIAP2L1 PTK2	0.0351967
173	annotations	GO:0002076	osteoblast development	17	2	0.49	0.08591	0.08591	SMAD3 HDAC4	0.117647
174	annotations	GO:0023019	signal transduction involved in regulati...	17	2	0.49	0.08591	0.08591	SMAD3 PDGFRA	0.117647
175	annotations	GO:0031643	positive regulation of myelination	17	2	0.49	0.08591	0.08591	TENM4 TPPP	0.117647
176	annotations	GO:0034374	low-density lipoprotein particle remodel...	17	2	0.49	0.08591	0.08591	LIPC APOB	0.117647
177	annotations	GO:0034375	high-density lipoprotein particle remode...	17	2	0.49	0.08591	0.08591	SCARB1 LIPC	0.117647
178	annotations	GO:0035020	regulation of Rac protein signal transdu...	17	2	0.49	0.08591	0.08591	ARHGAP44 ARHGAP24	0.117647
179	annotations	GO:0055003	cardiac myofibril assembly	17	2	0.49	0.08591	0.08591	NEBL PDGFRA	0.117647
180	annotations	GO:0060033	anatomical structure regression	17	2	0.49	0.08591	0.08591	SPI1 AMH	0.117647
181	annotations	GO:0070293	renal absorption	17	2	0.49	0.08591	0.08591	AKR1C3 ADIPOQ	0.117647
182	annotations	GO:0070593	dendrite self-avoidance	17	2	0.49	0.08591	0.08591	DSCAML1 DSCAM	0.117647
183	annotations	GO:0071850	mitotic cell cycle arrest	17	2	0.49	0.08591	0.08591	MAGI2 MCPH1	0.117647
184	annotations	GO:0022904	respiratory electron transport chain	100	4	2.9	0.33086	0.08603	SLC25A22 PPARGC1A SDHA NDUFB2	0.04
185	annotations	GO:0033157	regulation of intracellular protein tran...	236	7	6.85	0.53106	0.08632	C2CD5 CABP1 SMAD3 ARHGAP44 FERMT1 ADIPOQ SH3TC2	0.029661
186	annotations	GO:0032268	regulation of cellular protein metabolic...	2323	49	67.46	0.99557	0.08838	CAMTA1 CASP9 BCAR3 ITIH5 ITIH2 PIDD1 SPI1 CELF1 APLNR PPP6R3 CD4 A2M CCDC88C CHRNA7 SMAD3 MAPK8IP3 N4BP1 NXN ARRB2 RPTOR GPS1 CNDP1 PRKD2 PPP2R1A ALK HDAC4 DDRGK1 PHACTR3 ADIPOQ MUC20 DOK7 PPARGC1A UBE2K SPOCK3 TPPP FER TNIP1 RCAN2 SNX9 PRKAR1B ELFN1 EGFR MAGI2 SSPOP CLN8 PPP2R2A NRG1 PTK2 ADGRB1	0.0210934
187	annotations	GO:0051056	regulation of small GTPase mediated sign...	295	13	8.57	0.09	0.09039	A2M MCF2L RAP1GAP2 ARHGAP44 ARHGEF18 KANK2 GPR17 GPR55 NGEF ARHGAP24 CYTH3 ARHGAP39 FGD3	0.0440678
188	annotations	GO:0002224	toll-like receptor signaling pathway	141	7	4.09	0.11681	0.09115	S100A14 S100A1 SFTPD SLC15A4 ARRB2 APOB TNIP1	0.0496454
189	annotations	GO:0050806	positive regulation of synaptic transmis...	137	6	3.98	0.20849	0.09153	SHANK2 CHRNA7 ARRB2 CLSTN2 NMU EGFR	0.0437956
190	annotations	GO:0046627	negative regulation of insulin receptor ...	37	3	1.07	0.09157	0.09157	PIP4K2A GRB10 SLC27A4	0.0810811
191	annotations	GO:0008361	regulation of cell size	162	6	4.7	0.3313	0.09184	RAP1GAP2 RPTOR CDH4 DSCAM SLC12A7 CLN8	0.037037
192	annotations	GO:0001523	retinoid metabolic process	100	4	2.9	0.33086	0.09193	AKR1C3 APOB CYP4V2 GPIHBP1	0.04
193	annotations	GO:0045332	phospholipid translocation	45	5	1.31	0.0095	0.09412	ATP8A2 ATP11A ATP9B ATP11B XKR4	0.111111
194	annotations	GO:0070269	pyroptosis	18	2	0.52	0.09485	0.09485	ZBP1 GSDMD	0.111111
195	annotations	GO:0030198	extracellular matrix organization	372	20	10.8	0.00631	0.09504	ADAMTS8 VWF A2M COL4A1 COL4A2 FLRT2 SMAD3 ADAMTS17 MMP15 KLK2 COL5A2 FERMT1 COL18A1 PDGFRA ADAMTS16 LAMA4 LAMB4 CSGALNACT1 SULF1 NTNG2	0.0537634
196	annotations	GO:0034383	low-density lipoprotein particle clearan...	38	3	1.1	0.09738	0.09738	SCARB1 APOB ADIPOQ	0.0789474
197	annotations	GO:1902895	positive regulation of pri-miRNA transcr...	38	3	1.1	0.09738	0.09738	SPI1 SMAD3 TERT	0.0789474
198	annotations	GO:0070098	chemokine-mediated signaling pathway	84	5	2.44	0.09739	0.09739	XCL2 CCR10 GPR17 ACKR2 CCR6	0.0595238
199	annotations	GO:0045860	positive regulation of protein kinase ac...	505	13	14.67	0.71081	0.09904	CD4 CHRNA7 MAPK8IP3 RPTOR ALK ADIPOQ MUC20 DOK7 SNX9 PRKAR1B EGFR NRG1 PTK2	0.0257426
200	annotations	GO:0030522	intracellular receptor signaling pathway	257	11	7.46	0.12979	0.10253	AKR1C3 NCOR2 SLC15A4 ESRRB PLIN5 KANK2 DDRGK1 AHRR FAM120B RORB RXRA	0.0428016

## Sheet: INVIVOvsCtrl_All DMCs
	.id	GO.ID	Term	Annotated	Significant	Expected	classicFisher	weight01Fisher	common	Enrichment
1	annotations	GO:0007156	homophilic cell adhesion via plasma memb...	160	24	9.51	2.6e-05	2.605e-05	FAT3 DSCAML1 KIRREL3 SDK2 DSG1 CDH26 CDH4 CELSR1 PLXNB2 ROBO2 ROBO1 IGSF11 PCDHB6 PCDHGA1 PCDHGA3 PCDHGA2 PCDHGB1 PCDHGA6 PCDHGB3 PCDHGA4 PCDHGB2 PCDHGA5 SDK1 CDHR3	0.15
2	annotations	GO:0071361	cellular response to ethanol	14	6	0.83	8.6e-05	8.605e-05	SPI1 ITPR2 DNMT3A PRKCE KCNMB1 TP53INP1	0.428571
3	annotations	GO:0051552	flavone metabolic process	6	4	0.36	0.00017	0.00017	UGT1A8 UGT1A10 UGT1A9 UGT1A7	0.666667
4	annotations	GO:0010739	positive regulation of protein kinase A ...	11	5	0.65	0.00025	0.00025	MC1R SPATC1L ADIPOQ CALCR TCIM	0.454545
5	annotations	GO:0030168	platelet activation	149	18	8.86	0.00325	0.00184	VWF ITPR2 SH2B3 PRKCH ADAMTS18 ARRB2 PRKCA PRKCE ITPR1 PLSCR1 TEC PDGFRA SLC7A11 TRPC7 ITPR3 GNA12 GNA14 ADAMTS13	0.120805
6	annotations	GO:0071625	vocalization behavior	16	5	0.95	0.00185	0.00185	SHANK2 NRXN3 FOXP2 CNTNAP2 BRINP1	0.3125
7	annotations	GO:0071379	cellular response to prostaglandin stimu...	19	5	1.13	0.00424	0.00191	AKR1C2 AKR1C3 APOB PRKCE SFRP1	0.263158
8	annotations	GO:0007411	axon guidance	268	26	15.93	0.00964	0.00224	EPHA8 EPHA10 DAB1 ENAH DSCAML1 EFNB2 NRXN3 CYFIP1 TUBB3 NTN1 NGFR PRKCA LAMA3 GDF7 SEMA4C CDH4 PLXNB2 CHL1 ROBO2 ROBO1 EPHA6 EPHA5 TRIO CRPPA GRB10 EPHB6	0.0970149
9	annotations	GO:0019722	calcium-mediated signaling	189	23	11.23	0.00086	0.00321	CAMTA1 HPCA PTGDR2 CD3E CD4 KSR2 P2RX4 MCTP2 GRIN2A CCR10 NFATC1 ZAP70 ACKR3 HDAC4 TRPM2 ITPR1 ACKR2 ANK2 IRGM CCR6 EGFR PTK2B GRIN1	0.121693
10	annotations	GO:0015942	formate metabolic process	6	3	0.36	0.00366	0.00366	HAL FTCD MTHFD1L	0.5
11	annotations	GO:0048016	inositol phosphate-mediated signaling	52	6	3.09	0.08676	0.00419	CAMTA1 INPP5A ITPR2 NFATC1 ITPR1 ITPR3	0.115385
12	annotations	GO:0010524	positive regulation of calcium ion trans...	53	5	3.15	0.20567	0.00579	CD4 P2RX4 GPER1 CALCR GRIN1	0.0943396
13	annotations	GO:0007169	transmembrane receptor protein tyrosine ...	711	58	42.26	0.0088	0.00616	EPHA8 EPHA10 STAM PIP4K2A NRG3 FGFR2 DOCK1 PTPRE ARAP1 CD3E CD4 PTPRR SH2B3 FLT1 EFNB2 COL4A1 COL4A2 CYFIP1 TSC2 MVP DUSP3 NGFR GH2 PRKCA CD7 SHC2 FGF22 EPS15L1 MVB12A PRKD2 ALK SH2D6 ZAP70 KIF16B ZGPAT TIAM1 ROBO1 EPHA6 ADIPOQ MUC20 ZFYVE28 PDGFRA EPHA5 PDCD6 ESM1 CCND3 FRK GPER1 AGR2 GRB10 EGFR LMTK2 EPHB6 ANGPT2 PDGFRL PTK2B SLC27A4 GRIN1	0.0815752
14	annotations	GO:0035025	positive regulation of Rho protein signa...	29	6	1.72	0.00635	0.00635	NET1 AKAP13 ADGRG1 GPR55 GPR35 ROBO1	0.206897
15	annotations	GO:0018108	peptidyl-tyrosine phosphorylation	357	31	21.22	0.02223	0.00671	EPHA8 EPHA10 FGFR2 CD3E CD4 SH2B3 FLT1 MVP ARRB2 MAP2K3 GH2 AATK ICAM1 LILRB4 ALK PRKCE ZAP70 ZGPAT EPHA6 ADIPOQ ZFYVE28 DOK7 TEC PDGFRA EPHA5 DUSP22 EGFR LMTK2 EPHB6 PTK2B SFRP1	0.0868347
16	annotations	GO:0001841	neural tube formation	94	10	5.59	0.05228	0.00931	DEAF1 TCTN1 TSC2 GDF7 SEMA4C STK4 CELSR1 PLXNB2 MTHFD1L SFRP1	0.106383
17	annotations	GO:0090630	activation of GTPase activity	105	13	6.24	0.00932	0.00932	RASGRP1 ABR SGSM2 RAP1GAP2 TBC1D28 TBC1D3H TIAM1 TBC1D22A ARHGAP24 TBCK ARHGEF10 PTK2B SLC27A4	0.12381
18	annotations	GO:0034382	chylomicron remnant clearance	8	3	0.48	0.00936	0.00936	APOC2 APOB GPIHBP1	0.375
19	annotations	GO:0070782	phosphatidylserine exposure on apoptotic...	8	3	0.48	0.00936	0.00936	PLSCR1 XKR6 XKR4	0.375
20	annotations	GO:0006929	substrate-dependent cell migration	23	5	1.37	0.01008	0.00998	EPHA8 ITGA11 NTN1 STK4 ROBO1	0.217391
21	annotations	GO:0050850	positive regulation of calcium-mediated ...	29	5	1.72	0.02653	0.00999	CAMTA1 CD3E CD4 P2RX4 ZAP70	0.172414
22	annotations	GO:0050884	neuromuscular process controlling postur...	15	4	0.89	0.00999	0.00999	ATP8A2 CNTNAP1 CLN8 SLURP1	0.266667
23	annotations	GO:0006040	amino sugar metabolic process	39	5	2.32	0.07951	0.01015	CHST5 FN3K NAGK GFPT2 CSGALNACT1	0.128205
24	annotations	GO:0030098	lymphocyte differentiation	340	22	20.21	0.37135	0.01017	RUNX3 CR1 NKX2-3 SPI1 ZBTB16 CD3E CD4 TESPA1 PNP KAT7 LILRB4 ZAP70 HDAC4 PREX1 NCAPH2 PLCL2 FOXP1 FNIP1 CCR6 IKZF1 PTK2B SFRP1	0.0647059
25	annotations	GO:0051056	regulation of small GTPase mediated sign...	295	30	17.54	0.0029	0.01036	INPP5B NET1 RHOBTB1 ARAP1 A2M MCF2L RASA3 RASGRP1 AKAP13 TSC2 ADGRG1 ABR RAP1GAP2 ARHGAP44 ARHGDIA ARHGEF18 KANK2 ARHGEF4 GPR55 GPR35 PREX1 TIAM1 ROBO1 ARHGAP24 TRIO CYTH3 AUTS2 ARHGEF10 DENND3 ARHGAP39	0.101695
26	annotations	GO:0030198	extracellular matrix organization	372	31	22.11	0.03628	0.01098	TNFRSF1B FMOD ADAM12 ADAMTS8 VWF A2M RB1 COL4A1 COL4A2 PAPLN SMAD3 ITGA11 MMP15 ADAMTS18 LAMA3 ICAM4 ICAM5 ICAM1 PXDN CLASP1 FERMT1 MMP24 MATN4 COLQ CD47 PDGFRA ADAMTS16 ST7 CSGALNACT1 NTNG2 ADAMTS13	0.0833333
27	annotations	GO:0045785	positive regulation of cell adhesion	398	30	23.66	0.10764	0.01196	RUNX3 CR1 DOCK1 ZBTB16 CD3E CD4 TESPA1 PNP SMAD3 ADGRG1 ZFHX3 PRKCA ICAM1 PRKD2 LILRB4 PRKCE ZAP70 FERMT1 STK4 PREX1 CD47 HHLA2 GCNT2 AFDN CYTH3 AGR2 PTK2B SFRP1 GFUS EPB41L4B	0.0753769
28	annotations	GO:0035235	ionotropic glutamate receptor signaling ...	24	5	1.43	0.01212	0.01212	GRIN2A GRIK1 TIAM1 PTK2B GRIN1	0.208333
29	annotations	GO:0050922	negative regulation of chemotaxis	59	6	3.51	0.13681	0.01273	NBL1 DUSP3 SEMA4C ROBO2 ROBO1 ANGPT2	0.101695
30	annotations	GO:0051279	regulation of release of sequestered cal...	74	7	4.4	0.14959	0.01342	JPH3 PRKCE LIME1 ANK2 PDE4D GPER1 PTK2B	0.0945946
31	annotations	GO:0033292	T-tubule organization	9	3	0.53	0.01342	0.01342	MYOF DYSF ANK2	0.333333
32	annotations	GO:0034371	chylomicron remodeling	9	3	0.53	0.01342	0.01342	APOC2 APOB GPIHBP1	0.333333
33	annotations	GO:0086023	adenylate cyclase-activating adrenergic ...	9	3	0.53	0.01342	0.01342	CHGA AKAP13 PDE4D	0.333333
34	annotations	GO:0016051	carbohydrate biosynthetic process	200	14	11.89	0.30239	0.01343	CHST11 ESRRB ST3GAL2 SIRT7 ISYNA1 CHST8 CHST13 ADIPOQ MAEA NDST4 GPER1 CSGALNACT1 PTK2B FBP2	0.07
35	annotations	GO:0030097	hemopoiesis	844	56	50.17	0.21089	0.01384	RUNX3 GFI1 H3C13 ADAR CR1 PIP4K2A NKX2-3 FGFR2 SPI1 ZBTB16 CD3E KIRREL3 CD4 TESPA1 SELPLG SH2B3 FLT1 RB1 PNP GLRX5 TNRC6A CBFA2T3 KAT7 PRKCA ERCC1 LILRB4 TPO MEIS1 ZAP70 GPR55 HDAC4 STK4 PREX1 TRPM2 BRD1 NCAPH2 PLCL2 FOXP1 CLDN18 MECOM ADIPOQ MAEA ADD1 WDR1 PDGFRA FNIP1 CCR6 PSMB1 SCIN IKZF1 TMEM176B TMEM176A PTK2B TCIM SFRP1 PSMD5	0.0663507
36	annotations	GO:0007409	axonogenesis	436	39	25.92	0.00716	0.01466	EPHA8 EPHA10 DAB1 ENAH FGFR2 DSCAML1 TCTN1 ATP8A2 EFNB2 NRXN3 CYFIP1 TAOK2 TUBB3 NTN1 NGFR PRKCA ARHGDIA LAMA3 MAG GDF7 CTNNA2 SEMA4C CDH4 TIAM1 PLXNB2 CHL1 ROBO2 ROBO1 EPHA6 EPHA5 TRIO CRPPA ADCY1 GRB10 AUTS2 LMTK2 EPHB6 ADGRB1 NTNG2	0.0894495
37	annotations	GO:0048812	neuron projection morphogenesis	611	53	36.32	0.00366	0.0151	NBL1 EPHA8 EPHA10 DAB1 ENAH FGFR2 SHANK2 DSCAML1 KIRREL3 TCTN1 ATP8A2 FARP1 EFNB2 MYO16 CPNE6 NRXN3 CYFIP1 EEF2K TAOK2 FBXO31 TUBB3 NTN1 ARHGAP44 CNTNAP1 NGFR PRKCA ARHGDIA LAMA3 MAG GDF7 CTNNA2 SEMA4C CDH4 TIAM1 PLXNB2 CHL1 ROBO2 ROBO1 EPHA6 EPHA5 TRIO RIMS1 CRPPA HECW1 ADCY1 GRB10 EGFR AUTS2 LMTK2 EPHB6 CNTNAP2 ADGRB1 NTNG2	0.086743
38	annotations	GO:1900181	negative regulation of protein localizat...	29	6	1.72	0.00635	0.01578	LZTS2 CABP1 LILRB4 FERMT1 CLDN18 CTNNA1	0.206897
39	annotations	GO:2000463	positive regulation of excitatory postsy...	26	5	1.55	0.01701	0.01701	SHANK2 IGSF11 RIMS1 PTK2B GRIN1	0.192308
40	annotations	GO:0006641	triglyceride metabolic process	102	8	6.06	0.26025	0.01711	NKX2-3 CYP2E1 CPT1A LMF1 APOC2 LPIN1 APOB INSIG1	0.0784314
41	annotations	GO:0050804	modulation of chemical synaptic transmis...	388	35	23.06	0.00925	0.01735	NRG3 SHANK2 CYFIP1 MCTP2 BAIAP3 GRIN2A JPH3 ABR ARRB2 PRKCE GRIK1 GRM7 PLCL2 IGSF11 ADIPOQ SORCS2 EIF4E SLC7A11 LRRTM2 CPLX2 ITPR3 GRM4 LRFN2 RIMS1 PRKAR1B GPER1 ADCY1 EGFR YWHAG DLGAP2 PTK2B ADGRB1 NTNG2 GRIN1 CACNA1B	0.0902062
42	annotations	GO:0060326	cell chemotaxis	283	19	16.82	0.32471	0.01823	NBL1 S100A12 S100A14 P2RX4 FLT1 CHGA HSD3B7 ARRB2 CCR10 HOXB9 PRKD2 ACKR3 PREX1 TIAM1 TRPM2 ACKR2 PDGFRA CCR6 PTK2B	0.0671378
43	annotations	GO:0006171	cAMP biosynthetic process	10	3	0.59	0.01834	0.01834	ADCY9 ADCY2 ADCY1	0.3
44	annotations	GO:0018242	protein O-linked glycosylation via serin...	10	3	0.59	0.01834	0.01834	GALNT2 MGAT5B POGLUT1	0.3
45	annotations	GO:0040029	regulation of gene expression, epigeneti...	184	11	10.94	0.53671	0.01845	DIRAS3 H3C13 MACROH2A2 SPI1 TAF1D MTA1 SERTAD1 DNMT3A HDAC4 TFAP2C ARID1B	0.0597826
46	annotations	GO:0097711	ciliary basal body-plasma membrane docki...	91	11	5.41	0.01888	0.01888	NPHP4 SDCCAG8 RAB3IP TCTN1 CEP192 TUBB4A CLASP1 PCNT SFI1 CEP72 YWHAG	0.120879
47	annotations	GO:0034199	activation of protein kinase A activity	18	4	1.07	0.01944	0.01944	ADCY9 ADCY2 PRKAR1B ADCY1	0.222222
48	annotations	GO:1901836	regulation of transcription of nucleolar...	14	3	0.83	0.04661	0.01953	MACROH2A2 PWP1 SIRT7	0.214286
49	annotations	GO:0050790	regulation of catalytic activity	2359	175	140.23	0.00086	0.01961	CCNL2 ARHGEF10L EPHA8 HPCA EPHA10 DAB1 DIRAS3 GFI1 DENND2D S100A12 ADAR CR1 RGS7 NET1 ITIH5 PIP4K2A KIAA1217 CCNY ANXA8 NRG3 BTRC FGFR2 DOCK1 DENND2B MYBPC3 CCS PPP6R3 ARAP1 CD4 A2M PZP RAB3IP SH2B3 CABP1 TMEM132D RIMBP2 LRCOL1 ANKLE2 PARP4 FLT1 RB1 FARP1 DOCK9 MCF2L RASA3 PAPLN RASGRP1 PLCB2 SMAD3 AKAP13 NR2F2 CHTF18 LMF1 MAPK8IP3 RPS2 TSC2 PRSS22 ADCY9 GRIN2A ARL6IP1 MVP TAOK2 MMP15 DUS2 WFDC1 …	0.074184
50	annotations	GO:0090162	establishment of epithelial cell polarit...	27	5	1.6	0.01988	0.01988	FRMD4A CLASP1 FERMT1 FRMD4B CYTH3	0.185185
51	annotations	GO:0050772	positive regulation of axonogenesis	72	9	4.28	0.02634	0.02069	CYFIP1 NTN1 NGFR ARHGDIA CDH4 TIAM1 PLXNB2 ROBO2 ROBO1	0.125
52	annotations	GO:0010975	regulation of neuron projection developm...	406	29	24.13	0.17551	0.02334	PTPRF DAB1 GFI1 CAMK2G ATP8A2 EFNB2 CYFIP1 RGMA EEF2K FBXO31 NTN1 ARHGAP44 NGFR ARHGDIA MAG ALK CTNNA2 SEMA4C PREX1 CDH4 TIAM1 PLXNB2 ROBO2 ROBO1 HECW1 CREB3L2 PTK2B SFRP1 NTNG2	0.0714286
53	annotations	GO:0038083	peptidyl-tyrosine autophosphorylation	19	4	1.13	0.0235	0.0235	AATK TEC EGFR PTK2B	0.210526
54	annotations	GO:0043652	engulfment of apoptotic cell	19	4	1.13	0.0235	0.0235	RHOBTB1 XKR6 XKR4 ADGRB1	0.210526
55	annotations	GO:0007099	centriole replication	40	5	2.38	0.08665	0.02352	SASS6 C10orf90 CCDC57 CEP192 CEP72	0.125
56	annotations	GO:0098609	cell-cell adhesion	825	75	49.04	0.00015	0.02355	NPHP4 RUNX3 PTPRF DAB1 SELL CR1 CTNNA3 PLEKHA7 FAT3 ZBTB16 DSCAML1 CD3E KIRREL3 NINJ2 CD4 TESPA1 SELPLG SH2B3 PNP NRXN3 ADAMTS18 NTN1 DUSP3 PRKCA SDK2 LAMA3 DSG1 ICAM4 ICAM5 ICAM1 MAG TTYH1 LILRB4 CTNNA2 ZAP70 PKP4 MMP24 CDH26 CDH4 WNT7B CELSR1 PLXNB2 ROBO2 ROBO1 CD47 HHLA2 IGSF11 PODXL2 CLDN18 ADIPOQ LPP PDGFRA SLC7A11 CTNNA1 PCDHB6 PCDHGA1 PCDHGA3 PCDHGA2 PCDHGB1 PCDHGA6 PCDHGB3 PCDHGA4 PCDHGB2…	0.0909091
57	annotations	GO:0007417	central nervous system development	925	70	54.99	0.02163	0.02357	SDF4 TNFRSF1B HPCA DAB1 LHX8 MACROH2A2 NRG3 FGFR2 TUBGCP2 SHANK2 ZBTB16 DSCAML1 CD3E KIRREL3 TCTN1 LHX5 ANKLE2 MYO16 COL4A1 MDGA2 NR2F2 GRIN2A ZNF423 ADGRG1 ZFHX3 ARRB2 MYO1D CNTNAP1 NGFR AATK CHST8 MAG GDF7 ALK MEIS1 CTNNA2 SEMA4C STK4 GRIK1 WNT7B CELSR1 PLXNB2 ROBO2 ROBO1 WDR1 EPHA5 SPATA5 SLC7A11 TPPP TRIO TLX3 TMEM14B SCIN POU6F2 ADCY1 EGFR IMMP2L FOXP2 EPHB6 CNTNAP2 CLN8 MCPH1 SFRP1 POMK TRA…	0.0756757
58	annotations	GO:0006002	fructose 6-phosphate metabolic process	11	3	0.65	0.02412	0.02412	PFKP GFPT2 FBP2	0.272727
59	annotations	GO:0042118	endothelial cell activation	11	3	0.65	0.02412	0.02412	P2RX4 FOXP1 TCIM	0.272727
60	annotations	GO:0006541	glutamine metabolic process	20	4	1.19	0.02802	0.02802	CTPS1 GLUL ADSS1 GFPT2	0.2
61	annotations	GO:1900087	positive regulation of G1/S transition o...	40	6	2.38	0.02954	0.02954	TFDP1 CDK10 RPTOR TERT CCND3 EGFR	0.15
62	annotations	GO:0051209	release of sequestered calcium ion into ...	109	12	6.48	0.02839	0.03006	ITPR2 RASA3 JPH3 PRKCE LIME1 TRPM2 ITPR1 ANK2 PDE4D ITPR3 GPER1 PTK2B	0.110092
63	annotations	GO:0030178	negative regulation of Wnt signaling pat...	204	16	12.13	0.15692	0.03025	NPHP4 LZTS2 TSC2 WWOX NXN RNF213 NFATC1 FERMT1 STK4 RBMS3 SHISA3 PSMB1 HECW1 GRB10 SFRP1 PSMD5	0.0784314
64	annotations	GO:0007420	brain development	667	50	39.65	0.05347	0.03058	SDF4 HPCA DAB1 LHX8 MACROH2A2 NRG3 FGFR2 TUBGCP2 SHANK2 DSCAML1 CD3E KIRREL3 TCTN1 LHX5 MYO16 COL4A1 NR2F2 GRIN2A ZNF423 ADGRG1 ZFHX3 ARRB2 MYO1D AATK GDF7 ALK MEIS1 CTNNA2 SEMA4C WNT7B PLXNB2 ROBO2 ROBO1 EPHA5 SPATA5 SLC7A11 TMEM14B ADCY1 IMMP2L FOXP2 CNTNAP2 MCPH1 SFRP1 POMK TRAPPC9 AKNA LHX6 PBX3 AK8 GRIN1	0.0749625
65	annotations	GO:1902742	apoptotic process involved in developmen...	36	5	2.14	0.06008	0.03072	TNFRSF1B SPI1 ROBO2 XKR6 XKR4	0.138889
66	annotations	GO:0010458	exit from mitosis	28	4	1.66	0.08173	0.03076	KNTC1 SIRT7 CTDP1 CLASP1	0.142857
67	annotations	GO:0007077	mitotic nuclear envelope disassembly	12	3	0.71	0.03076	0.03076	PRKCA LPIN1 NEK6	0.25
68	annotations	GO:0009650	UV protection	12	3	0.71	0.03076	0.03076	SDF4 MC1R ERCC1	0.25
69	annotations	GO:0035331	negative regulation of hippo signaling	12	3	0.71	0.03076	0.03076	SHANK2 MARK3 MAP2K3	0.25
70	annotations	GO:0042117	monocyte activation	12	3	0.71	0.03076	0.03076	LILRB4 DYSF FOXP1	0.25
71	annotations	GO:2000344	positive regulation of acrosome reaction	12	3	0.71	0.03076	0.03076	FAM170B CCDC87 CACNA1H	0.25
72	annotations	GO:0097553	calcium ion transmembrane import into cy...	130	15	7.73	0.01033	0.03097	ITPR2 RASA3 GRIN2A JPH3 PRKCE LIME1 TRPM2 ITPR1 ANK2 PDE4D ITPR3 GPER1 CALCR PTK2B GRIN1	0.115385
73	annotations	GO:0071559	response to transforming growth factor b...	249	18	14.8	0.2275	0.03121	PRDM16 RUNX3 FMOD FGFR2 CHST11 COL4A2 SMAD3 ZFHX3 WWOX ARRB2 LDLRAD4 ARHGEF18 FERMT1 TAB1 DUSP22 GCNT2 PTPRK SFRP1	0.0722892
74	annotations	GO:0000455	enzyme-directed rRNA pseudouridine synth...	5	2	0.3	0.0313	0.0313	RPUSD1 TSR3	0.4
75	annotations	GO:0002667	regulation of T cell anergy	5	2	0.3	0.0313	0.0313	CD3E LILRB4	0.4
76	annotations	GO:0006105	succinate metabolic process	5	2	0.3	0.0313	0.0313	SUCLG2 SDHA	0.4
77	annotations	GO:0010915	regulation of very-low-density lipoprote...	5	2	0.3	0.0313	0.0313	APOC2 LRPAP1	0.4
78	annotations	GO:0016199	axon midline choice point recognition	5	2	0.3	0.0313	0.0313	ROBO2 ROBO1	0.4
79	annotations	GO:0021523	somatic motor neuron differentiation	5	2	0.3	0.0313	0.0313	TCTN1 CLN8	0.4
80	annotations	GO:0021800	cerebral cortex tangential migration	5	2	0.3	0.0313	0.0313	ROBO1 LHX6	0.4
81	annotations	GO:0021891	olfactory bulb interneuron development	5	2	0.3	0.0313	0.0313	ROBO2 ROBO1	0.4
82	annotations	GO:0034773	histone H4-K20 trimethylation	5	2	0.3	0.0313	0.0313	PWP1 KMT5C	0.4
83	annotations	GO:0035332	positive regulation of hippo signaling	5	2	0.3	0.0313	0.0313	SCHIP1 IQCJ-SCHIP1	0.4
84	annotations	GO:0035790	platelet-derived growth factor receptor-...	5	2	0.3	0.0313	0.0313	ADIPOQ PDGFRA	0.4
85	annotations	GO:0043328	protein transport to vacuole involved in...	5	2	0.3	0.0313	0.0313	STAM VPS28	0.4
86	annotations	GO:0043378	positive regulation of CD8-positive, alp...	5	2	0.3	0.0313	0.0313	RUNX3 LILRB4	0.4
87	annotations	GO:0044571	[2Fe-2S] cluster assembly	5	2	0.3	0.0313	0.0313	GLRX5 BOLA2	0.4
88	annotations	GO:0051418	microtubule nucleation by microtubule or...	5	2	0.3	0.0313	0.0313	CEP192 TPPP	0.4
89	annotations	GO:0051799	negative regulation of hair follicle dev...	5	2	0.3	0.0313	0.0313	NGFR FERMT1	0.4
90	annotations	GO:0062176	R-loop disassembly	5	2	0.3	0.0313	0.0313	SIRT7 SRPK2	0.4
91	annotations	GO:0070940	dephosphorylation of RNA polymerase II C...	5	2	0.3	0.0313	0.0313	SSU72 CTDP1	0.4
92	annotations	GO:0071864	positive regulation of cell proliferatio...	5	2	0.3	0.0313	0.0313	FGFR2 MAP3K3	0.4
93	annotations	GO:0099547	regulation of translation at synapse, mo...	5	2	0.3	0.0313	0.0313	CYFIP1 EIF4E	0.4
94	annotations	GO:1904382	mannose trimming involved in glycoprotei...	5	2	0.3	0.0313	0.0313	EDEM2 MAN1B1	0.4
95	annotations	GO:1905274	regulation of modification of postsynapt...	5	2	0.3	0.0313	0.0313	CYFIP1 TIAM1	0.4
96	annotations	GO:2001199	negative regulation of dendritic cell di...	5	2	0.3	0.0313	0.0313	TMEM176B TMEM176A	0.4
97	annotations	GO:0040001	establishment of mitotic spindle localiz...	33	3	1.96	0.31251	0.03134	NUSAP1 CLASP1 MCPH1	0.0909091
98	annotations	GO:0043620	regulation of DNA-templated transcriptio...	108	4	6.42	0.89069	0.03154	BCLAF1 PSMB1 TCIM PSMD5	0.037037
99	annotations	GO:0048041	focal adhesion assembly	83	9	4.93	0.05755	0.0329	ACTN2 SMAD3 TAOK2 DUSP3 CLASP1 DUSP22 PTPRK PTK2B SFRP1	0.108434
100	annotations	GO:0006807	nitrogen compound metabolic process	9518	544	565.79	0.92815	0.03449	TTLL10 CCNL2 SSU72 CDK11B NADK FAAP20 PRDM16 CAMTA1 TNFRSF1B ZBTB17 PADI1 ECE1 CELA3B CELA3A EPHA8 RUNX3 HPCA TRIM62 THRAP3 EPHA10 INPP5B PPIE NFYC CTPS1 PTPRF KLF17 TCEANC2 SSBP3 DAB1 DIRAS3 LHX8 GFI1 TRMT13 H3C13 S100A12 ADAR ITLN1 GLUL NIBAN1 FMOD MDM4 CR1 MTARC1 GALNT2 ACTN2 LARP4B ADARB2 PFKP AKR1C2 AKR1C3 ITIH5 CELF2 PRPF18 CUBN STAM CCNY ZNF22 ANXA8 MACROH2A2 CAMK2G NRG3 RNLS NKX2-3 BTRC F…	0.0571549
101	annotations	GO:0043406	positive regulation of MAP kinase activi...	218	18	12.96	0.09914	0.03631	S100A12 FLT1 RASGRP1 AKAP13 MAPK8IP3 TAOK2 MAP2K3 SHC2 ALK TIAM1 TAB1 ROBO1 MUC20 TLR6 GRM4 TAB2 EGFR PTK2B	0.0825688
102	annotations	GO:0010923	negative regulation of phosphatase activ...	96	9	5.71	0.11681	0.03658	TMEM132D RIMBP2 FARP1 MYO1D CEP192 PHACTR3 SFI1 PPP1R14C LMTK2	0.09375
103	annotations	GO:0007155	cell adhesion	1390	125	82.63	1.5e-06	0.03768	NPHP4 EPHA8 RUNX3 PTPRF DAB1 SELL LRRN2 CR1 ACTN2 CTNNA3 ADAM12 DOCK1 PLEKHA7 MYBPC3 FAT3 CNTN5 ZBTB16 DSCAML1 CD3E KIRREL3 NTM NINJ2 VWF CD4 SSPN TESPA1 MYBPC1 SELPLG SH2B3 EFNB2 PNP NRXN3 SMAD3 ITGA11 TAOK2 ADGRG1 ZFHX3 ADAMTS18 NTN1 CNTNAP1 DUSP3 PRKCA SDK2 ARHGDIA TBCD LAMA3 DSG1 ICAM4 ICAM5 ICAM1 MAG PRKD2 TTYH1 LILRB4 PRKCE CTNNA2 ZAP70 CLASP1 CNTNAP5 PKP4 PARD3B ACKR3 FERMT1 MMP24 STK4 PRE…	0.0899281
104	annotations	GO:0035845	photoreceptor cell outer segment organiz...	13	3	0.77	0.03827	0.03827	NPHP4 IFT140 PRPH2	0.230769
105	annotations	GO:0044154	histone H3-K14 acetylation	13	3	0.77	0.03827	0.03827	KAT7 ING5 BRD1	0.230769
106	annotations	GO:0046415	urate metabolic process	13	3	0.77	0.03827	0.03827	SLC22A11 PNP SLC2A9	0.230769
107	annotations	GO:0031103	axon regeneration	48	6	2.85	0.0636	0.03848	PTPRF RGMA MAPK8IP3 MAG CHL1 CTNNA1	0.125
108	annotations	GO:0050765	negative regulation of phagocytosis	22	4	1.31	0.03854	0.03854	DYSF CD47 PLSCR1 ADIPOQ	0.181818
109	annotations	GO:0000083	regulation of transcription involved in ...	32	5	1.9	0.0389	0.0389	GFI1 RB1 TFDP1 ESRRB KLF11	0.15625
110	annotations	GO:0019228	neuronal action potential	32	5	1.9	0.0389	0.0389	P2RX4 CACNA1H GPR35 SCN10A GPER1	0.15625
111	annotations	GO:0051092	positive regulation of NF-kappaB transcr...	140	14	8.32	0.03902	0.03902	TRIM62 S100A12 TRIM5 PRKCH SLCO3A1 DHX33 CARD14 ICAM1 PRKD2 ALK TAB1 TLR6 TAB2 TRAPPC9	0.1
112	annotations	GO:0016266	O-glycan processing	55	7	3.27	0.04335	0.04335	GALNT2 MUC6 GALNT9 ST3GAL2 MUC20 MUC4 MUC12	0.127273
113	annotations	GO:0042059	negative regulation of epidermal growth ...	47	7	2.79	0.02015	0.0435	STAM MVP DUSP3 EPS15L1 ZGPAT ZFYVE28 EGFR	0.148936
114	annotations	GO:0030206	chondroitin sulfate biosynthetic process	23	4	1.37	0.04453	0.04453	CHST11 CHST13 CHPF2 CSGALNACT1	0.173913
115	annotations	GO:0046835	carbohydrate phosphorylation	23	4	1.37	0.04453	0.04453	GNPTAB GNPTG NAGK POMK	0.173913
116	annotations	GO:0071294	cellular response to zinc ion	23	4	1.37	0.04453	0.04453	P2RX4 MT1A MT1M MT1DP	0.173913
117	annotations	GO:0045494	photoreceptor cell maintenance	44	6	2.62	0.04455	0.04455	NPHP4 CROCC ESRRB MAK CLN8 RP1L1	0.136364
118	annotations	GO:0010518	positive regulation of phospholipase act...	59	8	3.51	0.02276	0.04488	HPCA FGFR2 FLT1 PLCB2 APOC2 GPR55 PDGFRA EGFR	0.135593
119	annotations	GO:0030201	heparan sulfate proteoglycan metabolic p...	30	5	1.78	0.03033	0.04499	HS6ST3 HS3ST4 SGSH NDST4 CSGALNACT1	0.166667
120	annotations	GO:0008154	actin polymerization or depolymerization	200	14	11.89	0.30239	0.04508	ENAH ACTN2 CYFIP1 COTL1 FHOD3 ICAM1 PRKCE CTNNA2 PREX1 SPATC1L ADD1 WDR1 SCIN PTK2B	0.07
121	annotations	GO:0002317	plasma cell differentiation	6	2	0.36	0.04512	0.04512	CR1 NKX2-3	0.333333
122	annotations	GO:0002666	positive regulation of T cell tolerance ...	6	2	0.36	0.04512	0.04512	CD3E LILRB4	0.333333
123	annotations	GO:0007185	transmembrane receptor protein tyrosine ...	6	2	0.36	0.04512	0.04512	PTPRF TRIO	0.333333
124	annotations	GO:0009744	response to sucrose	6	2	0.36	0.04512	0.04512	ERCC1 ADIPOQ	0.333333
125	annotations	GO:0021830	interneuron migration from the subpalliu...	6	2	0.36	0.04512	0.04512	NRG3 LHX6	0.333333
126	annotations	GO:0032534	regulation of microvillus assembly	6	2	0.36	0.04512	0.04512	KLF5 PLD1	0.333333
127	annotations	GO:0060527	prostate epithelial cord arborization in...	6	2	0.36	0.04512	0.04512	FGFR2 SFRP1	0.333333
128	annotations	GO:0070100	negative regulation of chemokine-mediate...	6	2	0.36	0.04512	0.04512	SH2B3 ROBO1	0.333333
129	annotations	GO:0070640	vitamin D3 metabolic process	6	2	0.36	0.04512	0.04512	UGT1A4 UGT1A3	0.333333
130	annotations	GO:0090230	regulation of centromere complex assembl...	6	2	0.36	0.04512	0.04512	RB1 TRAPPC12	0.333333
131	annotations	GO:0097647	amylin receptor signaling pathway	6	2	0.36	0.04512	0.04512	RAMP1 CALCR	0.333333
132	annotations	GO:0140331	aminophospholipid translocation	6	2	0.36	0.04512	0.04512	ATP8A2 ATP11A	0.333333
133	annotations	GO:1900020	positive regulation of protein kinase C ...	6	2	0.36	0.04512	0.04512	EGFR TCIM	0.333333
134	annotations	GO:1901897	regulation of relaxation of cardiac musc...	6	2	0.36	0.04512	0.04512	CHGA PDE4D	0.333333
135	annotations	GO:1904491	protein localization to ciliary transiti...	6	2	0.36	0.04512	0.04512	NPHP4 TCTN1	0.333333
136	annotations	GO:1904760	regulation of myofibroblast differentiat...	6	2	0.36	0.04512	0.04512	RB1 TP53INP1	0.333333
137	annotations	GO:2000051	negative regulation of non-canonical Wnt...	6	2	0.36	0.04512	0.04512	RNF213 SFRP1	0.333333
138	annotations	GO:2000481	positive regulation of cAMP-dependent pr...	6	2	0.36	0.04512	0.04512	SPATC1L ADIPOQ	0.333333
139	annotations	GO:2001137	positive regulation of endocytic recycli...	6	2	0.36	0.04512	0.04512	ACTN2 EIPR1	0.333333
140	annotations	GO:0051294	establishment of spindle orientation	34	3	2.02	0.32912	0.04517	CLASP1 KIF25 MCPH1	0.0882353
141	annotations	GO:0072359	circulatory system development	1073	60	63.78	0.71221	0.0456	TNFRSF1B ECE1 GLUL MDM4 ACTN2 FGFR2 ADAM12 MYBPC3 SPI1 FLT1 RB1 KLF5 EFNB2 COL4A1 COL4A2 VASH1 SMAD3 AKAP13 NR2F2 IFT140 TSC2 ADGRG1 TCF25 NXN ARRB2 NGFR MAP3K3 PRKCA RNF213 FHOD3 NFATC1 CTDP1 PRKD2 APOB MEIS1 ACKR3 RAMP1 STK4 TAB1 WNT7B ROBO2 ROBO1 POGLUT1 PDGFRA ARHGAP24 ANK2 PDCD6 TERT ESM1 TAB2 GPER1 EGFR SRPK2 IMMP2L ANGPT2 SGCZ PTK2B SFRP1 AGO2 ADGRB1	0.055918
142	annotations	GO:0045216	cell-cell junction organization	200	20	11.89	0.01583	0.04591	NPHP4 PLEKHA7 PRKCH SMAD3 CNTNAP1 PRKCA SDK2 TBCD DSG1 PARD6G PKP4 CDH4 CADM2 CLDN18 ADD1 WDR1 CTNNA1 AFDN SDK1 CDHR3	0.1
143	annotations	GO:1903428	positive regulation of reactive oxygen s...	49	8	2.91	0.00778	0.04627	P2RX4 SMAD3 ICAM1 HDAC4 TLR6 PTK2B ADGRB1 GRIN1	0.163265
144	annotations	GO:0051055	negative regulation of lipid biosyntheti...	55	6	3.27	0.10678	0.04654	GFI1 AKR1C3 CCDC3 LPCAT1 GPER1 INSIG1	0.109091
145	annotations	GO:0046474	glycerophospholipid biosynthetic process	215	15	12.78	0.29799	0.0466	PIP4K2A PTDSS2 CPNE6 PIGQ PCYT2 LPIN1 LCLAT1 PLA2G6 PLSCR1 PLD1 PIGG LPCAT1 RUFY1 AGPAT4 PGAP4	0.0697674
146	annotations	GO:0010273	detoxification of copper ion	14	3	0.83	0.04661	0.04661	MT1A MT1M MT1DP	0.214286
147	annotations	GO:0010839	negative regulation of keratinocyte prol...	14	3	0.83	0.04661	0.04661	FGFR2 PTPRK SLURP1	0.214286
148	annotations	GO:0034356	NAD biosynthesis via nicotinamide ribosi...	14	3	0.83	0.04661	0.04661	RNLS NAXD NAPRT	0.214286
149	annotations	GO:0097284	hepatocyte apoptotic process	14	3	0.83	0.04661	0.04661	RB1 DNMT3A STK4	0.214286
150	annotations	GO:0071277	cellular response to calcium ion	81	9	4.81	0.05064	0.05064	HPCA AKR1C3 CPNE6 EEF2K FOSB TRPM2 CPNE4 ADD1 ADCY1	0.111111
151	annotations	GO:0007628	adult walking behavior	24	4	1.43	0.05101	0.05101	DAB1 ARRB2 CLN8 OXR1	0.166667
152	annotations	GO:0046777	protein autophosphorylation	214	23	12.72	0.00435	0.05304	EPHA8 FGFR2 FLT1 GRK1 MARK3 EEF2K MVP TAOK2 MAP3K3 AATK CSNK1G2 PRKD2 ALK STK4 ADIPOQ TEC PDGFRA STK10 MAK EGFR LMTK2 PTK2B NEK6	0.107477
153	annotations	GO:0098742	cell-cell adhesion via plasma-membrane a...	260	34	15.46	1.3e-05	0.0535	PTPRF DAB1 SELL FAT3 DSCAML1 KIRREL3 SDK2 DSG1 ICAM1 MAG MMP24 CDH26 CDH4 CELSR1 PLXNB2 ROBO2 ROBO1 IGSF11 CLDN18 ADIPOQ PCDHB6 PCDHGA1 PCDHGA3 PCDHGA2 PCDHGB1 PCDHGA6 PCDHGB3 PCDHGA4 PCDHGB2 PCDHGA5 TENM2 SDK1 CDHR3 NTNG2	0.130769
154	annotations	GO:0050796	regulation of insulin secretion	171	18	10.16	0.01323	0.0542	NADK CPT1A C2CD2L ITPR2 CHGA BAIAP3 DOC2B PRKCA EIPR1 PRKCE TIAM1 PLA2G6 ITPR1 EPHA5 ITPR3 UQCC2 GPER1 SFRP1	0.105263
155	annotations	GO:0045429	positive regulation of nitric oxide bios...	35	5	2.08	0.05428	0.05428	P2RX4 SMAD3 ICAM1 TLR6 PTK2B	0.142857
156	annotations	GO:0071276	cellular response to cadmium ion	35	5	2.08	0.05428	0.05428	AKR1C3 MT1A MT1M MT1DP EGFR	0.142857
157	annotations	GO:0008589	regulation of smoothened signaling pathw...	75	9	4.46	0.03326	0.05543	BTRC FGFR2 CD3E TCTN1 RB1 TTC23 IFT140 CTNNA1 SFRP1	0.12
158	annotations	GO:2001222	regulation of neuron migration	37	6	2.2	0.02078	0.05553	NRG3 ADGRG1 FBXO31 CTNNA2 PLXNB2 NTNG2	0.162162
159	annotations	GO:0015867	ATP transport	15	3	0.89	0.05576	0.05576	CR1 SLC17A9 CD47	0.2
160	annotations	GO:0035855	megakaryocyte development	15	3	0.89	0.05576	0.05576	PIP4K2A SH2B3 MEIS1	0.2
161	annotations	GO:0060766	negative regulation of androgen receptor...	15	3	0.89	0.05576	0.05576	NCOR2 FOXP1 SFRP1	0.2
162	annotations	GO:0032956	regulation of actin cytoskeleton organiz...	334	30	19.85	0.01598	0.05684	ARHGEF10L ACTN2 RHOBTB1 ARAP1 CYFIP1 SMAD3 AKAP13 TAOK2 COTL1 CDK10 ARHGAP44 ARHGDIA FHOD3 ARHGEF18 ICAM1 PRKCE CTNNA2 CLASP1 PREX1 TRPM2 CELSR1 CD47 ADD1 WDR1 PDGFRA EPHA5 SCIN ARHGEF10 PTK2B SFRP1	0.0898204
163	annotations	GO:0042573	retinoic acid metabolic process	33	5	1.96	0.04369	0.05788	AKR1C3 UGT1A8 UGT1A9 UGT1A7 UGT1A3	0.151515
164	annotations	GO:0045745	positive regulation of G protein-coupled...	25	4	1.49	0.05798	0.05798	PTGDR2 CHGA PRKCA GPER1	0.16
165	annotations	GO:0071377	cellular response to glucagon stimulus	25	4	1.49	0.05798	0.05798	ADCY9 ADCY2 PRKAR1B ADCY1	0.16
166	annotations	GO:2001057	reactive nitrogen species metabolic proc...	72	8	4.28	0.06316	0.05928	MTARC1 P2RX4 SMAD3 ICAM1 THAP4 CD47 TLR6 PTK2B	0.111111
167	annotations	GO:0006949	syncytium formation	52	5	3.09	0.19506	0.05939	MYOF ADAM12 CACNA1H ERCC1 ADGRB1	0.0961538
168	annotations	GO:0032960	regulation of inositol trisphosphate bio...	6	2	0.36	0.04512	0.0594	GPER1 PTK2B	0.333333
169	annotations	GO:0046137	negative regulation of vitamin metabolic...	6	2	0.36	0.04512	0.0594	GFI1 AKR1C3	0.333333
170	annotations	GO:0071384	cellular response to corticosteroid stim...	58	5	3.45	0.26124	0.05941	AKR1C3 ICAM1 EIF4E GPER1 EGFR	0.0862069
171	annotations	GO:0032351	negative regulation of hormone metabolic...	10	2	0.59	0.11572	0.05942	GFI1 AKR1C3	0.2
172	annotations	GO:0006743	ubiquinone metabolic process	18	2	1.07	0.29066	0.05944	AIFM2 COQ9	0.111111
173	annotations	GO:0050926	regulation of positive chemotaxis	24	2	1.43	0.42189	0.05947	SMAD3 ANGPT2	0.0833333
174	annotations	GO:0048144	fibroblast proliferation	76	5	4.52	0.47446	0.05947	NGFR WNT7B PDGFRA SFRP1 TP53INP1	0.0657895
175	annotations	GO:0010676	positive regulation of cellular carbohyd...	53	3	3.15	0.61756	0.05951	ESRRB PRKCE GPER1	0.0566038
176	annotations	GO:0031279	regulation of cyclase activity	46	2	2.73	0.7673	0.05954	HPCA GRM7	0.0434783
177	annotations	GO:2001141	regulation of RNA biosynthetic process	3187	182	189.45	0.74435	0.06006	CCNL2 SSU72 CDK11B PRDM16 CAMTA1 TNFRSF1B ZBTB17 RUNX3 TRIM62 THRAP3 PPIE NFYC KLF17 SSBP3 LHX8 GFI1 H3C13 S100A12 MDM4 ACTN2 ZNF22 MACROH2A2 NKX2-3 BTRC FGFR2 UTF1 DEAF1 TRIM5 SPI1 KDM2A TESMIN TAF1D ZBTB16 CD4 ZNF641 PWP1 LHX5 MLXIP NCOR2 SOHLH2 RB1 KLF5 TFDP1 NPAS3 PRKCH ESRRB TRAF3 BRF1 MTA1 DNAJC17 SMAD3 SLCO3A1 RGMA NR2F2 PAGR1 ZNF423 ZFHX3 WWOX BANP CBFA2T3 TCF25 MC1R ARRB2 PELP1 DHX33 MAP…	0.057107
178	annotations	GO:0060291	long-term synaptic potentiation	80	7	4.76	0.19719	0.06021	SHANK2 GRIN2A IGSF11 LRRTM2 ITPR3 ADCY1 PTK2B	0.0875
179	annotations	GO:0035640	exploration behavior	19	3	1.13	0.09981	0.06069	JPH3 PRKCE BRINP1	0.157895
180	annotations	GO:0007196	adenylate cyclase-inhibiting G protein-c...	7	2	0.42	0.06072	0.06072	GRM7 GRM4	0.285714
181	annotations	GO:0030091	protein repair	7	2	0.42	0.06072	0.06072	FN3K MSRA	0.285714
182	annotations	GO:0035280	miRNA loading onto RISC involved in gene...	7	2	0.42	0.06072	0.06072	ADAR AGO2	0.285714
183	annotations	GO:0035965	cardiolipin acyl-chain remodeling	7	2	0.42	0.06072	0.06072	LCLAT1 PLA2G6	0.285714
184	annotations	GO:0050861	positive regulation of B cell receptor s...	7	2	0.42	0.06072	0.06072	PRKCH FOXP1	0.285714
185	annotations	GO:0060592	mammary gland formation	7	2	0.42	0.06072	0.06072	NRG3 FGFR2	0.285714
186	annotations	GO:0071447	cellular response to hydroperoxide	7	2	0.42	0.06072	0.06072	TP53INP1 OXR1	0.285714
187	annotations	GO:0090240	positive regulation of histone H4 acetyl...	7	2	0.42	0.06072	0.06072	KAT7 AUTS2	0.285714
188	annotations	GO:0098693	regulation of synaptic vesicle cycle	7	2	0.42	0.06072	0.06072	PLD1 PRKAR1B	0.285714
189	annotations	GO:0099612	protein localization to axon	7	2	0.42	0.06072	0.06072	CNTNAP1 CNTNAP2	0.285714
190	annotations	GO:1900004	negative regulation of serine-type endop...	7	2	0.42	0.06072	0.06072	CR1 ANXA8	0.285714
191	annotations	GO:1900227	positive regulation of NLRP3 inflammasom...	7	2	0.42	0.06072	0.06072	DHX33 TLR6	0.285714
192	annotations	GO:0006195	purine nucleotide catabolic process	41	4	2.44	0.22515	0.06072	PNP PDE4D DNPH1 NUDT1	0.097561
193	annotations	GO:0044331	cell-cell adhesion mediated by cadherin	25	3	1.49	0.18347	0.06072	PLEKHA7 MMP24 AFDN	0.12
194	annotations	GO:0045620	negative regulation of lymphocyte differ...	52	4	3.09	0.37374	0.06079	RUNX3 CR1 LILRB4 SFRP1	0.0769231
195	annotations	GO:2000401	regulation of lymphocyte migration	60	4	3.57	0.48158	0.06084	GCSAML STK10 CCR6 PTK2B	0.0666667
196	annotations	GO:0051168	nuclear export	188	8	11.18	0.87682	0.06124	LZTS2 AKAP13 SIRT7 RPS15 U2AF2 WDR33 EIF4E CPSF1	0.0425532
197	annotations	GO:0007163	establishment or maintenance of cell pol...	206	18	12.25	0.06555	0.06295	SDCCAG8 FRMD4A RHOBTB1 CDC42BPB MTCL1 PARD6G CLASP1 PARD3B FERMT1 PARVB WNT7B FRMD4B WDR1 CTNNA1 KIF25 CYTH3 MCPH1 PTK2B	0.0873786
198	annotations	GO:0045931	positive regulation of mitotic cell cycl...	111	11	6.6	0.06573	0.06505	RB1 TFDP1 CDK10 DUSP3 PRKCA RPTOR CCDC57 EIF4E TERT CCND3 EGFR	0.0990991
199	annotations	GO:0052696	flavonoid glucuronidation	9	8	0.53	1.3e-09	0.145444	UGT1A8 UGT1A10 UGT1A9 UGT1A7 UGT1A6 UGT1A5 UGT1A4 UGT1A3	0.888889
200	annotations	GO:0052697	xenobiotic glucuronidation	10	8	0.59	6.1e-09	0.678778	UGT1A8 UGT1A10 UGT1A9 UGT1A7 UGT1A6 UGT1A5 UGT1A4 UGT1A3	0.8

[truncated: 10 more sheets: INVIVOvsCtrl_Hyper DMCs, INVIVOvsCtrl_Hypo DMCs, INVITROvsCtrl_All DMCs, INVITROvsCtrl_Hyper DMCs, INVITROvsCtrl_Hypo DMCs, ARTvsCtrl_All DMRs, ARTvsCtrl FEM_All DMRs, ARTvsCtrl MALE_All DMRs, INVIVOvsCtrl_All DMRs, INVITROvsCtrl_All DMRs]
