# Supplementary material for: Capturing sex-specific and hypofertility-linked effects of assisted reproductive technologies on the cord blood DNA methylome
Source: Clin Epigenetics. 2023 May 11;15:82. doi: 10.1186/s13148-023-01497-7 (PMC10176895; doi:10.1186/s13148-023-01497-7)
Supplement: Supplementary file 5 — Additional file 5. List of all biological processes significantly associated with clusters through STRING analysis. [file 13148_2023_1497_MOESM5_ESM.xlsx]

## Sheet: ARTvsCtrl FEM_Hyper_Cluster1
#term ID	term description	observed gene count	background gene count	strength	false discovery rate	matching proteins in your network (IDs)	matching proteins in your network (labels)
GO:0007275	Multicellular organism development	107	5023	0.23	1.77e-05	9606.ENSP00000166244,9606.ENSP00000201031,9606.ENSP00000216160,9606.ENSP00000219476,9606.ENSP00000228644,9606.ENSP00000228918,9606.ENSP00000240874,9606.ENSP00000243108,9606.ENSP00000245255,9606.ENSP00000248600,9606.ENSP00000250160,9606.ENSP00000254950,9606.ENSP00000254958,9606.ENSP00000255448,9606.ENSP00000257290,9606.ENSP00000262158,9606.ENSP00000262367,9606.ENSP00000262809,9606.ENSP00000262965,…	EPHA8,TFAP2C,TAB1,TSC2,MYF5,LTBR,KALRN,HOXC6,PIWIL1,STYXL1,WISP1,VPS4A,JAG1,DCLK1,PDGFRA,SMAD7,CREBBP,ELL,TCF3,PAX8,MECOM,ZAP70,CDH13,SIK1,PRDM16,NBL1,ACE,S100A1,ADCY9,LHX8,BMPER,KRT27,ABR,KRT28,SEMA4C,HOXC5,STOX2,SCMH1,PRKRA,TPO,LPHN2,CSNK1D,MYO1D,PPP1CA,LMBR1,PHACTR1,FYN,GFRA1,TBCD,TPM1,WDR5,RYR1,PTPRF,NRP2,CNTNAP2,TOX,C1orf186,BRINP3,TNR,SEMA4A,IL6R,FLG,EPHA7,BTRC,TSHZ2,KIAA1217,KRT40,DCLRE1C,…
GO:0048513	Animal organ development	75	3197	0.27	0.00011	9606.ENSP00000201031,9606.ENSP00000216160,9606.ENSP00000219476,9606.ENSP00000228644,9606.ENSP00000228918,9606.ENSP00000240874,9606.ENSP00000250160,9606.ENSP00000254958,9606.ENSP00000255448,9606.ENSP00000257290,9606.ENSP00000262158,9606.ENSP00000262965,9606.ENSP00000263334,9606.ENSP00000264674,9606.ENSP00000264972,9606.ENSP00000270162,9606.ENSP00000270722,9606.ENSP00000289749,9606.ENSP00000290866,…	TFAP2C,TAB1,TSC2,MYF5,LTBR,KALRN,WISP1,JAG1,DCLK1,PDGFRA,SMAD7,TCF3,PAX8,MECOM,ZAP70,SIK1,PRDM16,NBL1,ACE,S100A1,LHX8,BMPER,KRT27,ABR,KRT28,SEMA4C,STOX2,PRKRA,TPO,LPHN2,MYO1D,PPP1CA,PHACTR1,FYN,TPM1,RYR1,NRP2,CNTNAP2,TOX,C1orf186,TNR,SEMA4A,IL6R,FLG,EPHA7,BTRC,KRT40,DCLRE1C,CCDC85C,JAK2,SEMA5A,WHSC1,BMP7,CARD11,KRTAP5-11,TNFSF11,ARHGAP35,SDK1,LTBP1,SETD2,NFATC1,GLI2,CHD7,ZNF516,NFIC,HOXC4,PAX6,EP…
GO:0048731	System development	95	4426	0.23	0.00011	9606.ENSP00000166244,9606.ENSP00000201031,9606.ENSP00000216160,9606.ENSP00000219476,9606.ENSP00000228644,9606.ENSP00000228918,9606.ENSP00000240874,9606.ENSP00000243108,9606.ENSP00000248600,9606.ENSP00000250160,9606.ENSP00000254958,9606.ENSP00000255448,9606.ENSP00000257290,9606.ENSP00000262158,9606.ENSP00000262965,9606.ENSP00000263334,9606.ENSP00000264674,9606.ENSP00000264972,9606.ENSP00000268613,…	EPHA8,TFAP2C,TAB1,TSC2,MYF5,LTBR,KALRN,HOXC6,STYXL1,WISP1,JAG1,DCLK1,PDGFRA,SMAD7,TCF3,PAX8,MECOM,ZAP70,CDH13,SIK1,PRDM16,NBL1,ACE,S100A1,LHX8,BMPER,KRT27,ABR,KRT28,SEMA4C,HOXC5,STOX2,PRKRA,TPO,LPHN2,CSNK1D,MYO1D,PPP1CA,PHACTR1,FYN,GFRA1,TBCD,TPM1,WDR5,RYR1,PTPRF,NRP2,CNTNAP2,TOX,C1orf186,BRINP3,TNR,SEMA4A,IL6R,FLG,EPHA7,BTRC,KIAA1217,KRT40,DCLRE1C,CCDC85C,JAK2,SEMA5A,DOK6,WHSC1,BMP7,CARD11,KRTAP…
GO:0048856	Anatomical structure development	109	5402	0.21	0.00011	9606.ENSP00000166244,9606.ENSP00000201031,9606.ENSP00000216160,9606.ENSP00000219476,9606.ENSP00000228644,9606.ENSP00000228918,9606.ENSP00000240874,9606.ENSP00000243108,9606.ENSP00000245255,9606.ENSP00000248600,9606.ENSP00000250160,9606.ENSP00000254950,9606.ENSP00000254958,9606.ENSP00000255448,9606.ENSP00000257290,9606.ENSP00000262158,9606.ENSP00000262367,9606.ENSP00000262809,9606.ENSP00000262965,…	EPHA8,TFAP2C,TAB1,TSC2,MYF5,LTBR,KALRN,HOXC6,PIWIL1,STYXL1,WISP1,VPS4A,JAG1,DCLK1,PDGFRA,SMAD7,CREBBP,ELL,TCF3,PAX8,MECOM,ZAP70,CDH13,SIK1,PRDM16,NBL1,ACE,S100A1,ADCY9,LHX8,BMPER,KRT27,ABR,KRT28,SEMA4C,HOXC5,STOX2,SCMH1,PRKRA,TPO,LPHN2,CSNK1D,MYO1D,PPP1CA,LMBR1,PHACTR1,FYN,GFRA1,TBCD,TPM1,WDR5,RYR1,PTPRF,NRP2,CNTNAP2,TOX,C1orf186,BRINP3,TNR,SEMA4A,IL6R,FLG,EPHA7,BTRC,TSHZ2,KIAA1217,KRT40,DCLRE1C,…
GO:0051240	Positive regulation of multicellular organismal process	51	1770	0.36	0.00011	9606.ENSP00000228644,9606.ENSP00000240618,9606.ENSP00000240874,9606.ENSP00000248600,9606.ENSP00000250160,9606.ENSP00000254958,9606.ENSP00000262158,9606.ENSP00000262367,9606.ENSP00000262965,9606.ENSP00000263334,9606.ENSP00000264972,9606.ENSP00000270722,9606.ENSP00000280333,9606.ENSP00000289448,9606.ENSP00000289749,9606.ENSP00000292169,9606.ENSP00000297161,9606.ENSP00000324464,9606.ENSP00000332116,…	MYF5,KLRK1,KALRN,STYXL1,WISP1,JAG1,SMAD7,CREBBP,TCF3,PAX8,ZAP70,PRDM16,DOCK1,HMHB1,NBL1,S100A1,BMPER,CSNK1D,PDE4B,FYN,TPM1,NRP2,TOX,C1orf186,BRINP3,TNR,SEMA4A,IL6R,KIAA1462,RREB1,JAK2,SEMA5A,WHSC1,PANX2,BMP7,CARD11,TNFSF11,ARHGAP35,SETD2,GLI2,CHD7,ZNF516,PAX6,FGFR2,ROBO2,EHMT1,LRPAP1,TENM3,TIAM2,CPEB3,CDH4
GO:0051239	Regulation of multicellular organismal process	74	3227	0.26	0.00027	9606.ENSP00000228644,9606.ENSP00000240618,9606.ENSP00000240874,9606.ENSP00000248600,9606.ENSP00000250160,9606.ENSP00000252729,9606.ENSP00000254958,9606.ENSP00000257290,9606.ENSP00000262158,9606.ENSP00000262367,9606.ENSP00000262965,9606.ENSP00000263334,9606.ENSP00000264972,9606.ENSP00000270722,9606.ENSP00000280333,9606.ENSP00000289448,9606.ENSP00000289749,9606.ENSP00000290866,9606.ENSP00000292169,…	MYF5,KLRK1,KALRN,STYXL1,WISP1,CACNG6,JAG1,PDGFRA,SMAD7,CREBBP,TCF3,PAX8,ZAP70,PRDM16,DOCK1,HMHB1,NBL1,ACE,S100A1,BMPER,ABR,SEMA4C,KCNG2,CACNB2,CSNK1D,AP2A2,PHACTR1,PDE4B,FYN,TPM1,WDR5,RYR1,PTPRF,NRP2,TOX,CR1,C1orf186,BRINP3,TNR,SEMA4A,IL6R,EPHA7,KIAA1462,RREB1,JAK2,SEMA5A,CACNA2D4,WHSC1,PANX2,BMP7,CARD11,TNFSF11,ARHGAP35,SDK1,LTBP1,SETD2,NFATC1,GLI2,CHD7,ZNF516,PAX6,EPN1,FGFR2,ROBO2,EHMT1,LRPAP1,…
GO:0048518	Positive regulation of biological process	116	6112	0.18	0.00031	9606.ENSP00000166244,9606.ENSP00000201031,9606.ENSP00000201647,9606.ENSP00000216160,9606.ENSP00000219476,9606.ENSP00000228644,9606.ENSP00000228918,9606.ENSP00000240618,9606.ENSP00000240874,9606.ENSP00000243611,9606.ENSP00000243662,9606.ENSP00000245903,9606.ENSP00000245934,9606.ENSP00000248600,9606.ENSP00000249014,9606.ENSP00000250160,9606.ENSP00000254950,9606.ENSP00000254958,9606.ENSP00000257290,…	EPHA8,TFAP2C,EPS8L1,TAB1,TSC2,MYF5,LTBR,KLRK1,KALRN,C4BPB,RAB38,CD70,SYMPK,STYXL1,CDC42EP1,WISP1,VPS4A,JAG1,PDGFRA,SMAD7,CREBBP,ELL,TCF3,PAX8,SHC2,MECOM,ZAP70,CDH13,SIK1,PRDM16,DOCK1,FRMD1,HMHB1,NBL1,IL10RB,ACE,S100A1,ADCY9,LHX8,BMPER,SPIDR,MGMT,ABR,CAMTA1,SEMA4C,RPTOR,ZFAND2A,PRKRA,CACNB2,CSNK1D,PPP1CA,PDE4B,FOXK2,ADCY2,DOK7,FYN,TPM1,WDR5,NRP2,TOX,CR1,C1orf186,BRINP3,TNR,SEMA4A,IL6R,EPHA7,PDE4DI…
GO:0032502	Developmental process	112	5841	0.19	0.00032	9606.ENSP00000166244,9606.ENSP00000201031,9606.ENSP00000216160,9606.ENSP00000219476,9606.ENSP00000228644,9606.ENSP00000228918,9606.ENSP00000240618,9606.ENSP00000240874,9606.ENSP00000243108,9606.ENSP00000243662,9606.ENSP00000245255,9606.ENSP00000248600,9606.ENSP00000250160,9606.ENSP00000254950,9606.ENSP00000254958,9606.ENSP00000255448,9606.ENSP00000257290,9606.ENSP00000262158,9606.ENSP00000262367,…	EPHA8,TFAP2C,TAB1,TSC2,MYF5,LTBR,KLRK1,KALRN,HOXC6,RAB38,PIWIL1,STYXL1,WISP1,VPS4A,JAG1,DCLK1,PDGFRA,SMAD7,CREBBP,ELL,TCF3,PAX8,MECOM,ZAP70,CDH13,SIK1,PRDM16,NBL1,ACE,S100A1,ADCY9,LHX8,BMPER,KRT27,ABR,KRT28,SEMA4C,HOXC5,STOX2,SCMH1,PRKRA,TPO,LPHN2,CSNK1D,MYO1D,PPP1CA,LMBR1,PHACTR1,FYN,GFRA1,TBCD,TPM1,WDR5,RYR1,PTPRF,NRP2,CNTNAP2,TOX,C1orf186,BRINP3,TNR,SEMA4A,IL6R,FLG,EPHA7,BTRC,TSHZ2,KIAA1217,KR…
GO:0048522	Positive regulation of cellular process	108	5579	0.19	0.00036	9606.ENSP00000166244,9606.ENSP00000201031,9606.ENSP00000201647,9606.ENSP00000216160,9606.ENSP00000219476,9606.ENSP00000228644,9606.ENSP00000228918,9606.ENSP00000240618,9606.ENSP00000240874,9606.ENSP00000243662,9606.ENSP00000245903,9606.ENSP00000245934,9606.ENSP00000248600,9606.ENSP00000249014,9606.ENSP00000250160,9606.ENSP00000254950,9606.ENSP00000254958,9606.ENSP00000257290,9606.ENSP00000262158,…	EPHA8,TFAP2C,EPS8L1,TAB1,TSC2,MYF5,LTBR,KLRK1,KALRN,RAB38,CD70,SYMPK,STYXL1,CDC42EP1,WISP1,VPS4A,JAG1,PDGFRA,SMAD7,CREBBP,ELL,TCF3,PAX8,SHC2,MECOM,ZAP70,CDH13,SIK1,PRDM16,DOCK1,FRMD1,NBL1,IL10RB,ACE,S100A1,ADCY9,LHX8,BMPER,SPIDR,MGMT,ABR,CAMTA1,SEMA4C,RPTOR,ZFAND2A,PRKRA,CACNB2,CSNK1D,PPP1CA,FOXK2,ADCY2,DOK7,FYN,TPM1,WDR5,NRP2,TOX,CR1,C1orf186,BRINP3,TNR,SEMA4A,IL6R,EPHA7,PDE4DIP,BTRC,KIAA1462,CR…
GO:0023051	Regulation of signaling	78	3553	0.24	0.00038	9606.ENSP00000166244,9606.ENSP00000201647,9606.ENSP00000215794,9606.ENSP00000216160,9606.ENSP00000219476,9606.ENSP00000228918,9606.ENSP00000240874,9606.ENSP00000248600,9606.ENSP00000250160,9606.ENSP00000254958,9606.ENSP00000257290,9606.ENSP00000261658,9606.ENSP00000262158,9606.ENSP00000262367,9606.ENSP00000262370,9606.ENSP00000263334,9606.ENSP00000264554,9606.ENSP00000264674,9606.ENSP00000264972,…	EPHA8,EPS8L1,USP18,TAB1,TSC2,LTBR,KALRN,STYXL1,WISP1,JAG1,PDGFRA,BFAR,SMAD7,CREBBP,MGRN1,PAX8,SHC2,MECOM,ZAP70,CDH13,PRDM16,FRMD1,NBL1,IL10RB,BMPER,ABR,CAMTA1,SEMA4C,RPTOR,KCNG2,PRKRA,CACNB2,CSNK1D,PPP1CA,GRK1,IFNAR2,FYN,SRGAP1,GIT2,RYR1,TNR,IL6R,EPHA7,BTRC,KIAA1462,STAM,PAK7,JAK2,PLIN5,SEMA5A,SRGAP3,BMP7,CARD11,TNFSF11,ARHGAP35,LTBP1,NFATC1,GLI2,CHD7,EPN1,SYBU,FGFR2,AFAP1,SLC30A8,IL31RA,ROBO2,EH…
GO:0003279	Cardiac septum development	11	111	0.9	0.00052	9606.ENSP00000216160,9606.ENSP00000254958,9606.ENSP00000262158,9606.ENSP00000263334,9606.ENSP00000353582,9606.ENSP00000372351,9606.ENSP00000379204,9606.ENSP00000386043,9606.ENSP00000392028,9606.ENSP00000410294,9606.ENSP00000417335	TAB1,JAG1,SMAD7,PAX8,NRP2,WHSC1,BMP7,LTBP1,CHD7,FGFR2,ROBO2
GO:0009653	Anatomical structure morphogenesis	55	2165	0.31	0.00052	9606.ENSP00000166244,9606.ENSP00000216160,9606.ENSP00000219476,9606.ENSP00000228644,9606.ENSP00000254958,9606.ENSP00000255448,9606.ENSP00000257290,9606.ENSP00000262158,9606.ENSP00000262367,9606.ENSP00000263334,9606.ENSP00000268613,9606.ENSP00000289749,9606.ENSP00000294638,9606.ENSP00000297161,9606.ENSP00000301656,9606.ENSP00000303909,9606.ENSP00000306844,9606.ENSP00000318176,9606.ENSP00000326031,…	EPHA8,TAB1,TSC2,MYF5,JAG1,DCLK1,PDGFRA,SMAD7,CREBBP,PAX8,CDH13,NBL1,LHX8,BMPER,KRT27,ABR,SEMA4C,PRKRA,PPP1CA,LMBR1,PHACTR1,FYN,GFRA1,TBCD,TPM1,RYR1,NRP2,CNTNAP2,TNR,SEMA4A,EPHA7,BTRC,SEMA5A,DOK6,WHSC1,BMP7,CD151,TNFSF11,ARHGAP35,SDK1,SETD2,AFF3,NFATC1,GLI2,CHD7,NFIC,HOXC4,PAX6,FAT1,GAS7,FGFR2,ROBO2,TENM3,DLX6,CDH4
GO:0048812	Neuron projection morphogenesis	22	495	0.55	0.00062	9606.ENSP00000166244,9606.ENSP00000255448,9606.ENSP00000289749,9606.ENSP00000306844,9606.ENSP00000329880,9606.ENSP00000346671,9606.ENSP00000347591,9606.ENSP00000353582,9606.ENSP00000354778,9606.ENSP00000356646,9606.ENSP00000357268,9606.ENSP00000358309,9606.ENSP00000371936,9606.ENSP00000372160,9606.ENSP00000379204,9606.ENSP00000385720,9606.ENSP00000390436,9606.ENSP00000404100,9606.ENSP00000407552,…	EPHA8,DCLK1,NBL1,SEMA4C,PHACTR1,FYN,GFRA1,NRP2,CNTNAP2,TNR,SEMA4A,EPHA7,SEMA5A,DOK6,BMP7,ARHGAP35,GLI2,PAX6,GAS7,FGFR2,ROBO2,CDH4
GO:0050794	Regulation of cellular process	175	10932	0.11	0.00062	9606.ENSP00000166244,9606.ENSP00000201031,9606.ENSP00000201647,9606.ENSP00000215794,9606.ENSP00000216160,9606.ENSP00000219476,9606.ENSP00000228644,9606.ENSP00000228918,9606.ENSP00000237536,9606.ENSP00000240618,9606.ENSP00000240874,9606.ENSP00000243108,9606.ENSP00000243611,9606.ENSP00000243662,9606.ENSP00000245255,9606.ENSP00000245903,9606.ENSP00000245934,9606.ENSP00000248600,9606.ENSP00000249014,…	EPHA8,TFAP2C,EPS8L1,USP18,TAB1,TSC2,MYF5,LTBR,SOGA1,KLRK1,KALRN,HOXC6,C4BPB,RAB38,PIWIL1,CD70,SYMPK,STYXL1,CDC42EP1,WISP1,NALCN,CACNG6,VPS4A,JAG1,DCLK1,ADAMDEC1,PDGFRA,BFAR,SMAD7,CREBBP,MGRN1,ELL,TCF3,PAX8,SHC2,MECOM,ZAP70,CDH13,SIK1,PRDM16,DOCK1,FRMD1,JAZF1,NBL1,IL10RB,ACE,S100A1,ADCY9,LHX8,BMPER,SPIDR,MGMT,ABR,CAMTA1,SEMA4C,RPTOR,HOXC5,STOX2,ZFAND2A,KCNG2,CNGB3,SCMH1,PRKRA,CACNB2,LPHN2,CSNK1D,M…
GO:0065007	Biological regulation	189	12171	0.09	0.00062	9606.ENSP00000166244,9606.ENSP00000201031,9606.ENSP00000201647,9606.ENSP00000215794,9606.ENSP00000216160,9606.ENSP00000219476,9606.ENSP00000228644,9606.ENSP00000228918,9606.ENSP00000237536,9606.ENSP00000240618,9606.ENSP00000240874,9606.ENSP00000243108,9606.ENSP00000243611,9606.ENSP00000243662,9606.ENSP00000245255,9606.ENSP00000245903,9606.ENSP00000245934,9606.ENSP00000248600,9606.ENSP00000249014,…	EPHA8,TFAP2C,EPS8L1,USP18,TAB1,TSC2,MYF5,LTBR,SOGA1,KLRK1,KALRN,HOXC6,C4BPB,RAB38,PIWIL1,CD70,SYMPK,STYXL1,CDC42EP1,WISP1,NALCN,CACNG6,VPS4A,JAG1,DCLK1,ADAMDEC1,PDGFRA,BFAR,SMAD7,CREBBP,MGRN1,ELL,TCF3,PAX8,SHC2,MECOM,ZAP70,CDH13,SIK1,PRDM16,DOCK1,ASAP2,FRMD1,JAZF1,HMHB1,NBL1,IL10RB,ACE,S100A1,ADCY9,LHX8,BMPER,SPIDR,MGMT,ABR,CAMTA1,SEMA4C,RPTOR,AGAP1,HOXC5,STOX2,ZFAND2A,KCNG2,CNGB3,SCMH1,PRKRA,TPO…
GO:0007411	Axon guidance	16	275	0.67	0.00065	9606.ENSP00000166244,9606.ENSP00000306844,9606.ENSP00000346671,9606.ENSP00000347591,9606.ENSP00000353582,9606.ENSP00000356646,9606.ENSP00000357268,9606.ENSP00000358309,9606.ENSP00000371936,9606.ENSP00000372160,9606.ENSP00000379204,9606.ENSP00000385720,9606.ENSP00000390436,9606.ENSP00000404100,9606.ENSP00000417335,9606.ENSP00000484928	EPHA8,SEMA4C,FYN,GFRA1,NRP2,TNR,SEMA4A,EPHA7,SEMA5A,DOK6,BMP7,ARHGAP35,GLI2,PAX6,ROBO2,CDH4
GO:0010646	Regulation of cell communication	76	3514	0.24	0.00065	9606.ENSP00000166244,9606.ENSP00000201647,9606.ENSP00000215794,9606.ENSP00000216160,9606.ENSP00000219476,9606.ENSP00000228918,9606.ENSP00000240874,9606.ENSP00000248600,9606.ENSP00000250160,9606.ENSP00000254958,9606.ENSP00000257290,9606.ENSP00000261658,9606.ENSP00000262158,9606.ENSP00000262367,9606.ENSP00000262370,9606.ENSP00000263334,9606.ENSP00000264554,9606.ENSP00000264674,9606.ENSP00000264972,…	EPHA8,EPS8L1,USP18,TAB1,TSC2,LTBR,KALRN,STYXL1,WISP1,JAG1,PDGFRA,BFAR,SMAD7,CREBBP,MGRN1,PAX8,SHC2,MECOM,ZAP70,CDH13,PRDM16,FRMD1,NBL1,IL10RB,BMPER,ABR,CAMTA1,SEMA4C,RPTOR,KCNG2,PRKRA,CACNB2,CSNK1D,PPP1CA,GRK1,IFNAR2,FYN,SRGAP1,GIT2,TNR,IL6R,EPHA7,BTRC,KIAA1462,STAM,PAK7,JAK2,PLIN5,SEMA5A,SRGAP3,BMP7,CARD11,TNFSF11,ARHGAP35,LTBP1,NFATC1,GLI2,CHD7,EPN1,SYBU,FGFR2,AFAP1,SLC30A8,IL31RA,ROBO2,EHMT1,P…
GO:0060284	Regulation of cell development	32	956	0.43	0.00065	9606.ENSP00000228644,9606.ENSP00000240874,9606.ENSP00000248600,9606.ENSP00000254958,9606.ENSP00000262158,9606.ENSP00000262965,9606.ENSP00000280333,9606.ENSP00000289749,9606.ENSP00000306844,9606.ENSP00000324464,9606.ENSP00000329880,9606.ENSP00000346671,9606.ENSP00000353030,9606.ENSP00000354842,9606.ENSP00000356432,9606.ENSP00000356646,9606.ENSP00000357268,9606.ENSP00000358309,9606.ENSP00000369270,…	MYF5,KALRN,STYXL1,JAG1,SMAD7,TCF3,DOCK1,NBL1,SEMA4C,CSNK1D,PHACTR1,FYN,PTPRF,TOX,BRINP3,TNR,SEMA4A,EPHA7,RREB1,SEMA5A,BMP7,TNFSF11,ARHGAP35,SDK1,GLI2,CHD7,PAX6,ROBO2,TENM3,TIAM2,CPEB3,CDH4
GO:0010720	Positive regulation of cell development	23	556	0.52	0.00072	9606.ENSP00000228644,9606.ENSP00000240874,9606.ENSP00000248600,9606.ENSP00000262158,9606.ENSP00000262965,9606.ENSP00000280333,9606.ENSP00000289749,9606.ENSP00000324464,9606.ENSP00000346671,9606.ENSP00000354842,9606.ENSP00000356432,9606.ENSP00000369270,9606.ENSP00000371936,9606.ENSP00000379204,9606.ENSP00000381775,9606.ENSP00000385720,9606.ENSP00000390436,9606.ENSP00000404100,9606.ENSP00000417335,…	MYF5,KALRN,STYXL1,SMAD7,TCF3,DOCK1,NBL1,CSNK1D,FYN,TOX,BRINP3,RREB1,SEMA5A,BMP7,TNFSF11,ARHGAP35,GLI2,PAX6,ROBO2,TENM3,TIAM2,CPEB3,CDH4
GO:0032501	Multicellular organismal process	124	6933	0.15	0.00072	9606.ENSP00000166244,9606.ENSP00000201031,9606.ENSP00000216160,9606.ENSP00000219476,9606.ENSP00000228644,9606.ENSP00000228918,9606.ENSP00000240874,9606.ENSP00000243108,9606.ENSP00000243611,9606.ENSP00000245255,9606.ENSP00000248600,9606.ENSP00000250160,9606.ENSP00000252729,9606.ENSP00000254950,9606.ENSP00000254958,9606.ENSP00000255448,9606.ENSP00000257290,9606.ENSP00000262158,9606.ENSP00000262367,…	EPHA8,TFAP2C,TAB1,TSC2,MYF5,LTBR,KALRN,HOXC6,C4BPB,PIWIL1,STYXL1,WISP1,CACNG6,VPS4A,JAG1,DCLK1,PDGFRA,SMAD7,CREBBP,ELL,TCF3,PAX8,MECOM,ZAP70,CDH13,SIK1,PRDM16,DOCK1,NBL1,ACE,S100A1,ADCY9,LHX8,BMPER,KRT27,ABR,KRT28,CAMTA1,SEMA4C,HOXC5,STOX2,CNGB3,SCMH1,PRKRA,TPO,CACNB2,LPHN2,CSNK1D,MYO1D,PPP1CA,LMBR1,AP2A2,PHACTR1,GRK1,OR6N1,ADCY2,FYN,GFRA1,TBCD,TPM1,WDR5,RYR1,PTPRF,NRP2,CNTNAP2,TOX,C1orf186,BRINP…
GO:0048666	Neuron development	29	827	0.45	0.00072	9606.ENSP00000166244,9606.ENSP00000255448,9606.ENSP00000289749,9606.ENSP00000294638,9606.ENSP00000306844,9606.ENSP00000329880,9606.ENSP00000346671,9606.ENSP00000347591,9606.ENSP00000347719,9606.ENSP00000351446,9606.ENSP00000353030,9606.ENSP00000353582,9606.ENSP00000354778,9606.ENSP00000356646,9606.ENSP00000357268,9606.ENSP00000358309,9606.ENSP00000371067,9606.ENSP00000371936,9606.ENSP00000372160,…	EPHA8,DCLK1,NBL1,LHX8,SEMA4C,PHACTR1,FYN,GFRA1,TBCD,WDR5,PTPRF,NRP2,CNTNAP2,TNR,SEMA4A,EPHA7,JAK2,SEMA5A,DOK6,BMP7,ARHGAP35,GLI2,NTM,PAX6,GAS7,FGFR2,ROBO2,TENM3,CDH4
GO:0065009	Regulation of molecular function	96	4913	0.19	0.00072	9606.ENSP00000166244,9606.ENSP00000201031,9606.ENSP00000216160,9606.ENSP00000219476,9606.ENSP00000228644,9606.ENSP00000240618,9606.ENSP00000240874,9606.ENSP00000243108,9606.ENSP00000245903,9606.ENSP00000245934,9606.ENSP00000248600,9606.ENSP00000252729,9606.ENSP00000254958,9606.ENSP00000257290,9606.ENSP00000262158,9606.ENSP00000262367,9606.ENSP00000262809,9606.ENSP00000262965,9606.ENSP00000263334,…	EPHA8,TFAP2C,TAB1,TSC2,MYF5,KLRK1,KALRN,HOXC6,CD70,SYMPK,STYXL1,CACNG6,JAG1,PDGFRA,SMAD7,CREBBP,ELL,TCF3,PAX8,SHC2,MECOM,SIK1,PRDM16,DOCK1,ASAP2,JAZF1,NBL1,ACE,S100A1,ADCY9,LHX8,ABR,CAMTA1,SEMA4C,RPTOR,AGAP1,HOXC5,PRKRA,CACNB2,MYO1D,PPP1CA,PHACTR1,PDE4B,FOXK2,ADCY2,DOK7,FYN,SRGAP1,GIT2,TBCD,TPM1,PTPRF,TCP10L2,CR1,SEMA4A,IL6R,EPHA7,BTRC,TSHZ2,PAK7,SMAD9,RREB1,JAK2,PLIN5,C1QTNF9,WHSC1,SRGAP3,PTPRN2…
GO:0032989	Cellular component morphogenesis	24	614	0.49	0.00091	9606.ENSP00000166244,9606.ENSP00000255448,9606.ENSP00000257290,9606.ENSP00000289749,9606.ENSP00000306844,9606.ENSP00000329880,9606.ENSP00000346671,9606.ENSP00000347591,9606.ENSP00000351022,9606.ENSP00000353582,9606.ENSP00000354778,9606.ENSP00000356646,9606.ENSP00000357268,9606.ENSP00000358309,9606.ENSP00000371936,9606.ENSP00000372160,9606.ENSP00000379204,9606.ENSP00000385720,9606.ENSP00000390436,…	EPHA8,DCLK1,PDGFRA,NBL1,SEMA4C,PHACTR1,FYN,GFRA1,TPM1,NRP2,CNTNAP2,TNR,SEMA4A,EPHA7,SEMA5A,DOK6,BMP7,ARHGAP35,GLI2,PAX6,GAS7,FGFR2,ROBO2,CDH4
GO:0048667	Cell morphogenesis involved in neuron differentiation	20	445	0.56	0.00093	9606.ENSP00000166244,9606.ENSP00000255448,9606.ENSP00000306844,9606.ENSP00000329880,9606.ENSP00000346671,9606.ENSP00000347591,9606.ENSP00000347719,9606.ENSP00000353582,9606.ENSP00000356646,9606.ENSP00000357268,9606.ENSP00000358309,9606.ENSP00000371936,9606.ENSP00000372160,9606.ENSP00000379204,9606.ENSP00000385720,9606.ENSP00000390436,9606.ENSP00000404100,9606.ENSP00000410294,9606.ENSP00000417335,…	EPHA8,DCLK1,SEMA4C,PHACTR1,FYN,GFRA1,TBCD,NRP2,TNR,SEMA4A,EPHA7,SEMA5A,DOK6,BMP7,ARHGAP35,GLI2,PAX6,FGFR2,ROBO2,CDH4
GO:0045664	Regulation of neuron differentiation	25	665	0.48	0.001	9606.ENSP00000240874,9606.ENSP00000248600,9606.ENSP00000254958,9606.ENSP00000262965,9606.ENSP00000289749,9606.ENSP00000306844,9606.ENSP00000324464,9606.ENSP00000346671,9606.ENSP00000353030,9606.ENSP00000354842,9606.ENSP00000356432,9606.ENSP00000356646,9606.ENSP00000357268,9606.ENSP00000358309,9606.ENSP00000371936,9606.ENSP00000379204,9606.ENSP00000385720,9606.ENSP00000385899,9606.ENSP00000390436,…	KALRN,STYXL1,JAG1,TCF3,NBL1,SEMA4C,CSNK1D,FYN,PTPRF,TOX,BRINP3,TNR,SEMA4A,EPHA7,SEMA5A,BMP7,ARHGAP35,SDK1,GLI2,PAX6,ROBO2,TENM3,TIAM2,CPEB3,CDH4
GO:0009966	Regulation of signal transduction	68	3107	0.24	0.0012	9606.ENSP00000166244,9606.ENSP00000201647,9606.ENSP00000215794,9606.ENSP00000216160,9606.ENSP00000219476,9606.ENSP00000228918,9606.ENSP00000240874,9606.ENSP00000248600,9606.ENSP00000250160,9606.ENSP00000254958,9606.ENSP00000257290,9606.ENSP00000261658,9606.ENSP00000262158,9606.ENSP00000262367,9606.ENSP00000262370,9606.ENSP00000264554,9606.ENSP00000264674,9606.ENSP00000264972,9606.ENSP00000268613,…	EPHA8,EPS8L1,USP18,TAB1,TSC2,LTBR,KALRN,STYXL1,WISP1,JAG1,PDGFRA,BFAR,SMAD7,CREBBP,MGRN1,SHC2,MECOM,ZAP70,CDH13,PRDM16,FRMD1,NBL1,IL10RB,BMPER,ABR,CAMTA1,SEMA4C,RPTOR,PRKRA,CSNK1D,PPP1CA,GRK1,IFNAR2,FYN,SRGAP1,GIT2,IL6R,EPHA7,BTRC,KIAA1462,STAM,PAK7,JAK2,PLIN5,SEMA5A,SRGAP3,BMP7,CARD11,TNFSF11,ARHGAP35,LTBP1,NFATC1,GLI2,EPN1,FGFR2,AFAP1,IL31RA,ROBO2,EHMT1,PDE6B,LRPAP1,IRGM,MAML2,TIAM2,TBC1D10C,TR…
GO:0050789	Regulation of biological process	179	11475	0.1	0.0012	9606.ENSP00000166244,9606.ENSP00000201031,9606.ENSP00000201647,9606.ENSP00000215794,9606.ENSP00000216160,9606.ENSP00000219476,9606.ENSP00000228644,9606.ENSP00000228918,9606.ENSP00000237536,9606.ENSP00000240618,9606.ENSP00000240874,9606.ENSP00000243108,9606.ENSP00000243611,9606.ENSP00000243662,9606.ENSP00000245255,9606.ENSP00000245903,9606.ENSP00000245934,9606.ENSP00000248600,9606.ENSP00000249014,…	EPHA8,TFAP2C,EPS8L1,USP18,TAB1,TSC2,MYF5,LTBR,SOGA1,KLRK1,KALRN,HOXC6,C4BPB,RAB38,PIWIL1,CD70,SYMPK,STYXL1,CDC42EP1,WISP1,NALCN,CACNG6,VPS4A,JAG1,DCLK1,ADAMDEC1,PDGFRA,BFAR,SMAD7,CREBBP,MGRN1,ELL,TCF3,PAX8,SHC2,MECOM,ZAP70,CDH13,SIK1,PRDM16,DOCK1,FRMD1,JAZF1,HMHB1,NBL1,IL10RB,ACE,S100A1,ADCY9,LHX8,BMPER,SPIDR,MGMT,ABR,CAMTA1,SEMA4C,RPTOR,HOXC5,STOX2,ZFAND2A,KCNG2,CNGB3,SCMH1,PRKRA,CACNB2,LPHN2,CS…
GO:0031175	Neuron projection development	25	680	0.47	0.0013	9606.ENSP00000166244,9606.ENSP00000255448,9606.ENSP00000289749,9606.ENSP00000306844,9606.ENSP00000329880,9606.ENSP00000346671,9606.ENSP00000347591,9606.ENSP00000351446,9606.ENSP00000353030,9606.ENSP00000353582,9606.ENSP00000354778,9606.ENSP00000356646,9606.ENSP00000357268,9606.ENSP00000358309,9606.ENSP00000371067,9606.ENSP00000371936,9606.ENSP00000372160,9606.ENSP00000379204,9606.ENSP00000385720,…	EPHA8,DCLK1,NBL1,SEMA4C,PHACTR1,FYN,GFRA1,WDR5,PTPRF,NRP2,CNTNAP2,TNR,SEMA4A,EPHA7,JAK2,SEMA5A,DOK6,BMP7,ARHGAP35,GLI2,PAX6,GAS7,FGFR2,ROBO2,CDH4
GO:0007409	Axonogenesis	18	384	0.57	0.0014	9606.ENSP00000166244,9606.ENSP00000255448,9606.ENSP00000306844,9606.ENSP00000346671,9606.ENSP00000347591,9606.ENSP00000353582,9606.ENSP00000356646,9606.ENSP00000357268,9606.ENSP00000358309,9606.ENSP00000371936,9606.ENSP00000372160,9606.ENSP00000379204,9606.ENSP00000385720,9606.ENSP00000390436,9606.ENSP00000404100,9606.ENSP00000410294,9606.ENSP00000417335,9606.ENSP00000484928	EPHA8,DCLK1,SEMA4C,FYN,GFRA1,NRP2,TNR,SEMA4A,EPHA7,SEMA5A,DOK6,BMP7,ARHGAP35,GLI2,PAX6,FGFR2,ROBO2,CDH4
GO:0023052	Signaling	99	5239	0.18	0.0014	9606.ENSP00000166244,9606.ENSP00000201031,9606.ENSP00000201647,9606.ENSP00000216160,9606.ENSP00000219476,9606.ENSP00000228918,9606.ENSP00000237536,9606.ENSP00000240618,9606.ENSP00000240874,9606.ENSP00000243662,9606.ENSP00000245903,9606.ENSP00000248600,9606.ENSP00000249014,9606.ENSP00000250160,9606.ENSP00000252729,9606.ENSP00000254958,9606.ENSP00000255448,9606.ENSP00000257290,9606.ENSP00000262158,…	EPHA8,TFAP2C,EPS8L1,TAB1,TSC2,LTBR,SOGA1,KLRK1,KALRN,RAB38,CD70,STYXL1,CDC42EP1,WISP1,CACNG6,JAG1,DCLK1,PDGFRA,SMAD7,CREBBP,PAX8,SHC2,ZAP70,CDH13,SIK1,DOCK1,NBL1,IL10RB,S100A1,ADCY9,ABR,SEMA4C,RPTOR,CNGB3,CACNB2,LPHN2,CSNK1D,RUFY1,PPP1CA,LMBR1,AP2A2,PDE4B,GRK1,OR6N1,ADCY2,IFNAR2,FYN,SRGAP1,GFRA1,RYR1,PTPRF,NRP2,CNTNAP2,MOK,CR1,C1orf186,SEMA4A,IL6R,EPHA7,BTRC,STAM,PAK7,SMAD9,RREB1,JAK2,C1QTNF9,SEM…
GO:0048583	Regulation of response to stimulus	83	4114	0.21	0.0014	9606.ENSP00000166244,9606.ENSP00000201647,9606.ENSP00000215794,9606.ENSP00000216160,9606.ENSP00000219476,9606.ENSP00000228918,9606.ENSP00000240618,9606.ENSP00000240874,9606.ENSP00000243611,9606.ENSP00000248600,9606.ENSP00000250160,9606.ENSP00000254958,9606.ENSP00000257290,9606.ENSP00000261658,9606.ENSP00000262158,9606.ENSP00000262367,9606.ENSP00000262370,9606.ENSP00000264554,9606.ENSP00000264674,…	EPHA8,EPS8L1,USP18,TAB1,TSC2,LTBR,KLRK1,KALRN,C4BPB,STYXL1,WISP1,JAG1,PDGFRA,BFAR,SMAD7,CREBBP,MGRN1,SHC2,MECOM,ZAP70,CDH13,PRDM16,DOCK1,FRMD1,NBL1,IL10RB,BMPER,SPIDR,MGMT,ABR,CAMTA1,SEMA4C,RPTOR,PRKRA,CSNK1D,PPP1CA,PDE4B,GRK1,IFNAR2,FYN,SRGAP1,GIT2,PTPRF,CR1,TNR,SEMA4A,IL6R,EPHA7,BTRC,KIAA1462,STAM,PAK7,RREB1,JAK2,PLIN5,SEMA5A,WHSC1,SRGAP3,BMP7,CARD11,TNFSF11,PARG,ARHGAP35,LTBP1,SETD2,NFATC1,GLI…
GO:0061564	Axon development	19	421	0.56	0.0014	9606.ENSP00000166244,9606.ENSP00000255448,9606.ENSP00000306844,9606.ENSP00000346671,9606.ENSP00000347591,9606.ENSP00000353582,9606.ENSP00000356646,9606.ENSP00000357268,9606.ENSP00000358309,9606.ENSP00000371067,9606.ENSP00000371936,9606.ENSP00000372160,9606.ENSP00000379204,9606.ENSP00000385720,9606.ENSP00000390436,9606.ENSP00000404100,9606.ENSP00000410294,9606.ENSP00000417335,9606.ENSP00000484928	EPHA8,DCLK1,SEMA4C,FYN,GFRA1,NRP2,TNR,SEMA4A,EPHA7,JAK2,SEMA5A,DOK6,BMP7,ARHGAP35,GLI2,PAX6,FGFR2,ROBO2,CDH4
GO:0003205	Cardiac chamber development	12	171	0.75	0.0015	9606.ENSP00000216160,9606.ENSP00000254958,9606.ENSP00000262158,9606.ENSP00000263334,9606.ENSP00000351022,9606.ENSP00000353582,9606.ENSP00000372351,9606.ENSP00000379204,9606.ENSP00000386043,9606.ENSP00000392028,9606.ENSP00000410294,9606.ENSP00000417335	TAB1,JAG1,SMAD7,PAX8,TPM1,NRP2,WHSC1,BMP7,LTBP1,CHD7,FGFR2,ROBO2
GO:0030900	Forebrain development	18	387	0.57	0.0015	9606.ENSP00000255448,9606.ENSP00000294638,9606.ENSP00000324527,9606.ENSP00000329880,9606.ENSP00000346671,9606.ENSP00000353582,9606.ENSP00000354778,9606.ENSP00000354842,9606.ENSP00000356646,9606.ENSP00000369592,9606.ENSP00000371936,9606.ENSP00000385720,9606.ENSP00000386759,9606.ENSP00000390436,9606.ENSP00000392028,9606.ENSP00000404100,9606.ENSP00000410294,9606.ENSP00000417335	DCLK1,LHX8,MYO1D,PHACTR1,FYN,NRP2,CNTNAP2,TOX,TNR,CCDC85C,SEMA5A,ARHGAP35,SETD2,GLI2,CHD7,PAX6,FGFR2,ROBO2
GO:2000026	Regulation of multicellular organismal development	51	2096	0.29	0.0015	9606.ENSP00000228644,9606.ENSP00000240874,9606.ENSP00000248600,9606.ENSP00000250160,9606.ENSP00000254958,9606.ENSP00000262158,9606.ENSP00000262367,9606.ENSP00000262965,9606.ENSP00000263334,9606.ENSP00000264972,9606.ENSP00000270722,9606.ENSP00000289749,9606.ENSP00000290866,9606.ENSP00000292169,9606.ENSP00000297161,9606.ENSP00000306844,9606.ENSP00000324464,9606.ENSP00000327694,9606.ENSP00000329880,…	MYF5,KALRN,STYXL1,WISP1,JAG1,SMAD7,CREBBP,TCF3,PAX8,ZAP70,PRDM16,NBL1,ACE,S100A1,BMPER,SEMA4C,CSNK1D,AP2A2,PHACTR1,FYN,WDR5,PTPRF,TOX,CR1,C1orf186,BRINP3,TNR,SEMA4A,IL6R,EPHA7,KIAA1462,RREB1,SEMA5A,WHSC1,BMP7,CARD11,TNFSF11,ARHGAP35,SDK1,NFATC1,GLI2,CHD7,PAX6,EPN1,FGFR2,ROBO2,EHMT1,TENM3,TIAM2,CPEB3,CDH4
GO:0045595	Regulation of cell differentiation	47	1874	0.3	0.0017	9606.ENSP00000228644,9606.ENSP00000240874,9606.ENSP00000248600,9606.ENSP00000250160,9606.ENSP00000254958,9606.ENSP00000257290,9606.ENSP00000262158,9606.ENSP00000262367,9606.ENSP00000262965,9606.ENSP00000263334,9606.ENSP00000264972,9606.ENSP00000270162,9606.ENSP00000270722,9606.ENSP00000280333,9606.ENSP00000289749,9606.ENSP00000306844,9606.ENSP00000324464,9606.ENSP00000329880,9606.ENSP00000346671,…	MYF5,KALRN,STYXL1,WISP1,JAG1,PDGFRA,SMAD7,CREBBP,TCF3,PAX8,ZAP70,SIK1,PRDM16,DOCK1,NBL1,SEMA4C,CSNK1D,PHACTR1,FYN,WDR5,PTPRF,TOX,CR1,C1orf186,BRINP3,TNR,SEMA4A,IL6R,EPHA7,RREB1,JAK2,SEMA5A,BMP7,CARD11,TNFSF11,ARHGAP35,SDK1,NFATC1,GLI2,CHD7,PAX6,FGFR2,ROBO2,TENM3,TIAM2,CPEB3,CDH4
GO:0045597	Positive regulation of cell differentiation	31	993	0.4	0.0017	9606.ENSP00000228644,9606.ENSP00000240874,9606.ENSP00000248600,9606.ENSP00000250160,9606.ENSP00000254958,9606.ENSP00000262158,9606.ENSP00000262965,9606.ENSP00000263334,9606.ENSP00000264972,9606.ENSP00000270722,9606.ENSP00000280333,9606.ENSP00000289749,9606.ENSP00000324464,9606.ENSP00000346671,9606.ENSP00000354842,9606.ENSP00000356093,9606.ENSP00000356432,9606.ENSP00000357470,9606.ENSP00000369270,…	MYF5,KALRN,STYXL1,WISP1,JAG1,SMAD7,TCF3,PAX8,ZAP70,PRDM16,DOCK1,NBL1,CSNK1D,FYN,TOX,C1orf186,BRINP3,IL6R,RREB1,JAK2,SEMA5A,BMP7,TNFSF11,ARHGAP35,GLI2,PAX6,ROBO2,TENM3,TIAM2,CPEB3,CDH4
GO:0030334	Regulation of cell migration	28	865	0.41	0.0025	9606.ENSP00000240618,9606.ENSP00000250160,9606.ENSP00000254958,9606.ENSP00000257290,9606.ENSP00000262158,9606.ENSP00000268613,9606.ENSP00000280333,9606.ENSP00000289749,9606.ENSP00000290866,9606.ENSP00000297161,9606.ENSP00000303909,9606.ENSP00000306844,9606.ENSP00000329880,9606.ENSP00000347198,9606.ENSP00000351022,9606.ENSP00000353582,9606.ENSP00000357268,9606.ENSP00000357470,9606.ENSP00000364526,…	KLRK1,WISP1,JAG1,PDGFRA,SMAD7,CDH13,DOCK1,NBL1,ACE,BMPER,ABR,SEMA4C,PHACTR1,SRGAP1,TPM1,NRP2,SEMA4A,IL6R,KIAA1462,RREB1,JAK2,SEMA5A,SRGAP3,MLLT4,BMP7,CD151,DIAPH1,PAX6
GO:0051094	Positive regulation of developmental process	38	1389	0.34	0.0025	9606.ENSP00000228644,9606.ENSP00000240874,9606.ENSP00000248600,9606.ENSP00000250160,9606.ENSP00000254958,9606.ENSP00000262158,9606.ENSP00000262965,9606.ENSP00000263334,9606.ENSP00000264972,9606.ENSP00000270722,9606.ENSP00000280333,9606.ENSP00000289749,9606.ENSP00000292169,9606.ENSP00000297161,9606.ENSP00000324464,9606.ENSP00000346671,9606.ENSP00000354842,9606.ENSP00000356093,9606.ENSP00000356432,…	MYF5,KALRN,STYXL1,WISP1,JAG1,SMAD7,TCF3,PAX8,ZAP70,PRDM16,DOCK1,NBL1,S100A1,BMPER,CSNK1D,FYN,TOX,C1orf186,BRINP3,SEMA4A,IL6R,KIAA1462,RREB1,JAK2,SEMA5A,WHSC1,BMP7,TNFSF11,ARHGAP35,GLI2,CHD7,PAX6,FGFR2,ROBO2,TENM3,TIAM2,CPEB3,CDH4
GO:0030182	Neuron differentiation	31	1019	0.39	0.0026	9606.ENSP00000166244,9606.ENSP00000254958,9606.ENSP00000255448,9606.ENSP00000289749,9606.ENSP00000294638,9606.ENSP00000306844,9606.ENSP00000329880,9606.ENSP00000346671,9606.ENSP00000347591,9606.ENSP00000347719,9606.ENSP00000351446,9606.ENSP00000353030,9606.ENSP00000353582,9606.ENSP00000354778,9606.ENSP00000354842,9606.ENSP00000356646,9606.ENSP00000357268,9606.ENSP00000358309,9606.ENSP00000371067,…	EPHA8,JAG1,DCLK1,NBL1,LHX8,SEMA4C,PHACTR1,FYN,GFRA1,TBCD,WDR5,PTPRF,NRP2,CNTNAP2,TOX,TNR,SEMA4A,EPHA7,JAK2,SEMA5A,DOK6,BMP7,ARHGAP35,GLI2,NTM,PAX6,GAS7,FGFR2,ROBO2,TENM3,CDH4
GO:0000902	Cell morphogenesis	25	726	0.44	0.0028	9606.ENSP00000166244,9606.ENSP00000255448,9606.ENSP00000268613,9606.ENSP00000289749,9606.ENSP00000306844,9606.ENSP00000329880,9606.ENSP00000346671,9606.ENSP00000347591,9606.ENSP00000347719,9606.ENSP00000353582,9606.ENSP00000354778,9606.ENSP00000356646,9606.ENSP00000357268,9606.ENSP00000358309,9606.ENSP00000371936,9606.ENSP00000372160,9606.ENSP00000379204,9606.ENSP00000385720,9606.ENSP00000390436,…	EPHA8,DCLK1,CDH13,NBL1,SEMA4C,PHACTR1,FYN,GFRA1,TBCD,NRP2,CNTNAP2,TNR,SEMA4A,EPHA7,SEMA5A,DOK6,BMP7,ARHGAP35,GLI2,PAX6,FAT1,GAS7,FGFR2,ROBO2,CDH4
GO:0050793	Regulation of developmental process	59	2648	0.25	0.0028	9606.ENSP00000228644,9606.ENSP00000240874,9606.ENSP00000248600,9606.ENSP00000249014,9606.ENSP00000250160,9606.ENSP00000254958,9606.ENSP00000257290,9606.ENSP00000262158,9606.ENSP00000262367,9606.ENSP00000262965,9606.ENSP00000263334,9606.ENSP00000264972,9606.ENSP00000270162,9606.ENSP00000270722,9606.ENSP00000280333,9606.ENSP00000289749,9606.ENSP00000290866,9606.ENSP00000292169,9606.ENSP00000297161,…	MYF5,KALRN,STYXL1,CDC42EP1,WISP1,JAG1,PDGFRA,SMAD7,CREBBP,TCF3,PAX8,ZAP70,SIK1,PRDM16,DOCK1,NBL1,ACE,S100A1,BMPER,ABR,SEMA4C,CSNK1D,AP2A2,PHACTR1,FYN,TPM1,WDR5,PTPRF,TOX,CR1,C1orf186,BRINP3,TNR,SEMA4A,IL6R,EPHA7,KIAA1462,RREB1,JAK2,SEMA5A,WHSC1,BMP7,CARD11,DIAPH1,TNFSF11,ARHGAP35,SDK1,NFATC1,GLI2,CHD7,PAX6,EPN1,FGFR2,ROBO2,EHMT1,TENM3,TIAM2,CPEB3,CDH4
GO:0006935	Chemotaxis	21	545	0.49	0.0029	9606.ENSP00000166244,9606.ENSP00000219476,9606.ENSP00000257290,9606.ENSP00000306844,9606.ENSP00000332116,9606.ENSP00000346671,9606.ENSP00000347591,9606.ENSP00000353582,9606.ENSP00000356646,9606.ENSP00000357268,9606.ENSP00000357470,9606.ENSP00000358309,9606.ENSP00000371936,9606.ENSP00000372160,9606.ENSP00000379204,9606.ENSP00000381775,9606.ENSP00000385720,9606.ENSP00000390436,9606.ENSP00000404100,…	EPHA8,TSC2,PDGFRA,SEMA4C,PDE4B,FYN,GFRA1,NRP2,TNR,SEMA4A,IL6R,EPHA7,SEMA5A,DOK6,BMP7,TNFSF11,ARHGAP35,GLI2,PAX6,ROBO2,CDH4
GO:0050767	Regulation of neurogenesis	27	828	0.42	0.0029	9606.ENSP00000240874,9606.ENSP00000248600,9606.ENSP00000254958,9606.ENSP00000262965,9606.ENSP00000289749,9606.ENSP00000306844,9606.ENSP00000324464,9606.ENSP00000329880,9606.ENSP00000346671,9606.ENSP00000353030,9606.ENSP00000354842,9606.ENSP00000356432,9606.ENSP00000356646,9606.ENSP00000357268,9606.ENSP00000358309,9606.ENSP00000371936,9606.ENSP00000379204,9606.ENSP00000385720,9606.ENSP00000385899,…	KALRN,STYXL1,JAG1,TCF3,NBL1,SEMA4C,CSNK1D,PHACTR1,FYN,PTPRF,TOX,BRINP3,TNR,SEMA4A,EPHA7,SEMA5A,BMP7,ARHGAP35,SDK1,GLI2,CHD7,PAX6,ROBO2,TENM3,TIAM2,CPEB3,CDH4
GO:0060411	Cardiac septum morphogenesis	8	74	0.94	0.0029	9606.ENSP00000254958,9606.ENSP00000262158,9606.ENSP00000353582,9606.ENSP00000372351,9606.ENSP00000379204,9606.ENSP00000392028,9606.ENSP00000410294,9606.ENSP00000417335	JAG1,SMAD7,NRP2,WHSC1,BMP7,CHD7,FGFR2,ROBO2
GO:0045666	Positive regulation of neuron differentiation	17	377	0.56	0.0031	9606.ENSP00000240874,9606.ENSP00000248600,9606.ENSP00000262965,9606.ENSP00000289749,9606.ENSP00000324464,9606.ENSP00000346671,9606.ENSP00000354842,9606.ENSP00000356432,9606.ENSP00000371936,9606.ENSP00000379204,9606.ENSP00000385720,9606.ENSP00000390436,9606.ENSP00000417335,9606.ENSP00000424226,9606.ENSP00000437188,9606.ENSP00000482128,9606.ENSP00000484928	KALRN,STYXL1,TCF3,NBL1,CSNK1D,FYN,TOX,BRINP3,SEMA5A,BMP7,ARHGAP35,GLI2,ROBO2,TENM3,TIAM2,CPEB3,CDH4
GO:0060322	Head development	26	788	0.42	0.0033	9606.ENSP00000255448,9606.ENSP00000257290,9606.ENSP00000292169,9606.ENSP00000294638,9606.ENSP00000303909,9606.ENSP00000306844,9606.ENSP00000322270,9606.ENSP00000324527,9606.ENSP00000329880,9606.ENSP00000346671,9606.ENSP00000353582,9606.ENSP00000354778,9606.ENSP00000354842,9606.ENSP00000356646,9606.ENSP00000358309,9606.ENSP00000369592,9606.ENSP00000371936,9606.ENSP00000379204,9606.ENSP00000385720,…	DCLK1,PDGFRA,S100A1,LHX8,ABR,SEMA4C,LPHN2,MYO1D,PHACTR1,FYN,NRP2,CNTNAP2,TOX,TNR,EPHA7,CCDC85C,SEMA5A,BMP7,ARHGAP35,SETD2,GLI2,CHD7,PAX6,FGFR2,ROBO2,DLX6
GO:0007154	Cell communication	98	5320	0.17	0.0036	9606.ENSP00000166244,9606.ENSP00000201031,9606.ENSP00000201647,9606.ENSP00000216160,9606.ENSP00000219476,9606.ENSP00000228918,9606.ENSP00000237536,9606.ENSP00000240618,9606.ENSP00000240874,9606.ENSP00000243662,9606.ENSP00000245903,9606.ENSP00000248600,9606.ENSP00000249014,9606.ENSP00000250160,9606.ENSP00000254958,9606.ENSP00000255448,9606.ENSP00000257290,9606.ENSP00000262158,9606.ENSP00000262367,…	EPHA8,TFAP2C,EPS8L1,TAB1,TSC2,LTBR,SOGA1,KLRK1,KALRN,RAB38,CD70,STYXL1,CDC42EP1,WISP1,JAG1,DCLK1,PDGFRA,SMAD7,CREBBP,PAX8,SHC2,ZAP70,CDH13,SIK1,DOCK1,NBL1,IL10RB,S100A1,ADCY9,ABR,SEMA4C,RPTOR,CNGB3,CACNB2,LPHN2,CSNK1D,RUFY1,PPP1CA,LMBR1,AP2A2,PDE4B,GRK1,OR6N1,ADCY2,IFNAR2,FYN,SRGAP1,GFRA1,RYR1,PTPRF,NRP2,CNTNAP2,MOK,CR1,C1orf186,SEMA4A,IL6R,EPHA7,BTRC,STAM,PAK7,SMAD9,RREB1,JAK2,C1QTNF9,SEMA5A,SRG…
GO:0009790	Embryo development	30	1002	0.38	0.0039	9606.ENSP00000216160,9606.ENSP00000219476,9606.ENSP00000228644,9606.ENSP00000243108,9606.ENSP00000257290,9606.ENSP00000262367,9606.ENSP00000262809,9606.ENSP00000263334,9606.ENSP00000294016,9606.ENSP00000303909,9606.ENSP00000306844,9606.ENSP00000309336,9606.ENSP00000311257,9606.ENSP00000318176,9606.ENSP00000318820,9606.ENSP00000326604,9606.ENSP00000351022,9606.ENSP00000353582,9606.ENSP00000365637,…	TAB1,TSC2,MYF5,HOXC6,PDGFRA,CREBBP,ELL,PAX8,ADCY9,ABR,SEMA4C,HOXC5,STOX2,PRKRA,TPO,LMBR1,TPM1,NRP2,KIAA1217,BMP7,ARHGAP35,SETD2,AFF3,GLI2,CHD7,HOXC4,PAX6,EPN1,FGFR2,DLX6
GO:0043085	Positive regulation of catalytic activity	39	1489	0.32	0.0039	9606.ENSP00000166244,9606.ENSP00000216160,9606.ENSP00000219476,9606.ENSP00000240874,9606.ENSP00000257290,9606.ENSP00000264554,9606.ENSP00000280333,9606.ENSP00000281419,9606.ENSP00000290866,9606.ENSP00000292169,9606.ENSP00000294016,9606.ENSP00000303909,9606.ENSP00000307272,9606.ENSP00000307634,9606.ENSP00000318176,9606.ENSP00000342952,9606.ENSP00000344432,9606.ENSP00000346671,9606.ENSP00000347198,…	EPHA8,TAB1,TSC2,KALRN,PDGFRA,SHC2,DOCK1,ASAP2,ACE,S100A1,ADCY9,ABR,RPTOR,AGAP1,PRKRA,ADCY2,DOK7,FYN,SRGAP1,GIT2,TBCD,TPM1,CR1,IL6R,EPHA7,BTRC,PAK7,JAK2,PLIN5,SRGAP3,MLLT4,TNFSF11,ARHGAP35,FGFR2,IRGM,TIAM2,TBC1D10C,ARHGAP23,TBC1D3H
GO:0006468	Protein phosphorylation	29	952	0.39	0.004	9606.ENSP00000166244,9606.ENSP00000216160,9606.ENSP00000240874,9606.ENSP00000255448,9606.ENSP00000257290,9606.ENSP00000262158,9606.ENSP00000264554,9606.ENSP00000264972,9606.ENSP00000270162,9606.ENSP00000318176,9606.ENSP00000324464,9606.ENSP00000334876,9606.ENSP00000346671,9606.ENSP00000347591,9606.ENSP00000353582,9606.ENSP00000355304,9606.ENSP00000358309,9606.ENSP00000359206,9606.ENSP00000367686,…	EPHA8,TAB1,KALRN,DCLK1,PDGFRA,SMAD7,SHC2,ZAP70,SIK1,PRKRA,CSNK1D,GRK1,FYN,GFRA1,NRP2,MOK,EPHA7,BTRC,PAK7,JAK2,TNFSF11,LTBP1,STK16,FGFR2,IL31RA,RPS6KA2,IKBKE,CDK11B,TESK1
GO:0007166	Cell surface receptor signaling pathway	53	2325	0.26	0.004	9606.ENSP00000166244,9606.ENSP00000216160,9606.ENSP00000219476,9606.ENSP00000228918,9606.ENSP00000237536,9606.ENSP00000240618,9606.ENSP00000240874,9606.ENSP00000245903,9606.ENSP00000250160,9606.ENSP00000254958,9606.ENSP00000257290,9606.ENSP00000262158,9606.ENSP00000262367,9606.ENSP00000264554,9606.ENSP00000264972,9606.ENSP00000280333,9606.ENSP00000290200,9606.ENSP00000306844,9606.ENSP00000322270,…	EPHA8,TAB1,TSC2,LTBR,SOGA1,KLRK1,KALRN,CD70,WISP1,JAG1,PDGFRA,SMAD7,CREBBP,SHC2,ZAP70,DOCK1,IL10RB,SEMA4C,LPHN2,CSNK1D,PPP1CA,AP2A2,PDE4B,IFNAR2,FYN,GFRA1,PTPRF,NRP2,CR1,C1orf186,SEMA4A,IL6R,EPHA7,BTRC,SMAD9,JAK2,SEMA5A,GPR123,BMP7,CARD11,TNFSF11,LTBP1,NFATC1,GLI2,PAX6,EPN1,FGFR2,IL31RA,PDE6B,FAM83A,MAML2,TRAF3,TNFRSF9
GO:0048699	Generation of neurons	40	1551	0.31	0.004	9606.ENSP00000166244,9606.ENSP00000240874,9606.ENSP00000248600,9606.ENSP00000254958,9606.ENSP00000255448,9606.ENSP00000262965,9606.ENSP00000289749,9606.ENSP00000294638,9606.ENSP00000306844,9606.ENSP00000324464,9606.ENSP00000329880,9606.ENSP00000346671,9606.ENSP00000347591,9606.ENSP00000347719,9606.ENSP00000351446,9606.ENSP00000353030,9606.ENSP00000353582,9606.ENSP00000354778,9606.ENSP00000354842,…	EPHA8,KALRN,STYXL1,JAG1,DCLK1,TCF3,NBL1,LHX8,SEMA4C,CSNK1D,PHACTR1,FYN,GFRA1,TBCD,WDR5,PTPRF,NRP2,CNTNAP2,TOX,BRINP3,TNR,SEMA4A,EPHA7,JAK2,SEMA5A,DOK6,BMP7,ARHGAP35,SDK1,GLI2,CHD7,NTM,PAX6,GAS7,FGFR2,ROBO2,TENM3,TIAM2,CPEB3,CDH4
GO:0000904	Cell morphogenesis involved in differentiation	21	566	0.47	0.0042	9606.ENSP00000166244,9606.ENSP00000255448,9606.ENSP00000306844,9606.ENSP00000329880,9606.ENSP00000346671,9606.ENSP00000347591,9606.ENSP00000347719,9606.ENSP00000353582,9606.ENSP00000356646,9606.ENSP00000357268,9606.ENSP00000358309,9606.ENSP00000371936,9606.ENSP00000372160,9606.ENSP00000379204,9606.ENSP00000385720,9606.ENSP00000390436,9606.ENSP00000404100,9606.ENSP00000406229,9606.ENSP00000410294,…	EPHA8,DCLK1,SEMA4C,PHACTR1,FYN,GFRA1,TBCD,NRP2,TNR,SEMA4A,EPHA7,SEMA5A,DOK6,BMP7,ARHGAP35,GLI2,PAX6,FAT1,FGFR2,ROBO2,CDH4
GO:0030155	Regulation of cell adhesion	24	712	0.43	0.0046	9606.ENSP00000166244,9606.ENSP00000228644,9606.ENSP00000240618,9606.ENSP00000245903,9606.ENSP00000254958,9606.ENSP00000256412,9606.ENSP00000262158,9606.ENSP00000264972,9606.ENSP00000268613,9606.ENSP00000280333,9606.ENSP00000346671,9606.ENSP00000347719,9606.ENSP00000351022,9606.ENSP00000356646,9606.ENSP00000358309,9606.ENSP00000369270,9606.ENSP00000371067,9606.ENSP00000371936,9606.ENSP00000375960,…	EPHA8,MYF5,KLRK1,CD70,JAG1,ADAMDEC1,SMAD7,ZAP70,CDH13,DOCK1,FYN,TBCD,TPM1,TNR,EPHA7,RREB1,JAK2,SEMA5A,MLLT4,BMP7,CARD11,TNFSF11,GLI2,TENM3
GO:0009887	Animal organ morphogenesis	29	967	0.38	0.0049	9606.ENSP00000216160,9606.ENSP00000228644,9606.ENSP00000254958,9606.ENSP00000257290,9606.ENSP00000262158,9606.ENSP00000263334,9606.ENSP00000289749,9606.ENSP00000294638,9606.ENSP00000303909,9606.ENSP00000318176,9606.ENSP00000351022,9606.ENSP00000352608,9606.ENSP00000353582,9606.ENSP00000359206,9606.ENSP00000372351,9606.ENSP00000379204,9606.ENSP00000381775,9606.ENSP00000385899,9606.ENSP00000386759,…	TAB1,MYF5,JAG1,PDGFRA,SMAD7,PAX8,NBL1,LHX8,ABR,PRKRA,TPM1,RYR1,NRP2,BTRC,WHSC1,BMP7,TNFSF11,SDK1,SETD2,GLI2,CHD7,NFIC,HOXC4,PAX6,FAT1,FGFR2,ROBO2,TENM3,DLX6
GO:0040012	Regulation of locomotion	29	969	0.38	0.005	9606.ENSP00000240618,9606.ENSP00000250160,9606.ENSP00000254958,9606.ENSP00000257290,9606.ENSP00000262158,9606.ENSP00000268613,9606.ENSP00000280333,9606.ENSP00000289749,9606.ENSP00000290866,9606.ENSP00000297161,9606.ENSP00000303909,9606.ENSP00000306844,9606.ENSP00000329880,9606.ENSP00000347198,9606.ENSP00000351022,9606.ENSP00000353582,9606.ENSP00000357268,9606.ENSP00000357470,9606.ENSP00000364526,…	KLRK1,WISP1,JAG1,PDGFRA,SMAD7,CDH13,DOCK1,NBL1,ACE,BMPER,ABR,SEMA4C,PHACTR1,SRGAP1,TPM1,NRP2,SEMA4A,IL6R,KIAA1462,RREB1,JAK2,SEMA5A,SRGAP3,MLLT4,BMP7,CD151,DIAPH1,PAX6,ROBO2
GO:0032879	Regulation of localization	59	2740	0.24	0.0057	9606.ENSP00000219476,9606.ENSP00000240618,9606.ENSP00000240874,9606.ENSP00000243611,9606.ENSP00000250160,9606.ENSP00000251127,9606.ENSP00000252729,9606.ENSP00000254950,9606.ENSP00000254958,9606.ENSP00000255448,9606.ENSP00000257290,9606.ENSP00000262158,9606.ENSP00000263334,9606.ENSP00000268613,9606.ENSP00000270162,9606.ENSP00000280333,9606.ENSP00000289749,9606.ENSP00000290866,9606.ENSP00000292169,…	TSC2,KLRK1,KALRN,C4BPB,WISP1,NALCN,CACNG6,VPS4A,JAG1,DCLK1,PDGFRA,SMAD7,PAX8,CDH13,SIK1,DOCK1,NBL1,ACE,S100A1,BMPER,SPIDR,ABR,SEMA4C,KCNG2,CACNB2,RUFY1,PHACTR1,PDE4B,FYN,SRGAP1,TPM1,RYR1,NRP2,SEMA4A,IL6R,KIAA1462,CROCC,STAM,RREB1,JAK2,PLIN5,SEMA5A,CACNA2D4,WHSC1,SRGAP3,MLLT4,BMP7,CD151,DIAPH1,TNFSF11,SETD2,CHD7,PAX6,SYBU,SLC30A8,LRPAP1,IKBKE,TESK1,FXYD4
GO:0009605	Response to external stimulus	52	2310	0.25	0.0061	9606.ENSP00000166244,9606.ENSP00000219476,9606.ENSP00000228918,9606.ENSP00000240618,9606.ENSP00000243611,9606.ENSP00000243662,9606.ENSP00000255448,9606.ENSP00000257290,9606.ENSP00000270162,9606.ENSP00000290200,9606.ENSP00000303909,9606.ENSP00000305302,9606.ENSP00000306844,9606.ENSP00000307272,9606.ENSP00000311257,9606.ENSP00000318176,9606.ENSP00000326031,9606.ENSP00000332116,9606.ENSP00000334876,…	EPHA8,TSC2,LTBR,KLRK1,C4BPB,RAB38,DCLK1,PDGFRA,SIK1,IL10RB,ABR,SLC6A19,SEMA4C,RPTOR,STOX2,PRKRA,PPP1CA,PDE4B,GRK1,FOXK2,IFNAR2,FYN,GFRA1,NRP2,CNTNAP2,CR1,TNR,SEMA4A,IL6R,EPHA7,JAK2,SEMA5A,DOK6,CACNA2D4,BMP7,TNFSF11,ARHGAP35,SETD2,GLI2,CHD7,PAX6,MYH13,FGFR2,SLC30A8,IL31RA,ROBO2,PDE6B,IRGM,CSMD1,TRAF3,IKBKE,CDH4
GO:0022008	Neurogenesis	41	1657	0.3	0.0068	9606.ENSP00000166244,9606.ENSP00000240874,9606.ENSP00000248600,9606.ENSP00000254958,9606.ENSP00000255448,9606.ENSP00000262965,9606.ENSP00000270722,9606.ENSP00000289749,9606.ENSP00000294638,9606.ENSP00000306844,9606.ENSP00000324464,9606.ENSP00000329880,9606.ENSP00000346671,9606.ENSP00000347591,9606.ENSP00000347719,9606.ENSP00000351446,9606.ENSP00000353030,9606.ENSP00000353582,9606.ENSP00000354778,…	EPHA8,KALRN,STYXL1,JAG1,DCLK1,TCF3,PRDM16,NBL1,LHX8,SEMA4C,CSNK1D,PHACTR1,FYN,GFRA1,TBCD,WDR5,PTPRF,NRP2,CNTNAP2,TOX,BRINP3,TNR,SEMA4A,EPHA7,JAK2,SEMA5A,DOK6,BMP7,ARHGAP35,SDK1,GLI2,CHD7,NTM,PAX6,GAS7,FGFR2,ROBO2,TENM3,TIAM2,CPEB3,CDH4
GO:0120035	Regulation of plasma membrane bounded cell projection organization	23	687	0.43	0.0069	9606.ENSP00000201647,9606.ENSP00000240874,9606.ENSP00000248600,9606.ENSP00000249014,9606.ENSP00000306844,9606.ENSP00000346671,9606.ENSP00000353030,9606.ENSP00000354842,9606.ENSP00000356646,9606.ENSP00000357268,9606.ENSP00000358309,9606.ENSP00000364691,9606.ENSP00000369270,9606.ENSP00000369614,9606.ENSP00000371936,9606.ENSP00000379204,9606.ENSP00000385720,9606.ENSP00000385899,9606.ENSP00000417335,…	EPS8L1,KALRN,STYXL1,CDC42EP1,SEMA4C,FYN,PTPRF,TOX,TNR,SEMA4A,EPHA7,CROCC,RREB1,CNTROB,SEMA5A,BMP7,ARHGAP35,SDK1,ROBO2,TENM3,TIAM2,CPEB3,CDH4
GO:0007165	Signal transduction	90	4876	0.17	0.0079	9606.ENSP00000166244,9606.ENSP00000201647,9606.ENSP00000216160,9606.ENSP00000219476,9606.ENSP00000228918,9606.ENSP00000237536,9606.ENSP00000240618,9606.ENSP00000240874,9606.ENSP00000243662,9606.ENSP00000245903,9606.ENSP00000248600,9606.ENSP00000249014,9606.ENSP00000250160,9606.ENSP00000254958,9606.ENSP00000255448,9606.ENSP00000257290,9606.ENSP00000262158,9606.ENSP00000262367,9606.ENSP00000263334,…	EPHA8,EPS8L1,TAB1,TSC2,LTBR,SOGA1,KLRK1,KALRN,RAB38,CD70,STYXL1,CDC42EP1,WISP1,JAG1,DCLK1,PDGFRA,SMAD7,CREBBP,PAX8,SHC2,ZAP70,CDH13,SIK1,DOCK1,NBL1,IL10RB,S100A1,ADCY9,ABR,SEMA4C,RPTOR,CNGB3,LPHN2,CSNK1D,RUFY1,PPP1CA,LMBR1,AP2A2,PDE4B,GRK1,OR6N1,ADCY2,IFNAR2,FYN,SRGAP1,GFRA1,RYR1,PTPRF,NRP2,MOK,CR1,C1orf186,SEMA4A,IL6R,EPHA7,BTRC,STAM,PAK7,SMAD9,RREB1,JAK2,C1QTNF9,SEMA5A,SRGAP3,MLLT4,GPR123,BMP7,…
GO:0007420	Brain development	24	745	0.41	0.0081	9606.ENSP00000255448,9606.ENSP00000292169,9606.ENSP00000294638,9606.ENSP00000303909,9606.ENSP00000306844,9606.ENSP00000322270,9606.ENSP00000324527,9606.ENSP00000329880,9606.ENSP00000346671,9606.ENSP00000353582,9606.ENSP00000354778,9606.ENSP00000354842,9606.ENSP00000356646,9606.ENSP00000358309,9606.ENSP00000369592,9606.ENSP00000371936,9606.ENSP00000379204,9606.ENSP00000385720,9606.ENSP00000386759,…	DCLK1,S100A1,LHX8,ABR,SEMA4C,LPHN2,MYO1D,PHACTR1,FYN,NRP2,CNTNAP2,TOX,TNR,EPHA7,CCDC85C,SEMA5A,BMP7,ARHGAP35,SETD2,GLI2,CHD7,PAX6,FGFR2,ROBO2
GO:0051270	Regulation of cellular component movement	29	1009	0.36	0.0089	9606.ENSP00000240618,9606.ENSP00000250160,9606.ENSP00000254958,9606.ENSP00000257290,9606.ENSP00000262158,9606.ENSP00000268613,9606.ENSP00000280333,9606.ENSP00000289749,9606.ENSP00000290866,9606.ENSP00000297161,9606.ENSP00000303909,9606.ENSP00000306844,9606.ENSP00000329880,9606.ENSP00000332116,9606.ENSP00000347198,9606.ENSP00000351022,9606.ENSP00000353582,9606.ENSP00000357268,9606.ENSP00000357470,…	KLRK1,WISP1,JAG1,PDGFRA,SMAD7,CDH13,DOCK1,NBL1,ACE,BMPER,ABR,SEMA4C,PHACTR1,PDE4B,SRGAP1,TPM1,NRP2,SEMA4A,IL6R,KIAA1462,RREB1,JAK2,SEMA5A,SRGAP3,MLLT4,BMP7,CD151,DIAPH1,PAX6
GO:0048468	Cell development	40	1629	0.29	0.0093	9606.ENSP00000166244,9606.ENSP00000245255,9606.ENSP00000254958,9606.ENSP00000255448,9606.ENSP00000257290,9606.ENSP00000289749,9606.ENSP00000294638,9606.ENSP00000306844,9606.ENSP00000329880,9606.ENSP00000346671,9606.ENSP00000347591,9606.ENSP00000347719,9606.ENSP00000351022,9606.ENSP00000351446,9606.ENSP00000352608,9606.ENSP00000353030,9606.ENSP00000353582,9606.ENSP00000354778,9606.ENSP00000356093,…	EPHA8,PIWIL1,JAG1,DCLK1,PDGFRA,NBL1,LHX8,SEMA4C,PHACTR1,FYN,GFRA1,TBCD,TPM1,WDR5,RYR1,PTPRF,NRP2,CNTNAP2,C1orf186,TNR,SEMA4A,EPHA7,JAK2,SEMA5A,DOK6,MLLT4,BMP7,TNFSF11,ARHGAP35,SETD2,GLI2,NTM,PAX6,SOHLH1,FAT1,GAS7,FGFR2,ROBO2,TENM3,CDH4
GO:0048729	Tissue morphogenesis	20	561	0.45	0.0094	9606.ENSP00000219476,9606.ENSP00000228644,9606.ENSP00000254958,9606.ENSP00000262158,9606.ENSP00000263334,9606.ENSP00000301656,9606.ENSP00000306844,9606.ENSP00000326031,9606.ENSP00000351022,9606.ENSP00000353582,9606.ENSP00000358309,9606.ENSP00000359206,9606.ENSP00000379204,9606.ENSP00000380565,9606.ENSP00000385720,9606.ENSP00000386759,9606.ENSP00000390436,9606.ENSP00000392028,9606.ENSP00000410294,…	TSC2,MYF5,JAG1,SMAD7,PAX8,KRT27,SEMA4C,PPP1CA,TPM1,NRP2,EPHA7,BTRC,BMP7,CD151,ARHGAP35,SETD2,GLI2,CHD7,FGFR2,ROBO2
GO:0050896	Response to stimulus	132	8046	0.12	0.0099	9606.ENSP00000166244,9606.ENSP00000201647,9606.ENSP00000216160,9606.ENSP00000219476,9606.ENSP00000228918,9606.ENSP00000237536,9606.ENSP00000240618,9606.ENSP00000240874,9606.ENSP00000243611,9606.ENSP00000243662,9606.ENSP00000245903,9606.ENSP00000248600,9606.ENSP00000249014,9606.ENSP00000250160,9606.ENSP00000254958,9606.ENSP00000255448,9606.ENSP00000256412,9606.ENSP00000257290,9606.ENSP00000262158,…	EPHA8,EPS8L1,TAB1,TSC2,LTBR,SOGA1,KLRK1,KALRN,C4BPB,RAB38,CD70,STYXL1,CDC42EP1,WISP1,JAG1,DCLK1,ADAMDEC1,PDGFRA,SMAD7,CREBBP,PAX8,SHC2,ZAP70,CDH13,SIK1,DOCK1,HMHB1,NBL1,IL10RB,S100A1,ADCY9,SPIDR,MGMT,ABR,SLC6A19,SEMA4C,RPTOR,STOX2,ZFAND2A,CNGB3,PRKRA,TPO,LPHN2,CSNK1D,RUFY1,PPP1CA,LMBR1,AP2A2,PDE4B,GRK1,OR6N1,FOXK2,ADCY2,IFNAR2,FYN,SRGAP1,GFRA1,TPM1,RYR1,PTPRF,NRP2,CNTNAP2,MOK,CR1,C1orf186,BRINP3,…
GO:0090596	Sensory organ morphogenesis	13	264	0.59	0.0101	9606.ENSP00000254958,9606.ENSP00000263334,9606.ENSP00000303909,9606.ENSP00000318176,9606.ENSP00000379204,9606.ENSP00000385899,9606.ENSP00000390436,9606.ENSP00000392028,9606.ENSP00000404100,9606.ENSP00000406229,9606.ENSP00000410294,9606.ENSP00000424226,9606.ENSP00000428480	JAG1,PAX8,ABR,PRKRA,BMP7,SDK1,GLI2,CHD7,PAX6,FAT1,FGFR2,TENM3,DLX6
GO:0007399	Nervous system development	52	2371	0.24	0.0103	9606.ENSP00000166244,9606.ENSP00000219476,9606.ENSP00000240874,9606.ENSP00000248600,9606.ENSP00000254958,9606.ENSP00000255448,9606.ENSP00000262965,9606.ENSP00000263334,9606.ENSP00000270722,9606.ENSP00000289749,9606.ENSP00000292169,9606.ENSP00000294638,9606.ENSP00000303909,9606.ENSP00000306844,9606.ENSP00000322270,9606.ENSP00000324464,9606.ENSP00000324527,9606.ENSP00000329880,9606.ENSP00000346671,…	EPHA8,TSC2,KALRN,STYXL1,JAG1,DCLK1,TCF3,PAX8,PRDM16,NBL1,S100A1,LHX8,ABR,SEMA4C,LPHN2,CSNK1D,MYO1D,PHACTR1,FYN,GFRA1,TBCD,WDR5,PTPRF,NRP2,CNTNAP2,TOX,BRINP3,TNR,SEMA4A,EPHA7,CCDC85C,JAK2,SEMA5A,DOK6,BMP7,ARHGAP35,SDK1,SETD2,GLI2,CHD7,NTM,PAX6,SYBU,GAS7,FGFR2,ROBO2,TENM3,DLX6,TIAM2,RBFOX3,CPEB3,CDH4
GO:0007507	Heart development	19	522	0.46	0.0105	9606.ENSP00000216160,9606.ENSP00000219476,9606.ENSP00000254958,9606.ENSP00000257290,9606.ENSP00000262158,9606.ENSP00000263334,9606.ENSP00000270162,9606.ENSP00000351022,9606.ENSP00000352608,9606.ENSP00000353582,9606.ENSP00000372351,9606.ENSP00000379204,9606.ENSP00000386043,9606.ENSP00000386759,9606.ENSP00000389377,9606.ENSP00000390436,9606.ENSP00000392028,9606.ENSP00000410294,9606.ENSP00000417335	TAB1,TSC2,JAG1,PDGFRA,SMAD7,PAX8,SIK1,TPM1,RYR1,NRP2,WHSC1,BMP7,LTBP1,SETD2,NFATC1,GLI2,CHD7,FGFR2,ROBO2
GO:0003206	Cardiac chamber morphogenesis	9	128	0.75	0.011	9606.ENSP00000254958,9606.ENSP00000262158,9606.ENSP00000351022,9606.ENSP00000353582,9606.ENSP00000372351,9606.ENSP00000379204,9606.ENSP00000392028,9606.ENSP00000410294,9606.ENSP00000417335	JAG1,SMAD7,TPM1,NRP2,WHSC1,BMP7,CHD7,FGFR2,ROBO2
GO:0009893	Positive regulation of metabolic process	75	3893	0.19	0.011	9606.ENSP00000166244,9606.ENSP00000201031,9606.ENSP00000216160,9606.ENSP00000219476,9606.ENSP00000228644,9606.ENSP00000228918,9606.ENSP00000240618,9606.ENSP00000243611,9606.ENSP00000243662,9606.ENSP00000245934,9606.ENSP00000254958,9606.ENSP00000257290,9606.ENSP00000262158,9606.ENSP00000262367,9606.ENSP00000262809,9606.ENSP00000262965,9606.ENSP00000263334,9606.ENSP00000264554,9606.ENSP00000264674,…	EPHA8,TFAP2C,TAB1,TSC2,MYF5,LTBR,KLRK1,C4BPB,RAB38,SYMPK,JAG1,PDGFRA,SMAD7,CREBBP,ELL,TCF3,PAX8,SHC2,MECOM,CDH13,PRDM16,HMHB1,ACE,S100A1,ADCY9,LHX8,BMPER,SPIDR,MGMT,CAMTA1,SEMA4C,RPTOR,ZFAND2A,CSNK1D,PDE4B,FOXK2,ADCY2,DOK7,FYN,WDR5,TOX,CR1,IL6R,EPHA7,BTRC,KIAA1462,PAK7,SMAD9,RREB1,JAK2,PLIN5,WHSC1,MLLT4,PANX2,BMP7,CARD11,TNFSF11,SETD2,STK16,NFATC1,GLI2,CHD7,ZNF516,NFIC,HOXC4,PAX6,SOHLH1,FGFR2,IL3…
GO:0031346	Positive regulation of cell projection organization	16	391	0.51	0.011	9606.ENSP00000201647,9606.ENSP00000240874,9606.ENSP00000248600,9606.ENSP00000249014,9606.ENSP00000346671,9606.ENSP00000354842,9606.ENSP00000364691,9606.ENSP00000369270,9606.ENSP00000371936,9606.ENSP00000379204,9606.ENSP00000385720,9606.ENSP00000417335,9606.ENSP00000424226,9606.ENSP00000437188,9606.ENSP00000482128,9606.ENSP00000484928	EPS8L1,KALRN,STYXL1,CDC42EP1,FYN,TOX,CROCC,RREB1,SEMA5A,BMP7,ARHGAP35,ROBO2,TENM3,TIAM2,CPEB3,CDH4
GO:0043087	Regulation of gtpase activity	18	480	0.48	0.011	9606.ENSP00000219476,9606.ENSP00000240618,9606.ENSP00000240874,9606.ENSP00000280333,9606.ENSP00000281419,9606.ENSP00000303909,9606.ENSP00000307634,9606.ENSP00000347198,9606.ENSP00000347464,9606.ENSP00000347719,9606.ENSP00000373347,9606.ENSP00000374069,9606.ENSP00000375960,9606.ENSP00000385720,9606.ENSP00000437188,9606.ENSP00000443654,9606.ENSP00000481862,9606.ENSP00000482630	TSC2,KLRK1,KALRN,DOCK1,ASAP2,ABR,AGAP1,SRGAP1,GIT2,TBCD,SRGAP3,PTPRN2,MLLT4,ARHGAP35,TIAM2,TBC1D10C,ARHGAP23,TBC1D3H
GO:0050769	Positive regulation of neurogenesis	18	479	0.48	0.011	9606.ENSP00000240874,9606.ENSP00000248600,9606.ENSP00000262965,9606.ENSP00000289749,9606.ENSP00000324464,9606.ENSP00000346671,9606.ENSP00000354842,9606.ENSP00000356432,9606.ENSP00000371936,9606.ENSP00000379204,9606.ENSP00000385720,9606.ENSP00000390436,9606.ENSP00000404100,9606.ENSP00000417335,9606.ENSP00000424226,9606.ENSP00000437188,9606.ENSP00000482128,9606.ENSP00000484928	KALRN,STYXL1,TCF3,NBL1,CSNK1D,FYN,TOX,BRINP3,SEMA5A,BMP7,ARHGAP35,GLI2,PAX6,ROBO2,TENM3,TIAM2,CPEB3,CDH4
GO:0003231	Cardiac ventricle development	9	129	0.75	0.0115	9606.ENSP00000254958,9606.ENSP00000262158,9606.ENSP00000263334,9606.ENSP00000351022,9606.ENSP00000372351,9606.ENSP00000386043,9606.ENSP00000392028,9606.ENSP00000410294,9606.ENSP00000417335	JAG1,SMAD7,PAX8,TPM1,WHSC1,LTBP1,CHD7,FGFR2,ROBO2
GO:0030154	Cell differentiation	72	3702	0.19	0.0115	9606.ENSP00000166244,9606.ENSP00000228644,9606.ENSP00000228918,9606.ENSP00000240618,9606.ENSP00000240874,9606.ENSP00000243662,9606.ENSP00000245255,9606.ENSP00000248600,9606.ENSP00000250160,9606.ENSP00000254958,9606.ENSP00000255448,9606.ENSP00000257290,9606.ENSP00000262965,9606.ENSP00000263334,9606.ENSP00000264674,9606.ENSP00000264972,9606.ENSP00000270162,9606.ENSP00000270722,9606.ENSP00000289749,…	EPHA8,MYF5,LTBR,KLRK1,KALRN,RAB38,PIWIL1,STYXL1,WISP1,JAG1,DCLK1,PDGFRA,TCF3,PAX8,MECOM,ZAP70,SIK1,PRDM16,NBL1,ACE,LHX8,KRT27,KRT28,SEMA4C,CSNK1D,PHACTR1,FYN,GFRA1,TBCD,TPM1,WDR5,RYR1,PTPRF,NRP2,CNTNAP2,TOX,C1orf186,BRINP3,TNR,SEMA4A,FLG,EPHA7,KRT40,DCLRE1C,JAK2,SEMA5A,DOK6,MLLT4,BMP7,CARD11,KRTAP5-11,TNFSF11,ARHGAP35,SDK1,SETD2,TDRD9,GLI2,CHD7,ZNF516,NTM,PAX6,SOHLH1,FAT1,GAS7,FGFR2,IL31RA,ROBO2,…
GO:0044093	Positive regulation of molecular function	43	1842	0.27	0.0119	9606.ENSP00000166244,9606.ENSP00000216160,9606.ENSP00000219476,9606.ENSP00000240874,9606.ENSP00000257290,9606.ENSP00000262965,9606.ENSP00000264554,9606.ENSP00000280333,9606.ENSP00000281419,9606.ENSP00000290866,9606.ENSP00000292169,9606.ENSP00000294016,9606.ENSP00000303909,9606.ENSP00000307272,9606.ENSP00000307634,9606.ENSP00000318176,9606.ENSP00000320025,9606.ENSP00000342952,9606.ENSP00000344432,…	EPHA8,TAB1,TSC2,KALRN,PDGFRA,TCF3,SHC2,DOCK1,ASAP2,ACE,S100A1,ADCY9,ABR,RPTOR,AGAP1,PRKRA,CACNB2,ADCY2,DOK7,FYN,SRGAP1,GIT2,TBCD,TPM1,CR1,IL6R,EPHA7,BTRC,PAK7,JAK2,PLIN5,SRGAP3,MLLT4,CARD11,TNFSF11,ARHGAP35,PAX6,FGFR2,IRGM,TIAM2,TBC1D10C,ARHGAP23,TBC1D3H
GO:0048706	Embryonic skeletal system development	9	130	0.74	0.0119	9606.ENSP00000228644,9606.ENSP00000243108,9606.ENSP00000257290,9606.ENSP00000309336,9606.ENSP00000365637,9606.ENSP00000379204,9606.ENSP00000386759,9606.ENSP00000399808,9606.ENSP00000410294	MYF5,HOXC6,PDGFRA,HOXC5,KIAA1217,BMP7,SETD2,HOXC4,FGFR2
GO:0051173	Positive regulation of nitrogen compound metabolic process	65	3239	0.2	0.0119	9606.ENSP00000166244,9606.ENSP00000201031,9606.ENSP00000216160,9606.ENSP00000228644,9606.ENSP00000228918,9606.ENSP00000240618,9606.ENSP00000243611,9606.ENSP00000243662,9606.ENSP00000245934,9606.ENSP00000254958,9606.ENSP00000257290,9606.ENSP00000262158,9606.ENSP00000262367,9606.ENSP00000262809,9606.ENSP00000262965,9606.ENSP00000263334,9606.ENSP00000264554,9606.ENSP00000264674,9606.ENSP00000268613,…	EPHA8,TFAP2C,TAB1,MYF5,LTBR,KLRK1,C4BPB,RAB38,SYMPK,JAG1,PDGFRA,SMAD7,CREBBP,ELL,TCF3,PAX8,SHC2,MECOM,CDH13,PRDM16,ACE,ADCY9,LHX8,BMPER,SPIDR,MGMT,CAMTA1,SEMA4C,RPTOR,ZFAND2A,CSNK1D,FOXK2,ADCY2,DOK7,FYN,WDR5,TOX,CR1,IL6R,EPHA7,BTRC,KIAA1462,PAK7,SMAD9,RREB1,JAK2,WHSC1,BMP7,TNFSF11,STK16,NFATC1,GLI2,CHD7,ZNF516,NFIC,HOXC4,PAX6,SOHLH1,FGFR2,IL31RA,IRGM,DLX6,MAML2,TRAF3,CPEB3
GO:0010604	Positive regulation of macromolecule metabolic process	70	3600	0.19	0.0146	9606.ENSP00000166244,9606.ENSP00000201031,9606.ENSP00000216160,9606.ENSP00000228644,9606.ENSP00000228918,9606.ENSP00000240618,9606.ENSP00000243611,9606.ENSP00000245934,9606.ENSP00000254958,9606.ENSP00000257290,9606.ENSP00000262158,9606.ENSP00000262367,9606.ENSP00000262809,9606.ENSP00000262965,9606.ENSP00000263334,9606.ENSP00000264554,9606.ENSP00000264674,9606.ENSP00000268613,9606.ENSP00000270722,…	EPHA8,TFAP2C,TAB1,MYF5,LTBR,KLRK1,C4BPB,SYMPK,JAG1,PDGFRA,SMAD7,CREBBP,ELL,TCF3,PAX8,SHC2,MECOM,CDH13,PRDM16,HMHB1,ACE,ADCY9,LHX8,BMPER,SPIDR,MGMT,CAMTA1,SEMA4C,RPTOR,ZFAND2A,CSNK1D,PDE4B,FOXK2,ADCY2,DOK7,FYN,WDR5,TOX,CR1,IL6R,EPHA7,BTRC,KIAA1462,PAK7,SMAD9,RREB1,JAK2,WHSC1,MLLT4,PANX2,BMP7,CARD11,TNFSF11,SETD2,STK16,NFATC1,GLI2,CHD7,ZNF516,NFIC,HOXC4,PAX6,SOHLH1,FGFR2,IL31RA,IRGM,DLX6,MAML2,TRAF…
GO:0060429	Epithelium development	30	1109	0.33	0.0147	9606.ENSP00000219476,9606.ENSP00000228644,9606.ENSP00000254958,9606.ENSP00000262158,9606.ENSP00000263334,9606.ENSP00000297161,9606.ENSP00000301656,9606.ENSP00000305263,9606.ENSP00000306844,9606.ENSP00000326031,9606.ENSP00000357789,9606.ENSP00000358309,9606.ENSP00000359206,9606.ENSP00000366984,9606.ENSP00000371067,9606.ENSP00000375960,9606.ENSP00000379204,9606.ENSP00000380565,9606.ENSP00000381541,…	TSC2,MYF5,JAG1,SMAD7,PAX8,BMPER,KRT27,KRT28,SEMA4C,PPP1CA,FLG,EPHA7,BTRC,KRT40,JAK2,MLLT4,BMP7,CD151,KRTAP5-11,TNFSF11,ARHGAP35,SETD2,GLI2,CHD7,PAX6,FAT1,FGFR2,IL31RA,ROBO2,DLX6
GO:0043547	Positive regulation of gtpase activity	16	407	0.5	0.015	9606.ENSP00000219476,9606.ENSP00000240874,9606.ENSP00000280333,9606.ENSP00000281419,9606.ENSP00000303909,9606.ENSP00000307634,9606.ENSP00000347198,9606.ENSP00000347464,9606.ENSP00000347719,9606.ENSP00000373347,9606.ENSP00000375960,9606.ENSP00000385720,9606.ENSP00000437188,9606.ENSP00000443654,9606.ENSP00000481862,9606.ENSP00000482630	TSC2,KALRN,DOCK1,ASAP2,ABR,AGAP1,SRGAP1,GIT2,TBCD,SRGAP3,MLLT4,ARHGAP35,TIAM2,TBC1D10C,ARHGAP23,TBC1D3H
GO:0001501	Skeletal system development	18	499	0.46	0.0155	9606.ENSP00000228644,9606.ENSP00000243108,9606.ENSP00000250160,9606.ENSP00000257290,9606.ENSP00000309336,9606.ENSP00000318176,9606.ENSP00000351446,9606.ENSP00000352608,9606.ENSP00000365637,9606.ENSP00000372351,9606.ENSP00000379204,9606.ENSP00000381775,9606.ENSP00000386759,9606.ENSP00000390436,9606.ENSP00000392028,9606.ENSP00000399808,9606.ENSP00000410294,9606.ENSP00000428480	MYF5,HOXC6,WISP1,PDGFRA,HOXC5,PRKRA,WDR5,RYR1,KIAA1217,WHSC1,BMP7,TNFSF11,SETD2,GLI2,CHD7,HOXC4,FGFR2,DLX6
GO:0051962	Positive regulation of nervous system development	19	547	0.44	0.0157	9606.ENSP00000240874,9606.ENSP00000248600,9606.ENSP00000262965,9606.ENSP00000289749,9606.ENSP00000324464,9606.ENSP00000346671,9606.ENSP00000354842,9606.ENSP00000356432,9606.ENSP00000357268,9606.ENSP00000371936,9606.ENSP00000379204,9606.ENSP00000385720,9606.ENSP00000390436,9606.ENSP00000404100,9606.ENSP00000417335,9606.ENSP00000424226,9606.ENSP00000437188,9606.ENSP00000482128,9606.ENSP00000484928	KALRN,STYXL1,TCF3,NBL1,CSNK1D,FYN,TOX,BRINP3,SEMA4A,SEMA5A,BMP7,ARHGAP35,GLI2,PAX6,ROBO2,TENM3,TIAM2,CPEB3,CDH4
GO:0032101	Regulation of response to external stimulus	28	1013	0.34	0.0171	9606.ENSP00000215794,9606.ENSP00000216160,9606.ENSP00000240618,9606.ENSP00000250160,9606.ENSP00000257290,9606.ENSP00000262367,9606.ENSP00000268613,9606.ENSP00000289749,9606.ENSP00000303909,9606.ENSP00000306844,9606.ENSP00000334876,9606.ENSP00000343957,9606.ENSP00000346671,9606.ENSP00000353030,9606.ENSP00000356016,9606.ENSP00000356646,9606.ENSP00000357268,9606.ENSP00000357470,9606.ENSP00000359206,…	USP18,TAB1,KLRK1,WISP1,PDGFRA,CREBBP,CDH13,NBL1,ABR,SEMA4C,GRK1,IFNAR2,FYN,PTPRF,CR1,TNR,SEMA4A,IL6R,BTRC,JAK2,SEMA5A,CARD11,TNFSF11,ROBO2,PDE6B,IRGM,TRAF3,IKBKE
GO:0120036	Plasma membrane bounded cell projection organization	30	1122	0.33	0.0171	9606.ENSP00000166244,9606.ENSP00000255448,9606.ENSP00000268613,9606.ENSP00000289749,9606.ENSP00000306844,9606.ENSP00000324464,9606.ENSP00000329880,9606.ENSP00000346671,9606.ENSP00000347591,9606.ENSP00000351022,9606.ENSP00000351446,9606.ENSP00000353030,9606.ENSP00000353582,9606.ENSP00000354778,9606.ENSP00000356646,9606.ENSP00000357268,9606.ENSP00000358309,9606.ENSP00000364691,9606.ENSP00000371067,…	EPHA8,DCLK1,CDH13,NBL1,SEMA4C,CSNK1D,PHACTR1,FYN,GFRA1,TPM1,WDR5,PTPRF,NRP2,CNTNAP2,TNR,SEMA4A,EPHA7,CROCC,JAK2,SEMA5A,DOK6,BMP7,SFI1,ARHGAP35,GLI2,PAX6,GAS7,FGFR2,ROBO2,CDH4
GO:0010975	Regulation of neuron projection development	18	510	0.45	0.0191	9606.ENSP00000240874,9606.ENSP00000248600,9606.ENSP00000306844,9606.ENSP00000346671,9606.ENSP00000353030,9606.ENSP00000354842,9606.ENSP00000356646,9606.ENSP00000357268,9606.ENSP00000358309,9606.ENSP00000371936,9606.ENSP00000379204,9606.ENSP00000385720,9606.ENSP00000385899,9606.ENSP00000417335,9606.ENSP00000424226,9606.ENSP00000437188,9606.ENSP00000482128,9606.ENSP00000484928	KALRN,STYXL1,SEMA4C,FYN,PTPRF,TOX,TNR,SEMA4A,EPHA7,SEMA5A,BMP7,ARHGAP35,SDK1,ROBO2,TENM3,TIAM2,CPEB3,CDH4
GO:0021954	Central nervous system neuron development	7	81	0.84	0.0193	9606.ENSP00000255448,9606.ENSP00000294638,9606.ENSP00000353582,9606.ENSP00000385720,9606.ENSP00000390436,9606.ENSP00000410294,9606.ENSP00000417335	DCLK1,LHX8,NRP2,ARHGAP35,GLI2,FGFR2,ROBO2
GO:0009792	Embryo development ending in birth or egg hatching	21	660	0.41	0.0207	9606.ENSP00000216160,9606.ENSP00000219476,9606.ENSP00000228644,9606.ENSP00000243108,9606.ENSP00000257290,9606.ENSP00000262809,9606.ENSP00000294016,9606.ENSP00000306844,9606.ENSP00000309336,9606.ENSP00000311257,9606.ENSP00000351022,9606.ENSP00000365637,9606.ENSP00000379204,9606.ENSP00000385720,9606.ENSP00000386759,9606.ENSP00000390436,9606.ENSP00000392028,9606.ENSP00000399808,9606.ENSP00000404100,…	TAB1,TSC2,MYF5,HOXC6,PDGFRA,ELL,ADCY9,SEMA4C,HOXC5,STOX2,TPM1,KIAA1217,BMP7,ARHGAP35,SETD2,GLI2,CHD7,HOXC4,PAX6,EPN1,FGFR2
GO:0007423	Sensory organ development	19	563	0.43	0.021	9606.ENSP00000228644,9606.ENSP00000254958,9606.ENSP00000257290,9606.ENSP00000263334,9606.ENSP00000270722,9606.ENSP00000297161,9606.ENSP00000303909,9606.ENSP00000318176,9606.ENSP00000379204,9606.ENSP00000385720,9606.ENSP00000385899,9606.ENSP00000390436,9606.ENSP00000392028,9606.ENSP00000404100,9606.ENSP00000406229,9606.ENSP00000410294,9606.ENSP00000420295,9606.ENSP00000424226,9606.ENSP00000428480	MYF5,JAG1,PDGFRA,PAX8,PRDM16,BMPER,ABR,PRKRA,BMP7,ARHGAP35,SDK1,GLI2,CHD7,PAX6,FAT1,FGFR2,PDE6B,TENM3,DLX6
GO:0050922	Negative regulation of chemotaxis	6	58	0.92	0.0235	9606.ENSP00000240618,9606.ENSP00000289749,9606.ENSP00000306844,9606.ENSP00000357268,9606.ENSP00000371936,9606.ENSP00000417335	KLRK1,NBL1,SEMA4C,SEMA4A,SEMA5A,ROBO2
GO:0007167	Enzyme linked receptor protein signaling pathway	22	720	0.39	0.024	9606.ENSP00000166244,9606.ENSP00000216160,9606.ENSP00000219476,9606.ENSP00000237536,9606.ENSP00000240874,9606.ENSP00000257290,9606.ENSP00000262158,9606.ENSP00000264554,9606.ENSP00000280333,9606.ENSP00000327694,9606.ENSP00000346671,9606.ENSP00000347591,9606.ENSP00000353030,9606.ENSP00000353582,9606.ENSP00000358309,9606.ENSP00000369154,9606.ENSP00000371067,9606.ENSP00000379204,9606.ENSP00000386043,…	EPHA8,TAB1,TSC2,SOGA1,KALRN,PDGFRA,SMAD7,SHC2,DOCK1,AP2A2,FYN,GFRA1,PTPRF,NRP2,EPHA7,SMAD9,JAK2,BMP7,LTBP1,FGFR2,IL31RA,FAM83A
GO:0030097	Hemopoiesis	19	570	0.43	0.024	9606.ENSP00000228918,9606.ENSP00000250160,9606.ENSP00000254958,9606.ENSP00000257290,9606.ENSP00000262965,9606.ENSP00000264674,9606.ENSP00000264972,9606.ENSP00000290866,9606.ENSP00000318820,9606.ENSP00000354842,9606.ENSP00000356093,9606.ENSP00000357268,9606.ENSP00000367527,9606.ENSP00000371067,9606.ENSP00000380150,9606.ENSP00000381775,9606.ENSP00000392028,9606.ENSP00000410294,9606.ENSP00000415900	LTBR,WISP1,JAG1,PDGFRA,TCF3,MECOM,ZAP70,ACE,TPO,TOX,C1orf186,SEMA4A,DCLRE1C,JAK2,CARD11,TNFSF11,CHD7,FGFR2,IL31RA
GO:0048598	Embryonic morphogenesis	19	571	0.42	0.0241	9606.ENSP00000219476,9606.ENSP00000228644,9606.ENSP00000257290,9606.ENSP00000262367,9606.ENSP00000263334,9606.ENSP00000303909,9606.ENSP00000306844,9606.ENSP00000318176,9606.ENSP00000326604,9606.ENSP00000379204,9606.ENSP00000385720,9606.ENSP00000386759,9606.ENSP00000386834,9606.ENSP00000390436,9606.ENSP00000392028,9606.ENSP00000399808,9606.ENSP00000404100,9606.ENSP00000410294,9606.ENSP00000428480	TSC2,MYF5,PDGFRA,CREBBP,PAX8,ABR,SEMA4C,PRKRA,LMBR1,BMP7,ARHGAP35,SETD2,AFF3,GLI2,CHD7,HOXC4,PAX6,FGFR2,DLX6
GO:0051345	Positive regulation of hydrolase activity	23	772	0.38	0.0241	9606.ENSP00000219476,9606.ENSP00000240874,9606.ENSP00000257290,9606.ENSP00000280333,9606.ENSP00000281419,9606.ENSP00000303909,9606.ENSP00000307634,9606.ENSP00000346671,9606.ENSP00000347198,9606.ENSP00000347464,9606.ENSP00000347719,9606.ENSP00000351022,9606.ENSP00000356016,9606.ENSP00000371067,9606.ENSP00000371272,9606.ENSP00000373347,9606.ENSP00000375960,9606.ENSP00000385720,9606.ENSP00000410294,…	TSC2,KALRN,PDGFRA,DOCK1,ASAP2,ABR,AGAP1,FYN,SRGAP1,GIT2,TBCD,TPM1,CR1,JAK2,PLIN5,SRGAP3,MLLT4,ARHGAP35,FGFR2,TIAM2,TBC1D10C,ARHGAP23,TBC1D3H
GO:0031325	Positive regulation of cellular metabolic process	66	3413	0.19	0.0251	9606.ENSP00000166244,9606.ENSP00000201031,9606.ENSP00000216160,9606.ENSP00000219476,9606.ENSP00000228644,9606.ENSP00000228918,9606.ENSP00000240618,9606.ENSP00000243662,9606.ENSP00000245934,9606.ENSP00000254958,9606.ENSP00000257290,9606.ENSP00000262158,9606.ENSP00000262367,9606.ENSP00000262809,9606.ENSP00000262965,9606.ENSP00000263334,9606.ENSP00000264554,9606.ENSP00000264674,9606.ENSP00000268613,…	EPHA8,TFAP2C,TAB1,TSC2,MYF5,LTBR,KLRK1,RAB38,SYMPK,JAG1,PDGFRA,SMAD7,CREBBP,ELL,TCF3,PAX8,SHC2,MECOM,CDH13,PRDM16,ACE,ADCY9,LHX8,BMPER,SPIDR,MGMT,CAMTA1,SEMA4C,RPTOR,ZFAND2A,CSNK1D,FOXK2,ADCY2,DOK7,FYN,WDR5,TOX,CR1,IL6R,EPHA7,BTRC,KIAA1462,PAK7,SMAD9,RREB1,JAK2,PLIN5,WHSC1,BMP7,TNFSF11,STK16,NFATC1,GLI2,CHD7,ZNF516,NFIC,HOXC4,PAX6,SOHLH1,FGFR2,IL31RA,IRGM,DLX6,MAML2,TRAF3,CPEB3
GO:0048562	Embryonic organ morphogenesis	13	301	0.54	0.0251	9606.ENSP00000228644,9606.ENSP00000257290,9606.ENSP00000263334,9606.ENSP00000303909,9606.ENSP00000318176,9606.ENSP00000379204,9606.ENSP00000386759,9606.ENSP00000390436,9606.ENSP00000392028,9606.ENSP00000399808,9606.ENSP00000404100,9606.ENSP00000410294,9606.ENSP00000428480	MYF5,PDGFRA,PAX8,ABR,PRKRA,BMP7,SETD2,GLI2,CHD7,HOXC4,PAX6,FGFR2,DLX6
GO:0051716	Cellular response to stimulus	109	6489	0.13	0.0257	9606.ENSP00000166244,9606.ENSP00000201647,9606.ENSP00000216160,9606.ENSP00000219476,9606.ENSP00000228918,9606.ENSP00000237536,9606.ENSP00000240618,9606.ENSP00000240874,9606.ENSP00000243662,9606.ENSP00000245903,9606.ENSP00000248600,9606.ENSP00000249014,9606.ENSP00000250160,9606.ENSP00000254958,9606.ENSP00000255448,9606.ENSP00000257290,9606.ENSP00000262158,9606.ENSP00000262367,9606.ENSP00000263334,…	EPHA8,EPS8L1,TAB1,TSC2,LTBR,SOGA1,KLRK1,KALRN,RAB38,CD70,STYXL1,CDC42EP1,WISP1,JAG1,DCLK1,PDGFRA,SMAD7,CREBBP,PAX8,SHC2,ZAP70,CDH13,SIK1,DOCK1,HMHB1,NBL1,IL10RB,S100A1,ADCY9,SPIDR,MGMT,ABR,SEMA4C,RPTOR,ZFAND2A,CNGB3,PRKRA,TPO,LPHN2,CSNK1D,RUFY1,PPP1CA,LMBR1,AP2A2,PDE4B,GRK1,OR6N1,ADCY2,IFNAR2,FYN,SRGAP1,GFRA1,TPM1,RYR1,PTPRF,NRP2,MOK,CR1,C1orf186,BRINP3,SEMA4A,IL6R,EPHA7,BTRC,MAN1B1,STAM,DCLRE1C,…
GO:0016310	Phosphorylation	32	1275	0.3	0.0268	9606.ENSP00000166244,9606.ENSP00000216160,9606.ENSP00000240874,9606.ENSP00000255448,9606.ENSP00000257290,9606.ENSP00000262158,9606.ENSP00000264554,9606.ENSP00000264972,9606.ENSP00000270162,9606.ENSP00000318176,9606.ENSP00000324464,9606.ENSP00000334876,9606.ENSP00000335677,9606.ENSP00000336127,9606.ENSP00000346671,9606.ENSP00000347591,9606.ENSP00000353582,9606.ENSP00000355304,9606.ENSP00000358309,…	EPHA8,TAB1,KALRN,DCLK1,PDGFRA,SMAD7,SHC2,ZAP70,SIK1,PRKRA,CSNK1D,GRK1,FOXK2,TTC7B,FYN,GFRA1,NRP2,MOK,EPHA7,BTRC,PAK7,JAK2,CARD11,TNFSF11,LTBP1,STK16,FGFR2,IL31RA,RPS6KA2,IKBKE,CDK11B,TESK1
GO:0050790	Regulation of catalytic activity	50	2386	0.22	0.0308	9606.ENSP00000166244,9606.ENSP00000216160,9606.ENSP00000219476,9606.ENSP00000240618,9606.ENSP00000240874,9606.ENSP00000248600,9606.ENSP00000257290,9606.ENSP00000262158,9606.ENSP00000262809,9606.ENSP00000264554,9606.ENSP00000280333,9606.ENSP00000281419,9606.ENSP00000290866,9606.ENSP00000292169,9606.ENSP00000294016,9606.ENSP00000303909,9606.ENSP00000307272,9606.ENSP00000307634,9606.ENSP00000318176,…	EPHA8,TAB1,TSC2,KLRK1,KALRN,STYXL1,PDGFRA,SMAD7,ELL,SHC2,DOCK1,ASAP2,ACE,S100A1,ADCY9,ABR,RPTOR,AGAP1,PRKRA,MYO1D,PHACTR1,ADCY2,DOK7,FYN,SRGAP1,GIT2,TBCD,TPM1,CR1,IL6R,EPHA7,BTRC,PAK7,JAK2,PLIN5,SRGAP3,PTPRN2,MLLT4,BMP7,TNFSF11,SFI1,ARHGAP35,FGFR2,IRGM,TIAM2,TBC1D10C,IKBKE,TESK1,ARHGAP23,TBC1D3H
GO:0040013	Negative regulation of locomotion	13	310	0.52	0.0314	9606.ENSP00000240618,9606.ENSP00000254958,9606.ENSP00000262158,9606.ENSP00000289749,9606.ENSP00000303909,9606.ENSP00000306844,9606.ENSP00000347198,9606.ENSP00000351022,9606.ENSP00000357268,9606.ENSP00000371936,9606.ENSP00000373347,9606.ENSP00000375960,9606.ENSP00000417335	KLRK1,JAG1,SMAD7,NBL1,ABR,SEMA4C,SRGAP1,TPM1,SEMA4A,SEMA5A,SRGAP3,MLLT4,ROBO2
GO:0043009	Chordate embryonic development	20	640	0.4	0.0333	9606.ENSP00000216160,9606.ENSP00000219476,9606.ENSP00000228644,9606.ENSP00000243108,9606.ENSP00000257290,9606.ENSP00000262809,9606.ENSP00000294016,9606.ENSP00000306844,9606.ENSP00000309336,9606.ENSP00000351022,9606.ENSP00000365637,9606.ENSP00000379204,9606.ENSP00000385720,9606.ENSP00000386759,9606.ENSP00000390436,9606.ENSP00000392028,9606.ENSP00000399808,9606.ENSP00000404100,9606.ENSP00000406209,…	TAB1,TSC2,MYF5,HOXC6,PDGFRA,ELL,ADCY9,SEMA4C,HOXC5,TPM1,KIAA1217,BMP7,ARHGAP35,SETD2,GLI2,CHD7,HOXC4,PAX6,EPN1,FGFR2
GO:0051128	Regulation of cellular component organization	50	2402	0.22	0.0351	9606.ENSP00000201647,9606.ENSP00000219476,9606.ENSP00000228644,9606.ENSP00000240874,9606.ENSP00000248600,9606.ENSP00000249014,9606.ENSP00000257290,9606.ENSP00000262158,9606.ENSP00000268613,9606.ENSP00000290866,9606.ENSP00000297423,9606.ENSP00000306844,9606.ENSP00000307272,9606.ENSP00000325594,9606.ENSP00000346671,9606.ENSP00000347719,9606.ENSP00000351022,9606.ENSP00000351446,9606.ENSP00000353030,…	EPS8L1,TSC2,MYF5,KALRN,STYXL1,CDC42EP1,PDGFRA,SMAD7,CDH13,ACE,SPIDR,SEMA4C,RPTOR,RUFY1,FYN,TBCD,TPM1,WDR5,PTPRF,NRP2,TOX,TNR,SEMA4A,EPHA7,PDE4DIP,CROCC,STAM,PAK7,RREB1,CNTROB,FAM49A,SEMA5A,ZNF207,BMP7,CD151,DIAPH1,PARG,ARHGAP35,SDK1,KIF25,AFAP1,ROBO2,LRPAP1,TENM3,IRGM,TIAM2,CDK11B,TESK1,CPEB3,CDH4
GO:0016571	Histone methylation	7	93	0.78	0.0366	9606.ENSP00000262367,9606.ENSP00000264674,9606.ENSP00000270722,9606.ENSP00000351446,9606.ENSP00000372351,9606.ENSP00000386759,9606.ENSP00000417980	CREBBP,MECOM,PRDM16,WDR5,WHSC1,SETD2,EHMT1
GO:0040011	Locomotion	31	1251	0.3	0.0399	9606.ENSP00000166244,9606.ENSP00000219476,9606.ENSP00000255448,9606.ENSP00000257290,9606.ENSP00000264972,9606.ENSP00000268613,9606.ENSP00000280333,9606.ENSP00000306844,9606.ENSP00000329880,9606.ENSP00000332116,9606.ENSP00000346671,9606.ENSP00000347591,9606.ENSP00000353030,9606.ENSP00000353582,9606.ENSP00000356646,9606.ENSP00000357268,9606.ENSP00000357470,9606.ENSP00000358309,9606.ENSP00000367686,…	EPHA8,TSC2,DCLK1,PDGFRA,ZAP70,CDH13,DOCK1,SEMA4C,PHACTR1,PDE4B,FYN,GFRA1,PTPRF,NRP2,TNR,SEMA4A,IL6R,EPHA7,PAK7,SEMA5A,DOK6,BMP7,CD151,TNFSF11,ARHGAP35,SETD2,GLI2,PAX6,FAT1,ROBO2,CDH4
GO:0035239	Tube morphogenesis	20	656	0.39	0.0439	9606.ENSP00000219476,9606.ENSP00000254958,9606.ENSP00000257290,9606.ENSP00000262158,9606.ENSP00000263334,9606.ENSP00000268613,9606.ENSP00000297161,9606.ENSP00000306844,9606.ENSP00000326031,9606.ENSP00000353582,9606.ENSP00000357268,9606.ENSP00000358309,9606.ENSP00000359206,9606.ENSP00000371936,9606.ENSP00000379204,9606.ENSP00000385720,9606.ENSP00000386759,9606.ENSP00000390436,9606.ENSP00000392028,…	TSC2,JAG1,PDGFRA,SMAD7,PAX8,CDH13,BMPER,SEMA4C,PPP1CA,NRP2,SEMA4A,EPHA7,BTRC,SEMA5A,BMP7,ARHGAP35,SETD2,GLI2,CHD7,FGFR2
GO:0007155	Cell adhesion	25	925	0.33	0.0466	9606.ENSP00000166244,9606.ENSP00000245934,9606.ENSP00000249014,9606.ENSP00000250160,9606.ENSP00000257290,9606.ENSP00000264972,9606.ENSP00000268613,9606.ENSP00000326031,9606.ENSP00000353030,9606.ENSP00000353582,9606.ENSP00000354778,9606.ENSP00000356646,9606.ENSP00000364526,9606.ENSP00000371936,9606.ENSP00000375960,9606.ENSP00000379204,9606.ENSP00000380565,9606.ENSP00000385899,9606.ENSP00000396722,…	EPHA8,SYMPK,CDC42EP1,WISP1,PDGFRA,ZAP70,CDH13,PPP1CA,PTPRF,NRP2,CNTNAP2,TNR,KIAA1462,SEMA5A,MLLT4,BMP7,CD151,SDK1,NTM,FAT1,ROBO2,TENM3,PCDHGB2,PCDHGB1,CDH4
GO:0006928	Movement of cell or subcellular component	35	1501	0.27	0.0471	9606.ENSP00000166244,9606.ENSP00000255448,9606.ENSP00000257290,9606.ENSP00000264972,9606.ENSP00000268613,9606.ENSP00000280333,9606.ENSP00000306844,9606.ENSP00000320025,9606.ENSP00000324527,9606.ENSP00000329880,9606.ENSP00000332116,9606.ENSP00000346671,9606.ENSP00000347591,9606.ENSP00000351022,9606.ENSP00000353030,9606.ENSP00000353582,9606.ENSP00000356646,9606.ENSP00000357268,9606.ENSP00000357470,…	EPHA8,DCLK1,PDGFRA,ZAP70,CDH13,DOCK1,SEMA4C,CACNB2,MYO1D,PHACTR1,PDE4B,FYN,GFRA1,TPM1,PTPRF,NRP2,TNR,SEMA4A,IL6R,EPHA7,PAK7,SEMA5A,DOK6,BMP7,CD151,TNFSF11,ARHGAP35,SETD2,KIF25,GLI2,PAX6,FAT1,SYBU,ROBO2,CDH4
GO:0072073	Kidney epithelium development	8	130	0.69	0.0471	9606.ENSP00000254958,9606.ENSP00000262158,9606.ENSP00000263334,9606.ENSP00000297161,9606.ENSP00000358309,9606.ENSP00000379204,9606.ENSP00000410294,9606.ENSP00000417335	JAG1,SMAD7,PAX8,BMPER,EPHA7,BMP7,FGFR2,ROBO2
GO:0072359	Circulatory system development	24	872	0.34	0.0471	9606.ENSP00000216160,9606.ENSP00000219476,9606.ENSP00000254958,9606.ENSP00000257290,9606.ENSP00000262158,9606.ENSP00000263334,9606.ENSP00000268613,9606.ENSP00000270162,9606.ENSP00000297161,9606.ENSP00000351022,9606.ENSP00000352608,9606.ENSP00000353582,9606.ENSP00000357268,9606.ENSP00000371936,9606.ENSP00000372351,9606.ENSP00000379204,9606.ENSP00000386043,9606.ENSP00000386759,9606.ENSP00000389377,…	TAB1,TSC2,JAG1,PDGFRA,SMAD7,PAX8,CDH13,SIK1,BMPER,TPM1,RYR1,NRP2,SEMA4A,SEMA5A,WHSC1,BMP7,LTBP1,SETD2,NFATC1,GLI2,CHD7,PAX6,FGFR2,ROBO2
GO:1902531	Regulation of intracellular signal transduction	40	1807	0.25	0.0471	9606.ENSP00000166244,9606.ENSP00000201647,9606.ENSP00000216160,9606.ENSP00000219476,9606.ENSP00000228918,9606.ENSP00000240874,9606.ENSP00000248600,9606.ENSP00000257290,9606.ENSP00000262370,9606.ENSP00000264554,9606.ENSP00000264674,9606.ENSP00000264972,9606.ENSP00000268613,9606.ENSP00000283309,9606.ENSP00000297161,9606.ENSP00000303909,9606.ENSP00000306522,9606.ENSP00000306844,9606.ENSP00000307272,…	EPHA8,EPS8L1,TAB1,TSC2,LTBR,KALRN,STYXL1,PDGFRA,MGRN1,SHC2,MECOM,ZAP70,CDH13,FRMD1,BMPER,ABR,CAMTA1,SEMA4C,RPTOR,PRKRA,FYN,SRGAP1,IL6R,EPHA7,BTRC,KIAA1462,JAK2,SEMA5A,SRGAP3,BMP7,CARD11,TNFSF11,ARHGAP35,FGFR2,EHMT1,TIAM2,TBC1D10C,TRAF3,IKBKE,ARHGAP23

## Sheet: ARTvsCtrl FEM_Hyper_Cluster2
#term ID	term description	observed gene count	background gene count	strength	false discovery rate	matching proteins in your network (IDs)	matching proteins in your network (labels)
GO:0098660	Inorganic ion transmembrane transport	34	714	0.63	2.78e-08	9606.ENSP00000155840,9606.ENSP00000221444,9606.ENSP00000258796,9606.ENSP00000260402,9606.ENSP00000264930,9606.ENSP00000279027,9606.ENSP00000280684,9606.ENSP00000289672,9606.ENSP00000290332,9606.ENSP00000295452,9606.ENSP00000302719,9606.ENSP00000305721,9606.ENSP00000335029,9606.ENSP00000337255,9606.ENSP00000338185,9606.ENSP00000344648,9606.ENSP00000346534,9606.ENSP00000353292,9606.ENSP00000355580,…	KCNQ1,KCNA7,TTYH3,PLCB2,SLC12A7,SLC13A3,KCNA6,PKD1L1,CLIC6,GABRG1,KCNAB3,IBTK,RASA3,KCNE1,PLCB1,SLC37A1,SCN8A,SCNN1A,KCNK1,KCNT1,CLCNKB,LRRC38,TTYH1,SLC39A12,KCNIP4,ATP6V1C1,TMCO3,KCNK2,GRIK2,CASR,KCNJ12,GABRG3,KCNN3,PLCG2
GO:0034220	Ion transmembrane transport	38	1010	0.53	4.84e-07	9606.ENSP00000155840,9606.ENSP00000221444,9606.ENSP00000258796,9606.ENSP00000260402,9606.ENSP00000264930,9606.ENSP00000279027,9606.ENSP00000280684,9606.ENSP00000289672,9606.ENSP00000290332,9606.ENSP00000295452,9606.ENSP00000301015,9606.ENSP00000302719,9606.ENSP00000305721,9606.ENSP00000335029,9606.ENSP00000337255,9606.ENSP00000338185,9606.ENSP00000344648,9606.ENSP00000346534,9606.ENSP00000353292,…	KCNQ1,KCNA7,TTYH3,PLCB2,SLC12A7,SLC13A3,KCNA6,PKD1L1,CLIC6,GABRG1,PIEZO1,KCNAB3,IBTK,RASA3,KCNE1,PLCB1,SLC37A1,SCN8A,SCNN1A,KCNK1,NTSR1,KCNT1,CLCNKB,LRRC38,TTYH1,SLC39A12,KCNIP4,ATP6V1C1,TMCO3,UNC80,KCNK2,GRIK2,CASR,PIEZO2,KCNJ12,GABRG3,KCNN3,PLCG2
GO:0055085	Transmembrane transport	44	1314	0.48	4.84e-07	9606.ENSP00000155840,9606.ENSP00000199280,9606.ENSP00000221444,9606.ENSP00000258796,9606.ENSP00000260402,9606.ENSP00000264930,9606.ENSP00000279027,9606.ENSP00000280684,9606.ENSP00000289672,9606.ENSP00000290332,9606.ENSP00000295452,9606.ENSP00000301015,9606.ENSP00000302719,9606.ENSP00000305613,9606.ENSP00000305721,9606.ENSP00000333591,9606.ENSP00000335029,9606.ENSP00000337255,9606.ENSP00000338185,…	KCNQ1,AQP2,KCNA7,TTYH3,PLCB2,SLC12A7,SLC13A3,KCNA6,PKD1L1,CLIC6,GABRG1,PIEZO1,KCNAB3,CPLX1,IBTK,SLC35D3,RASA3,KCNE1,PLCB1,GJB5,SLC37A1,GJB4,SCN8A,SCNN1A,KCNK1,NTSR1,KCNT1,CLCNKB,LRRC38,TTYH1,SLC39A12,KCNIP4,ATP6V1C1,TMCO3,UNC80,KCNK2,GRIK2,CASR,PIEZO2,KCNJ12,GABRG3,SLC35E2B,KCNN3,PLCG2
GO:0098655	Cation transmembrane transport	30	725	0.57	4.14e-06	9606.ENSP00000155840,9606.ENSP00000221444,9606.ENSP00000260402,9606.ENSP00000264930,9606.ENSP00000279027,9606.ENSP00000280684,9606.ENSP00000289672,9606.ENSP00000301015,9606.ENSP00000302719,9606.ENSP00000305721,9606.ENSP00000335029,9606.ENSP00000337255,9606.ENSP00000338185,9606.ENSP00000346534,9606.ENSP00000353292,9606.ENSP00000355580,9606.ENSP00000360822,9606.ENSP00000365253,9606.ENSP00000365714,…	KCNQ1,KCNA7,PLCB2,SLC12A7,SLC13A3,KCNA6,PKD1L1,PIEZO1,KCNAB3,IBTK,RASA3,KCNE1,PLCB1,SCN8A,SCNN1A,KCNK1,KCNT1,LRRC38,TTYH1,SLC39A12,KCNIP4,ATP6V1C1,TMCO3,UNC80,KCNK2,GRIK2,PIEZO2,KCNJ12,KCNN3,PLCG2
GO:0098662	Inorganic cation transmembrane transport	27	628	0.59	1.14e-05	9606.ENSP00000155840,9606.ENSP00000221444,9606.ENSP00000260402,9606.ENSP00000264930,9606.ENSP00000279027,9606.ENSP00000280684,9606.ENSP00000289672,9606.ENSP00000302719,9606.ENSP00000305721,9606.ENSP00000335029,9606.ENSP00000337255,9606.ENSP00000338185,9606.ENSP00000346534,9606.ENSP00000353292,9606.ENSP00000355580,9606.ENSP00000360822,9606.ENSP00000365253,9606.ENSP00000365714,9606.ENSP00000366586,…	KCNQ1,KCNA7,PLCB2,SLC12A7,SLC13A3,KCNA6,PKD1L1,KCNAB3,IBTK,RASA3,KCNE1,PLCB1,SCN8A,SCNN1A,KCNK1,KCNT1,LRRC38,TTYH1,SLC39A12,KCNIP4,ATP6V1C1,TMCO3,KCNK2,GRIK2,KCNJ12,KCNN3,PLCG2
GO:0006811	Ion transport	40	1344	0.43	3.13e-05	9606.ENSP00000155840,9606.ENSP00000176183,9606.ENSP00000221444,9606.ENSP00000258796,9606.ENSP00000260402,9606.ENSP00000264930,9606.ENSP00000279027,9606.ENSP00000280684,9606.ENSP00000289672,9606.ENSP00000290332,9606.ENSP00000295452,9606.ENSP00000301015,9606.ENSP00000302719,9606.ENSP00000305613,9606.ENSP00000305721,9606.ENSP00000335029,9606.ENSP00000337255,9606.ENSP00000338185,9606.ENSP00000344648,…	KCNQ1,DRD4,KCNA7,TTYH3,PLCB2,SLC12A7,SLC13A3,KCNA6,PKD1L1,CLIC6,GABRG1,PIEZO1,KCNAB3,CPLX1,IBTK,RASA3,KCNE1,PLCB1,SLC37A1,SCN8A,SCNN1A,KCNK1,NTSR1,KCNT1,CLCNKB,LRRC38,TTYH1,SLC39A12,KCNIP4,ATP6V1C1,TMCO3,UNC80,KCNK2,GRIK2,CASR,PIEZO2,KCNJ12,GABRG3,KCNN3,PLCG2
GO:0030001	Metal ion transport	27	666	0.56	3.13e-05	9606.ENSP00000155840,9606.ENSP00000221444,9606.ENSP00000260402,9606.ENSP00000264930,9606.ENSP00000279027,9606.ENSP00000280684,9606.ENSP00000289672,9606.ENSP00000302719,9606.ENSP00000305721,9606.ENSP00000335029,9606.ENSP00000337255,9606.ENSP00000338185,9606.ENSP00000346534,9606.ENSP00000353292,9606.ENSP00000355580,9606.ENSP00000360822,9606.ENSP00000365253,9606.ENSP00000365714,9606.ENSP00000366586,…	KCNQ1,KCNA7,PLCB2,SLC12A7,SLC13A3,KCNA6,PKD1L1,KCNAB3,IBTK,RASA3,KCNE1,PLCB1,SCN8A,SCNN1A,KCNK1,KCNT1,LRRC38,TTYH1,SLC39A12,KCNIP4,ATP6V1C1,KCNK2,GRIK2,CASR,KCNJ12,KCNN3,PLCG2
GO:0006812	Cation transport	31	881	0.5	3.75e-05	9606.ENSP00000155840,9606.ENSP00000221444,9606.ENSP00000260402,9606.ENSP00000264930,9606.ENSP00000279027,9606.ENSP00000280684,9606.ENSP00000289672,9606.ENSP00000301015,9606.ENSP00000302719,9606.ENSP00000305721,9606.ENSP00000335029,9606.ENSP00000337255,9606.ENSP00000338185,9606.ENSP00000346534,9606.ENSP00000353292,9606.ENSP00000355580,9606.ENSP00000360822,9606.ENSP00000365253,9606.ENSP00000365714,…	KCNQ1,KCNA7,PLCB2,SLC12A7,SLC13A3,KCNA6,PKD1L1,PIEZO1,KCNAB3,IBTK,RASA3,KCNE1,PLCB1,SCN8A,SCNN1A,KCNK1,KCNT1,LRRC38,TTYH1,SLC39A12,KCNIP4,ATP6V1C1,TMCO3,UNC80,KCNK2,GRIK2,CASR,PIEZO2,KCNJ12,KCNN3,PLCG2
GO:0006644	Phospholipid metabolic process	17	373	0.62	0.0021	9606.ENSP00000222381,9606.ENSP00000260402,9606.ENSP00000283415,9606.ENSP00000290472,9606.ENSP00000310149,9606.ENSP00000314036,9606.ENSP00000329697,9606.ENSP00000332656,9606.ENSP00000338185,9606.ENSP00000354829,9606.ENSP00000357583,9606.ENSP00000371221,9606.ENSP00000371586,9606.ENSP00000381140,9606.ENSP00000383089,9606.ENSP00000443551,9606.ENSP00000482457	PON1,PLCB2,LPCAT1,PLA2G4D,CYP2W1,AGPAT4,PPAP2C,ENPP7,PLCB1,SGMS1,INPP5A,MTMR6,PISD,AGPAT3,TPTE2,MVK,PLCG2
GO:0044255	Cellular lipid metabolic process	28	939	0.43	0.0033	9606.ENSP00000222381,9606.ENSP00000260402,9606.ENSP00000283415,9606.ENSP00000290472,9606.ENSP00000307046,9606.ENSP00000310149,9606.ENSP00000313398,9606.ENSP00000314036,9606.ENSP00000320318,9606.ENSP00000329214,9606.ENSP00000329697,9606.ENSP00000332656,9606.ENSP00000338185,9606.ENSP00000353720,9606.ENSP00000353820,9606.ENSP00000354829,9606.ENSP00000357583,9606.ENSP00000363827,9606.ENSP00000366267,…	PON1,PLCB2,LPCAT1,PLA2G4D,SDC2,CYP2W1,FUT6,AGPAT4,NEU4,ST6GALNAC3,PPAP2C,ENPP7,PLCB1,CES1,CYP2D6,SGMS1,INPP5A,HSPG2,GPC5,MTMR6,PPAPDC2,PISD,AGPAT3,TPTE2,ISPD,ST3GAL4,MVK,PLCG2
GO:0009100	Glycoprotein metabolic process	16	366	0.6	0.0062	9606.ENSP00000297107,9606.ENSP00000307297,9606.ENSP00000313398,9606.ENSP00000320318,9606.ENSP00000329214,9606.ENSP00000329654,9606.ENSP00000330606,9606.ENSP00000347140,9606.ENSP00000355632,9606.ENSP00000368917,9606.ENSP00000381008,9606.ENSP00000385478,9606.ENSP00000402394,9606.ENSP00000406861,9606.ENSP00000436047,9606.ENSP00000441929	GALNT10,CHST14,FUT6,NEU4,ST6GALNAC3,WBSCR17,HS3ST4,ASGR2,GALNT2,GCNT2,MUC16,ISPD,CHST15,MUC6,ST3GAL4,MUC12
GO:0009101	Glycoprotein biosynthetic process	14	301	0.62	0.0118	9606.ENSP00000297107,9606.ENSP00000307297,9606.ENSP00000313398,9606.ENSP00000329214,9606.ENSP00000329654,9606.ENSP00000347140,9606.ENSP00000355632,9606.ENSP00000368917,9606.ENSP00000381008,9606.ENSP00000385478,9606.ENSP00000402394,9606.ENSP00000406861,9606.ENSP00000436047,9606.ENSP00000441929	GALNT10,CHST14,FUT6,ST6GALNAC3,WBSCR17,ASGR2,GALNT2,GCNT2,MUC16,ISPD,CHST15,MUC6,ST3GAL4,MUC12
GO:0098661	Inorganic anion transmembrane transport	9	121	0.83	0.0144	9606.ENSP00000258796,9606.ENSP00000264930,9606.ENSP00000290332,9606.ENSP00000295452,9606.ENSP00000344648,9606.ENSP00000364831,9606.ENSP00000365714,9606.ENSP00000420194,9606.ENSP00000479113	TTYH3,SLC12A7,CLIC6,GABRG1,SLC37A1,CLCNKB,TTYH1,CASR,GABRG3
GO:0006486	Protein glycosylation	12	240	0.66	0.0231	9606.ENSP00000297107,9606.ENSP00000313398,9606.ENSP00000329214,9606.ENSP00000329654,9606.ENSP00000347140,9606.ENSP00000355632,9606.ENSP00000368917,9606.ENSP00000381008,9606.ENSP00000385478,9606.ENSP00000406861,9606.ENSP00000436047,9606.ENSP00000441929	GALNT10,FUT6,ST6GALNAC3,WBSCR17,ASGR2,GALNT2,GCNT2,MUC16,ISPD,MUC6,ST3GAL4,MUC12
GO:1902476	Chloride transmembrane transport	8	103	0.85	0.0275	9606.ENSP00000258796,9606.ENSP00000264930,9606.ENSP00000290332,9606.ENSP00000295452,9606.ENSP00000364831,9606.ENSP00000365714,9606.ENSP00000420194,9606.ENSP00000479113	TTYH3,SLC12A7,CLIC6,GABRG1,CLCNKB,TTYH1,CASR,GABRG3
GO:0034765	Regulation of ion transmembrane transport	17	477	0.51	0.0282	9606.ENSP00000155840,9606.ENSP00000176183,9606.ENSP00000221444,9606.ENSP00000280684,9606.ENSP00000290332,9606.ENSP00000302719,9606.ENSP00000337255,9606.ENSP00000346534,9606.ENSP00000359532,9606.ENSP00000364831,9606.ENSP00000365253,9606.ENSP00000367001,9606.ENSP00000371587,9606.ENSP00000379228,9606.ENSP00000394954,9606.ENSP00000463778,9606.ENSP00000482457	KCNQ1,DRD4,KCNA7,KCNA6,CLIC6,KCNAB3,KCNE1,SCN8A,NTSR1,CLCNKB,LRRC38,DPP6,KCNIP4,HECW1,GSG1L,KCNJ12,PLCG2
GO:0043269	Regulation of ion transport	21	696	0.44	0.0328	9606.ENSP00000155840,9606.ENSP00000176183,9606.ENSP00000221444,9606.ENSP00000263373,9606.ENSP00000280684,9606.ENSP00000290332,9606.ENSP00000302719,9606.ENSP00000324419,9606.ENSP00000337255,9606.ENSP00000346534,9606.ENSP00000359532,9606.ENSP00000363441,9606.ENSP00000364831,9606.ENSP00000365253,9606.ENSP00000367001,9606.ENSP00000371587,9606.ENSP00000379228,9606.ENSP00000394954,9606.ENSP00000420194,…	KCNQ1,DRD4,KCNA7,SPTBN4,KCNA6,CLIC6,KCNAB3,SYT9,KCNE1,SCN8A,NTSR1,SYT15,CLCNKB,LRRC38,DPP6,KCNIP4,HECW1,GSG1L,CASR,KCNJ12,PLCG2
GO:0016266	O-glycan processing	6	57	0.98	0.0466	9606.ENSP00000297107,9606.ENSP00000355632,9606.ENSP00000381008,9606.ENSP00000406861,9606.ENSP00000436047,9606.ENSP00000441929	GALNT10,GALNT2,MUC16,MUC6,ST3GAL4,MUC12

## Sheet: ARTvsCtrl FEM_Hypo_Cluster1
#term ID	term description	observed gene count	background gene count	strength	false discovery rate	matching proteins in your network (IDs)	matching proteins in your network (labels)
GO:0007156	Homophilic cell adhesion via plasma membrane adhesion molecules	19	164	1.01	3.37e-09	9606.ENSP00000252085,9606.ENSP00000356991,9606.ENSP00000371689,9606.ENSP00000376421,9606.ENSP00000381594,9606.ENSP00000385899,9606.ENSP00000424226,9606.ENSP00000425093,9606.ENSP00000428288,9606.ENSP00000428603,9606.ENSP00000429018,9606.ENSP00000429273,9606.ENSP00000429601,9606.ENSP00000429834,9606.ENSP00000458570,9606.ENSP00000460274,9606.ENSP00000461862,9606.ENSP00000478258,9606.ENSP00000484928	PCDHGA12,PVRL4,CDH12,SDK2,PCDHGB7,SDK1,TENM3,CDH18,PCDHGB4,PCDHGB6,PCDHGB2,PCDHGB1,PCDHGA6,PCDHGA5,PCDHGA4,PCDHGA9,PCDHGB3,PCDHGB5,CDH4
GO:0098742	Cell-cell adhesion via plasma-membrane adhesion molecules	21	257	0.86	4.44e-08	9606.ENSP00000252085,9606.ENSP00000278198,9606.ENSP00000356991,9606.ENSP00000371689,9606.ENSP00000376048,9606.ENSP00000376421,9606.ENSP00000381594,9606.ENSP00000385899,9606.ENSP00000424226,9606.ENSP00000425093,9606.ENSP00000428288,9606.ENSP00000428603,9606.ENSP00000429018,9606.ENSP00000429273,9606.ENSP00000429601,9606.ENSP00000429834,9606.ENSP00000458570,9606.ENSP00000460274,9606.ENSP00000461862,…	PCDHGA12,LRRC4C,PVRL4,CDH12,MAG,SDK2,PCDHGB7,SDK1,TENM3,CDH18,PCDHGB4,PCDHGB6,PCDHGB2,PCDHGB1,PCDHGA6,PCDHGA5,PCDHGA4,PCDHGA9,PCDHGB3,PCDHGB5,CDH4
GO:1904224	Negative regulation of glucuronosyltransferase activity	6	8	1.83	2.8e-05	9606.ENSP00000303174,9606.ENSP00000343838,9606.ENSP00000346768,9606.ENSP00000362508,9606.ENSP00000362525,9606.ENSP00000418532	UGT1A6,UGT1A10,UGT1A9,UGT1A4,UGT1A7,UGT1A3
GO:2001030	Negative regulation of cellular glucuronidation	6	8	1.83	2.8e-05	9606.ENSP00000303174,9606.ENSP00000343838,9606.ENSP00000346768,9606.ENSP00000362508,9606.ENSP00000362525,9606.ENSP00000418532	UGT1A6,UGT1A10,UGT1A9,UGT1A4,UGT1A7,UGT1A3
GO:0052695	Cellular glucuronidation	6	16	1.53	0.00026	9606.ENSP00000303174,9606.ENSP00000343838,9606.ENSP00000346768,9606.ENSP00000362508,9606.ENSP00000362525,9606.ENSP00000418532	UGT1A6,UGT1A10,UGT1A9,UGT1A4,UGT1A7,UGT1A3
GO:0052696	Flavonoid glucuronidation	5	7	1.8	0.00026	9606.ENSP00000303174,9606.ENSP00000343838,9606.ENSP00000346768,9606.ENSP00000362525,9606.ENSP00000418532	UGT1A6,UGT1A10,UGT1A9,UGT1A7,UGT1A3
GO:0098609	Cell-cell adhesion	22	505	0.59	0.00026	9606.ENSP00000005260,9606.ENSP00000252085,9606.ENSP00000278198,9606.ENSP00000356991,9606.ENSP00000371689,9606.ENSP00000376048,9606.ENSP00000376421,9606.ENSP00000381594,9606.ENSP00000385899,9606.ENSP00000424226,9606.ENSP00000425093,9606.ENSP00000428288,9606.ENSP00000428603,9606.ENSP00000429018,9606.ENSP00000429273,9606.ENSP00000429601,9606.ENSP00000429834,9606.ENSP00000458570,9606.ENSP00000460274,…	BAIAP2L1,PCDHGA12,LRRC4C,PVRL4,CDH12,MAG,SDK2,PCDHGB7,SDK1,TENM3,CDH18,PCDHGB4,PCDHGB6,PCDHGB2,PCDHGB1,PCDHGA6,PCDHGA5,PCDHGA4,PCDHGA9,PCDHGB3,PCDHGB5,CDH4
GO:0052697	Xenobiotic glucuronidation	5	9	1.7	0.00051	9606.ENSP00000303174,9606.ENSP00000343838,9606.ENSP00000346768,9606.ENSP00000362525,9606.ENSP00000418532	UGT1A6,UGT1A10,UGT1A9,UGT1A7,UGT1A3
GO:0007155	Cell adhesion	28	925	0.43	0.0031	9606.ENSP00000005260,9606.ENSP00000246515,9606.ENSP00000252085,9606.ENSP00000278198,9606.ENSP00000330862,9606.ENSP00000345972,9606.ENSP00000354778,9606.ENSP00000356991,9606.ENSP00000364526,9606.ENSP00000371689,9606.ENSP00000376048,9606.ENSP00000376421,9606.ENSP00000381594,9606.ENSP00000385899,9606.ENSP00000396722,9606.ENSP00000424226,9606.ENSP00000425093,9606.ENSP00000428288,9606.ENSP00000428603,…	BAIAP2L1,SLURP1,PCDHGA12,LRRC4C,OPCML,C1orf168,CNTNAP2,PVRL4,KIAA1462,CDH12,MAG,SDK2,PCDHGB7,SDK1,NTM,TENM3,CDH18,PCDHGB4,PCDHGB6,PCDHGB2,PCDHGB1,PCDHGA6,PCDHGA5,PCDHGA4,PCDHGA9,PCDHGB3,PCDHGB5,CDH4
GO:0010677	Negative regulation of cellular carbohydrate metabolic process	7	54	1.06	0.0053	9606.ENSP00000268679,9606.ENSP00000303174,9606.ENSP00000343838,9606.ENSP00000346768,9606.ENSP00000362508,9606.ENSP00000362525,9606.ENSP00000418532	CBFA2T3,UGT1A6,UGT1A10,UGT1A9,UGT1A4,UGT1A7,UGT1A3
GO:0045922	Negative regulation of fatty acid metabolic process	6	36	1.17	0.0067	9606.ENSP00000303174,9606.ENSP00000343838,9606.ENSP00000346768,9606.ENSP00000362508,9606.ENSP00000362525,9606.ENSP00000418532	UGT1A6,UGT1A10,UGT1A9,UGT1A4,UGT1A7,UGT1A3

## Sheet: ARTvsCtrl FEM_Hypo_Cluster2
#term ID	term description	observed gene count	background gene count	strength	false discovery rate	matching proteins in your network (IDs)	matching proteins in your network (labels)
GO:0006325	Chromatin organization	24	713	0.52	0.0083	9606.ENSP00000244537,9606.ENSP00000264606,9606.ENSP00000264674,9606.ENSP00000264709,9606.ENSP00000270722,9606.ENSP00000322142,9606.ENSP00000331310,9606.ENSP00000333640,9606.ENSP00000338629,9606.ENSP00000344782,9606.ENSP00000349640,9606.ENSP00000352252,9606.ENSP00000352925,9606.ENSP00000354724,9606.ENSP00000362352,9606.ENSP00000364620,9606.ENSP00000372067,9606.ENSP00000374213,9606.ENSP00000376902,…	HIST1H4F,HDAC4,MECOM,DNMT3A,PRDM16,ING5,MORF4L1,EYA2,RERE,GFI1B,MCRS1,HIST1H3J,TRRAP,PCGF3,H2AFY2,PADI1,PRMT8,EP400,BANP,PRMT2,CTCFL,EHMT1,H2AFJ,HIST1H2BO
GO:0006355	Regulation of transcription, dna-templated	59	3388	0.23	0.0137	9606.ENSP00000181839,9606.ENSP00000216797,9606.ENSP00000244537,9606.ENSP00000262965,9606.ENSP00000264606,9606.ENSP00000264674,9606.ENSP00000264709,9606.ENSP00000268489,9606.ENSP00000269844,9606.ENSP00000270722,9606.ENSP00000272134,9606.ENSP00000272224,9606.ENSP00000291416,9606.ENSP00000291547,9606.ENSP00000301921,9606.ENSP00000304169,9606.ENSP00000306522,9606.ENSP00000308236,9606.ENSP00000322142,…	CDK13,NFKBIA,HIST1H4F,TCF3,HDAC4,MECOM,DNMT3A,ZFHX3,PRDM15,PRDM16,LEFTY1,GDF7,TRIM62,PKNOX1,SOX7,PITX2,CAMTA1,COMMD1,ING5,IFNL1,MORF4L1,PTP4A3,RARB,FOXK2,RERE,SP100,HOXA1,GFI1B,NFYA,PEX2,MCRS1,HIST1H3J,TRRAP,CUX1,PCGF3,TSHZ2,H2AFY2,TFDP1,KLF5,BANP,NFATC2,CARD11,PRMT2,ZNF705D,NCOR2,CDKN1A,PBX1,CTCFL,EHMT1,BRCA1,ZMYND8,MAML3,ESRRB,H2AFJ,SEBOX,NELFCD,GREM1,CTDP1,CIITA
GO:0006725	Cellular aromatic compound metabolic process	53	2882	0.26	0.0137	9606.ENSP00000181839,9606.ENSP00000244537,9606.ENSP00000257248,9606.ENSP00000262965,9606.ENSP00000264709,9606.ENSP00000266070,9606.ENSP00000283148,9606.ENSP00000291547,9606.ENSP00000291565,9606.ENSP00000302111,9606.ENSP00000306080,9606.ENSP00000308236,9606.ENSP00000318966,9606.ENSP00000328938,9606.ENSP00000329614,9606.ENSP00000331310,9606.ENSP00000332296,9606.ENSP00000333640,9606.ENSP00000335677,…	CDK13,HIST1H4F,GIF,TCF3,DNMT3A,DIDO1,UXS1,PKNOX1,PDXK,MGMT,RNMTL1,COMMD1,PINX1,AFMID,YBEY,MORF4L1,RARB,EYA2,FOXK2,SP100,GPR29,NFYA,MCRS1,TRRAP,FUT8,FAN1,PCGF3,MOXD1,BMS1,TFDP1,ANKRD16,FASTKD5,ADARB2,RBM47,SEPSECS,TRIP12,TSPO,CARD11,BCL2,CDKN1A,INTS1,CTCFL,EHMT1,BTBD9,BRCA1,MAML3,ESRRB,RBM15B,BOP1,RPL26,NELFCD,NUDT3,CTDP1
GO:0009889	Regulation of biosynthetic process	72	4210	0.22	0.0137	9606.ENSP00000181839,9606.ENSP00000216797,9606.ENSP00000244537,9606.ENSP00000246190,9606.ENSP00000254730,9606.ENSP00000262965,9606.ENSP00000264606,9606.ENSP00000264674,9606.ENSP00000264709,9606.ENSP00000268489,9606.ENSP00000269844,9606.ENSP00000270722,9606.ENSP00000272134,9606.ENSP00000272224,9606.ENSP00000278060,9606.ENSP00000283296,9606.ENSP00000291416,9606.ENSP00000291547,9606.ENSP00000301921,…	CDK13,NFKBIA,HIST1H4F,NECAB3,EEFSEC,TCF3,HDAC4,MECOM,DNMT3A,ZFHX3,PRDM15,PRDM16,LEFTY1,GDF7,PAOX,GPR116,TRIM62,PKNOX1,SOX7,PITX2,CAMTA1,COMMD1,PINX1,ING5,MTG1,IFNL1,MORF4L1,PTP4A3,RARB,FOXK2,TNRC6C,RERE,SP100,HOXA1,MBTPS1,GFI1B,NFYA,PEX2,MCRS1,HIST1H3J,TRRAP,CUX1,PCGF3,TSHZ2,H2AFY2,TFDP1,KLF5,MTIF3,SEPSECS,BANP,NFATC2,TSPO,CARD11,PRMT2,BCL2,ZNF705D,NCOR2,CDKN1A,PBX1,CTCFL,EHMT1,BRCA1,ZMYND8,MAML3…
GO:0010468	Regulation of gene expression	79	4813	0.21	0.0137	9606.ENSP00000181839,9606.ENSP00000215754,9606.ENSP00000216797,9606.ENSP00000244537,9606.ENSP00000254730,9606.ENSP00000262965,9606.ENSP00000264606,9606.ENSP00000264674,9606.ENSP00000264709,9606.ENSP00000268489,9606.ENSP00000269844,9606.ENSP00000270722,9606.ENSP00000272134,9606.ENSP00000272224,9606.ENSP00000288167,9606.ENSP00000291416,9606.ENSP00000291547,9606.ENSP00000301921,9606.ENSP00000302935,…	CDK13,MIF,NFKBIA,HIST1H4F,EEFSEC,TCF3,HDAC4,MECOM,DNMT3A,ZFHX3,PRDM15,PRDM16,LEFTY1,GDF7,IL17RB,TRIM62,PKNOX1,SOX7,IL16,PITX2,CAMTA1,COMMD1,SLC35C2,CIDEA,ING5,MTG1,IFNL1,MORF4L1,PTP4A3,RARB,FOXK2,TNRC6C,RERE,SP100,HOXA1,GFI1B,NFYA,CCDC88B,SCRIB,PEX2,MCRS1,HIST1H3J,TRRAP,CUX1,FUT8,PCGF3,CD58,TSHZ2,H2AFY2,TFDP1,KLF5,FASTKD5,MTIF3,SEPSECS,BANP,NFATC2,TSPO,CARD11,PRMT2,BCL2,ZNF705D,NCOR2,CDKN1A,PBX1,…
GO:0010558	Negative regulation of macromolecule biosynthetic process	36	1534	0.36	0.0137	9606.ENSP00000244537,9606.ENSP00000262965,9606.ENSP00000264606,9606.ENSP00000264674,9606.ENSP00000264709,9606.ENSP00000268489,9606.ENSP00000270722,9606.ENSP00000272134,9606.ENSP00000301921,9606.ENSP00000304169,9606.ENSP00000318966,9606.ENSP00000329991,9606.ENSP00000331310,9606.ENSP00000332296,9606.ENSP00000335677,9606.ENSP00000336783,9606.ENSP00000338629,9606.ENSP00000343023,9606.ENSP00000344782,…	HIST1H4F,TCF3,HDAC4,MECOM,DNMT3A,ZFHX3,PRDM16,LEFTY1,SOX7,PITX2,PINX1,IFNL1,MORF4L1,RARB,FOXK2,TNRC6C,RERE,SP100,GFI1B,PEX2,MCRS1,HIST1H3J,CUX1,H2AFY2,KLF5,NFATC2,PRMT2,NCOR2,CDKN1A,EHMT1,BRCA1,ZMYND8,H2AFJ,NELFCD,GREM1,CIITA
GO:0016569	Covalent chromatin modification	16	361	0.64	0.0137	9606.ENSP00000264606,9606.ENSP00000264674,9606.ENSP00000264709,9606.ENSP00000270722,9606.ENSP00000322142,9606.ENSP00000331310,9606.ENSP00000333640,9606.ENSP00000349640,9606.ENSP00000352925,9606.ENSP00000354724,9606.ENSP00000364620,9606.ENSP00000372067,9606.ENSP00000374213,9606.ENSP00000380759,9606.ENSP00000415579,9606.ENSP00000417980	HDAC4,MECOM,DNMT3A,PRDM16,ING5,MORF4L1,EYA2,MCRS1,TRRAP,PCGF3,PADI1,PRMT8,EP400,PRMT2,CTCFL,EHMT1
GO:0016570	Histone modification	15	351	0.62	0.0137	9606.ENSP00000264606,9606.ENSP00000264674,9606.ENSP00000270722,9606.ENSP00000322142,9606.ENSP00000331310,9606.ENSP00000333640,9606.ENSP00000349640,9606.ENSP00000352925,9606.ENSP00000354724,9606.ENSP00000364620,9606.ENSP00000372067,9606.ENSP00000374213,9606.ENSP00000380759,9606.ENSP00000415579,9606.ENSP00000417980	HDAC4,MECOM,PRDM16,ING5,MORF4L1,EYA2,MCRS1,TRRAP,PCGF3,PADI1,PRMT8,EP400,PRMT2,CTCFL,EHMT1
GO:0019219	Regulation of nucleobase-containing compound metabolic process	67	3982	0.22	0.0137	9606.ENSP00000181839,9606.ENSP00000216797,9606.ENSP00000244537,9606.ENSP00000262965,9606.ENSP00000264606,9606.ENSP00000264674,9606.ENSP00000264709,9606.ENSP00000268489,9606.ENSP00000269844,9606.ENSP00000270722,9606.ENSP00000272134,9606.ENSP00000272224,9606.ENSP00000291416,9606.ENSP00000291547,9606.ENSP00000301921,9606.ENSP00000302111,9606.ENSP00000304169,9606.ENSP00000306522,9606.ENSP00000308236,…	CDK13,NFKBIA,HIST1H4F,TCF3,HDAC4,MECOM,DNMT3A,ZFHX3,PRDM15,PRDM16,LEFTY1,GDF7,TRIM62,PKNOX1,SOX7,MGMT,PITX2,CAMTA1,COMMD1,PINX1,CIDEA,ING5,IFNL1,MORF4L1,PTP4A3,RARB,EYA2,FOXK2,TNRC6C,RERE,SP100,HOXA1,GFI1B,NFYA,PEX2,MCRS1,HIST1H3J,TRRAP,CUX1,PCGF3,TSHZ2,H2AFY2,TFDP1,KLF5,FASTKD5,TRIP12,BANP,NFATC2,CARD11,PRMT2,ZNF705D,NCOR2,CDKN1A,PBX1,CTCFL,EHMT1,BRCA1,ZMYND8,MAML3,ESRRB,H2AFJ,SEBOX,RBM15B,NELFC…
GO:0030890	Positive regulation of b cell proliferation	6	43	1.14	0.0137	9606.ENSP00000215754,9606.ENSP00000262965,9606.ENSP00000379330,9606.ENSP00000380150,9606.ENSP00000381185,9606.ENSP00000384849	MIF,TCF3,NFATC2,CARD11,BCL2,CDKN1A
GO:0031326	Regulation of cellular biosynthetic process	71	4125	0.23	0.0137	9606.ENSP00000181839,9606.ENSP00000216797,9606.ENSP00000244537,9606.ENSP00000246190,9606.ENSP00000254730,9606.ENSP00000262965,9606.ENSP00000264606,9606.ENSP00000264674,9606.ENSP00000264709,9606.ENSP00000268489,9606.ENSP00000269844,9606.ENSP00000270722,9606.ENSP00000272134,9606.ENSP00000272224,9606.ENSP00000278060,9606.ENSP00000283296,9606.ENSP00000291416,9606.ENSP00000291547,9606.ENSP00000301921,…	CDK13,NFKBIA,HIST1H4F,NECAB3,EEFSEC,TCF3,HDAC4,MECOM,DNMT3A,ZFHX3,PRDM15,PRDM16,LEFTY1,GDF7,PAOX,GPR116,TRIM62,PKNOX1,SOX7,PITX2,CAMTA1,COMMD1,PINX1,ING5,MTG1,IFNL1,MORF4L1,PTP4A3,RARB,FOXK2,TNRC6C,RERE,SP100,HOXA1,GFI1B,NFYA,PEX2,MCRS1,HIST1H3J,TRRAP,CUX1,PCGF3,TSHZ2,H2AFY2,TFDP1,KLF5,MTIF3,SEPSECS,BANP,NFATC2,TSPO,CARD11,PRMT2,BCL2,ZNF705D,NCOR2,CDKN1A,PBX1,CTCFL,EHMT1,BRCA1,ZMYND8,MAML3,ESRRB,…
GO:0031327	Negative regulation of cellular biosynthetic process	37	1592	0.36	0.0137	9606.ENSP00000244537,9606.ENSP00000262965,9606.ENSP00000264606,9606.ENSP00000264674,9606.ENSP00000264709,9606.ENSP00000268489,9606.ENSP00000270722,9606.ENSP00000272134,9606.ENSP00000301921,9606.ENSP00000304169,9606.ENSP00000318966,9606.ENSP00000329991,9606.ENSP00000331310,9606.ENSP00000332296,9606.ENSP00000335677,9606.ENSP00000336783,9606.ENSP00000338629,9606.ENSP00000343023,9606.ENSP00000344782,…	HIST1H4F,TCF3,HDAC4,MECOM,DNMT3A,ZFHX3,PRDM16,LEFTY1,SOX7,PITX2,PINX1,IFNL1,MORF4L1,RARB,FOXK2,TNRC6C,RERE,SP100,GFI1B,PEX2,MCRS1,HIST1H3J,CUX1,H2AFY2,KLF5,NFATC2,TSPO,PRMT2,NCOR2,CDKN1A,EHMT1,BRCA1,ZMYND8,H2AFJ,NELFCD,GREM1,CIITA
GO:0034641	Cellular nitrogen compound metabolic process	59	3282	0.25	0.0137	9606.ENSP00000181839,9606.ENSP00000244537,9606.ENSP00000254730,9606.ENSP00000262965,9606.ENSP00000264709,9606.ENSP00000266070,9606.ENSP00000278060,9606.ENSP00000283148,9606.ENSP00000291547,9606.ENSP00000291565,9606.ENSP00000300175,9606.ENSP00000302111,9606.ENSP00000304467,9606.ENSP00000306080,9606.ENSP00000308236,9606.ENSP00000313398,9606.ENSP00000318966,9606.ENSP00000328938,9606.ENSP00000329614,…	CDK13,HIST1H4F,EEFSEC,TCF3,DNMT3A,DIDO1,PAOX,UXS1,PKNOX1,PDXK,SCG5,MGMT,THOP1,RNMTL1,COMMD1,FUT6,PINX1,AFMID,YBEY,MORF4L1,RARB,EYA2,FOXK2,SP100,GPR29,NFYA,MCRS1,TRRAP,FUT8,FAN1,PCGF3,MOXD1,DDO,BMS1,C9orf3,TFDP1,ANKRD16,FASTKD5,MTIF3,ADARB2,RBM47,SEPSECS,TRIP12,TSPO,CARD11,CDKN1A,INTS1,CTCFL,EHMT1,BTBD9,BRCA1,MAML3,ESRRB,RBM15B,BOP1,RPL26,NELFCD,NUDT3,CTDP1
GO:0040029	Regulation of gene expression, epigenetic	11	202	0.73	0.0137	9606.ENSP00000244537,9606.ENSP00000264606,9606.ENSP00000264709,9606.ENSP00000331310,9606.ENSP00000352252,9606.ENSP00000354724,9606.ENSP00000362352,9606.ENSP00000415579,9606.ENSP00000418960,9606.ENSP00000438553,9606.ENSP00000454545	HIST1H4F,HDAC4,DNMT3A,MORF4L1,HIST1H3J,PCGF3,H2AFY2,CTCFL,BRCA1,H2AFJ,RBM15B
GO:0045934	Negative regulation of nucleobase-containing compound metabolic process	36	1528	0.36	0.0137	9606.ENSP00000244537,9606.ENSP00000262965,9606.ENSP00000264606,9606.ENSP00000264674,9606.ENSP00000264709,9606.ENSP00000268489,9606.ENSP00000270722,9606.ENSP00000272134,9606.ENSP00000301921,9606.ENSP00000304169,9606.ENSP00000318966,9606.ENSP00000329991,9606.ENSP00000331310,9606.ENSP00000332296,9606.ENSP00000335677,9606.ENSP00000338629,9606.ENSP00000343023,9606.ENSP00000344782,9606.ENSP00000349543,…	HIST1H4F,TCF3,HDAC4,MECOM,DNMT3A,ZFHX3,PRDM16,LEFTY1,SOX7,PITX2,PINX1,IFNL1,MORF4L1,RARB,FOXK2,RERE,SP100,GFI1B,PEX2,MCRS1,HIST1H3J,CUX1,H2AFY2,KLF5,TRIP12,NFATC2,PRMT2,NCOR2,CDKN1A,EHMT1,BRCA1,ZMYND8,H2AFJ,NELFCD,GREM1,CIITA
GO:1901360	Organic cyclic compound metabolic process	57	3118	0.25	0.0137	9606.ENSP00000181839,9606.ENSP00000244537,9606.ENSP00000257248,9606.ENSP00000262965,9606.ENSP00000264709,9606.ENSP00000266070,9606.ENSP00000283148,9606.ENSP00000291547,9606.ENSP00000291565,9606.ENSP00000302111,9606.ENSP00000306080,9606.ENSP00000308236,9606.ENSP00000318966,9606.ENSP00000326219,9606.ENSP00000328938,9606.ENSP00000329614,9606.ENSP00000331310,9606.ENSP00000332296,9606.ENSP00000333640,…	CDK13,HIST1H4F,GIF,TCF3,DNMT3A,DIDO1,UXS1,PKNOX1,PDXK,MGMT,RNMTL1,COMMD1,PINX1,DHRS4,AFMID,YBEY,MORF4L1,RARB,EYA2,FOXK2,SP100,GPR29,MBTPS1,NFYA,MCRS1,TRRAP,FUT8,FAN1,PCGF3,MOXD1,BMS1,ABCA1,TFDP1,ANKRD16,FASTKD5,ADARB2,RBM47,SEPSECS,TRIP12,TSPO,CARD11,BCL2,CDKN1A,INTS1,PBX1,CTCFL,EHMT1,BTBD9,BRCA1,MAML3,ESRRB,RBM15B,BOP1,RPL26,NELFCD,NUDT3,CTDP1
GO:1903507	Negative regulation of nucleic acid-templated transcription	32	1324	0.37	0.0137	9606.ENSP00000244537,9606.ENSP00000262965,9606.ENSP00000264606,9606.ENSP00000264674,9606.ENSP00000264709,9606.ENSP00000268489,9606.ENSP00000270722,9606.ENSP00000272134,9606.ENSP00000301921,9606.ENSP00000304169,9606.ENSP00000329991,9606.ENSP00000331310,9606.ENSP00000332296,9606.ENSP00000335677,9606.ENSP00000338629,9606.ENSP00000343023,9606.ENSP00000344782,9606.ENSP00000349543,9606.ENSP00000352252,…	HIST1H4F,TCF3,HDAC4,MECOM,DNMT3A,ZFHX3,PRDM16,LEFTY1,SOX7,PITX2,IFNL1,MORF4L1,RARB,FOXK2,RERE,SP100,GFI1B,PEX2,HIST1H3J,CUX1,H2AFY2,KLF5,NFATC2,PRMT2,NCOR2,EHMT1,BRCA1,ZMYND8,H2AFJ,NELFCD,GREM1,CIITA
GO:2000112	Regulation of cellular macromolecule biosynthetic process	68	3878	0.23	0.0137	9606.ENSP00000181839,9606.ENSP00000216797,9606.ENSP00000244537,9606.ENSP00000246190,9606.ENSP00000254730,9606.ENSP00000262965,9606.ENSP00000264606,9606.ENSP00000264674,9606.ENSP00000264709,9606.ENSP00000268489,9606.ENSP00000269844,9606.ENSP00000270722,9606.ENSP00000272134,9606.ENSP00000272224,9606.ENSP00000291416,9606.ENSP00000291547,9606.ENSP00000301921,9606.ENSP00000304169,9606.ENSP00000306522,…	CDK13,NFKBIA,HIST1H4F,NECAB3,EEFSEC,TCF3,HDAC4,MECOM,DNMT3A,ZFHX3,PRDM15,PRDM16,LEFTY1,GDF7,TRIM62,PKNOX1,SOX7,PITX2,CAMTA1,COMMD1,PINX1,ING5,MTG1,IFNL1,MORF4L1,PTP4A3,RARB,FOXK2,TNRC6C,RERE,SP100,HOXA1,GFI1B,NFYA,PEX2,MCRS1,HIST1H3J,TRRAP,CUX1,PCGF3,TSHZ2,H2AFY2,TFDP1,KLF5,MTIF3,SEPSECS,BANP,NFATC2,CARD11,PRMT2,BCL2,ZNF705D,NCOR2,CDKN1A,PBX1,CTCFL,EHMT1,BRCA1,ZMYND8,MAML3,ESRRB,H2AFJ,SEBOX,RPL26…
GO:2000113	Negative regulation of cellular macromolecule biosynthetic process	34	1470	0.35	0.0137	9606.ENSP00000244537,9606.ENSP00000262965,9606.ENSP00000264606,9606.ENSP00000264674,9606.ENSP00000264709,9606.ENSP00000268489,9606.ENSP00000270722,9606.ENSP00000272134,9606.ENSP00000301921,9606.ENSP00000304169,9606.ENSP00000318966,9606.ENSP00000329991,9606.ENSP00000331310,9606.ENSP00000332296,9606.ENSP00000335677,9606.ENSP00000336783,9606.ENSP00000343023,9606.ENSP00000344782,9606.ENSP00000349543,…	HIST1H4F,TCF3,HDAC4,MECOM,DNMT3A,ZFHX3,PRDM16,LEFTY1,SOX7,PITX2,PINX1,IFNL1,MORF4L1,RARB,FOXK2,TNRC6C,SP100,GFI1B,PEX2,MCRS1,HIST1H3J,CUX1,H2AFY2,KLF5,NFATC2,PRMT2,NCOR2,CDKN1A,EHMT1,BRCA1,H2AFJ,NELFCD,GREM1,CIITA
GO:0045892	Negative regulation of transcription, dna-templated	30	1273	0.36	0.0154	9606.ENSP00000244537,9606.ENSP00000262965,9606.ENSP00000264606,9606.ENSP00000264674,9606.ENSP00000264709,9606.ENSP00000268489,9606.ENSP00000270722,9606.ENSP00000272134,9606.ENSP00000301921,9606.ENSP00000304169,9606.ENSP00000329991,9606.ENSP00000331310,9606.ENSP00000332296,9606.ENSP00000335677,9606.ENSP00000343023,9606.ENSP00000344782,9606.ENSP00000349543,9606.ENSP00000352252,9606.ENSP00000353401,…	HIST1H4F,TCF3,HDAC4,MECOM,DNMT3A,ZFHX3,PRDM16,LEFTY1,SOX7,PITX2,IFNL1,MORF4L1,RARB,FOXK2,SP100,GFI1B,PEX2,HIST1H3J,CUX1,H2AFY2,KLF5,NFATC2,PRMT2,NCOR2,EHMT1,BRCA1,H2AFJ,NELFCD,GREM1,CIITA
GO:0008152	Metabolic process	114	8298	0.13	0.0184	9606.ENSP00000181839,9606.ENSP00000215754,9606.ENSP00000216797,9606.ENSP00000221566,9606.ENSP00000224652,9606.ENSP00000244537,9606.ENSP00000246190,9606.ENSP00000254730,9606.ENSP00000257248,9606.ENSP00000262965,9606.ENSP00000264606,9606.ENSP00000264674,9606.ENSP00000264709,9606.ENSP00000265333,9606.ENSP00000266070,9606.ENSP00000268704,9606.ENSP00000269844,9606.ENSP00000270722,9606.ENSP00000272224,…	CDK13,MIF,NFKBIA,SGTA,ATE1,HIST1H4F,NECAB3,EEFSEC,GIF,TCF3,HDAC4,MECOM,DNMT3A,VDAC1,DIDO1,SPG7,PRDM15,PRDM16,GDF7,PAOX,UXS1,GPR116,OLA1,TRIM62,PKNOX1,PDXK,GLYATL1,SCG5,MGMT,THOP1,RNMTL1,COMMD1,FUT6,SLC35C2,PINX1,CIDEA,ING5,PMAIP1,DHRS4,AFMID,YBEY,CASP9,MORF4L1,PTP4A3,RARB,EYA2,DHRS4L2,FOXK2,SP100,GPR29,METTL24,MBTPS1,NFYA,PEX2,MCRS1,HIST1H3J,TRRAP,FUT8,FAN1,PCGF3,MOXD1,DDO,MAN1B1,CTSA,NEURL2,BMS1…
GO:0046483	Heterocycle metabolic process	51	2840	0.24	0.0225	9606.ENSP00000181839,9606.ENSP00000244537,9606.ENSP00000257248,9606.ENSP00000262965,9606.ENSP00000264709,9606.ENSP00000266070,9606.ENSP00000283148,9606.ENSP00000291547,9606.ENSP00000291565,9606.ENSP00000302111,9606.ENSP00000306080,9606.ENSP00000308236,9606.ENSP00000318966,9606.ENSP00000328938,9606.ENSP00000329614,9606.ENSP00000331310,9606.ENSP00000332296,9606.ENSP00000333640,9606.ENSP00000335677,…	CDK13,HIST1H4F,GIF,TCF3,DNMT3A,DIDO1,UXS1,PKNOX1,PDXK,MGMT,RNMTL1,COMMD1,PINX1,AFMID,YBEY,MORF4L1,RARB,EYA2,FOXK2,SP100,GPR29,NFYA,MCRS1,TRRAP,FUT8,FAN1,PCGF3,BMS1,TFDP1,ANKRD16,FASTKD5,ADARB2,RBM47,SEPSECS,TRIP12,TSPO,CARD11,CDKN1A,INTS1,CTCFL,EHMT1,BTBD9,BRCA1,MAML3,ESRRB,RBM15B,BOP1,RPL26,NELFCD,NUDT3,CTDP1
GO:0051252	Regulation of rna metabolic process	62	3722	0.21	0.0227	9606.ENSP00000181839,9606.ENSP00000216797,9606.ENSP00000244537,9606.ENSP00000262965,9606.ENSP00000264606,9606.ENSP00000264674,9606.ENSP00000264709,9606.ENSP00000268489,9606.ENSP00000269844,9606.ENSP00000270722,9606.ENSP00000272134,9606.ENSP00000272224,9606.ENSP00000291416,9606.ENSP00000291547,9606.ENSP00000301921,9606.ENSP00000304169,9606.ENSP00000306522,9606.ENSP00000308236,9606.ENSP00000322142,…	CDK13,NFKBIA,HIST1H4F,TCF3,HDAC4,MECOM,DNMT3A,ZFHX3,PRDM15,PRDM16,LEFTY1,GDF7,TRIM62,PKNOX1,SOX7,PITX2,CAMTA1,COMMD1,ING5,IFNL1,MORF4L1,PTP4A3,RARB,FOXK2,TNRC6C,RERE,SP100,HOXA1,GFI1B,NFYA,PEX2,MCRS1,HIST1H3J,TRRAP,CUX1,PCGF3,TSHZ2,H2AFY2,TFDP1,KLF5,FASTKD5,BANP,NFATC2,CARD11,PRMT2,ZNF705D,NCOR2,CDKN1A,PBX1,CTCFL,EHMT1,BRCA1,ZMYND8,MAML3,ESRRB,H2AFJ,SEBOX,RBM15B,NELFCD,GREM1,CTDP1,CIITA
GO:0006357	Regulation of transcription by rna polymerase ii	42	2172	0.28	0.0242	9606.ENSP00000181839,9606.ENSP00000216797,9606.ENSP00000262965,9606.ENSP00000264606,9606.ENSP00000264674,9606.ENSP00000264709,9606.ENSP00000268489,9606.ENSP00000269844,9606.ENSP00000270722,9606.ENSP00000272134,9606.ENSP00000291547,9606.ENSP00000301921,9606.ENSP00000304169,9606.ENSP00000306522,9606.ENSP00000332296,9606.ENSP00000335677,9606.ENSP00000338629,9606.ENSP00000343023,9606.ENSP00000343246,…	CDK13,NFKBIA,TCF3,HDAC4,MECOM,DNMT3A,ZFHX3,PRDM15,PRDM16,LEFTY1,PKNOX1,SOX7,PITX2,CAMTA1,RARB,FOXK2,RERE,SP100,HOXA1,GFI1B,NFYA,PEX2,MCRS1,CUX1,TSHZ2,H2AFY2,TFDP1,KLF5,NFATC2,NCOR2,CDKN1A,PBX1,CTCFL,EHMT1,BRCA1,MAML3,ESRRB,SEBOX,NELFCD,GREM1,CTDP1,CIITA
GO:0051276	Chromosome organization	26	1066	0.38	0.0248	9606.ENSP00000244537,9606.ENSP00000264606,9606.ENSP00000264674,9606.ENSP00000264709,9606.ENSP00000270722,9606.ENSP00000318966,9606.ENSP00000322142,9606.ENSP00000331310,9606.ENSP00000333640,9606.ENSP00000338629,9606.ENSP00000343023,9606.ENSP00000344782,9606.ENSP00000349640,9606.ENSP00000352252,9606.ENSP00000352925,9606.ENSP00000354724,9606.ENSP00000362352,9606.ENSP00000364620,9606.ENSP00000372067,…	HIST1H4F,HDAC4,MECOM,DNMT3A,PRDM16,PINX1,ING5,MORF4L1,EYA2,RERE,SP100,GFI1B,MCRS1,HIST1H3J,TRRAP,PCGF3,H2AFY2,PADI1,PRMT8,EP400,BANP,PRMT2,CTCFL,EHMT1,H2AFJ,HIST1H2BO
GO:0009987	Cellular process	176	15024	0.06	0.0257	9606.ENSP00000181839,9606.ENSP00000215754,9606.ENSP00000216797,9606.ENSP00000221399,9606.ENSP00000221566,9606.ENSP00000224652,9606.ENSP00000228463,9606.ENSP00000244537,9606.ENSP00000246190,9606.ENSP00000253812,9606.ENSP00000254730,9606.ENSP00000256935,9606.ENSP00000257248,9606.ENSP00000257572,9606.ENSP00000262965,9606.ENSP00000264606,9606.ENSP00000264674,9606.ENSP00000264709,9606.ENSP00000265333,…	CDK13,MIF,NFKBIA,TULP2,SGTA,ATE1,SELPLG,HIST1H4F,NECAB3,PCDHGA3,EEFSEC,DOCK2,GIF,HRK,TCF3,HDAC4,MECOM,DNMT3A,VDAC1,DIDO1,ZFHX3,SPG7,PRDM16,LEFTY1,GDF7,PAOX,UXS1,GPR116,OLA1,IL17RB,SLC45A1,TRIM62,PKNOX1,PDXK,SLC13A4,CHODL,GLYATL1,SCG5,SOX7,MGMT,IL16,PITX2,THOP1,RNMTL1,SLC22A25,COMMD1,MRGPRF,DSCR3,CD7,FUT6,OR2Z1,SLC35C2,PINX1,CIDEA,ING5,MYO1D,PMAIP1,DHRS4,AFMID,YBEY,IFNL1,CASP9,MORF4L1,KCNJ15,PTP4A…
GO:0070663	Regulation of leukocyte proliferation	11	237	0.66	0.0257	9606.ENSP00000215754,9606.ENSP00000262965,9606.ENSP00000349238,9606.ENSP00000349486,9606.ENSP00000369293,9606.ENSP00000379330,9606.ENSP00000380150,9606.ENSP00000381185,9606.ENSP00000384849,9606.ENSP00000478319,9606.ENSP00000482957	MIF,TCF3,CCDC88B,SCRIB,IL2RA,NFATC2,CARD11,BCL2,CDKN1A,GREM1,FAM65B
GO:0071704	Organic substance metabolic process	107	7755	0.13	0.0282	9606.ENSP00000181839,9606.ENSP00000215754,9606.ENSP00000216797,9606.ENSP00000221566,9606.ENSP00000224652,9606.ENSP00000244537,9606.ENSP00000246190,9606.ENSP00000254730,9606.ENSP00000257248,9606.ENSP00000262965,9606.ENSP00000264606,9606.ENSP00000264674,9606.ENSP00000264709,9606.ENSP00000265333,9606.ENSP00000266070,9606.ENSP00000268704,9606.ENSP00000270722,9606.ENSP00000272224,9606.ENSP00000278060,…	CDK13,MIF,NFKBIA,SGTA,ATE1,HIST1H4F,NECAB3,EEFSEC,GIF,TCF3,HDAC4,MECOM,DNMT3A,VDAC1,DIDO1,SPG7,PRDM16,GDF7,PAOX,UXS1,TRIM62,PKNOX1,PDXK,GLYATL1,SCG5,MGMT,THOP1,RNMTL1,COMMD1,FUT6,SLC35C2,PINX1,CIDEA,ING5,PMAIP1,DHRS4,AFMID,YBEY,CASP9,MORF4L1,PTP4A3,RARB,EYA2,FOXK2,SP100,GPR29,MBTPS1,NFYA,PEX2,MCRS1,HIST1H3J,TRRAP,FUT8,FAN1,PCGF3,MOXD1,DDO,MAN1B1,CTSA,NEURL2,BMS1,ABCA1,PLPPR1,C9orf3,TFDP1,PADI1,GP…
GO:0006807	Nitrogen compound metabolic process	97	6852	0.14	0.0331	9606.ENSP00000181839,9606.ENSP00000216797,9606.ENSP00000221566,9606.ENSP00000224652,9606.ENSP00000244537,9606.ENSP00000246190,9606.ENSP00000254730,9606.ENSP00000257248,9606.ENSP00000262965,9606.ENSP00000264606,9606.ENSP00000264674,9606.ENSP00000264709,9606.ENSP00000266070,9606.ENSP00000268704,9606.ENSP00000270722,9606.ENSP00000272224,9606.ENSP00000278060,9606.ENSP00000283148,9606.ENSP00000291416,…	CDK13,NFKBIA,SGTA,ATE1,HIST1H4F,NECAB3,EEFSEC,GIF,TCF3,HDAC4,MECOM,DNMT3A,DIDO1,SPG7,PRDM16,GDF7,PAOX,UXS1,TRIM62,PKNOX1,PDXK,GLYATL1,SCG5,MGMT,THOP1,RNMTL1,COMMD1,FUT6,SLC35C2,PINX1,ING5,PMAIP1,AFMID,YBEY,CASP9,MORF4L1,PTP4A3,RARB,EYA2,FOXK2,SP100,GPR29,MBTPS1,NFYA,PEX2,MCRS1,HIST1H3J,TRRAP,FUT8,FAN1,PCGF3,MOXD1,DDO,MAN1B1,CTSA,NEURL2,BMS1,ABCA1,C9orf3,TFDP1,PADI1,GPC5,IL2RA,ANKRD16,FASTKD5,SELO…
GO:0019222	Regulation of metabolic process	98	6948	0.14	0.0331	9606.ENSP00000181839,9606.ENSP00000215754,9606.ENSP00000216797,9606.ENSP00000221566,9606.ENSP00000244537,9606.ENSP00000246190,9606.ENSP00000254730,9606.ENSP00000262965,9606.ENSP00000264606,9606.ENSP00000264674,9606.ENSP00000264709,9606.ENSP00000265333,9606.ENSP00000268489,9606.ENSP00000269844,9606.ENSP00000270722,9606.ENSP00000272134,9606.ENSP00000272224,9606.ENSP00000278060,9606.ENSP00000283296,…	CDK13,MIF,NFKBIA,SGTA,HIST1H4F,NECAB3,EEFSEC,TCF3,HDAC4,MECOM,DNMT3A,VDAC1,ZFHX3,PRDM15,PRDM16,LEFTY1,GDF7,PAOX,GPR116,IL17RB,TRIM62,PKNOX1,SOX7,MGMT,IL16,PITX2,CAMTA1,COMMD1,SLC35C2,PINX1,CIDEA,ING5,MTG1,MYO1D,PMAIP1,IFNL1,CASP9,MORF4L1,PTP4A3,RARB,EYA2,FOXK2,TNRC6C,RERE,SP100,HOXA1,MBTPS1,DOK7,GFI1B,NFYA,CCDC88B,SCRIB,PEX2,MCRS1,HIST1H3J,TRRAP,CUX1,FUT8,PCGF3,CD58,TSHZ2,CTSA,H2AFY2,ABCA1,TFDP1,…
GO:0006349	Regulation of gene expression by genetic imprinting	4	19	1.31	0.0361	9606.ENSP00000264709,9606.ENSP00000354724,9606.ENSP00000415579,9606.ENSP00000418960	DNMT3A,PCGF3,CTCFL,BRCA1
GO:0007549	Dosage compensation	4	19	1.31	0.0361	9606.ENSP00000354724,9606.ENSP00000362352,9606.ENSP00000418960,9606.ENSP00000454545	PCGF3,H2AFY2,BRCA1,RBM15B
GO:0032259	Methylation	12	301	0.59	0.0373	9606.ENSP00000264674,9606.ENSP00000264709,9606.ENSP00000269844,9606.ENSP00000270722,9606.ENSP00000302111,9606.ENSP00000306080,9606.ENSP00000344071,9606.ENSP00000372067,9606.ENSP00000380759,9606.ENSP00000415579,9606.ENSP00000417980,9606.ENSP00000454545	MECOM,DNMT3A,PRDM15,PRDM16,MGMT,RNMTL1,METTL24,PRMT8,PRMT2,CTCFL,EHMT1,RBM15B
GO:0045893	Positive regulation of transcription, dna-templated	33	1587	0.31	0.0373	9606.ENSP00000181839,9606.ENSP00000216797,9606.ENSP00000262965,9606.ENSP00000264606,9606.ENSP00000264674,9606.ENSP00000268489,9606.ENSP00000269844,9606.ENSP00000270722,9606.ENSP00000272224,9606.ENSP00000291547,9606.ENSP00000301921,9606.ENSP00000304169,9606.ENSP00000306522,9606.ENSP00000322142,9606.ENSP00000329991,9606.ENSP00000332296,9606.ENSP00000335677,9606.ENSP00000343023,9606.ENSP00000343246,…	CDK13,NFKBIA,TCF3,HDAC4,MECOM,ZFHX3,PRDM15,PRDM16,GDF7,PKNOX1,SOX7,PITX2,CAMTA1,ING5,IFNL1,RARB,FOXK2,SP100,HOXA1,NFYA,MCRS1,TFDP1,KLF5,BANP,NFATC2,PRMT2,PBX1,CTCFL,BRCA1,MAML3,ESRRB,GREM1,CIITA
GO:0010628	Positive regulation of gene expression	43	2337	0.26	0.0409	9606.ENSP00000181839,9606.ENSP00000215754,9606.ENSP00000216797,9606.ENSP00000262965,9606.ENSP00000264606,9606.ENSP00000264674,9606.ENSP00000268489,9606.ENSP00000269844,9606.ENSP00000270722,9606.ENSP00000272224,9606.ENSP00000288167,9606.ENSP00000291547,9606.ENSP00000301921,9606.ENSP00000302935,9606.ENSP00000304169,9606.ENSP00000306522,9606.ENSP00000322142,9606.ENSP00000329991,9606.ENSP00000332296,…	CDK13,MIF,NFKBIA,TCF3,HDAC4,MECOM,ZFHX3,PRDM15,PRDM16,GDF7,IL17RB,PKNOX1,SOX7,IL16,PITX2,CAMTA1,ING5,IFNL1,RARB,FOXK2,TNRC6C,SP100,HOXA1,NFYA,CCDC88B,SCRIB,MCRS1,CD58,TFDP1,KLF5,BANP,NFATC2,CARD11,PRMT2,NCOR2,PBX1,CTCFL,BRCA1,MAML3,ESRRB,RPL26,GREM1,CIITA
GO:0050671	Positive regulation of lymphocyte proliferation	8	134	0.77	0.0409	9606.ENSP00000215754,9606.ENSP00000262965,9606.ENSP00000349238,9606.ENSP00000369293,9606.ENSP00000379330,9606.ENSP00000380150,9606.ENSP00000381185,9606.ENSP00000384849	MIF,TCF3,CCDC88B,IL2RA,NFATC2,CARD11,BCL2,CDKN1A
GO:1903508	Positive regulation of nucleic acid-templated transcription	34	1670	0.3	0.0409	9606.ENSP00000181839,9606.ENSP00000216797,9606.ENSP00000262965,9606.ENSP00000264606,9606.ENSP00000264674,9606.ENSP00000268489,9606.ENSP00000269844,9606.ENSP00000270722,9606.ENSP00000272224,9606.ENSP00000291547,9606.ENSP00000301921,9606.ENSP00000304169,9606.ENSP00000306522,9606.ENSP00000322142,9606.ENSP00000329991,9606.ENSP00000332296,9606.ENSP00000335677,9606.ENSP00000338629,9606.ENSP00000343023,…	CDK13,NFKBIA,TCF3,HDAC4,MECOM,ZFHX3,PRDM15,PRDM16,GDF7,PKNOX1,SOX7,PITX2,CAMTA1,ING5,IFNL1,RARB,FOXK2,RERE,SP100,HOXA1,NFYA,MCRS1,TFDP1,KLF5,BANP,NFATC2,PRMT2,PBX1,CTCFL,BRCA1,MAML3,ESRRB,GREM1,CIITA
GO:0006139	Nucleobase-containing compound metabolic process	47	2659	0.24	0.0425	9606.ENSP00000181839,9606.ENSP00000244537,9606.ENSP00000262965,9606.ENSP00000264709,9606.ENSP00000266070,9606.ENSP00000283148,9606.ENSP00000291547,9606.ENSP00000302111,9606.ENSP00000306080,9606.ENSP00000308236,9606.ENSP00000318966,9606.ENSP00000328938,9606.ENSP00000329614,9606.ENSP00000331310,9606.ENSP00000332296,9606.ENSP00000333640,9606.ENSP00000335677,9606.ENSP00000343023,9606.ENSP00000343952,…	CDK13,HIST1H4F,TCF3,DNMT3A,DIDO1,UXS1,PKNOX1,MGMT,RNMTL1,COMMD1,PINX1,AFMID,YBEY,MORF4L1,RARB,EYA2,FOXK2,SP100,GPR29,NFYA,MCRS1,TRRAP,FUT8,FAN1,PCGF3,BMS1,TFDP1,ANKRD16,FASTKD5,ADARB2,RBM47,SEPSECS,TRIP12,CARD11,CDKN1A,INTS1,CTCFL,EHMT1,BRCA1,MAML3,ESRRB,RBM15B,BOP1,RPL26,NELFCD,NUDT3,CTDP1
GO:0043170	Macromolecule metabolic process	88	6137	0.15	0.0425	9606.ENSP00000181839,9606.ENSP00000216797,9606.ENSP00000221566,9606.ENSP00000224652,9606.ENSP00000244537,9606.ENSP00000246190,9606.ENSP00000254730,9606.ENSP00000262965,9606.ENSP00000264606,9606.ENSP00000264674,9606.ENSP00000264709,9606.ENSP00000266070,9606.ENSP00000268704,9606.ENSP00000270722,9606.ENSP00000272224,9606.ENSP00000291416,9606.ENSP00000291547,9606.ENSP00000300175,9606.ENSP00000302111,…	CDK13,NFKBIA,SGTA,ATE1,HIST1H4F,NECAB3,EEFSEC,TCF3,HDAC4,MECOM,DNMT3A,DIDO1,SPG7,PRDM16,GDF7,TRIM62,PKNOX1,SCG5,MGMT,THOP1,RNMTL1,COMMD1,FUT6,SLC35C2,PINX1,ING5,PMAIP1,YBEY,CASP9,MORF4L1,PTP4A3,RARB,EYA2,FOXK2,SP100,GPR29,MBTPS1,NFYA,PEX2,MCRS1,HIST1H3J,TRRAP,FUT8,FAN1,PCGF3,MAN1B1,CTSA,NEURL2,BMS1,ABCA1,C9orf3,TFDP1,PADI1,GPC5,IL2RA,ANKRD16,FASTKD5,SELO,PITRM1,MTIF3,ADARB2,TGM3,RBM47,SEPSECS,PRM…
GO:0050670	Regulation of lymphocyte proliferation	10	218	0.65	0.0425	9606.ENSP00000215754,9606.ENSP00000262965,9606.ENSP00000349238,9606.ENSP00000349486,9606.ENSP00000369293,9606.ENSP00000379330,9606.ENSP00000380150,9606.ENSP00000381185,9606.ENSP00000384849,9606.ENSP00000482957	MIF,TCF3,CCDC88B,SCRIB,IL2RA,NFATC2,CARD11,BCL2,CDKN1A,FAM65B
GO:0051172	Negative regulation of nitrogen compound metabolic process	44	2429	0.25	0.0425	9606.ENSP00000215754,9606.ENSP00000221566,9606.ENSP00000244537,9606.ENSP00000262965,9606.ENSP00000264606,9606.ENSP00000264674,9606.ENSP00000264709,9606.ENSP00000268489,9606.ENSP00000269844,9606.ENSP00000270722,9606.ENSP00000272134,9606.ENSP00000301921,9606.ENSP00000304169,9606.ENSP00000318966,9606.ENSP00000329991,9606.ENSP00000331310,9606.ENSP00000332296,9606.ENSP00000335677,9606.ENSP00000336783,…	MIF,SGTA,HIST1H4F,TCF3,HDAC4,MECOM,DNMT3A,ZFHX3,PRDM15,PRDM16,LEFTY1,SOX7,PITX2,PINX1,IFNL1,MORF4L1,RARB,FOXK2,TNRC6C,RERE,SP100,GFI1B,PEX2,MCRS1,HIST1H3J,CUX1,CTSA,H2AFY2,KLF5,TRIP12,BANP,NFATC2,TSPO,PRMT2,NCOR2,CDKN1A,EHMT1,BRCA1,ZMYND8,H2AFJ,NELFCD,GREM1,SERPINB6,CIITA
GO:0051254	Positive regulation of rna metabolic process	35	1759	0.29	0.0425	9606.ENSP00000181839,9606.ENSP00000216797,9606.ENSP00000262965,9606.ENSP00000264606,9606.ENSP00000264674,9606.ENSP00000268489,9606.ENSP00000269844,9606.ENSP00000270722,9606.ENSP00000272224,9606.ENSP00000291547,9606.ENSP00000301921,9606.ENSP00000304169,9606.ENSP00000306522,9606.ENSP00000322142,9606.ENSP00000329991,9606.ENSP00000332296,9606.ENSP00000335677,9606.ENSP00000336783,9606.ENSP00000338629,…	CDK13,NFKBIA,TCF3,HDAC4,MECOM,ZFHX3,PRDM15,PRDM16,GDF7,PKNOX1,SOX7,PITX2,CAMTA1,ING5,IFNL1,RARB,FOXK2,TNRC6C,RERE,SP100,HOXA1,NFYA,MCRS1,TFDP1,KLF5,BANP,NFATC2,PRMT2,PBX1,CTCFL,BRCA1,MAML3,ESRRB,GREM1,CIITA
GO:0060255	Regulation of macromolecule metabolic process	91	6407	0.14	0.0425	9606.ENSP00000181839,9606.ENSP00000215754,9606.ENSP00000216797,9606.ENSP00000221566,9606.ENSP00000244537,9606.ENSP00000246190,9606.ENSP00000254730,9606.ENSP00000262965,9606.ENSP00000264606,9606.ENSP00000264674,9606.ENSP00000264709,9606.ENSP00000268489,9606.ENSP00000269844,9606.ENSP00000270722,9606.ENSP00000272134,9606.ENSP00000272224,9606.ENSP00000288167,9606.ENSP00000291416,9606.ENSP00000291547,…	CDK13,MIF,NFKBIA,SGTA,HIST1H4F,NECAB3,EEFSEC,TCF3,HDAC4,MECOM,DNMT3A,ZFHX3,PRDM15,PRDM16,LEFTY1,GDF7,IL17RB,TRIM62,PKNOX1,SOX7,MGMT,IL16,PITX2,CAMTA1,COMMD1,SLC35C2,PINX1,CIDEA,ING5,MTG1,PMAIP1,IFNL1,CASP9,MORF4L1,PTP4A3,RARB,EYA2,FOXK2,TNRC6C,RERE,SP100,HOXA1,DOK7,GFI1B,NFYA,CCDC88B,SCRIB,PEX2,MCRS1,HIST1H3J,TRRAP,CUX1,FUT8,PCGF3,CD58,TSHZ2,CTSA,H2AFY2,TFDP1,KLF5,FASTKD5,MTIF3,SEPSECS,TRIP12,BAN…
GO:0080090	Regulation of primary metabolic process	87	6032	0.15	0.0425	9606.ENSP00000181839,9606.ENSP00000215754,9606.ENSP00000216797,9606.ENSP00000221566,9606.ENSP00000244537,9606.ENSP00000246190,9606.ENSP00000254730,9606.ENSP00000262965,9606.ENSP00000264606,9606.ENSP00000264674,9606.ENSP00000264709,9606.ENSP00000268489,9606.ENSP00000269844,9606.ENSP00000270722,9606.ENSP00000272134,9606.ENSP00000272224,9606.ENSP00000278060,9606.ENSP00000283296,9606.ENSP00000291416,…	CDK13,MIF,NFKBIA,SGTA,HIST1H4F,NECAB3,EEFSEC,TCF3,HDAC4,MECOM,DNMT3A,ZFHX3,PRDM15,PRDM16,LEFTY1,GDF7,PAOX,GPR116,TRIM62,PKNOX1,SOX7,MGMT,PITX2,CAMTA1,COMMD1,PINX1,CIDEA,ING5,MTG1,PMAIP1,IFNL1,CASP9,MORF4L1,PTP4A3,RARB,EYA2,FOXK2,TNRC6C,RERE,SP100,HOXA1,MBTPS1,DOK7,GFI1B,NFYA,PEX2,MCRS1,HIST1H3J,TRRAP,CUX1,PCGF3,TSHZ2,CTSA,H2AFY2,ABCA1,TFDP1,KLF5,FASTKD5,MTIF3,SEPSECS,TRIP12,BANP,NFATC2,TSPO,CARD1…
GO:0031323	Regulation of cellular metabolic process	89	6239	0.14	0.0437	9606.ENSP00000181839,9606.ENSP00000215754,9606.ENSP00000216797,9606.ENSP00000221566,9606.ENSP00000244537,9606.ENSP00000246190,9606.ENSP00000254730,9606.ENSP00000262965,9606.ENSP00000264606,9606.ENSP00000264674,9606.ENSP00000264709,9606.ENSP00000265333,9606.ENSP00000268489,9606.ENSP00000269844,9606.ENSP00000270722,9606.ENSP00000272134,9606.ENSP00000272224,9606.ENSP00000278060,9606.ENSP00000283296,…	CDK13,MIF,NFKBIA,SGTA,HIST1H4F,NECAB3,EEFSEC,TCF3,HDAC4,MECOM,DNMT3A,VDAC1,ZFHX3,PRDM15,PRDM16,LEFTY1,GDF7,PAOX,GPR116,TRIM62,PKNOX1,SOX7,MGMT,PITX2,CAMTA1,COMMD1,PINX1,CIDEA,ING5,MTG1,MYO1D,PMAIP1,IFNL1,CASP9,MORF4L1,PTP4A3,RARB,EYA2,FOXK2,TNRC6C,RERE,SP100,HOXA1,DOK7,GFI1B,NFYA,SCRIB,PEX2,MCRS1,HIST1H3J,TRRAP,CUX1,PCGF3,TSHZ2,CTSA,H2AFY2,TFDP1,KLF5,FASTKD5,MTIF3,SEPSECS,TRIP12,BANP,NFATC2,TSPO,…
GO:1901796	Regulation of signal transduction by p53 class mediator	9	182	0.68	0.0459	9606.ENSP00000215754,9606.ENSP00000322142,9606.ENSP00000326119,9606.ENSP00000376902,9606.ENSP00000381185,9606.ENSP00000417980,9606.ENSP00000418960,9606.ENSP00000455106,9606.ENSP00000463784	MIF,ING5,PMAIP1,BANP,BCL2,EHMT1,BRCA1,BOP1,RPL26
GO:0045935	Positive regulation of nucleobase-containing compound metabolic process	37	1927	0.27	0.0462	9606.ENSP00000181839,9606.ENSP00000216797,9606.ENSP00000262965,9606.ENSP00000264606,9606.ENSP00000264674,9606.ENSP00000268489,9606.ENSP00000269844,9606.ENSP00000270722,9606.ENSP00000272224,9606.ENSP00000291547,9606.ENSP00000301921,9606.ENSP00000302111,9606.ENSP00000304169,9606.ENSP00000306522,9606.ENSP00000322142,9606.ENSP00000329991,9606.ENSP00000332296,9606.ENSP00000333640,9606.ENSP00000335677,…	CDK13,NFKBIA,TCF3,HDAC4,MECOM,ZFHX3,PRDM15,PRDM16,GDF7,PKNOX1,SOX7,MGMT,PITX2,CAMTA1,ING5,IFNL1,RARB,EYA2,FOXK2,TNRC6C,RERE,SP100,HOXA1,NFYA,MCRS1,TFDP1,KLF5,BANP,NFATC2,PRMT2,PBX1,CTCFL,BRCA1,MAML3,ESRRB,GREM1,CIITA
GO:0042770	Signal transduction in response to dna damage	7	107	0.81	0.0487	9606.ENSP00000215754,9606.ENSP00000330237,9606.ENSP00000343023,9606.ENSP00000364519,9606.ENSP00000384849,9606.ENSP00000418960,9606.ENSP00000463784	MIF,CASP9,SP100,TFDP1,CDKN1A,BRCA1,RPL26

## Sheet: ARTvsCtrl FEM_Hypo_Cluster3
#term ID	term description	observed gene count	background gene count	strength	false discovery rate	matching proteins in your network (IDs)	matching proteins in your network (labels)
GO:0006928	Movement of cell or subcellular component	49	1501	0.43	6.15e-06	9606.ENSP00000250894,9606.ENSP00000261839,9606.ENSP00000264436,9606.ENSP00000267012,9606.ENSP00000278947,9606.ENSP00000280333,9606.ENSP00000281171,9606.ENSP00000297679,9606.ENSP00000303540,9606.ENSP00000308782,9606.ENSP00000312143,9606.ENSP00000312286,9606.ENSP00000314897,9606.ENSP00000320295,9606.ENSP00000324532,9606.ENSP00000328998,9606.ENSP00000331746,9606.ENSP00000337451,9606.ENSP00000340776,…	MAPK8IP3,MYO5C,ADD2,BIN2,SCN2B,DOCK1,PTPRO,HSD3B7,SCN1A,GP6,TNS3,PLA2G1B,ANGPT2,TUBB3,LAMA3,TRAK1,CALCA,EPHA3,CCDC108,PTK2,MYO1F,PDE4D,FYN,CD2AP,EMP2,GAB2,SDCCAG8,NAV1,SEMA4A,CFAP46,PDLIM1,VAV2,CTTN,NPHP4,DVL1,FSCN1,DPEP1,PAFAH1B1,EPHB1,DSCAM,IFT27,KLC2,ETV1,IFT140,PALLD,SPTBN2,KIRREL3,BLOC1S1,CLUAP1
GO:0051179	Localization	114	5591	0.22	6.15e-06	9606.ENSP00000199280,9606.ENSP00000216487,9606.ENSP00000219406,9606.ENSP00000219476,9606.ENSP00000248929,9606.ENSP00000250894,9606.ENSP00000251127,9606.ENSP00000253801,9606.ENSP00000256339,9606.ENSP00000261024,9606.ENSP00000261405,9606.ENSP00000261839,9606.ENSP00000262160,9606.ENSP00000263277,9606.ENSP00000263314,9606.ENSP00000264380,9606.ENSP00000264436,9606.ENSP00000265641,9606.ENSP00000265709,…	AQP2,RIN3,PDIA2,TSC2,SGSM3,MAPK8IP3,NALCN,G6PC,UNC79,SLC40A1,VWF,MYO5C,SMAD2,EHD2,P2RX3,PIKFYVE,ADD2,CPT1A,ANK1,BIN2,SH3GL1,ABCG8,SCN2B,DOCK1,PTPRO,RAB6B,KCNMA1,APEH,LMTK2,HSD3B7,SCARA3,IGF1,SCN1A,CHST11,AGAP1,GP6,TNS3,PLA2G1B,ANGPT2,OSBPL2,SLC2A4,LAMA3,RAB28,TRAK1,CALCA,CACNA1H,EPHA3,CCDC108,PTK2,PALM,MCPH1,HAVCR1,MYO1F,PDE4D,FYN,CD2AP,EMP2,ATP2B2,FAM109A,SDCCAG8,SLC22A2,NAV1,TAGLN2,SEMA4A,GOPC,…
GO:0032501	Multicellular organismal process	129	6933	0.18	2.73e-05	9606.ENSP00000199280,9606.ENSP00000219409,9606.ENSP00000219476,9606.ENSP00000250894,9606.ENSP00000253801,9606.ENSP00000256339,9606.ENSP00000261024,9606.ENSP00000261405,9606.ENSP00000262160,9606.ENSP00000263277,9606.ENSP00000263285,9606.ENSP00000263314,9606.ENSP00000264380,9606.ENSP00000264436,9606.ENSP00000267615,9606.ENSP00000269886,9606.ENSP00000272286,9606.ENSP00000274498,9606.ENSP00000275364,…	AQP2,ARHGDIG,TSC2,MAPK8IP3,G6PC,UNC79,SLC40A1,VWF,SMAD2,EHD2,LY9,P2RX3,PIKFYVE,ADD2,ITPK1,SH3GL1,ABCG8,ARHGAP26,GNA12,SCN2B,DOCK1,PTPRO,DDAH1,KCNMA1,COL6A3,LMTK2,AK8,SCARA3,IGF1,MAEA,SCN1A,UGT1A8,CHST11,GP6,STOX2,OR4B1,TNS3,PLA2G1B,ANGPT2,GYS1,TUBB3,SLC2A4,CRTAP,LAMA3,TRAK1,CALCA,RNLS,ENPP7,CACNA1H,OR10H1,EPHA3,CCDC108,PTK2,PALM,MCPH1,ADCY2,PDE4D,FYN,SVIL,EMP2,ATP2B2,GAB2,PCDH18,SMOC1,SDCCAG8,SLC…
GO:0035556	Intracellular signal transduction	50	1712	0.38	3.74e-05	9606.ENSP00000211287,9606.ENSP00000219409,9606.ENSP00000219476,9606.ENSP00000248929,9606.ENSP00000250894,9606.ENSP00000259089,9606.ENSP00000262160,9606.ENSP00000264380,9606.ENSP00000275364,9606.ENSP00000280333,9606.ENSP00000284031,9606.ENSP00000285208,9606.ENSP00000298630,9606.ENSP00000302665,9606.ENSP00000307272,9606.ENSP00000312286,9606.ENSP00000328551,9606.ENSP00000331746,9606.ENSP00000333896,…	MAPK13,ARHGDIG,TSC2,SGSM3,MAPK8IP3,BLK,SMAD2,PIKFYVE,GNA12,DOCK1,DDAH1,RAB6B,STK32C,IGF1,RPTOR,PLA2G1B,RAB28,CALCA,RPS6KA4,ARHGEF1,RHOBTB1,PTK2,ADCY2,PDE4D,FYN,GAB2,INPP5A,GNAS,VAV2,STK4,ITPR3,STK24,NPHP4,DVL1,STK38L,ALK,GRIN2A,RAPGEF4,RGS11,PRR5,NFATC1,IFT27,RPS6KA2,IRGM,SPTBN2,MCF2L,MC1R,RASSF5,GRIN2B,NOS1
GO:0040011	Locomotion	40	1251	0.42	0.00012	9606.ENSP00000219476,9606.ENSP00000264436,9606.ENSP00000267012,9606.ENSP00000280333,9606.ENSP00000281171,9606.ENSP00000297679,9606.ENSP00000308782,9606.ENSP00000312143,9606.ENSP00000312286,9606.ENSP00000314897,9606.ENSP00000320295,9606.ENSP00000324532,9606.ENSP00000331746,9606.ENSP00000337451,9606.ENSP00000340776,9606.ENSP00000341189,9606.ENSP00000345502,9606.ENSP00000346671,9606.ENSP00000352264,…	TSC2,ADD2,BIN2,DOCK1,PTPRO,HSD3B7,GP6,TNS3,PLA2G1B,ANGPT2,TUBB3,LAMA3,CALCA,EPHA3,CCDC108,PTK2,PDE4D,FYN,CD2AP,EMP2,GAB2,SDCCAG8,NAV1,SEMA4A,CFAP46,PDLIM1,VAV2,CTTN,NPHP4,DVL1,FSCN1,DPEP1,GRIN2A,PAFAH1B1,EPHB1,DSCAM,ETV1,PALLD,SPTBN2,KIRREL3
GO:0009987	Cellular process	215	15024	0.07	0.0004	9606.ENSP00000180173,9606.ENSP00000199280,9606.ENSP00000211287,9606.ENSP00000216487,9606.ENSP00000219406,9606.ENSP00000219409,9606.ENSP00000219476,9606.ENSP00000239374,9606.ENSP00000248929,9606.ENSP00000250894,9606.ENSP00000251127,9606.ENSP00000253801,9606.ENSP00000256339,9606.ENSP00000259089,9606.ENSP00000260045,9606.ENSP00000261024,9606.ENSP00000261405,9606.ENSP00000261839,9606.ENSP00000262160,…	MTMR7,AQP2,MAPK13,RIN3,PDIA2,ARHGDIG,TSC2,CCDC170,SGSM3,MAPK8IP3,NALCN,G6PC,UNC79,BLK,PRKRIR,SLC40A1,VWF,MYO5C,SMAD2,EHD2,LY9,P2RX3,P4HA1,PIKFYVE,ADD2,PPAP2A,PI4K2B,MGLL,CPT1A,ANK1,GID8,BIN2,ITPK1,SH3GL1,ABCG8,ARHGAP26,GNA12,SCN2B,DOCK1,PTPRO,RMND5A,DDAH1,RAB6B,KCNMA1,FTCD,LUC7L,ARHGAP15,COL6A3,APEH,LMTK2,HSD3B7,AK8,STK32C,SCARA3,IGF1,MAEA,SCN1A,UGT1A8,CHST11,RPTOR,PTDSS2,GP6,OR4B1,TNS3,PLA2G1B,M…
GO:0023052	Signaling	101	5239	0.2	0.00051	9606.ENSP00000211287,9606.ENSP00000216487,9606.ENSP00000219409,9606.ENSP00000219476,9606.ENSP00000248929,9606.ENSP00000250894,9606.ENSP00000259089,9606.ENSP00000260045,9606.ENSP00000262160,9606.ENSP00000263314,9606.ENSP00000264380,9606.ENSP00000264775,9606.ENSP00000265709,9606.ENSP00000266069,9606.ENSP00000267615,9606.ENSP00000269886,9606.ENSP00000274498,9606.ENSP00000275364,9606.ENSP00000278947,…	MAPK13,RIN3,ARHGDIG,TSC2,SGSM3,MAPK8IP3,BLK,PRKRIR,SMAD2,P2RX3,PIKFYVE,PPAP2A,ANK1,GID8,ITPK1,SH3GL1,ARHGAP26,GNA12,SCN2B,DOCK1,DDAH1,RAB6B,ARHGAP15,LMTK2,STK32C,IGF1,SCN1A,RPTOR,GP6,OR4B1,PLA2G1B,ANGPT2,TUBB3,LAMA3,RAB28,CALCA,RPS6KA4,CACNA1H,GPR142,OR10H1,ARHGEF1,EPHA3,RHOBTB1,PTK2,PALM,ADCY2,PDE4D,FYN,CD2AP,GAB2,SLC22A2,SEMA4A,ROS1,INPP5A,GNAS,VAV2,STK4,ITPR3,STK24,SHB,RNF207,NPHP4,DVL1,GCNT2,…
GO:0006810	Transport	87	4353	0.21	0.00085	9606.ENSP00000199280,9606.ENSP00000216487,9606.ENSP00000219476,9606.ENSP00000248929,9606.ENSP00000250894,9606.ENSP00000251127,9606.ENSP00000253801,9606.ENSP00000256339,9606.ENSP00000261024,9606.ENSP00000261405,9606.ENSP00000261839,9606.ENSP00000262160,9606.ENSP00000263277,9606.ENSP00000263314,9606.ENSP00000264380,9606.ENSP00000264436,9606.ENSP00000265641,9606.ENSP00000265709,9606.ENSP00000267012,…	AQP2,RIN3,TSC2,SGSM3,MAPK8IP3,NALCN,G6PC,UNC79,SLC40A1,VWF,MYO5C,SMAD2,EHD2,P2RX3,PIKFYVE,ADD2,CPT1A,ANK1,BIN2,SH3GL1,ABCG8,SCN2B,DOCK1,RAB6B,KCNMA1,APEH,LMTK2,SCARA3,IGF1,SCN1A,AGAP1,PLA2G1B,OSBPL2,SLC2A4,RAB28,TRAK1,CALCA,CACNA1H,PTK2,HAVCR1,MYO1F,FYN,EMP2,ATP2B2,FAM109A,SLC22A2,TAGLN2,GOPC,SLC17A9,GNAS,VAV2,ITPR3,CTTN,CKAP4,DVL1,CTNS,ZDHHC20,CACNA2D4,LILRB2,HDLBP,GRIN2A,RAPGEF4,PAFAH1B1,DIAPH1…
GO:0007154	Cell communication	101	5320	0.19	0.00085	9606.ENSP00000199280,9606.ENSP00000211287,9606.ENSP00000216487,9606.ENSP00000219409,9606.ENSP00000219476,9606.ENSP00000248929,9606.ENSP00000250894,9606.ENSP00000259089,9606.ENSP00000260045,9606.ENSP00000262160,9606.ENSP00000263314,9606.ENSP00000264380,9606.ENSP00000264775,9606.ENSP00000265709,9606.ENSP00000266069,9606.ENSP00000267615,9606.ENSP00000269886,9606.ENSP00000274498,9606.ENSP00000275364,…	AQP2,MAPK13,RIN3,ARHGDIG,TSC2,SGSM3,MAPK8IP3,BLK,PRKRIR,SMAD2,P2RX3,PIKFYVE,PPAP2A,ANK1,GID8,ITPK1,SH3GL1,ARHGAP26,GNA12,SCN2B,DOCK1,DDAH1,RAB6B,ARHGAP15,LMTK2,STK32C,IGF1,SCN1A,RPTOR,GP6,OR4B1,PLA2G1B,ANGPT2,TUBB3,LAMA3,RAB28,CALCA,RPS6KA4,CACNA1H,GPR142,OR10H1,ARHGEF1,EPHA3,RHOBTB1,PTK2,PALM,ADCY2,PDE4D,FYN,CD2AP,GAB2,SLC22A2,SEMA4A,ROS1,INPP5A,GNAS,VAV2,STK4,ITPR3,STK24,SHB,RNF207,NPHP4,DVL1,G…
GO:0007275	Multicellular organism development	97	5023	0.2	0.00085	9606.ENSP00000199280,9606.ENSP00000219409,9606.ENSP00000219476,9606.ENSP00000250894,9606.ENSP00000261024,9606.ENSP00000262160,9606.ENSP00000263285,9606.ENSP00000264380,9606.ENSP00000264436,9606.ENSP00000267615,9606.ENSP00000269886,9606.ENSP00000274498,9606.ENSP00000275364,9606.ENSP00000278947,9606.ENSP00000281171,9606.ENSP00000295550,9606.ENSP00000297293,9606.ENSP00000298545,9606.ENSP00000301904,…	AQP2,ARHGDIG,TSC2,MAPK8IP3,SLC40A1,SMAD2,LY9,PIKFYVE,ADD2,ITPK1,SH3GL1,ARHGAP26,GNA12,SCN2B,PTPRO,COL6A3,LMTK2,AK8,SCARA3,IGF1,MAEA,UGT1A8,CHST11,STOX2,TNS3,ANGPT2,GYS1,TUBB3,LAMA3,TRAK1,CALCA,CACNA1H,EPHA3,PTK2,PALM,MCPH1,FYN,SVIL,EMP2,ATP2B2,GAB2,PCDH18,SMOC1,SDCCAG8,NAV1,SEMA4A,ROS1,GNAS,PDLIM1,VAV2,STK4,STK24,CTTN,SHB,TCOF1,NPHP4,DVL1,GCNT2,CTNS,IFITM5,ALK,BCAS1,NAV2,GRIN2A,PAFAH1B1,EPHB1,COL…
GO:0032502	Developmental process	108	5841	0.18	0.00085	9606.ENSP00000199280,9606.ENSP00000219409,9606.ENSP00000219476,9606.ENSP00000250894,9606.ENSP00000253801,9606.ENSP00000256339,9606.ENSP00000259089,9606.ENSP00000261024,9606.ENSP00000262160,9606.ENSP00000263285,9606.ENSP00000264380,9606.ENSP00000264436,9606.ENSP00000265641,9606.ENSP00000267615,9606.ENSP00000269886,9606.ENSP00000274498,9606.ENSP00000275364,9606.ENSP00000278947,9606.ENSP00000281171,…	AQP2,ARHGDIG,TSC2,MAPK8IP3,G6PC,UNC79,BLK,SLC40A1,SMAD2,LY9,PIKFYVE,ADD2,CPT1A,ITPK1,SH3GL1,ARHGAP26,GNA12,SCN2B,PTPRO,COL6A3,LMTK2,AK8,SCARA3,IGF1,MAEA,UGT1A8,CHST11,STOX2,TNS3,ANGPT2,GYS1,TUBB3,SLC2A4,CRTAP,LAMA3,TRAK1,CALCA,CACNA1H,EPHA3,CCDC108,PTK2,PALM,MCPH1,PDE4D,FYN,SVIL,EMP2,ATP2B2,GAB2,PCDH18,SMOC1,SDCCAG8,NAV1,TAGLN2,SEMA4A,GOPC,ROS1,GNAS,PDLIM1,VAV2,C10orf11,STK4,STK24,CTTN,SHB,TCOF1,…
GO:0044057	Regulation of system process	24	592	0.52	0.00085	9606.ENSP00000263314,9606.ENSP00000265052,9606.ENSP00000269886,9606.ENSP00000272286,9606.ENSP00000278947,9606.ENSP00000281171,9606.ENSP00000286628,9606.ENSP00000302665,9606.ENSP00000331746,9606.ENSP00000332530,9606.ENSP00000332656,9606.ENSP00000334198,9606.ENSP00000341189,9606.ENSP00000345502,9606.ENSP00000352540,9606.ENSP00000353414,9606.ENSP00000360141,9606.ENSP00000363435,9606.ENSP00000365745,…	P2RX3,MGLL,SH3GL1,ABCG8,SCN2B,PTPRO,KCNMA1,IGF1,CALCA,RNLS,ENPP7,CACNA1H,PTK2,PDE4D,EMP2,ATP2B2,GNAS,ITPR3,CTTN,RNF207,DVL1,CACNA2D4,IGSF9B,NOS1
GO:0048856	Anatomical structure development	102	5402	0.19	0.00085	9606.ENSP00000199280,9606.ENSP00000219409,9606.ENSP00000219476,9606.ENSP00000250894,9606.ENSP00000261024,9606.ENSP00000262160,9606.ENSP00000263285,9606.ENSP00000264380,9606.ENSP00000264436,9606.ENSP00000265641,9606.ENSP00000267615,9606.ENSP00000269886,9606.ENSP00000274498,9606.ENSP00000275364,9606.ENSP00000278947,9606.ENSP00000281171,9606.ENSP00000295550,9606.ENSP00000297293,9606.ENSP00000298545,…	AQP2,ARHGDIG,TSC2,MAPK8IP3,SLC40A1,SMAD2,LY9,PIKFYVE,ADD2,CPT1A,ITPK1,SH3GL1,ARHGAP26,GNA12,SCN2B,PTPRO,COL6A3,LMTK2,AK8,SCARA3,IGF1,MAEA,UGT1A8,CHST11,STOX2,TNS3,ANGPT2,GYS1,TUBB3,LAMA3,TRAK1,CALCA,CACNA1H,EPHA3,CCDC108,PTK2,PALM,MCPH1,PDE4D,FYN,SVIL,EMP2,ATP2B2,GAB2,PCDH18,SMOC1,SDCCAG8,NAV1,TAGLN2,SEMA4A,GOPC,ROS1,GNAS,PDLIM1,VAV2,STK4,STK24,CTTN,SHB,TCOF1,NPHP4,DVL1,GCNT2,CTNS,IFITM5,ALK,BCAS…
GO:0050896	Response to stimulus	137	8046	0.14	0.00085	9606.ENSP00000199280,9606.ENSP00000211287,9606.ENSP00000216487,9606.ENSP00000219406,9606.ENSP00000219409,9606.ENSP00000219476,9606.ENSP00000248929,9606.ENSP00000250894,9606.ENSP00000253801,9606.ENSP00000256339,9606.ENSP00000259089,9606.ENSP00000260045,9606.ENSP00000261024,9606.ENSP00000261405,9606.ENSP00000262160,9606.ENSP00000263277,9606.ENSP00000263285,9606.ENSP00000263314,9606.ENSP00000264380,…	AQP2,MAPK13,RIN3,PDIA2,ARHGDIG,TSC2,SGSM3,MAPK8IP3,G6PC,UNC79,BLK,PRKRIR,SLC40A1,VWF,SMAD2,EHD2,LY9,P2RX3,PIKFYVE,PPAP2A,MGLL,CPT1A,ANK1,GID8,BIN2,ITPK1,SH3GL1,ABCG8,ARHGAP26,GNA12,SCN2B,DOCK1,PTPRO,DDAH1,RAB6B,KCNMA1,ARHGAP15,APEH,LMTK2,HSD3B7,STK32C,SCARA3,IGF1,AFAP1L2,SCN1A,UGT1A8,RPTOR,GP6,STOX2,OR4B1,PLA2G1B,MSRA,ANGPT2,TUBB3,SLC2A4,PLEC,LAMA3,RAB28,CALCA,RNLS,RPS6KA4,CACNA1H,GPR142,OR10H1,A…
GO:0051234	Establishment of localization	88	4479	0.21	0.0012	9606.ENSP00000199280,9606.ENSP00000216487,9606.ENSP00000219476,9606.ENSP00000248929,9606.ENSP00000250894,9606.ENSP00000251127,9606.ENSP00000253801,9606.ENSP00000256339,9606.ENSP00000261024,9606.ENSP00000261405,9606.ENSP00000261839,9606.ENSP00000262160,9606.ENSP00000263277,9606.ENSP00000263314,9606.ENSP00000264380,9606.ENSP00000264436,9606.ENSP00000265641,9606.ENSP00000265709,9606.ENSP00000267012,…	AQP2,RIN3,TSC2,SGSM3,MAPK8IP3,NALCN,G6PC,UNC79,SLC40A1,VWF,MYO5C,SMAD2,EHD2,P2RX3,PIKFYVE,ADD2,CPT1A,ANK1,BIN2,SH3GL1,ABCG8,SCN2B,DOCK1,RAB6B,KCNMA1,APEH,LMTK2,SCARA3,IGF1,SCN1A,AGAP1,PLA2G1B,OSBPL2,SLC2A4,RAB28,TRAK1,CALCA,CACNA1H,PTK2,MCPH1,HAVCR1,MYO1F,FYN,EMP2,ATP2B2,FAM109A,SLC22A2,TAGLN2,GOPC,SLC17A9,GNAS,VAV2,ITPR3,CTTN,CKAP4,DVL1,CTNS,ZDHHC20,CACNA2D4,LILRB2,HDLBP,GRIN2A,RAPGEF4,PAFAH1B1,…
GO:0007010	Cytoskeleton organization	34	1126	0.39	0.0015	9606.ENSP00000239374,9606.ENSP00000261839,9606.ENSP00000263277,9606.ENSP00000264436,9606.ENSP00000265709,9606.ENSP00000274498,9606.ENSP00000291670,9606.ENSP00000302830,9606.ENSP00000312286,9606.ENSP00000320295,9606.ENSP00000323856,9606.ENSP00000340776,9606.ENSP00000341189,9606.ENSP00000341911,9606.ENSP00000342924,9606.ENSP00000344871,9606.ENSP00000348128,9606.ENSP00000352264,9606.ENSP00000352540,…	CCDC170,MYO5C,EHD2,ADD2,ANK1,ARHGAP26,FTCD,MAEA,PLA2G1B,TUBB3,PLEC,CCDC108,PTK2,PALM,MCPH1,MYO1F,SVIL,CD2AP,EMP2,SDCCAG8,NAV1,CFAP46,PDLIM1,CTTN,NPHP4,DVL1,FAM179A,FSCN1,PAFAH1B1,DIAPH1,PALLD,SPTBN2,TLN2,OBSCN
GO:0048870	Cell motility	32	1018	0.41	0.0015	9606.ENSP00000264436,9606.ENSP00000267012,9606.ENSP00000280333,9606.ENSP00000281171,9606.ENSP00000297679,9606.ENSP00000308782,9606.ENSP00000312143,9606.ENSP00000312286,9606.ENSP00000314897,9606.ENSP00000324532,9606.ENSP00000331746,9606.ENSP00000337451,9606.ENSP00000340776,9606.ENSP00000341189,9606.ENSP00000345502,9606.ENSP00000346671,9606.ENSP00000352264,9606.ENSP00000352540,9606.ENSP00000355499,…	ADD2,BIN2,DOCK1,PTPRO,HSD3B7,GP6,TNS3,PLA2G1B,ANGPT2,LAMA3,CALCA,EPHA3,CCDC108,PTK2,PDE4D,FYN,CD2AP,EMP2,SDCCAG8,NAV1,SEMA4A,CFAP46,PDLIM1,VAV2,CTTN,NPHP4,FSCN1,DPEP1,PAFAH1B1,EPHB1,PALLD,KIRREL3
GO:0048731	System development	86	4426	0.2	0.0021	9606.ENSP00000199280,9606.ENSP00000219476,9606.ENSP00000250894,9606.ENSP00000261024,9606.ENSP00000262160,9606.ENSP00000263285,9606.ENSP00000264380,9606.ENSP00000264436,9606.ENSP00000267615,9606.ENSP00000269886,9606.ENSP00000274498,9606.ENSP00000278947,9606.ENSP00000281171,9606.ENSP00000295550,9606.ENSP00000298545,9606.ENSP00000301904,9606.ENSP00000302665,9606.ENSP00000302830,9606.ENSP00000304845,…	AQP2,TSC2,MAPK8IP3,SLC40A1,SMAD2,LY9,PIKFYVE,ADD2,ITPK1,SH3GL1,ARHGAP26,SCN2B,PTPRO,COL6A3,AK8,SCARA3,IGF1,MAEA,UGT1A8,CHST11,STOX2,TNS3,ANGPT2,GYS1,TUBB3,LAMA3,TRAK1,CALCA,CACNA1H,EPHA3,PTK2,PALM,MCPH1,FYN,SVIL,ATP2B2,GAB2,PCDH18,SMOC1,SDCCAG8,NAV1,SEMA4A,GNAS,PDLIM1,VAV2,STK4,STK24,CTTN,SHB,TCOF1,NPHP4,DVL1,CTNS,IFITM5,ALK,BCAS1,NAV2,GRIN2A,PAFAH1B1,EPHB1,COL13A1,DSCAM,KIF26B,CD8A,TANC2,NFATC1,…
GO:0016477	Cell migration	29	896	0.42	0.0022	9606.ENSP00000264436,9606.ENSP00000267012,9606.ENSP00000280333,9606.ENSP00000281171,9606.ENSP00000297679,9606.ENSP00000308782,9606.ENSP00000312143,9606.ENSP00000312286,9606.ENSP00000314897,9606.ENSP00000324532,9606.ENSP00000331746,9606.ENSP00000337451,9606.ENSP00000341189,9606.ENSP00000345502,9606.ENSP00000346671,9606.ENSP00000352264,9606.ENSP00000352540,9606.ENSP00000355499,9606.ENSP00000356265,…	ADD2,BIN2,DOCK1,PTPRO,HSD3B7,GP6,TNS3,PLA2G1B,ANGPT2,LAMA3,CALCA,EPHA3,PTK2,PDE4D,FYN,CD2AP,EMP2,SDCCAG8,NAV1,SEMA4A,PDLIM1,VAV2,CTTN,FSCN1,DPEP1,PAFAH1B1,EPHB1,PALLD,KIRREL3
GO:0007610	Behavior	22	572	0.5	0.0027	9606.ENSP00000256339,9606.ENSP00000263314,9606.ENSP00000265641,9606.ENSP00000303540,9606.ENSP00000320935,9606.ENSP00000331746,9606.ENSP00000346671,9606.ENSP00000363435,9606.ENSP00000367398,9606.ENSP00000368169,9606.ENSP00000371294,9606.ENSP00000373700,9606.ENSP00000375629,9606.ENSP00000379396,9606.ENSP00000379818,9606.ENSP00000380378,9606.ENSP00000383303,9606.ENSP00000405327,9606.ENSP00000432568,…	UNC79,P2RX3,CPT1A,SCN1A,SLC2A4,CALCA,FYN,ITPR3,NPHP4,DVL1,CTNS,ALK,LILRB2,NAV2,GRIN2A,PAFAH1B1,DSCAM,ETV1,SPTBN2,KIRREL3,LDLR,GRIN2B
GO:0065008	Regulation of biological quality	80	4042	0.21	0.0027	9606.ENSP00000199280,9606.ENSP00000219406,9606.ENSP00000251127,9606.ENSP00000253801,9606.ENSP00000259089,9606.ENSP00000261024,9606.ENSP00000261405,9606.ENSP00000262160,9606.ENSP00000263277,9606.ENSP00000263314,9606.ENSP00000264436,9606.ENSP00000265641,9606.ENSP00000267615,9606.ENSP00000269886,9606.ENSP00000272286,9606.ENSP00000275364,9606.ENSP00000278947,9606.ENSP00000280333,9606.ENSP00000281171,…	AQP2,PDIA2,NALCN,G6PC,BLK,SLC40A1,VWF,SMAD2,EHD2,P2RX3,ADD2,CPT1A,ITPK1,SH3GL1,ABCG8,GNA12,SCN2B,DOCK1,PTPRO,DDAH1,KCNMA1,ARHGAP15,IGF1,MAEA,SCN1A,UGT1A8,RPTOR,GP6,PLA2G1B,SLC2A4,CRTAP,CALCA,RNLS,ENPP7,CACNA1H,PTK2,PALM,ADCY2,PDE4D,FYN,EMP2,ATP2B2,SLC22A2,SEMA4A,GOPC,GNAS,VAV2,STK4,ITPR3,CTTN,RNF207,NPHP4,DVL1,GCNT2,CTNS,LILRB2,NAV2,GRIN2A,RAPGEF4,PAFAH1B1,EPHB1,DIAPH1,DSCAM,GABRR2,TANC2,SLC12A4,…
GO:0007165	Signal transduction	91	4876	0.18	0.0042	9606.ENSP00000211287,9606.ENSP00000216487,9606.ENSP00000219409,9606.ENSP00000219476,9606.ENSP00000248929,9606.ENSP00000250894,9606.ENSP00000259089,9606.ENSP00000260045,9606.ENSP00000262160,9606.ENSP00000263314,9606.ENSP00000264380,9606.ENSP00000264775,9606.ENSP00000265709,9606.ENSP00000266069,9606.ENSP00000267615,9606.ENSP00000269886,9606.ENSP00000274498,9606.ENSP00000275364,9606.ENSP00000280333,…	MAPK13,RIN3,ARHGDIG,TSC2,SGSM3,MAPK8IP3,BLK,PRKRIR,SMAD2,P2RX3,PIKFYVE,PPAP2A,ANK1,GID8,ITPK1,SH3GL1,ARHGAP26,GNA12,DOCK1,DDAH1,RAB6B,ARHGAP15,LMTK2,STK32C,IGF1,RPTOR,GP6,OR4B1,PLA2G1B,ANGPT2,TUBB3,LAMA3,RAB28,CALCA,RPS6KA4,GPR142,OR10H1,ARHGEF1,EPHA3,RHOBTB1,PTK2,PALM,ADCY2,PDE4D,FYN,CD2AP,GAB2,SEMA4A,ROS1,INPP5A,GNAS,VAV2,STK4,ITPR3,STK24,SHB,NPHP4,DVL1,GCNT2,FSCN1,STK38L,ALK,LILRB2,PDE1C,GRIN2…
GO:0120036	Plasma membrane bounded cell projection organization	32	1122	0.37	0.007	9606.ENSP00000250894,9606.ENSP00000263277,9606.ENSP00000281171,9606.ENSP00000320295,9606.ENSP00000328998,9606.ENSP00000337451,9606.ENSP00000340776,9606.ENSP00000341189,9606.ENSP00000346671,9606.ENSP00000352264,9606.ENSP00000352540,9606.ENSP00000354952,9606.ENSP00000355499,9606.ENSP00000357268,9606.ENSP00000357575,9606.ENSP00000360916,9606.ENSP00000361892,9606.ENSP00000365745,9606.ENSP00000367398,…	MAPK8IP3,EHD2,PTPRO,TUBB3,TRAK1,EPHA3,CCDC108,PTK2,FYN,CD2AP,EMP2,GAB2,SDCCAG8,SEMA4A,CFAP46,VAV2,STK4,CTTN,NPHP4,DVL1,FSCN1,PAFAH1B1,EPHB1,DSCAM,IFT27,ETV1,IFT140,PALLD,SPTBN2,KIRREL3,BLOC1S1,CLUAP1
GO:0007399	Nervous system development	53	2371	0.26	0.0076	9606.ENSP00000219476,9606.ENSP00000250894,9606.ENSP00000264380,9606.ENSP00000264436,9606.ENSP00000267615,9606.ENSP00000269886,9606.ENSP00000274498,9606.ENSP00000278947,9606.ENSP00000281171,9606.ENSP00000298545,9606.ENSP00000320295,9606.ENSP00000328998,9606.ENSP00000337451,9606.ENSP00000341189,9606.ENSP00000341911,9606.ENSP00000342924,9606.ENSP00000346671,9606.ENSP00000353414,9606.ENSP00000354952,…	TSC2,MAPK8IP3,PIKFYVE,ADD2,ITPK1,SH3GL1,ARHGAP26,SCN2B,PTPRO,AK8,TUBB3,TRAK1,EPHA3,PTK2,PALM,MCPH1,FYN,ATP2B2,GAB2,PCDH18,SDCCAG8,NAV1,SEMA4A,STK4,STK24,CTTN,NPHP4,DVL1,CTNS,ALK,BCAS1,NAV2,GRIN2A,PAFAH1B1,EPHB1,DSCAM,TANC2,IFT27,MYT1L,ETV1,IFT140,PALLD,SPTBN2,KIRREL3,IGSF9B,BLOC1S1,LDLR,PHLPP2,SARM1,GRIN2B,NOS1,MTHFD1L,CAMK1D
GO:0006935	Chemotaxis	20	545	0.48	0.0125	9606.ENSP00000219476,9606.ENSP00000267012,9606.ENSP00000281171,9606.ENSP00000297679,9606.ENSP00000312286,9606.ENSP00000320295,9606.ENSP00000331746,9606.ENSP00000337451,9606.ENSP00000341189,9606.ENSP00000345502,9606.ENSP00000346671,9606.ENSP00000354952,9606.ENSP00000357268,9606.ENSP00000368169,9606.ENSP00000376807,9606.ENSP00000381097,9606.ENSP00000383303,9606.ENSP00000405327,9606.ENSP00000425556,…	TSC2,BIN2,PTPRO,HSD3B7,PLA2G1B,TUBB3,CALCA,EPHA3,PTK2,PDE4D,FYN,GAB2,SEMA4A,DVL1,DPEP1,EPHB1,DSCAM,ETV1,PALLD,SPTBN2
GO:0048666	Neuron development	25	827	0.39	0.0239	9606.ENSP00000250894,9606.ENSP00000281171,9606.ENSP00000320295,9606.ENSP00000328998,9606.ENSP00000337451,9606.ENSP00000341189,9606.ENSP00000346671,9606.ENSP00000354952,9606.ENSP00000357268,9606.ENSP00000361892,9606.ENSP00000365745,9606.ENSP00000367398,9606.ENSP00000368169,9606.ENSP00000373700,9606.ENSP00000380378,9606.ENSP00000381097,9606.ENSP00000383303,9606.ENSP00000393541,9606.ENSP00000396103,…	MAPK8IP3,PTPRO,TUBB3,TRAK1,EPHA3,PTK2,FYN,GAB2,SEMA4A,STK4,CTTN,NPHP4,DVL1,ALK,PAFAH1B1,EPHB1,DSCAM,IFT27,MYT1L,ETV1,IFT140,PALLD,SPTBN2,KIRREL3,BLOC1S1
GO:0051716	Cellular response to stimulus	109	6489	0.14	0.028	9606.ENSP00000199280,9606.ENSP00000211287,9606.ENSP00000216487,9606.ENSP00000219406,9606.ENSP00000219409,9606.ENSP00000219476,9606.ENSP00000248929,9606.ENSP00000250894,9606.ENSP00000253801,9606.ENSP00000259089,9606.ENSP00000260045,9606.ENSP00000261024,9606.ENSP00000262160,9606.ENSP00000263314,9606.ENSP00000264380,9606.ENSP00000264775,9606.ENSP00000265641,9606.ENSP00000265709,9606.ENSP00000266069,…	AQP2,MAPK13,RIN3,PDIA2,ARHGDIG,TSC2,SGSM3,MAPK8IP3,G6PC,BLK,PRKRIR,SLC40A1,SMAD2,P2RX3,PIKFYVE,PPAP2A,CPT1A,ANK1,GID8,BIN2,ITPK1,SH3GL1,ARHGAP26,GNA12,DOCK1,PTPRO,DDAH1,RAB6B,ARHGAP15,LMTK2,HSD3B7,STK32C,IGF1,UGT1A8,RPTOR,GP6,OR4B1,PLA2G1B,MSRA,ANGPT2,TUBB3,SLC2A4,LAMA3,RAB28,CALCA,RPS6KA4,CACNA1H,GPR142,OR10H1,ARHGEF1,EPHA3,RHOBTB1,PTK2,PALM,PYCR2,ADCY2,PDE4D,FYN,CD2AP,GAB2,SEMA4A,ROS1,INPP5A,GN…
GO:0007411	Axon guidance	13	275	0.59	0.0287	9606.ENSP00000281171,9606.ENSP00000320295,9606.ENSP00000337451,9606.ENSP00000341189,9606.ENSP00000346671,9606.ENSP00000354952,9606.ENSP00000357268,9606.ENSP00000368169,9606.ENSP00000381097,9606.ENSP00000383303,9606.ENSP00000405327,9606.ENSP00000425556,9606.ENSP00000432568	PTPRO,TUBB3,EPHA3,PTK2,FYN,GAB2,SEMA4A,DVL1,EPHB1,DSCAM,ETV1,PALLD,SPTBN2
GO:0048812	Neuron projection morphogenesis	18	495	0.47	0.0291	9606.ENSP00000281171,9606.ENSP00000320295,9606.ENSP00000328998,9606.ENSP00000337451,9606.ENSP00000341189,9606.ENSP00000346671,9606.ENSP00000354952,9606.ENSP00000357268,9606.ENSP00000361892,9606.ENSP00000365745,9606.ENSP00000368169,9606.ENSP00000380378,9606.ENSP00000381097,9606.ENSP00000383303,9606.ENSP00000405327,9606.ENSP00000425556,9606.ENSP00000432568,9606.ENSP00000435466	PTPRO,TUBB3,TRAK1,EPHA3,PTK2,FYN,GAB2,SEMA4A,STK4,CTTN,DVL1,PAFAH1B1,EPHB1,DSCAM,ETV1,PALLD,SPTBN2,KIRREL3
GO:0023051	Regulation of signaling	68	3553	0.2	0.0353	9606.ENSP00000219409,9606.ENSP00000219476,9606.ENSP00000248929,9606.ENSP00000250894,9606.ENSP00000259089,9606.ENSP00000262160,9606.ENSP00000263314,9606.ENSP00000265052,9606.ENSP00000265641,9606.ENSP00000266069,9606.ENSP00000269886,9606.ENSP00000274498,9606.ENSP00000275364,9606.ENSP00000281171,9606.ENSP00000295095,9606.ENSP00000302665,9606.ENSP00000303042,9606.ENSP00000305725,9606.ENSP00000307272,…	ARHGDIG,TSC2,SGSM3,MAPK8IP3,BLK,SMAD2,P2RX3,MGLL,CPT1A,GID8,SH3GL1,ARHGAP26,GNA12,PTPRO,ARHGAP15,IGF1,AFAP1L2,CHST11,RPTOR,PLA2G1B,SLC2A4,CALCA,ARHGEF1,RHOBTB1,PTK2,PALM,PDE4D,FYN,CD2AP,EMP2,ATP2B2,ROS1,GNAS,VAV2,STK4,ITPR3,CTTN,RNF207,NPHP4,DVL1,GCNT2,ALK,LILRB2,GRIN2A,RAPGEF4,PAFAH1B1,RGS11,EPHB1,MRAP,PRR5,NFATC1,EPS15L1,IFT140,FBXL2,PDE6B,LRPAP1,SORCS2,IRGM,ENSP00000429240,IGSF9B,MCF2L,MC1R,TM…
GO:0050878	Regulation of body fluid levels	18	509	0.46	0.0366	9606.ENSP00000199280,9606.ENSP00000261405,9606.ENSP00000263277,9606.ENSP00000263314,9606.ENSP00000267615,9606.ENSP00000275364,9606.ENSP00000280333,9606.ENSP00000281171,9606.ENSP00000308782,9606.ENSP00000342952,9606.ENSP00000346671,9606.ENSP00000352540,9606.ENSP00000355920,9606.ENSP00000360141,9606.ENSP00000360916,9606.ENSP00000363435,9606.ENSP00000421801,9606.ENSP00000478026	AQP2,VWF,EHD2,P2RX3,ITPK1,GNA12,DOCK1,PTPRO,GP6,ADCY2,FYN,EMP2,SLC22A2,GNAS,VAV2,ITPR3,HGFAC,ANXA8
GO:0043085	Positive regulation of catalytic activity	36	1489	0.3	0.037	9606.ENSP00000216487,9606.ENSP00000219409,9606.ENSP00000219476,9606.ENSP00000248929,9606.ENSP00000250894,9606.ENSP00000274498,9606.ENSP00000280333,9606.ENSP00000295095,9606.ENSP00000297293,9606.ENSP00000302665,9606.ENSP00000303042,9606.ENSP00000307272,9606.ENSP00000307634,9606.ENSP00000312286,9606.ENSP00000331746,9606.ENSP00000337261,9606.ENSP00000337451,9606.ENSP00000341189,9606.ENSP00000342952,…	RIN3,ARHGDIG,TSC2,SGSM3,MAPK8IP3,ARHGAP26,DOCK1,ARHGAP15,LMTK2,IGF1,AFAP1L2,RPTOR,AGAP1,PLA2G1B,CALCA,ARHGEF1,EPHA3,PTK2,ADCY2,FYN,EMP2,SLC22A2,ROS1,GNAS,VAV2,STK4,STK24,ALK,GRIN2A,RGS11,EPHB1,PRR5,IRGM,ENSP00000429240,GRIN2B,NOS1
GO:0006796	Phosphate-containing compound metabolic process	46	2107	0.25	0.0374	9606.ENSP00000180173,9606.ENSP00000211287,9606.ENSP00000250894,9606.ENSP00000253801,9606.ENSP00000259089,9606.ENSP00000262160,9606.ENSP00000264380,9606.ENSP00000264775,9606.ENSP00000264864,9606.ENSP00000267615,9606.ENSP00000281171,9606.ENSP00000297293,9606.ENSP00000298545,9606.ENSP00000298630,9606.ENSP00000302665,9606.ENSP00000308258,9606.ENSP00000312286,9606.ENSP00000331746,9606.ENSP00000332530,…	MTMR7,MAPK13,MAPK8IP3,G6PC,BLK,SMAD2,PIKFYVE,PPAP2A,PI4K2B,ITPK1,PTPRO,LMTK2,AK8,STK32C,IGF1,PTDSS2,PLA2G1B,CALCA,RNLS,ENPP7,RPS6KA4,EPHA3,ISYNA1,NMNAT3,PTK2,ADCY2,PDE4D,FYN,ROS1,INPP5A,STK4,STK24,STK38L,ALK,PAFAH1B1,EPHB1,TPTE2,LPIN1,PDE1A,RPS6KA2,SPTBN2,OBSCN,PHLPP2,SARM1,GRIN2B,CAMK1D
GO:0007155	Cell adhesion	26	925	0.36	0.0388	9606.ENSP00000261405,9606.ENSP00000263285,9606.ENSP00000264436,9606.ENSP00000295550,9606.ENSP00000302830,9606.ENSP00000314897,9606.ENSP00000324532,9606.ENSP00000331746,9606.ENSP00000337451,9606.ENSP00000352264,9606.ENSP00000352540,9606.ENSP00000355082,9606.ENSP00000360141,9606.ENSP00000360305,9606.ENSP00000365745,9606.ENSP00000367398,9606.ENSP00000375629,9606.ENSP00000378077,9606.ENSP00000381097,…	VWF,LY9,ADD2,COL6A3,MAEA,ANGPT2,LAMA3,CALCA,EPHA3,CD2AP,EMP2,PCDH18,GNAS,PDLIM1,CTTN,NPHP4,LILRB2,PCDHGA2,EPHB1,COL13A1,DSCAM,PALLD,KIRREL3,IGSF9B,ITGA7,TLN2
GO:0009966	Regulation of signal transduction	61	3107	0.21	0.0393	9606.ENSP00000219409,9606.ENSP00000219476,9606.ENSP00000248929,9606.ENSP00000250894,9606.ENSP00000259089,9606.ENSP00000262160,9606.ENSP00000263314,9606.ENSP00000265052,9606.ENSP00000266069,9606.ENSP00000269886,9606.ENSP00000274498,9606.ENSP00000275364,9606.ENSP00000281171,9606.ENSP00000295095,9606.ENSP00000302665,9606.ENSP00000303042,9606.ENSP00000305725,9606.ENSP00000307272,9606.ENSP00000312286,…	ARHGDIG,TSC2,SGSM3,MAPK8IP3,BLK,SMAD2,P2RX3,MGLL,GID8,SH3GL1,ARHGAP26,GNA12,PTPRO,ARHGAP15,IGF1,AFAP1L2,CHST11,RPTOR,PLA2G1B,SLC2A4,CALCA,ARHGEF1,RHOBTB1,PTK2,PALM,PDE4D,FYN,CD2AP,EMP2,ROS1,GNAS,VAV2,STK4,CTTN,NPHP4,DVL1,GCNT2,ALK,GRIN2A,PAFAH1B1,RGS11,EPHB1,MRAP,PRR5,NFATC1,EPS15L1,IFT140,FBXL2,PDE6B,LRPAP1,IRGM,ENSP00000429240,IGSF9B,MCF2L,MC1R,TMEM204,OBSCN,PHLPP2,SARM1,GRIN2B,NOS1
GO:0010646	Regulation of cell communication	67	3514	0.19	0.0393	9606.ENSP00000219409,9606.ENSP00000219476,9606.ENSP00000248929,9606.ENSP00000250894,9606.ENSP00000259089,9606.ENSP00000262160,9606.ENSP00000263314,9606.ENSP00000265052,9606.ENSP00000265641,9606.ENSP00000266069,9606.ENSP00000269886,9606.ENSP00000274498,9606.ENSP00000275364,9606.ENSP00000281171,9606.ENSP00000295095,9606.ENSP00000302665,9606.ENSP00000303042,9606.ENSP00000305725,9606.ENSP00000307272,…	ARHGDIG,TSC2,SGSM3,MAPK8IP3,BLK,SMAD2,P2RX3,MGLL,CPT1A,GID8,SH3GL1,ARHGAP26,GNA12,PTPRO,ARHGAP15,IGF1,AFAP1L2,CHST11,RPTOR,PLA2G1B,SLC2A4,CALCA,ARHGEF1,RHOBTB1,PTK2,PALM,PDE4D,FYN,CD2AP,EMP2,ROS1,GNAS,VAV2,STK4,ITPR3,CTTN,RNF207,NPHP4,DVL1,GCNT2,ALK,LILRB2,GRIN2A,RAPGEF4,PAFAH1B1,RGS11,EPHB1,MRAP,PRR5,NFATC1,EPS15L1,IFT140,FBXL2,PDE6B,LRPAP1,SORCS2,IRGM,ENSP00000429240,IGSF9B,MCF2L,MC1R,TMEM204,O…
GO:0016192	Vesicle-mediated transport	41	1805	0.27	0.0393	9606.ENSP00000216487,9606.ENSP00000219476,9606.ENSP00000248929,9606.ENSP00000250894,9606.ENSP00000261405,9606.ENSP00000263277,9606.ENSP00000264380,9606.ENSP00000265709,9606.ENSP00000267012,9606.ENSP00000269886,9606.ENSP00000280333,9606.ENSP00000285208,9606.ENSP00000296456,9606.ENSP00000297293,9606.ENSP00000301904,9606.ENSP00000302665,9606.ENSP00000328998,9606.ENSP00000331746,9606.ENSP00000341189,…	RIN3,TSC2,SGSM3,MAPK8IP3,VWF,EHD2,PIKFYVE,ANK1,BIN2,SH3GL1,DOCK1,RAB6B,APEH,LMTK2,SCARA3,IGF1,TRAK1,CALCA,PTK2,HAVCR1,FYN,EMP2,FAM109A,TAGLN2,GOPC,SLC17A9,VAV2,CTTN,CKAP4,LILRB2,RAPGEF4,DIAPH1,EPS15L1,KLC2,EXOC3L2,COLEC11,ATP11A,SPTBN2,BLOC1S1,LDLR,ANXA8
GO:0032989	Cellular component morphogenesis	20	614	0.43	0.0393	9606.ENSP00000264380,9606.ENSP00000281171,9606.ENSP00000320295,9606.ENSP00000328998,9606.ENSP00000337451,9606.ENSP00000341189,9606.ENSP00000346671,9606.ENSP00000354952,9606.ENSP00000357268,9606.ENSP00000361892,9606.ENSP00000365745,9606.ENSP00000368169,9606.ENSP00000380378,9606.ENSP00000381097,9606.ENSP00000383303,9606.ENSP00000405327,9606.ENSP00000425556,9606.ENSP00000432568,9606.ENSP00000435466,…	PIKFYVE,PTPRO,TUBB3,TRAK1,EPHA3,PTK2,FYN,GAB2,SEMA4A,STK4,CTTN,DVL1,PAFAH1B1,EPHB1,DSCAM,ETV1,PALLD,SPTBN2,KIRREL3,OBSCN
GO:0050790	Regulation of catalytic activity	50	2386	0.23	0.0403	9606.ENSP00000216487,9606.ENSP00000219409,9606.ENSP00000219476,9606.ENSP00000248929,9606.ENSP00000250894,9606.ENSP00000274498,9606.ENSP00000280333,9606.ENSP00000281171,9606.ENSP00000284031,9606.ENSP00000295095,9606.ENSP00000295550,9606.ENSP00000297293,9606.ENSP00000302665,9606.ENSP00000303042,9606.ENSP00000304845,9606.ENSP00000307272,9606.ENSP00000307634,9606.ENSP00000312286,9606.ENSP00000331746,…	RIN3,ARHGDIG,TSC2,SGSM3,MAPK8IP3,ARHGAP26,DOCK1,PTPRO,DDAH1,ARHGAP15,COL6A3,LMTK2,IGF1,AFAP1L2,UGT1A8,RPTOR,AGAP1,PLA2G1B,CALCA,ARHGEF1,EPHA3,PTK2,PALM,MCPH1,ADCY2,FYN,SERTAD1,ITIH2,EMP2,SLC22A2,GOPC,ROS1,GNAS,VAV2,STK4,STK24,DVL1,ALK,DPEP1,GRIN2A,PAFAH1B1,RGS11,EPHB1,PRR5,TMEM132D,IRGM,ENSP00000429240,GRIN2B,NOS1,ANXA8
GO:0033674	Positive regulation of kinase activity	20	624	0.42	0.0417	9606.ENSP00000250894,9606.ENSP00000297293,9606.ENSP00000302665,9606.ENSP00000303042,9606.ENSP00000307272,9606.ENSP00000312286,9606.ENSP00000331746,9606.ENSP00000337451,9606.ENSP00000341189,9606.ENSP00000342952,9606.ENSP00000346671,9606.ENSP00000352540,9606.ENSP00000357494,9606.ENSP00000360916,9606.ENSP00000361892,9606.ENSP00000365730,9606.ENSP00000373700,9606.ENSP00000381097,9606.ENSP00000384848,…	MAPK8IP3,LMTK2,IGF1,AFAP1L2,RPTOR,PLA2G1B,CALCA,EPHA3,PTK2,ADCY2,FYN,EMP2,ROS1,VAV2,STK4,STK24,ALK,EPHB1,PRR5,IRGM
GO:0031175	Neuron projection development	21	680	0.4	0.0443	9606.ENSP00000250894,9606.ENSP00000281171,9606.ENSP00000320295,9606.ENSP00000328998,9606.ENSP00000337451,9606.ENSP00000341189,9606.ENSP00000346671,9606.ENSP00000354952,9606.ENSP00000357268,9606.ENSP00000361892,9606.ENSP00000365745,9606.ENSP00000368169,9606.ENSP00000380378,9606.ENSP00000381097,9606.ENSP00000383303,9606.ENSP00000393541,9606.ENSP00000405327,9606.ENSP00000425556,9606.ENSP00000432568,…	MAPK8IP3,PTPRO,TUBB3,TRAK1,EPHA3,PTK2,FYN,GAB2,SEMA4A,STK4,CTTN,DVL1,PAFAH1B1,EPHB1,DSCAM,IFT27,ETV1,PALLD,SPTBN2,KIRREL3,BLOC1S1
GO:0007596	Blood coagulation	13	303	0.55	0.0445	9606.ENSP00000261405,9606.ENSP00000263277,9606.ENSP00000263314,9606.ENSP00000267615,9606.ENSP00000275364,9606.ENSP00000280333,9606.ENSP00000308782,9606.ENSP00000346671,9606.ENSP00000360141,9606.ENSP00000360916,9606.ENSP00000363435,9606.ENSP00000421801,9606.ENSP00000478026	VWF,EHD2,P2RX3,ITPK1,GNA12,DOCK1,GP6,FYN,GNAS,VAV2,ITPR3,HGFAC,ANXA8
GO:0009611	Response to wounding	18	532	0.44	0.0445	9606.ENSP00000250894,9606.ENSP00000261405,9606.ENSP00000262160,9606.ENSP00000263277,9606.ENSP00000263314,9606.ENSP00000267615,9606.ENSP00000275364,9606.ENSP00000280333,9606.ENSP00000308782,9606.ENSP00000323856,9606.ENSP00000346671,9606.ENSP00000360141,9606.ENSP00000360916,9606.ENSP00000363435,9606.ENSP00000379818,9606.ENSP00000421801,9606.ENSP00000468032,9606.ENSP00000478026	MAPK8IP3,VWF,SMAD2,EHD2,P2RX3,ITPK1,GNA12,DOCK1,GP6,PLEC,FYN,GNAS,VAV2,ITPR3,GRIN2A,HGFAC,SARM1,ANXA8
GO:0048583	Regulation of response to stimulus	75	4114	0.17	0.0445	9606.ENSP00000211287,9606.ENSP00000219409,9606.ENSP00000219476,9606.ENSP00000248929,9606.ENSP00000250894,9606.ENSP00000259089,9606.ENSP00000262160,9606.ENSP00000263314,9606.ENSP00000265052,9606.ENSP00000266069,9606.ENSP00000269886,9606.ENSP00000274498,9606.ENSP00000275364,9606.ENSP00000280333,9606.ENSP00000281171,9606.ENSP00000284031,9606.ENSP00000295095,9606.ENSP00000302665,9606.ENSP00000303042,…	MAPK13,ARHGDIG,TSC2,SGSM3,MAPK8IP3,BLK,SMAD2,P2RX3,MGLL,GID8,SH3GL1,ARHGAP26,GNA12,DOCK1,PTPRO,DDAH1,ARHGAP15,IGF1,AFAP1L2,CHST11,RPTOR,PLA2G1B,ANGPT2,SLC2A4,CALCA,ARHGEF1,RHOBTB1,PTK2,PALM,MCPH1,PDE4D,FYN,CD2AP,EMP2,GAB2,SEMA4A,ROS1,GNAS,VAV2,STK4,STK24,CTTN,NPHP4,DVL1,GCNT2,ALK,LILRB2,GRIN2A,PAFAH1B1,RGS11,EPHB1,MRAP,DSCAM,PRR5,CD8A,NFATC1,EPS15L1,IFT140,COLEC11,FBXL2,PDE6B,LRPAP1,IRGM,ENSP0000…

## Sheet: ARTvsCtrl MALE_Hyper_Cluster1
#term ID	term description	observed gene count	background gene count	strength	false discovery rate	matching proteins in your network (IDs)	matching proteins in your network (labels)
GO:0050790	Regulation of catalytic activity	56	2386	0.39	3.34e-06	9606.ENSP00000166244,9606.ENSP00000176183,9606.ENSP00000216160,9606.ENSP00000240100,9606.ENSP00000243077,9606.ENSP00000250894,9606.ENSP00000261655,9606.ENSP00000262301,9606.ENSP00000262320,9606.ENSP00000265563,9606.ENSP00000275493,9606.ENSP00000278317,9606.ENSP00000280333,9606.ENSP00000286827,9606.ENSP00000287878,9606.ENSP00000307272,9606.ENSP00000307634,9606.ENSP00000318486,9606.ENSP00000318822,…	EPHA8,DRD4,TAB1,DUSP4,LRP1,MAPK8IP3,RIMBP2,LMF1,AXIN1,PRKAR2A,EGFR,TNNT3,DOCK1,TIAM1,PRKAG2,RPTOR,AGAP1,CDK5R1,BID,MYO1D,PPP2R2A,CASP9,SMAD3,RASA3,PPP2R2C,RGS12,TNNI3,ADCY2,TBCD,MICAL1,EMP2,MTCL1,ITGB1BP1,PARK2,PFKFB2,RAP1A,GFI1,ARHGEF7,TP73,ARHGAP44,SERPINB9,LATS2,ALK,PTPRN2,GPER1,MMD2,ADIPOQ,GPSM1,TMEM132D,FGFR2,GRM4,RASA4B,MYBPC3,APOA5,AKT1,MYO9B
GO:0007154	Cell communication	89	5320	0.24	3.52e-05	9606.ENSP00000166244,9606.ENSP00000176183,9606.ENSP00000210313,9606.ENSP00000216160,9606.ENSP00000225688,9606.ENSP00000225823,9606.ENSP00000227163,9606.ENSP00000227322,9606.ENSP00000228741,9606.ENSP00000243077,9606.ENSP00000250003,9606.ENSP00000250894,9606.ENSP00000261655,9606.ENSP00000262320,9606.ENSP00000263620,9606.ENSP00000264930,9606.ENSP00000265381,9606.ENSP00000265563,9606.ENSP00000268676,…	EPHA8,DRD4,PSMD5,TAB1,RASD1,ASIC2,SPI1,ZPR1,ELK3,LRP1,MYOD1,MAPK8IP3,RIMBP2,AXIN1,ARID3A,SLC12A7,APBA1,PRKAR2A,DEF8,KCNMB1,EGFR,DOCK1,TIAM1,PRKAG2,PDE9A,HOMER2,RPTOR,GABRB3,SPSB4,ARHGEF4,CDK5R1,BID,MYCBPAP,E2F7,LAMA3,AP2A2,CASP9,PTP4A3,SMAD3,HIST2H3D,ZMIZ1,RASA3,TRIO,RGS12,TNNI3,ADCY2,PMEPA1,PTBP1,ASB13,FAM3D,MICAL1,ARHGEF18,ITGB1BP1,PARK2,RAP1A,SORBS1,NR5A1,PAQR7,ARHGEF7,TP73,ARHGAP44,RREB1,LSP1…
GO:0019220	Regulation of phosphate metabolic process	45	1816	0.41	3.52e-05	9606.ENSP00000166244,9606.ENSP00000176183,9606.ENSP00000216160,9606.ENSP00000223366,9606.ENSP00000240100,9606.ENSP00000243077,9606.ENSP00000250894,9606.ENSP00000261655,9606.ENSP00000262320,9606.ENSP00000265563,9606.ENSP00000275493,9606.ENSP00000286827,9606.ENSP00000287878,9606.ENSP00000295006,9606.ENSP00000307272,9606.ENSP00000318486,9606.ENSP00000324527,9606.ENSP00000325074,9606.ENSP00000328694,…	EPHA8,DRD4,TAB1,GCK,DUSP4,LRP1,MAPK8IP3,RIMBP2,AXIN1,PRKAR2A,EGFR,TIAM1,PRKAG2,CAPN2,RPTOR,CDK5R1,MYO1D,PPP2R2A,MOB2,SMAD3,PPP2R2C,ADCY2,PMEPA1,PTBP1,MICAL1,EMP2,ITGB1BP1,PARK2,PFKFB2,RAP1A,KIAA1462,TP73,LATS2,ALK,GPER1,GRB10,MMD2,PPARA,ADIPOQ,TMEM132D,FGFR2,GRM4,CNTN1,AKT1,UQCC2
GO:0023052	Signaling	88	5239	0.24	3.52e-05	9606.ENSP00000166244,9606.ENSP00000176183,9606.ENSP00000210313,9606.ENSP00000216160,9606.ENSP00000225688,9606.ENSP00000225823,9606.ENSP00000227163,9606.ENSP00000227322,9606.ENSP00000228741,9606.ENSP00000243077,9606.ENSP00000250894,9606.ENSP00000261655,9606.ENSP00000262320,9606.ENSP00000263620,9606.ENSP00000264930,9606.ENSP00000265381,9606.ENSP00000265563,9606.ENSP00000268676,9606.ENSP00000274629,…	EPHA8,DRD4,PSMD5,TAB1,RASD1,ASIC2,SPI1,ZPR1,ELK3,LRP1,MAPK8IP3,RIMBP2,AXIN1,ARID3A,SLC12A7,APBA1,PRKAR2A,DEF8,KCNMB1,EGFR,DOCK1,TIAM1,PRKAG2,PDE9A,HOMER2,RPTOR,GABRB3,SPSB4,ARHGEF4,CDK5R1,BID,MYCBPAP,E2F7,LAMA3,AP2A2,CASP9,PTP4A3,SMAD3,HIST2H3D,ZMIZ1,RASA3,TRIO,RGS12,TNNI3,ADCY2,PMEPA1,PTBP1,ASB13,FAM3D,MICAL1,ARHGEF18,ITGB1BP1,PARK2,RAP1A,SORBS1,NR5A1,PAQR7,ARHGEF7,TP73,ARHGAP44,RREB1,LSP1,GNG7,…
GO:0032501	Multicellular organismal process	106	6933	0.2	3.52e-05	9606.ENSP00000166244,9606.ENSP00000176183,9606.ENSP00000216160,9606.ENSP00000225823,9606.ENSP00000227163,9606.ENSP00000227322,9606.ENSP00000228741,9606.ENSP00000240100,9606.ENSP00000243077,9606.ENSP00000250003,9606.ENSP00000250894,9606.ENSP00000262113,9606.ENSP00000262301,9606.ENSP00000262320,9606.ENSP00000265381,9606.ENSP00000265563,9606.ENSP00000270722,9606.ENSP00000274137,9606.ENSP00000274629,…	EPHA8,DRD4,TAB1,ASIC2,SPI1,ZPR1,ELK3,DUSP4,LRP1,MYOD1,MAPK8IP3,MYOM2,LMF1,AXIN1,APBA1,PRKAR2A,PRDM16,NDUFS6,KCNMB1,EGFR,TNNT3,DOCK1,ANKH,TIAM1,SHANK1,CAPN2,HOMER2,CHST11,GABRB3,CDK5R1,MYCBPAP,E2F7,AATK,MYO1D,LAMA3,AP2A2,MOB2,CASP9,OPCML,PTP4A3,ALX4,SMAD3,HIST2H3D,ZMIZ1,TRIO,TNNI3,ADCY2,AUTS2,PROZ,TBCD,MICAL1,EMP2,CES1,TPPP,ITGB1BP1,PARK2,RAP1A,GFI1,SORBS1,NR5A1,PAQR7,ARHGEF7,ESPN,SPIRE2,TP73,ARHG…
GO:0043085	Positive regulation of catalytic activity	40	1489	0.44	3.52e-05	9606.ENSP00000166244,9606.ENSP00000176183,9606.ENSP00000216160,9606.ENSP00000250894,9606.ENSP00000262301,9606.ENSP00000262320,9606.ENSP00000265563,9606.ENSP00000275493,9606.ENSP00000280333,9606.ENSP00000286827,9606.ENSP00000287878,9606.ENSP00000307272,9606.ENSP00000307634,9606.ENSP00000318486,9606.ENSP00000318822,9606.ENSP00000330237,9606.ENSP00000332973,9606.ENSP00000335029,9606.ENSP00000339381,…	EPHA8,DRD4,TAB1,MAPK8IP3,LMF1,AXIN1,PRKAR2A,EGFR,DOCK1,TIAM1,PRKAG2,RPTOR,AGAP1,CDK5R1,BID,CASP9,SMAD3,RASA3,RGS12,ADCY2,TBCD,EMP2,MTCL1,ITGB1BP1,PFKFB2,RAP1A,ARHGEF7,TP73,ARHGAP44,ALK,GPER1,MMD2,ADIPOQ,FGFR2,GRM4,RASA4B,MYBPC3,APOA5,AKT1,MYO9B
GO:0065009	Regulation of molecular function	83	4913	0.24	3.79e-05	9606.ENSP00000166244,9606.ENSP00000176183,9606.ENSP00000216160,9606.ENSP00000227163,9606.ENSP00000228741,9606.ENSP00000240100,9606.ENSP00000243077,9606.ENSP00000250003,9606.ENSP00000250894,9606.ENSP00000261655,9606.ENSP00000262301,9606.ENSP00000262320,9606.ENSP00000263620,9606.ENSP00000265563,9606.ENSP00000270722,9606.ENSP00000274629,9606.ENSP00000275493,9606.ENSP00000277554,9606.ENSP00000278317,…	EPHA8,DRD4,TAB1,SPI1,ELK3,DUSP4,LRP1,MYOD1,MAPK8IP3,RIMBP2,LMF1,AXIN1,ARID3A,PRKAR2A,PRDM16,KCNMB1,EGFR,NACC2,TNNT3,DOCK1,TIAM1,PRKAG2,CTBP1,SHANK1,RPTOR,AGAP1,ARHGEF4,CDK5R1,BID,E2F7,MYO1D,PPP2R2A,MED16,CASP9,ALX4,SMAD3,ZMIZ1,RASA3,PPP2R2C,FOXK2,TRIO,RGS12,TNNI3,ADCY2,TBCD,NPAS3,FAM3D,MICAL1,EMP2,MTCL1,ARHGEF18,ITGB1BP1,PARK2,PFKFB2,TCERG1L,RAP1A,GFI1,NR5A1,ARHGEF7,TP73,ARHGAP44,RREB1,SERPINB9,L…
GO:0051336	Regulation of hydrolase activity	35	1284	0.45	6.29e-05	9606.ENSP00000243077,9606.ENSP00000261655,9606.ENSP00000262301,9606.ENSP00000275493,9606.ENSP00000278317,9606.ENSP00000280333,9606.ENSP00000286827,9606.ENSP00000307634,9606.ENSP00000318822,9606.ENSP00000324527,9606.ENSP00000325074,9606.ENSP00000330237,9606.ENSP00000332973,9606.ENSP00000335029,9606.ENSP00000335083,9606.ENSP00000339381,9606.ENSP00000341838,9606.ENSP00000347719,9606.ENSP00000351664,…	LRP1,RIMBP2,LMF1,EGFR,TNNT3,DOCK1,TIAM1,AGAP1,BID,MYO1D,PPP2R2A,CASP9,SMAD3,RASA3,PPP2R2C,RGS12,TNNI3,TBCD,MICAL1,MTCL1,ITGB1BP1,RAP1A,ARHGEF7,ARHGAP44,SERPINB9,PTPRN2,GPER1,GPSM1,TMEM132D,FGFR2,RASA4B,MYBPC3,APOA5,AKT1,MYO9B
GO:0044093	Positive regulation of molecular function	43	1842	0.38	8.5e-05	9606.ENSP00000166244,9606.ENSP00000176183,9606.ENSP00000216160,9606.ENSP00000243077,9606.ENSP00000250894,9606.ENSP00000262301,9606.ENSP00000262320,9606.ENSP00000265563,9606.ENSP00000275493,9606.ENSP00000280333,9606.ENSP00000286827,9606.ENSP00000287878,9606.ENSP00000307272,9606.ENSP00000307634,9606.ENSP00000318486,9606.ENSP00000318822,9606.ENSP00000330237,9606.ENSP00000332973,9606.ENSP00000335029,…	EPHA8,DRD4,TAB1,LRP1,MAPK8IP3,LMF1,AXIN1,PRKAR2A,EGFR,DOCK1,TIAM1,PRKAG2,RPTOR,AGAP1,CDK5R1,BID,CASP9,SMAD3,RASA3,RGS12,ADCY2,TBCD,EMP2,MTCL1,ITGB1BP1,PARK2,PFKFB2,RAP1A,ARHGEF7,TP73,ARHGAP44,ALK,GPER1,MMD2,ADIPOQ,GPSM1,FGFR2,GRM4,RASA4B,MYBPC3,APOA5,AKT1,MYO9B
GO:0071495	Cellular response to endogenous stimulus	33	1181	0.46	8.5e-05	9606.ENSP00000166244,9606.ENSP00000176183,9606.ENSP00000216160,9606.ENSP00000223366,9606.ENSP00000227322,9606.ENSP00000243077,9606.ENSP00000250003,9606.ENSP00000265563,9606.ENSP00000275493,9606.ENSP00000295006,9606.ENSP00000307272,9606.ENSP00000308725,9606.ENSP00000330237,9606.ENSP00000332973,9606.ENSP00000334474,9606.ENSP00000342952,9606.ENSP00000345826,9606.ENSP00000349428,9606.ENSP00000352995,…	EPHA8,DRD4,TAB1,GCK,ZPR1,LRP1,MYOD1,PRKAR2A,EGFR,CAPN2,RPTOR,GABRB3,CASP9,SMAD3,ZMIZ1,ADCY2,PMEPA1,PTBP1,ARHGEF18,ITGB1BP1,PARK2,RAP1A,SORBS1,NR5A1,PAQR7,SERPINB9,LATS2,GPER1,GRB10,PPARA,ADIPOQ,FGFR2,AKT1
GO:0033674	Positive regulation of kinase activity	23	624	0.58	8.68e-05	9606.ENSP00000166244,9606.ENSP00000176183,9606.ENSP00000216160,9606.ENSP00000250894,9606.ENSP00000262320,9606.ENSP00000265563,9606.ENSP00000275493,9606.ENSP00000286827,9606.ENSP00000287878,9606.ENSP00000307272,9606.ENSP00000318486,9606.ENSP00000342952,9606.ENSP00000352540,9606.ENSP00000353850,9606.ENSP00000356047,9606.ENSP00000358723,9606.ENSP00000367545,9606.ENSP00000373700,9606.ENSP00000384690,…	EPHA8,DRD4,TAB1,MAPK8IP3,AXIN1,PRKAR2A,EGFR,TIAM1,PRKAG2,RPTOR,CDK5R1,ADCY2,EMP2,ITGB1BP1,PFKFB2,RAP1A,TP73,ALK,MMD2,ADIPOQ,FGFR2,GRM4,AKT1
GO:0035556	Intracellular signal transduction	41	1712	0.39	8.68e-05	9606.ENSP00000210313,9606.ENSP00000216160,9606.ENSP00000225688,9606.ENSP00000250894,9606.ENSP00000263620,9606.ENSP00000265563,9606.ENSP00000268676,9606.ENSP00000275493,9606.ENSP00000280333,9606.ENSP00000286827,9606.ENSP00000287878,9606.ENSP00000291539,9606.ENSP00000305632,9606.ENSP00000307272,9606.ENSP00000311609,9606.ENSP00000316845,9606.ENSP00000318822,9606.ENSP00000323246,9606.ENSP00000330237,…	PSMD5,TAB1,RASD1,MAPK8IP3,ARID3A,PRKAR2A,DEF8,EGFR,DOCK1,TIAM1,PRKAG2,PDE9A,HOMER2,RPTOR,SPSB4,ARHGEF4,BID,E2F7,CASP9,RASA3,TNNI3,ADCY2,ASB13,ARHGEF18,ITGB1BP1,RAP1A,NR5A1,ARHGEF7,TP73,RREB1,LATS2,ALK,SRPK2,GPER1,PLA2G4B,FGFR2,RPS6KA2,BAI1,RASA4B,AKT1,MYO9B
GO:0031399	Regulation of protein modification process	43	1870	0.38	0.0001	9606.ENSP00000166244,9606.ENSP00000176183,9606.ENSP00000216160,9606.ENSP00000227163,9606.ENSP00000240100,9606.ENSP00000243077,9606.ENSP00000250894,9606.ENSP00000262320,9606.ENSP00000265563,9606.ENSP00000275493,9606.ENSP00000286827,9606.ENSP00000287878,9606.ENSP00000290921,9606.ENSP00000307272,9606.ENSP00000311609,9606.ENSP00000318486,9606.ENSP00000325074,9606.ENSP00000328694,9606.ENSP00000334474,…	EPHA8,DRD4,TAB1,SPI1,DUSP4,LRP1,MAPK8IP3,AXIN1,PRKAR2A,EGFR,TIAM1,PRKAG2,CTBP1,RPTOR,SPSB4,CDK5R1,PPP2R2A,MOB2,ZMIZ1,PPP2R2C,ADCY2,AUTS2,PMEPA1,PTBP1,MICAL1,EMP2,TPPP,ITGB1BP1,PARK2,RAP1A,GFI1,KIAA1462,TP73,LATS2,ALK,GPER1,MMD2,ADIPOQ,FGFR2,BAI1,GRM4,CNTN1,AKT1
GO:0051130	Positive regulation of cellular component organization	33	1209	0.45	0.0001	9606.ENSP00000225823,9606.ENSP00000243077,9606.ENSP00000250003,9606.ENSP00000252071,9606.ENSP00000268676,9606.ENSP00000270708,9606.ENSP00000286827,9606.ENSP00000290921,9606.ENSP00000293441,9606.ENSP00000295006,9606.ENSP00000318486,9606.ENSP00000318822,9606.ENSP00000328694,9606.ENSP00000332973,9606.ENSP00000344087,9606.ENSP00000353785,9606.ENSP00000353850,9606.ENSP00000355865,9606.ENSP00000358723,…	ASIC2,LRP1,MYOD1,ACTR3C,DEF8,WRAP73,TIAM1,CTBP1,SHANK1,CAPN2,CDK5R1,BID,MOB2,SMAD3,AUTS2,TPPP,ITGB1BP1,PARK2,RAP1A,ARHGEF7,ESPN,SPIRE2,TP73,RREB1,ALK,GPER1,FCHSD2,BAI1,APOA5,CNTN1,FMN1,PACSIN1,CDH4
GO:0009987	Cellular process	173	15024	0.08	0.00012	9606.ENSP00000159111,9606.ENSP00000166244,9606.ENSP00000176183,9606.ENSP00000199706,9606.ENSP00000210313,9606.ENSP00000216160,9606.ENSP00000223366,9606.ENSP00000225688,9606.ENSP00000225823,9606.ENSP00000227163,9606.ENSP00000227322,9606.ENSP00000228741,9606.ENSP00000239451,9606.ENSP00000240100,9606.ENSP00000243077,9606.ENSP00000250003,9606.ENSP00000250894,9606.ENSP00000252071,9606.ENSP00000253778,…	KDM4B,EPHA8,DRD4,MRPL28,PSMD5,TAB1,GCK,RASD1,ASIC2,SPI1,ZPR1,ELK3,SLC25A2,DUSP4,LRP1,MYOD1,MAPK8IP3,ACTR3C,GFPT2,RIMBP2,MYOM2,LMF1,AXIN1,ARID3A,USE1,SLC12A7,APBA1,PRKAR2A,DEF8,WRAP73,PRDM16,NDUFS6,KCNMB1,EGFR,NACC2,TNNT3,DOCK1,AMN1,ZDHHC11,ANKH,TIAM1,PRKAG2,CLIC6,CTBP1,PDE9A,SHANK1,LUC7L,CAPN2,HOMER2,CHST11,RPTOR,GABRB3,XXYLT1,CA5A,FAM53A,SPSB4,ARHGEF4,CDK5R1,BID,MYCBPAP,E2F7,PLEC,AATK,MYO1D,LAMA…
GO:0031325	Positive regulation of cellular metabolic process	63	3413	0.28	0.00012	9606.ENSP00000166244,9606.ENSP00000176183,9606.ENSP00000216160,9606.ENSP00000223366,9606.ENSP00000227163,9606.ENSP00000227322,9606.ENSP00000228741,9606.ENSP00000243077,9606.ENSP00000250003,9606.ENSP00000250894,9606.ENSP00000262320,9606.ENSP00000263620,9606.ENSP00000265563,9606.ENSP00000270722,9606.ENSP00000275493,9606.ENSP00000286827,9606.ENSP00000287878,9606.ENSP00000290921,9606.ENSP00000295006,…	EPHA8,DRD4,TAB1,GCK,SPI1,ZPR1,ELK3,LRP1,MYOD1,MAPK8IP3,AXIN1,ARID3A,PRKAR2A,PRDM16,EGFR,TIAM1,PRKAG2,CTBP1,CAPN2,RPTOR,SPSB4,CDK5R1,BID,E2F7,MED16,MOB2,CASP9,ALX4,SMAD3,ZMIZ1,FOXK2,ADCY2,AUTS2,NPAS3,PTBP1,EMP2,ITGB1BP1,PARK2,PFKFB2,RAP1A,GFI1,SORBS1,NR5A1,KIAA1462,SPIRE2,TP73,RREB1,ALK,GPER1,GRB10,RUNX3,MMD2,PPARA,ADIPOQ,GLI2,GPSM1,FGFR2,BAI1,GRM4,APOA5,CNTN1,AKT1,UQCC2
GO:0045937	Positive regulation of phosphate metabolic process	32	1164	0.45	0.00012	9606.ENSP00000166244,9606.ENSP00000176183,9606.ENSP00000216160,9606.ENSP00000243077,9606.ENSP00000250894,9606.ENSP00000262320,9606.ENSP00000265563,9606.ENSP00000275493,9606.ENSP00000286827,9606.ENSP00000287878,9606.ENSP00000295006,9606.ENSP00000307272,9606.ENSP00000318486,9606.ENSP00000328694,9606.ENSP00000332973,9606.ENSP00000342952,9606.ENSP00000349428,9606.ENSP00000352540,9606.ENSP00000353850,…	EPHA8,DRD4,TAB1,LRP1,MAPK8IP3,AXIN1,PRKAR2A,EGFR,TIAM1,PRKAG2,CAPN2,RPTOR,CDK5R1,MOB2,SMAD3,ADCY2,PTBP1,EMP2,ITGB1BP1,PFKFB2,RAP1A,KIAA1462,TP73,ALK,GPER1,GRB10,MMD2,ADIPOQ,FGFR2,GRM4,CNTN1,AKT1
GO:0048468	Cell development	39	1629	0.39	0.00012	9606.ENSP00000166244,9606.ENSP00000227322,9606.ENSP00000243077,9606.ENSP00000250003,9606.ENSP00000250894,9606.ENSP00000262113,9606.ENSP00000275493,9606.ENSP00000278317,9606.ENSP00000286827,9606.ENSP00000293441,9606.ENSP00000305725,9606.ENSP00000308725,9606.ENSP00000318486,9606.ENSP00000330237,9606.ENSP00000330862,9606.ENSP00000332973,9606.ENSP00000334474,9606.ENSP00000339299,9606.ENSP00000344087,…	EPHA8,ZPR1,LRP1,MYOD1,MAPK8IP3,MYOM2,EGFR,TNNT3,TIAM1,SHANK1,CHST11,GABRB3,CDK5R1,CASP9,OPCML,SMAD3,ZMIZ1,TRIO,AUTS2,TBCD,TPPP,RAP1A,PAQR7,ALK,LAMA1,LAMB3,CDH23,GRB10,RUNX3,GLI2,NTM,FAT1,FGFR2,BAI1,CNTN1,AKT1,TNNT1,PACSIN1,CDH4
GO:0048856	Anatomical structure development	86	5402	0.22	0.00012	9606.ENSP00000166244,9606.ENSP00000216160,9606.ENSP00000225823,9606.ENSP00000227163,9606.ENSP00000227322,9606.ENSP00000228741,9606.ENSP00000240100,9606.ENSP00000243077,9606.ENSP00000250003,9606.ENSP00000250894,9606.ENSP00000262113,9606.ENSP00000262320,9606.ENSP00000265381,9606.ENSP00000270722,9606.ENSP00000274137,9606.ENSP00000275493,9606.ENSP00000278317,9606.ENSP00000284268,9606.ENSP00000286827,…	EPHA8,TAB1,ASIC2,SPI1,ZPR1,ELK3,DUSP4,LRP1,MYOD1,MAPK8IP3,MYOM2,AXIN1,APBA1,PRDM16,NDUFS6,EGFR,TNNT3,ANKH,TIAM1,SHANK1,CAPN2,CHST11,GABRB3,CDK5R1,MYCBPAP,E2F7,AATK,MYO1D,LAMA3,MOB2,CASP9,OPCML,ALX4,SMAD3,ZMIZ1,TRIO,TNNI3,AUTS2,TBCD,EMP2,CES1,TPPP,ITGB1BP1,SLC39A13,PARK2,RAP1A,GFI1,NR5A1,PAQR7,ARHGEF7,TP73,ARHGAP44,RREB1,ALK,LAMA1,LAMB3,SRPK2,GPER1,CDH23,GRB10,RUNX3,NCOR2,MMD2,MAD1L1,PPARA,ADIPOQ,…
GO:1905475	Regulation of protein localization to membrane	13	198	0.83	0.00012	9606.ENSP00000243077,9606.ENSP00000275493,9606.ENSP00000318486,9606.ENSP00000318822,9606.ENSP00000352927,9606.ENSP00000353850,9606.ENSP00000355865,9606.ENSP00000358723,9606.ENSP00000360293,9606.ENSP00000367545,9606.ENSP00000368994,9606.ENSP00000380281,9606.ENSP00000451828	LRP1,EGFR,CDK5R1,BID,MTCL1,ITGB1BP1,PARK2,RAP1A,SORBS1,TP73,ARHGAP44,GPER1,AKT1
GO:1905477	Positive regulation of protein localization to membrane	11	129	0.95	0.00012	9606.ENSP00000243077,9606.ENSP00000275493,9606.ENSP00000318486,9606.ENSP00000318822,9606.ENSP00000352927,9606.ENSP00000353850,9606.ENSP00000355865,9606.ENSP00000360293,9606.ENSP00000367545,9606.ENSP00000380281,9606.ENSP00000451828	LRP1,EGFR,CDK5R1,BID,MTCL1,ITGB1BP1,PARK2,SORBS1,TP73,GPER1,AKT1
GO:0048666	Neuron development	26	827	0.51	0.00013	9606.ENSP00000166244,9606.ENSP00000227322,9606.ENSP00000243077,9606.ENSP00000250894,9606.ENSP00000275493,9606.ENSP00000286827,9606.ENSP00000293441,9606.ENSP00000308725,9606.ENSP00000318486,9606.ENSP00000330862,9606.ENSP00000334474,9606.ENSP00000339299,9606.ENSP00000344087,9606.ENSP00000347719,9606.ENSP00000373700,9606.ENSP00000374309,9606.ENSP00000381768,9606.ENSP00000381793,9606.ENSP00000382800,…	EPHA8,ZPR1,LRP1,MAPK8IP3,EGFR,TIAM1,SHANK1,GABRB3,CDK5R1,OPCML,ZMIZ1,TRIO,AUTS2,TBCD,ALK,LAMA1,CDH23,GRB10,RUNX3,GLI2,NTM,FGFR2,BAI1,CNTN1,PACSIN1,CDH4
GO:0048518	Positive regulation of biological process	93	6112	0.2	0.00016	9606.ENSP00000166244,9606.ENSP00000176183,9606.ENSP00000210313,9606.ENSP00000216160,9606.ENSP00000223366,9606.ENSP00000225823,9606.ENSP00000227163,9606.ENSP00000227322,9606.ENSP00000228741,9606.ENSP00000243077,9606.ENSP00000250003,9606.ENSP00000250894,9606.ENSP00000252071,9606.ENSP00000262320,9606.ENSP00000263620,9606.ENSP00000265563,9606.ENSP00000268676,9606.ENSP00000270708,9606.ENSP00000270722,…	EPHA8,DRD4,PSMD5,TAB1,GCK,ASIC2,SPI1,ZPR1,ELK3,LRP1,MYOD1,MAPK8IP3,ACTR3C,AXIN1,ARID3A,PRKAR2A,DEF8,WRAP73,PRDM16,KCNMB1,EGFR,NACC2,DOCK1,TIAM1,PRKAG2,CTBP1,PDE9A,SHANK1,CAPN2,RPTOR,SPSB4,ARHGEF4,CDK5R1,BID,E2F7,MED16,MOB2,CASP9,PTP4A3,ALX4,SMAD3,ZMIZ1,FOXK2,TRIO,ADCY2,AUTS2,NPAS3,PTBP1,EMP2,MTCL1,ARHGEF18,CES1,TPPP,ITGB1BP1,PARK2,PFKFB2,RAP1A,GFI1,SORBS1,NR5A1,KIAA1462,ARHGEF7,ESPN,SPIRE2,TP73,R…
GO:0007275	Multicellular organism development	81	5023	0.22	0.00017	9606.ENSP00000166244,9606.ENSP00000216160,9606.ENSP00000225823,9606.ENSP00000227163,9606.ENSP00000227322,9606.ENSP00000228741,9606.ENSP00000240100,9606.ENSP00000243077,9606.ENSP00000250003,9606.ENSP00000250894,9606.ENSP00000262113,9606.ENSP00000262320,9606.ENSP00000265381,9606.ENSP00000270722,9606.ENSP00000274137,9606.ENSP00000275493,9606.ENSP00000284268,9606.ENSP00000286827,9606.ENSP00000293441,…	EPHA8,TAB1,ASIC2,SPI1,ZPR1,ELK3,DUSP4,LRP1,MYOD1,MAPK8IP3,MYOM2,AXIN1,APBA1,PRDM16,NDUFS6,EGFR,ANKH,TIAM1,SHANK1,CAPN2,CHST11,GABRB3,CDK5R1,MYCBPAP,E2F7,AATK,MYO1D,LAMA3,MOB2,CASP9,OPCML,ALX4,SMAD3,ZMIZ1,TRIO,TNNI3,AUTS2,TBCD,EMP2,TPPP,ITGB1BP1,PARK2,RAP1A,GFI1,NR5A1,PAQR7,ARHGEF7,TP73,ARHGAP44,RREB1,ALK,LAMA1,LAMB3,SRPK2,GPER1,CDH23,GRB10,RUNX3,NCOR2,MMD2,MAD1L1,PPARA,ADIPOQ,GLI2,GPSM1,NTM,FAT1,…
GO:0048522	Positive regulation of cellular process	87	5579	0.21	0.00017	9606.ENSP00000166244,9606.ENSP00000176183,9606.ENSP00000210313,9606.ENSP00000216160,9606.ENSP00000223366,9606.ENSP00000225823,9606.ENSP00000227163,9606.ENSP00000227322,9606.ENSP00000228741,9606.ENSP00000243077,9606.ENSP00000250003,9606.ENSP00000250894,9606.ENSP00000252071,9606.ENSP00000262320,9606.ENSP00000263620,9606.ENSP00000265563,9606.ENSP00000268676,9606.ENSP00000270708,9606.ENSP00000270722,…	EPHA8,DRD4,PSMD5,TAB1,GCK,ASIC2,SPI1,ZPR1,ELK3,LRP1,MYOD1,MAPK8IP3,ACTR3C,AXIN1,ARID3A,PRKAR2A,DEF8,WRAP73,PRDM16,KCNMB1,EGFR,NACC2,DOCK1,TIAM1,PRKAG2,CTBP1,SHANK1,CAPN2,RPTOR,SPSB4,ARHGEF4,CDK5R1,BID,E2F7,MED16,MOB2,CASP9,PTP4A3,ALX4,SMAD3,ZMIZ1,FOXK2,TRIO,ADCY2,AUTS2,NPAS3,PTBP1,EMP2,MTCL1,ARHGEF18,TPPP,ITGB1BP1,PARK2,PFKFB2,RAP1A,GFI1,SORBS1,NR5A1,KIAA1462,ARHGEF7,ESPN,SPIRE2,TP73,RREB1,LATS2,…
GO:2000026	Regulation of multicellular organismal development	45	2096	0.35	0.00017	9606.ENSP00000210313,9606.ENSP00000225823,9606.ENSP00000227163,9606.ENSP00000227322,9606.ENSP00000243077,9606.ENSP00000250003,9606.ENSP00000270722,9606.ENSP00000275493,9606.ENSP00000284268,9606.ENSP00000286827,9606.ENSP00000293441,9606.ENSP00000293872,9606.ENSP00000318486,9606.ENSP00000324532,9606.ENSP00000327694,9606.ENSP00000328694,9606.ENSP00000332973,9606.ENSP00000333277,9606.ENSP00000334474,…	PSMD5,ASIC2,SPI1,ZPR1,LRP1,MYOD1,PRDM16,EGFR,ANKH,TIAM1,SHANK1,LUC7L,CDK5R1,LAMA3,AP2A2,MOB2,SMAD3,HIST2H3D,ZMIZ1,EMP2,TPPP,ITGB1BP1,PARK2,RAP1A,GFI1,NR5A1,KIAA1462,TP73,ARHGAP44,RREB1,ALK,LAMA1,GPER1,RUNX3,MMD2,PPARA,ADIPOQ,GLI2,FGFR2,BAI1,CNTN1,AKT1,UQCC2,PACSIN1,CDH4
GO:0010646	Regulation of cell communication	63	3514	0.27	0.0002	9606.ENSP00000166244,9606.ENSP00000176183,9606.ENSP00000210313,9606.ENSP00000216160,9606.ENSP00000223366,9606.ENSP00000240100,9606.ENSP00000243077,9606.ENSP00000250894,9606.ENSP00000262320,9606.ENSP00000265381,9606.ENSP00000265563,9606.ENSP00000270722,9606.ENSP00000275493,9606.ENSP00000277554,9606.ENSP00000286827,9606.ENSP00000287878,9606.ENSP00000293441,9606.ENSP00000305632,9606.ENSP00000305725,…	EPHA8,DRD4,PSMD5,TAB1,GCK,DUSP4,LRP1,MAPK8IP3,AXIN1,APBA1,PRKAR2A,PRDM16,EGFR,NACC2,TIAM1,PRKAG2,SHANK1,HOMER2,CHST11,RPTOR,ARHGEF4,CDK5R1,BID,PTP4A3,SMAD3,ZMIZ1,RASA3,TRIO,RGS12,AUTS2,PMEPA1,PTBP1,FAM3D,EMP2,ARHGEF18,ITGB1BP1,PARK2,PFKFB2,RAP1A,GFI1,SORBS1,KIAA1462,ARHGEF7,TP73,ARHGAP44,GNG7,LATS2,ALK,GPER1,GRB10,NCOR2,MMD2,ADIPOQ,GLI2,FGFR2,MUC4,BAI1,GRM4,RASA4B,AKT1,KANK2,MYO9B,UQCC2
GO:0050793	Regulation of developmental process	52	2648	0.31	0.00022	9606.ENSP00000210313,9606.ENSP00000225823,9606.ENSP00000227163,9606.ENSP00000227322,9606.ENSP00000243077,9606.ENSP00000250003,9606.ENSP00000270722,9606.ENSP00000275493,9606.ENSP00000280333,9606.ENSP00000284268,9606.ENSP00000286827,9606.ENSP00000293441,9606.ENSP00000293872,9606.ENSP00000295006,9606.ENSP00000318486,9606.ENSP00000324532,9606.ENSP00000327694,9606.ENSP00000328694,9606.ENSP00000332973,…	PSMD5,ASIC2,SPI1,ZPR1,LRP1,MYOD1,PRDM16,EGFR,DOCK1,ANKH,TIAM1,SHANK1,LUC7L,CAPN2,CDK5R1,LAMA3,AP2A2,MOB2,SMAD3,HIST2H3D,ZMIZ1,TRIO,PTBP1,EMP2,ARHGEF18,TPPP,ITGB1BP1,PARK2,RAP1A,GFI1,NR5A1,KIAA1462,ARHGEF7,TP73,ARHGAP44,RREB1,LATS2,ALK,LAMA1,GPER1,RUNX3,MMD2,PPARA,ADIPOQ,GLI2,FGFR2,BAI1,CNTN1,AKT1,UQCC2,PACSIN1,CDH4
GO:0009719	Response to endogenous stimulus	35	1447	0.4	0.00028	9606.ENSP00000166244,9606.ENSP00000176183,9606.ENSP00000216160,9606.ENSP00000223366,9606.ENSP00000227322,9606.ENSP00000243077,9606.ENSP00000250003,9606.ENSP00000265563,9606.ENSP00000275493,9606.ENSP00000295006,9606.ENSP00000307272,9606.ENSP00000308725,9606.ENSP00000330237,9606.ENSP00000332973,9606.ENSP00000334474,9606.ENSP00000342952,9606.ENSP00000345826,9606.ENSP00000349428,9606.ENSP00000352995,…	EPHA8,DRD4,TAB1,GCK,ZPR1,LRP1,MYOD1,PRKAR2A,EGFR,CAPN2,RPTOR,GABRB3,CASP9,SMAD3,ZMIZ1,ADCY2,PMEPA1,PTBP1,ARHGEF18,CES1,ITGB1BP1,PARK2,RAP1A,SORBS1,NR5A1,PAQR7,SERPINB9,LATS2,GPER1,GRB10,RUNX3,PPARA,ADIPOQ,FGFR2,AKT1
GO:0009893	Positive regulation of metabolic process	67	3893	0.25	0.00028	9606.ENSP00000166244,9606.ENSP00000176183,9606.ENSP00000216160,9606.ENSP00000223366,9606.ENSP00000227163,9606.ENSP00000227322,9606.ENSP00000228741,9606.ENSP00000243077,9606.ENSP00000250003,9606.ENSP00000250894,9606.ENSP00000262320,9606.ENSP00000263620,9606.ENSP00000265563,9606.ENSP00000270722,9606.ENSP00000275493,9606.ENSP00000286827,9606.ENSP00000287878,9606.ENSP00000290921,9606.ENSP00000295006,…	EPHA8,DRD4,TAB1,GCK,SPI1,ZPR1,ELK3,LRP1,MYOD1,MAPK8IP3,AXIN1,ARID3A,PRKAR2A,PRDM16,EGFR,TIAM1,PRKAG2,CTBP1,CAPN2,RPTOR,SPSB4,CDK5R1,BID,E2F7,MED16,MOB2,CASP9,ALX4,SMAD3,ZMIZ1,FOXK2,ADCY2,AUTS2,NPAS3,PTBP1,EMP2,CES1,ITGB1BP1,PARK2,PFKFB2,RAP1A,GFI1,SORBS1,NR5A1,KIAA1462,SPIRE2,TP73,RREB1,SERPINB9,ALK,SRPK2,GPER1,GRB10,RUNX3,NCOR2,MMD2,PPARA,ADIPOQ,GLI2,GPSM1,FGFR2,BAI1,GRM4,APOA5,CNTN1,AKT1,UQCC2
GO:0023051	Regulation of signaling	63	3553	0.26	0.00028	9606.ENSP00000166244,9606.ENSP00000176183,9606.ENSP00000210313,9606.ENSP00000216160,9606.ENSP00000223366,9606.ENSP00000240100,9606.ENSP00000243077,9606.ENSP00000250894,9606.ENSP00000262320,9606.ENSP00000265381,9606.ENSP00000265563,9606.ENSP00000270722,9606.ENSP00000275493,9606.ENSP00000277554,9606.ENSP00000286827,9606.ENSP00000287878,9606.ENSP00000293441,9606.ENSP00000305632,9606.ENSP00000305725,…	EPHA8,DRD4,PSMD5,TAB1,GCK,DUSP4,LRP1,MAPK8IP3,AXIN1,APBA1,PRKAR2A,PRDM16,EGFR,NACC2,TIAM1,PRKAG2,SHANK1,HOMER2,CHST11,RPTOR,ARHGEF4,CDK5R1,BID,PTP4A3,SMAD3,ZMIZ1,RASA3,TRIO,RGS12,AUTS2,PMEPA1,PTBP1,FAM3D,EMP2,ARHGEF18,ITGB1BP1,PARK2,PFKFB2,RAP1A,GFI1,SORBS1,KIAA1462,ARHGEF7,TP73,ARHGAP44,GNG7,LATS2,ALK,GPER1,GRB10,NCOR2,MMD2,ADIPOQ,GLI2,FGFR2,MUC4,BAI1,GRM4,RASA4B,AKT1,KANK2,MYO9B,UQCC2
GO:0031401	Positive regulation of protein modification process	32	1252	0.42	0.00028	9606.ENSP00000166244,9606.ENSP00000176183,9606.ENSP00000216160,9606.ENSP00000243077,9606.ENSP00000250894,9606.ENSP00000262320,9606.ENSP00000265563,9606.ENSP00000275493,9606.ENSP00000286827,9606.ENSP00000287878,9606.ENSP00000290921,9606.ENSP00000307272,9606.ENSP00000311609,9606.ENSP00000318486,9606.ENSP00000328694,9606.ENSP00000342952,9606.ENSP00000344087,9606.ENSP00000349428,9606.ENSP00000352540,…	EPHA8,DRD4,TAB1,LRP1,MAPK8IP3,AXIN1,PRKAR2A,EGFR,TIAM1,PRKAG2,CTBP1,RPTOR,SPSB4,CDK5R1,MOB2,ADCY2,AUTS2,PTBP1,EMP2,ITGB1BP1,PARK2,RAP1A,KIAA1462,TP73,ALK,GPER1,MMD2,ADIPOQ,FGFR2,GRM4,CNTN1,AKT1
GO:0045860	Positive regulation of protein kinase activity	20	550	0.58	0.00028	9606.ENSP00000176183,9606.ENSP00000216160,9606.ENSP00000250894,9606.ENSP00000262320,9606.ENSP00000265563,9606.ENSP00000275493,9606.ENSP00000286827,9606.ENSP00000287878,9606.ENSP00000307272,9606.ENSP00000318486,9606.ENSP00000342952,9606.ENSP00000352540,9606.ENSP00000353850,9606.ENSP00000358723,9606.ENSP00000367545,9606.ENSP00000373700,9606.ENSP00000384690,9606.ENSP00000389814,9606.ENSP00000440556,…	DRD4,TAB1,MAPK8IP3,AXIN1,PRKAR2A,EGFR,TIAM1,PRKAG2,RPTOR,CDK5R1,ADCY2,EMP2,ITGB1BP1,RAP1A,TP73,ALK,MMD2,ADIPOQ,GRM4,AKT1
GO:0051239	Regulation of multicellular organismal process	59	3227	0.28	0.00028	9606.ENSP00000210313,9606.ENSP00000225823,9606.ENSP00000227163,9606.ENSP00000227322,9606.ENSP00000243077,9606.ENSP00000250003,9606.ENSP00000268676,9606.ENSP00000270722,9606.ENSP00000275493,9606.ENSP00000278317,9606.ENSP00000280333,9606.ENSP00000284268,9606.ENSP00000286827,9606.ENSP00000291539,9606.ENSP00000293441,9606.ENSP00000293872,9606.ENSP00000295006,9606.ENSP00000305632,9606.ENSP00000318486,…	PSMD5,ASIC2,SPI1,ZPR1,LRP1,MYOD1,DEF8,PRDM16,EGFR,TNNT3,DOCK1,ANKH,TIAM1,PDE9A,SHANK1,LUC7L,CAPN2,HOMER2,CDK5R1,LAMA3,AP2A2,MOB2,SMAD3,HIST2H3D,ZMIZ1,TNNI3,EMP2,TPPP,ITGB1BP1,PARK2,RAP1A,GFI1,NR5A1,KIAA1462,TP73,ARHGAP44,RREB1,LATS2,ALK,LAMA1,GPER1,GRB10,RUNX3,MYL5,MMD2,PPARA,ADIPOQ,GLI2,FGFR2,BAI1,MYBPC3,APOA5,CNTN1,AKT1,KCNJ12,TNNT1,UQCC2,PACSIN1,CDH4
GO:0062012	Regulation of small molecule metabolic process	18	449	0.62	0.00028	9606.ENSP00000210313,9606.ENSP00000223366,9606.ENSP00000262301,9606.ENSP00000287878,9606.ENSP00000335677,9606.ENSP00000353720,9606.ENSP00000355865,9606.ENSP00000356047,9606.ENSP00000359357,9606.ENSP00000360293,9606.ENSP00000380281,9606.ENSP00000381793,9606.ENSP00000384018,9606.ENSP00000385523,9606.ENSP00000389814,9606.ENSP00000445002,9606.ENSP00000451828,9606.ENSP00000480828	PSMD5,GCK,LMF1,PRKAG2,FOXK2,CES1,PARK2,PFKFB2,GFI1,SORBS1,GPER1,GRB10,NCOR2,PPARA,ADIPOQ,APOA5,AKT1,FDFT1
GO:0007165	Signal transduction	78	4876	0.22	0.00029	9606.ENSP00000166244,9606.ENSP00000176183,9606.ENSP00000210313,9606.ENSP00000216160,9606.ENSP00000225688,9606.ENSP00000225823,9606.ENSP00000227163,9606.ENSP00000227322,9606.ENSP00000228741,9606.ENSP00000243077,9606.ENSP00000250894,9606.ENSP00000262320,9606.ENSP00000263620,9606.ENSP00000265563,9606.ENSP00000268676,9606.ENSP00000275493,9606.ENSP00000280333,9606.ENSP00000286827,9606.ENSP00000287878,…	EPHA8,DRD4,PSMD5,TAB1,RASD1,ASIC2,SPI1,ZPR1,ELK3,LRP1,MAPK8IP3,AXIN1,ARID3A,PRKAR2A,DEF8,EGFR,DOCK1,TIAM1,PRKAG2,PDE9A,HOMER2,RPTOR,GABRB3,SPSB4,ARHGEF4,CDK5R1,BID,E2F7,LAMA3,AP2A2,CASP9,PTP4A3,SMAD3,HIST2H3D,ZMIZ1,RASA3,TRIO,RGS12,TNNI3,ADCY2,PMEPA1,PTBP1,ASB13,FAM3D,MICAL1,ARHGEF18,ITGB1BP1,RAP1A,SORBS1,NR5A1,PAQR7,ARHGEF7,TP73,ARHGAP44,RREB1,LSP1,GNG7,LATS2,ALK,LAMA1,SRPK2,GPER1,GRB10,PPARA,AD…
GO:0009653	Anatomical structure morphogenesis	45	2165	0.33	0.00029	9606.ENSP00000166244,9606.ENSP00000216160,9606.ENSP00000227163,9606.ENSP00000228741,9606.ENSP00000240100,9606.ENSP00000243077,9606.ENSP00000250003,9606.ENSP00000262113,9606.ENSP00000274137,9606.ENSP00000275493,9606.ENSP00000278317,9606.ENSP00000286827,9606.ENSP00000293441,9606.ENSP00000295006,9606.ENSP00000305725,9606.ENSP00000318486,9606.ENSP00000323246,9606.ENSP00000324532,9606.ENSP00000330237,…	EPHA8,TAB1,SPI1,ELK3,DUSP4,LRP1,MYOD1,MYOM2,NDUFS6,EGFR,TNNT3,TIAM1,SHANK1,CAPN2,CHST11,CDK5R1,E2F7,LAMA3,CASP9,ALX4,SMAD3,ZMIZ1,TRIO,TNNI3,AUTS2,TBCD,TPPP,ITGB1BP1,LAMA1,LAMB3,SRPK2,CDH23,GRB10,PPARA,GLI2,FAT1,FGFR2,BAI1,MYBPC3,AKT1,TNNT1,FMN1,IQCE,PACSIN1,CDH4
GO:0048731	System development	73	4426	0.23	0.00029	9606.ENSP00000166244,9606.ENSP00000216160,9606.ENSP00000225823,9606.ENSP00000227163,9606.ENSP00000227322,9606.ENSP00000228741,9606.ENSP00000243077,9606.ENSP00000250003,9606.ENSP00000250894,9606.ENSP00000262113,9606.ENSP00000265381,9606.ENSP00000270722,9606.ENSP00000274137,9606.ENSP00000275493,9606.ENSP00000284268,9606.ENSP00000286827,9606.ENSP00000293441,9606.ENSP00000305725,9606.ENSP00000308725,…	EPHA8,TAB1,ASIC2,SPI1,ZPR1,ELK3,LRP1,MYOD1,MAPK8IP3,MYOM2,APBA1,PRDM16,NDUFS6,EGFR,ANKH,TIAM1,SHANK1,CHST11,GABRB3,CDK5R1,E2F7,AATK,MYO1D,LAMA3,MOB2,CASP9,OPCML,ALX4,SMAD3,ZMIZ1,TRIO,TNNI3,AUTS2,TBCD,TPPP,ITGB1BP1,PARK2,RAP1A,GFI1,NR5A1,ARHGEF7,TP73,ARHGAP44,ALK,LAMA1,LAMB3,SRPK2,GPER1,CDH23,GRB10,RUNX3,NCOR2,MMD2,MAD1L1,PPARA,ADIPOQ,GLI2,GPSM1,NTM,FAT1,FGFR2,BAI1,PCDHA2,PCDHA8,PCDHA5,MYBPC3,CNTN…
GO:1902531	Regulation of intracellular signal transduction	40	1807	0.36	0.00029	9606.ENSP00000166244,9606.ENSP00000176183,9606.ENSP00000216160,9606.ENSP00000240100,9606.ENSP00000243077,9606.ENSP00000250894,9606.ENSP00000262320,9606.ENSP00000265563,9606.ENSP00000275493,9606.ENSP00000277554,9606.ENSP00000286827,9606.ENSP00000287878,9606.ENSP00000305632,9606.ENSP00000307272,9606.ENSP00000316845,9606.ENSP00000318486,9606.ENSP00000318822,9606.ENSP00000332274,9606.ENSP00000335029,…	EPHA8,DRD4,TAB1,DUSP4,LRP1,MAPK8IP3,AXIN1,PRKAR2A,EGFR,NACC2,TIAM1,PRKAG2,HOMER2,RPTOR,ARHGEF4,CDK5R1,BID,PTP4A3,RASA3,TRIO,AUTS2,PTBP1,ARHGEF18,ITGB1BP1,PARK2,RAP1A,KIAA1462,ARHGEF7,TP73,ARHGAP44,ALK,GPER1,MMD2,ADIPOQ,FGFR2,GRM4,RASA4B,AKT1,KANK2,MYO9B
GO:0009966	Regulation of signal transduction	57	3107	0.28	0.00031	9606.ENSP00000166244,9606.ENSP00000176183,9606.ENSP00000210313,9606.ENSP00000216160,9606.ENSP00000240100,9606.ENSP00000243077,9606.ENSP00000250894,9606.ENSP00000262320,9606.ENSP00000265563,9606.ENSP00000270722,9606.ENSP00000275493,9606.ENSP00000277554,9606.ENSP00000286827,9606.ENSP00000287878,9606.ENSP00000293441,9606.ENSP00000305632,9606.ENSP00000305725,9606.ENSP00000307272,9606.ENSP00000316845,…	EPHA8,DRD4,PSMD5,TAB1,DUSP4,LRP1,MAPK8IP3,AXIN1,PRKAR2A,PRDM16,EGFR,NACC2,TIAM1,PRKAG2,SHANK1,HOMER2,CHST11,RPTOR,ARHGEF4,CDK5R1,BID,PTP4A3,SMAD3,ZMIZ1,RASA3,TRIO,RGS12,AUTS2,PMEPA1,PTBP1,EMP2,ARHGEF18,ITGB1BP1,PARK2,RAP1A,GFI1,SORBS1,KIAA1462,ARHGEF7,TP73,ARHGAP44,GNG7,LATS2,ALK,GPER1,GRB10,NCOR2,MMD2,ADIPOQ,GLI2,FGFR2,MUC4,GRM4,RASA4B,AKT1,KANK2,MYO9B
GO:0042327	Positive regulation of phosphorylation	29	1093	0.44	0.00039	9606.ENSP00000166244,9606.ENSP00000176183,9606.ENSP00000216160,9606.ENSP00000243077,9606.ENSP00000250894,9606.ENSP00000262320,9606.ENSP00000265563,9606.ENSP00000275493,9606.ENSP00000286827,9606.ENSP00000287878,9606.ENSP00000307272,9606.ENSP00000318486,9606.ENSP00000328694,9606.ENSP00000342952,9606.ENSP00000352540,9606.ENSP00000353850,9606.ENSP00000356047,9606.ENSP00000358723,9606.ENSP00000364526,…	EPHA8,DRD4,TAB1,LRP1,MAPK8IP3,AXIN1,PRKAR2A,EGFR,TIAM1,PRKAG2,RPTOR,CDK5R1,MOB2,ADCY2,EMP2,ITGB1BP1,PFKFB2,RAP1A,KIAA1462,TP73,ALK,GPER1,GRB10,MMD2,ADIPOQ,FGFR2,GRM4,CNTN1,AKT1
GO:0042325	Regulation of phosphorylation	37	1626	0.37	0.0004	9606.ENSP00000166244,9606.ENSP00000176183,9606.ENSP00000216160,9606.ENSP00000223366,9606.ENSP00000240100,9606.ENSP00000243077,9606.ENSP00000250894,9606.ENSP00000262320,9606.ENSP00000265563,9606.ENSP00000275493,9606.ENSP00000286827,9606.ENSP00000287878,9606.ENSP00000307272,9606.ENSP00000318486,9606.ENSP00000328694,9606.ENSP00000342952,9606.ENSP00000345826,9606.ENSP00000351664,9606.ENSP00000352540,…	EPHA8,DRD4,TAB1,GCK,DUSP4,LRP1,MAPK8IP3,AXIN1,PRKAR2A,EGFR,TIAM1,PRKAG2,RPTOR,CDK5R1,MOB2,ADCY2,PMEPA1,MICAL1,EMP2,ITGB1BP1,PARK2,PFKFB2,RAP1A,KIAA1462,TP73,LATS2,ALK,GPER1,GRB10,MMD2,PPARA,ADIPOQ,FGFR2,GRM4,CNTN1,AKT1,UQCC2
GO:0032502	Developmental process	88	5841	0.19	0.00042	9606.ENSP00000166244,9606.ENSP00000216160,9606.ENSP00000225823,9606.ENSP00000227163,9606.ENSP00000227322,9606.ENSP00000228741,9606.ENSP00000240100,9606.ENSP00000243077,9606.ENSP00000250003,9606.ENSP00000250894,9606.ENSP00000262113,9606.ENSP00000262320,9606.ENSP00000265381,9606.ENSP00000270722,9606.ENSP00000274137,9606.ENSP00000274629,9606.ENSP00000275493,9606.ENSP00000278317,9606.ENSP00000284268,…	EPHA8,TAB1,ASIC2,SPI1,ZPR1,ELK3,DUSP4,LRP1,MYOD1,MAPK8IP3,MYOM2,AXIN1,APBA1,PRDM16,NDUFS6,KCNMB1,EGFR,TNNT3,ANKH,TIAM1,CTBP1,SHANK1,CAPN2,CHST11,GABRB3,CDK5R1,MYCBPAP,E2F7,AATK,MYO1D,LAMA3,MOB2,CASP9,OPCML,ALX4,SMAD3,ZMIZ1,TRIO,TNNI3,AUTS2,TBCD,EMP2,CES1,TPPP,ITGB1BP1,SLC39A13,PARK2,RAP1A,GFI1,NR5A1,PAQR7,ARHGEF7,TP73,ARHGAP44,RREB1,ALK,LAMA1,LAMB3,SRPK2,GPER1,CDH23,GRB10,RUNX3,NCOR2,MMD2,MAD1L1,…
GO:0007399	Nervous system development	47	2371	0.31	0.00045	9606.ENSP00000166244,9606.ENSP00000225823,9606.ENSP00000227322,9606.ENSP00000243077,9606.ENSP00000250894,9606.ENSP00000265381,9606.ENSP00000270722,9606.ENSP00000275493,9606.ENSP00000286827,9606.ENSP00000293441,9606.ENSP00000308725,9606.ENSP00000318486,9606.ENSP00000324196,9606.ENSP00000324527,9606.ENSP00000328694,9606.ENSP00000330862,9606.ENSP00000334474,9606.ENSP00000339299,9606.ENSP00000344087,…	EPHA8,ASIC2,ZPR1,LRP1,MAPK8IP3,APBA1,PRDM16,EGFR,TIAM1,SHANK1,GABRB3,CDK5R1,AATK,MYO1D,MOB2,OPCML,ZMIZ1,TRIO,AUTS2,TBCD,TPPP,PARK2,RAP1A,GFI1,ARHGEF7,TP73,ARHGAP44,ALK,LAMA1,GPER1,CDH23,GRB10,RUNX3,MMD2,GLI2,GPSM1,NTM,FGFR2,BAI1,PCDHA2,PCDHA8,PCDHA5,CNTN1,AKT1,RBFOX3,PACSIN1,CDH4
GO:0032147	Activation of protein kinase activity	16	376	0.64	0.00045	9606.ENSP00000176183,9606.ENSP00000216160,9606.ENSP00000250894,9606.ENSP00000262320,9606.ENSP00000265563,9606.ENSP00000275493,9606.ENSP00000287878,9606.ENSP00000307272,9606.ENSP00000318486,9606.ENSP00000342952,9606.ENSP00000352540,9606.ENSP00000353850,9606.ENSP00000367545,9606.ENSP00000373700,9606.ENSP00000440556,9606.ENSP00000451828	DRD4,TAB1,MAPK8IP3,AXIN1,PRKAR2A,EGFR,PRKAG2,RPTOR,CDK5R1,ADCY2,EMP2,ITGB1BP1,TP73,ALK,GRM4,AKT1
GO:0043549	Regulation of kinase activity	26	918	0.47	0.00045	9606.ENSP00000166244,9606.ENSP00000176183,9606.ENSP00000216160,9606.ENSP00000240100,9606.ENSP00000250894,9606.ENSP00000262320,9606.ENSP00000265563,9606.ENSP00000275493,9606.ENSP00000286827,9606.ENSP00000287878,9606.ENSP00000307272,9606.ENSP00000318486,9606.ENSP00000342952,9606.ENSP00000352540,9606.ENSP00000353850,9606.ENSP00000355865,9606.ENSP00000356047,9606.ENSP00000358723,9606.ENSP00000367545,…	EPHA8,DRD4,TAB1,DUSP4,MAPK8IP3,AXIN1,PRKAR2A,EGFR,TIAM1,PRKAG2,RPTOR,CDK5R1,ADCY2,EMP2,ITGB1BP1,PARK2,PFKFB2,RAP1A,TP73,LATS2,ALK,MMD2,ADIPOQ,FGFR2,GRM4,AKT1
GO:0007155	Cell adhesion	26	925	0.46	0.00048	9606.ENSP00000166244,9606.ENSP00000265381,9606.ENSP00000275493,9606.ENSP00000286827,9606.ENSP00000318486,9606.ENSP00000324532,9606.ENSP00000330862,9606.ENSP00000352540,9606.ENSP00000353850,9606.ENSP00000360293,9606.ENSP00000364526,9606.ENSP00000364893,9606.ENSP00000374309,9606.ENSP00000375778,9606.ENSP00000381768,9606.ENSP00000396722,9606.ENSP00000406229,9606.ENSP00000416683,9606.ENSP00000417498,…	EPHA8,APBA1,EGFR,TIAM1,CDK5R1,LAMA3,OPCML,EMP2,ITGB1BP1,SORBS1,KIAA1462,ARHGEF7,LAMA1,LAMB3,CDH23,NTM,FAT1,IGFALS,MUC4,BAI1,PCDHA2,PCDHA8,PCDHA5,MYBPC3,CNTN1,CDH4
GO:0022008	Neurogenesis	37	1657	0.36	0.00054	9606.ENSP00000166244,9606.ENSP00000227322,9606.ENSP00000243077,9606.ENSP00000250894,9606.ENSP00000270722,9606.ENSP00000275493,9606.ENSP00000286827,9606.ENSP00000293441,9606.ENSP00000308725,9606.ENSP00000318486,9606.ENSP00000328694,9606.ENSP00000330862,9606.ENSP00000334474,9606.ENSP00000339299,9606.ENSP00000344087,9606.ENSP00000347719,9606.ENSP00000353785,9606.ENSP00000355865,9606.ENSP00000358723,…	EPHA8,ZPR1,LRP1,MAPK8IP3,PRDM16,EGFR,TIAM1,SHANK1,GABRB3,CDK5R1,MOB2,OPCML,ZMIZ1,TRIO,AUTS2,TBCD,TPPP,PARK2,RAP1A,GFI1,TP73,ARHGAP44,ALK,LAMA1,GPER1,CDH23,GRB10,RUNX3,MMD2,GLI2,NTM,FGFR2,BAI1,CNTN1,AKT1,PACSIN1,CDH4
GO:0045595	Regulation of cell differentiation	40	1874	0.34	0.00054	9606.ENSP00000210313,9606.ENSP00000227163,9606.ENSP00000243077,9606.ENSP00000250003,9606.ENSP00000270722,9606.ENSP00000275493,9606.ENSP00000280333,9606.ENSP00000286827,9606.ENSP00000293441,9606.ENSP00000295006,9606.ENSP00000318486,9606.ENSP00000328694,9606.ENSP00000332973,9606.ENSP00000333277,9606.ENSP00000334474,9606.ENSP00000339299,9606.ENSP00000349428,9606.ENSP00000352540,9606.ENSP00000353850,…	PSMD5,SPI1,LRP1,MYOD1,PRDM16,EGFR,DOCK1,TIAM1,SHANK1,CAPN2,CDK5R1,MOB2,SMAD3,HIST2H3D,ZMIZ1,TRIO,PTBP1,EMP2,ITGB1BP1,PARK2,RAP1A,GFI1,ARHGEF7,TP73,ARHGAP44,RREB1,ALK,GPER1,RUNX3,MMD2,PPARA,ADIPOQ,GLI2,FGFR2,BAI1,CNTN1,AKT1,UQCC2,PACSIN1,CDH4
GO:0070201	Regulation of establishment of protein localization	21	642	0.53	0.00054	9606.ENSP00000176183,9606.ENSP00000223366,9606.ENSP00000227322,9606.ENSP00000243077,9606.ENSP00000275493,9606.ENSP00000286827,9606.ENSP00000318486,9606.ENSP00000318822,9606.ENSP00000332274,9606.ENSP00000332973,9606.ENSP00000351632,9606.ENSP00000352927,9606.ENSP00000353850,9606.ENSP00000355865,9606.ENSP00000356047,9606.ENSP00000358723,9606.ENSP00000367545,9606.ENSP00000368994,9606.ENSP00000380281,…	DRD4,GCK,ZPR1,LRP1,EGFR,TIAM1,CDK5R1,BID,PTP4A3,SMAD3,FAM3D,MTCL1,ITGB1BP1,PARK2,PFKFB2,RAP1A,TP73,ARHGAP44,GPER1,ADIPOQ,UQCC2
GO:0065007	Biological regulation	148	12171	0.1	0.00055	9606.ENSP00000166244,9606.ENSP00000176183,9606.ENSP00000210313,9606.ENSP00000216160,9606.ENSP00000223366,9606.ENSP00000225688,9606.ENSP00000225823,9606.ENSP00000227163,9606.ENSP00000227322,9606.ENSP00000228741,9606.ENSP00000240100,9606.ENSP00000243077,9606.ENSP00000250003,9606.ENSP00000250894,9606.ENSP00000252071,9606.ENSP00000261655,9606.ENSP00000262301,9606.ENSP00000262320,9606.ENSP00000263620,…	EPHA8,DRD4,PSMD5,TAB1,GCK,RASD1,ASIC2,SPI1,ZPR1,ELK3,DUSP4,LRP1,MYOD1,MAPK8IP3,ACTR3C,RIMBP2,LMF1,AXIN1,ARID3A,SLC12A7,APBA1,PRKAR2A,DEF8,WRAP73,PRDM16,KCNMB1,EGFR,NACC2,TNNT3,DOCK1,ZDHHC11,ANKH,TIAM1,PRKAG2,CLIC6,CTBP1,PDE9A,SHANK1,LUC7L,CAPN2,HOMER2,CHST11,RPTOR,AGAP1,GABRB3,SPSB4,ARHGEF4,CDK5R1,BID,E2F7,MYO1D,LAMA3,PPP2R2A,MED16,AP2A2,MOB2,CASP9,PTP4A3,ALX4,SMAD3,HIST2H3D,ZMIZ1,RASA3,PPP2R2C,F…
GO:0071407	Cellular response to organic cyclic compound	19	537	0.56	0.00055	9606.ENSP00000176183,9606.ENSP00000250003,9606.ENSP00000274629,9606.ENSP00000275493,9606.ENSP00000308725,9606.ENSP00000330237,9606.ENSP00000334474,9606.ENSP00000342952,9606.ENSP00000345826,9606.ENSP00000353720,9606.ENSP00000355865,9606.ENSP00000358723,9606.ENSP00000362690,9606.ENSP00000363414,9606.ENSP00000380281,9606.ENSP00000385523,9606.ENSP00000389814,9606.ENSP00000390436,9606.ENSP00000451828	DRD4,MYOD1,KCNMB1,EGFR,GABRB3,CASP9,ZMIZ1,ADCY2,PMEPA1,CES1,PARK2,RAP1A,NR5A1,PAQR7,GPER1,PPARA,ADIPOQ,GLI2,AKT1
GO:0030029	Actin filament-based process	20	592	0.54	0.00056	9606.ENSP00000252071,9606.ENSP00000262113,9606.ENSP00000278317,9606.ENSP00000324527,9606.ENSP00000328694,9606.ENSP00000341838,9606.ENSP00000344087,9606.ENSP00000351664,9606.ENSP00000352540,9606.ENSP00000352995,9606.ENSP00000360293,9606.ENSP00000367059,9606.ENSP00000367494,9606.ENSP00000376132,9606.ENSP00000406229,9606.ENSP00000442795,9606.ENSP00000467176,9606.ENSP00000471457,9606.ENSP00000479134,…	ACTR3C,MYOM2,TNNT3,MYO1D,MOB2,TNNI3,AUTS2,MICAL1,EMP2,ARHGEF18,SORBS1,ESPN,SPIRE2,MYO1B,FAT1,MYBPC3,TNNT1,MYO9B,FMN1,PACSIN1
GO:0048583	Regulation of response to stimulus	68	4114	0.23	0.00056	9606.ENSP00000166244,9606.ENSP00000176183,9606.ENSP00000210313,9606.ENSP00000216160,9606.ENSP00000240100,9606.ENSP00000243077,9606.ENSP00000250003,9606.ENSP00000250894,9606.ENSP00000262320,9606.ENSP00000265563,9606.ENSP00000270722,9606.ENSP00000275493,9606.ENSP00000277554,9606.ENSP00000280333,9606.ENSP00000283441,9606.ENSP00000286827,9606.ENSP00000287878,9606.ENSP00000291539,9606.ENSP00000293441,…	EPHA8,DRD4,PSMD5,TAB1,DUSP4,LRP1,MYOD1,MAPK8IP3,AXIN1,PRKAR2A,PRDM16,EGFR,NACC2,DOCK1,ZDHHC11,TIAM1,PRKAG2,PDE9A,SHANK1,HOMER2,CHST11,RPTOR,ARHGEF4,CDK5R1,BID,CASP9,PTP4A3,SMAD3,ZMIZ1,RASA3,TRIO,RGS12,AUTS2,PMEPA1,PTBP1,EMP2,ARHGEF18,ITGB1BP1,PARK2,RAP1A,GFI1,SORBS1,KIAA1462,ARHGEF7,SPIRE2,TP73,ARHGAP44,RREB1,SERPINB9,GNG7,LATS2,ALK,GPER1,GRB10,NCOR2,MMD2,PPARA,ADIPOQ,GLI2,FGFR2,MUC4,MUC5B,GRM4,R…
GO:0031346	Positive regulation of cell projection organization	16	391	0.63	0.0006	9606.ENSP00000243077,9606.ENSP00000268676,9606.ENSP00000270708,9606.ENSP00000286827,9606.ENSP00000293441,9606.ENSP00000328694,9606.ENSP00000344087,9606.ENSP00000355865,9606.ENSP00000358723,9606.ENSP00000364893,9606.ENSP00000367059,9606.ENSP00000369270,9606.ENSP00000373700,9606.ENSP00000447006,9606.ENSP00000484060,9606.ENSP00000484928	LRP1,DEF8,WRAP73,TIAM1,SHANK1,MOB2,AUTS2,PARK2,RAP1A,ARHGEF7,ESPN,RREB1,ALK,CNTN1,PACSIN1,CDH4
GO:0008015	Blood circulation	16	394	0.62	0.00065	9606.ENSP00000225823,9606.ENSP00000274629,9606.ENSP00000275493,9606.ENSP00000278317,9606.ENSP00000332274,9606.ENSP00000332973,9606.ENSP00000341838,9606.ENSP00000352540,9606.ENSP00000353720,9606.ENSP00000353850,9606.ENSP00000380281,9606.ENSP00000385523,9606.ENSP00000389814,9606.ENSP00000442795,9606.ENSP00000451828,9606.ENSP00000467176	ASIC2,KCNMB1,EGFR,TNNT3,PTP4A3,SMAD3,TNNI3,EMP2,CES1,ITGB1BP1,GPER1,PPARA,ADIPOQ,MYBPC3,AKT1,TNNT1
GO:0001934	Positive regulation of protein phosphorylation	27	1019	0.44	0.00072	9606.ENSP00000166244,9606.ENSP00000176183,9606.ENSP00000216160,9606.ENSP00000243077,9606.ENSP00000250894,9606.ENSP00000262320,9606.ENSP00000265563,9606.ENSP00000275493,9606.ENSP00000286827,9606.ENSP00000287878,9606.ENSP00000307272,9606.ENSP00000318486,9606.ENSP00000328694,9606.ENSP00000342952,9606.ENSP00000352540,9606.ENSP00000353850,9606.ENSP00000358723,9606.ENSP00000364526,9606.ENSP00000367545,…	EPHA8,DRD4,TAB1,LRP1,MAPK8IP3,AXIN1,PRKAR2A,EGFR,TIAM1,PRKAG2,RPTOR,CDK5R1,MOB2,ADCY2,EMP2,ITGB1BP1,RAP1A,KIAA1462,TP73,ALK,GPER1,MMD2,ADIPOQ,FGFR2,GRM4,CNTN1,AKT1
GO:0048699	Generation of neurons	35	1551	0.37	0.00072	9606.ENSP00000166244,9606.ENSP00000227322,9606.ENSP00000243077,9606.ENSP00000250894,9606.ENSP00000275493,9606.ENSP00000286827,9606.ENSP00000293441,9606.ENSP00000308725,9606.ENSP00000318486,9606.ENSP00000328694,9606.ENSP00000330862,9606.ENSP00000334474,9606.ENSP00000339299,9606.ENSP00000344087,9606.ENSP00000347719,9606.ENSP00000355865,9606.ENSP00000358723,9606.ENSP00000359357,9606.ENSP00000367545,…	EPHA8,ZPR1,LRP1,MAPK8IP3,EGFR,TIAM1,SHANK1,GABRB3,CDK5R1,MOB2,OPCML,ZMIZ1,TRIO,AUTS2,TBCD,PARK2,RAP1A,GFI1,TP73,ARHGAP44,ALK,LAMA1,GPER1,CDH23,GRB10,RUNX3,MMD2,GLI2,NTM,FGFR2,BAI1,CNTN1,AKT1,PACSIN1,CDH4
GO:0010720	Positive regulation of cell development	19	556	0.55	0.00079	9606.ENSP00000243077,9606.ENSP00000250003,9606.ENSP00000280333,9606.ENSP00000286827,9606.ENSP00000293441,9606.ENSP00000328694,9606.ENSP00000355865,9606.ENSP00000358723,9606.ENSP00000364893,9606.ENSP00000367545,9606.ENSP00000369270,9606.ENSP00000373700,9606.ENSP00000380281,9606.ENSP00000384690,9606.ENSP00000389814,9606.ENSP00000390436,9606.ENSP00000447006,9606.ENSP00000484060,9606.ENSP00000484928	LRP1,MYOD1,DOCK1,TIAM1,SHANK1,MOB2,PARK2,RAP1A,ARHGEF7,TP73,RREB1,ALK,GPER1,MMD2,ADIPOQ,GLI2,CNTN1,PACSIN1,CDH4
GO:0051173	Positive regulation of nitrogen compound metabolic process	57	3239	0.26	0.0008	9606.ENSP00000166244,9606.ENSP00000176183,9606.ENSP00000216160,9606.ENSP00000227163,9606.ENSP00000227322,9606.ENSP00000228741,9606.ENSP00000243077,9606.ENSP00000250003,9606.ENSP00000250894,9606.ENSP00000262320,9606.ENSP00000263620,9606.ENSP00000265563,9606.ENSP00000270722,9606.ENSP00000275493,9606.ENSP00000286827,9606.ENSP00000287878,9606.ENSP00000290921,9606.ENSP00000295006,9606.ENSP00000307272,…	EPHA8,DRD4,TAB1,SPI1,ZPR1,ELK3,LRP1,MYOD1,MAPK8IP3,AXIN1,ARID3A,PRKAR2A,PRDM16,EGFR,TIAM1,PRKAG2,CTBP1,CAPN2,RPTOR,SPSB4,CDK5R1,BID,E2F7,MED16,MOB2,CASP9,ALX4,SMAD3,ZMIZ1,FOXK2,ADCY2,AUTS2,NPAS3,PTBP1,EMP2,ITGB1BP1,PARK2,PFKFB2,RAP1A,GFI1,NR5A1,KIAA1462,SPIRE2,TP73,RREB1,ALK,GPER1,RUNX3,MMD2,PPARA,ADIPOQ,GLI2,FGFR2,GRM4,CNTN1,AKT1,UQCC2
GO:0032270	Positive regulation of cellular protein metabolic process	36	1635	0.36	0.00083	9606.ENSP00000166244,9606.ENSP00000176183,9606.ENSP00000216160,9606.ENSP00000243077,9606.ENSP00000250894,9606.ENSP00000262320,9606.ENSP00000265563,9606.ENSP00000275493,9606.ENSP00000286827,9606.ENSP00000287878,9606.ENSP00000290921,9606.ENSP00000307272,9606.ENSP00000311609,9606.ENSP00000318486,9606.ENSP00000318822,9606.ENSP00000328694,9606.ENSP00000330237,9606.ENSP00000332973,9606.ENSP00000342952,…	EPHA8,DRD4,TAB1,LRP1,MAPK8IP3,AXIN1,PRKAR2A,EGFR,TIAM1,PRKAG2,CTBP1,RPTOR,SPSB4,CDK5R1,BID,MOB2,CASP9,SMAD3,ADCY2,AUTS2,PTBP1,EMP2,ITGB1BP1,PARK2,RAP1A,KIAA1462,TP73,ALK,GPER1,MMD2,ADIPOQ,FGFR2,GRM4,CNTN1,AKT1,UQCC2
GO:0032989	Cellular component morphogenesis	20	614	0.53	0.00083	9606.ENSP00000166244,9606.ENSP00000243077,9606.ENSP00000262113,9606.ENSP00000274137,9606.ENSP00000275493,9606.ENSP00000278317,9606.ENSP00000286827,9606.ENSP00000293441,9606.ENSP00000318486,9606.ENSP00000339299,9606.ENSP00000344087,9606.ENSP00000353785,9606.ENSP00000374309,9606.ENSP00000381793,9606.ENSP00000390436,9606.ENSP00000410294,9606.ENSP00000430945,9606.ENSP00000467176,9606.ENSP00000484060,…	EPHA8,LRP1,MYOM2,NDUFS6,EGFR,TNNT3,TIAM1,SHANK1,CDK5R1,TRIO,AUTS2,TPPP,LAMA1,GRB10,GLI2,FGFR2,BAI1,TNNT1,PACSIN1,CDH4
GO:0051223	Regulation of protein transport	20	617	0.53	0.00087	9606.ENSP00000176183,9606.ENSP00000223366,9606.ENSP00000227322,9606.ENSP00000243077,9606.ENSP00000275493,9606.ENSP00000286827,9606.ENSP00000318486,9606.ENSP00000318822,9606.ENSP00000332973,9606.ENSP00000351632,9606.ENSP00000352927,9606.ENSP00000353850,9606.ENSP00000355865,9606.ENSP00000356047,9606.ENSP00000358723,9606.ENSP00000367545,9606.ENSP00000368994,9606.ENSP00000380281,9606.ENSP00000389814,…	DRD4,GCK,ZPR1,LRP1,EGFR,TIAM1,CDK5R1,BID,SMAD3,FAM3D,MTCL1,ITGB1BP1,PARK2,PFKFB2,RAP1A,TP73,ARHGAP44,GPER1,ADIPOQ,UQCC2
GO:0048869	Cellular developmental process	63	3757	0.24	0.00089	9606.ENSP00000166244,9606.ENSP00000227163,9606.ENSP00000227322,9606.ENSP00000228741,9606.ENSP00000243077,9606.ENSP00000250003,9606.ENSP00000250894,9606.ENSP00000262113,9606.ENSP00000270722,9606.ENSP00000274137,9606.ENSP00000275493,9606.ENSP00000278317,9606.ENSP00000286827,9606.ENSP00000290921,9606.ENSP00000293441,9606.ENSP00000295006,9606.ENSP00000305725,9606.ENSP00000308725,9606.ENSP00000318486,…	EPHA8,SPI1,ZPR1,ELK3,LRP1,MYOD1,MAPK8IP3,MYOM2,PRDM16,NDUFS6,EGFR,TNNT3,TIAM1,CTBP1,SHANK1,CAPN2,CHST11,GABRB3,CDK5R1,MYCBPAP,E2F7,LAMA3,MOB2,CASP9,OPCML,SMAD3,ZMIZ1,TRIO,TNNI3,AUTS2,TBCD,CES1,TPPP,ITGB1BP1,PARK2,RAP1A,GFI1,NR5A1,PAQR7,TP73,ARHGAP44,ALK,LAMA1,LAMB3,SRPK2,GPER1,CDH23,GRB10,RUNX3,MMD2,PPARA,ADIPOQ,GLI2,GPSM1,NTM,FAT1,FGFR2,BAI1,CNTN1,AKT1,TNNT1,PACSIN1,CDH4
GO:0010906	Regulation of glucose metabolic process	9	118	0.9	0.00094	9606.ENSP00000223366,9606.ENSP00000335677,9606.ENSP00000355865,9606.ENSP00000356047,9606.ENSP00000360293,9606.ENSP00000381793,9606.ENSP00000385523,9606.ENSP00000389814,9606.ENSP00000451828	GCK,FOXK2,PARK2,PFKFB2,SORBS1,GRB10,PPARA,ADIPOQ,AKT1
GO:0050789	Regulation of biological process	141	11475	0.1	0.00094	9606.ENSP00000166244,9606.ENSP00000176183,9606.ENSP00000210313,9606.ENSP00000216160,9606.ENSP00000223366,9606.ENSP00000225688,9606.ENSP00000225823,9606.ENSP00000227163,9606.ENSP00000227322,9606.ENSP00000228741,9606.ENSP00000240100,9606.ENSP00000243077,9606.ENSP00000250003,9606.ENSP00000250894,9606.ENSP00000252071,9606.ENSP00000261655,9606.ENSP00000262301,9606.ENSP00000262320,9606.ENSP00000263620,…	EPHA8,DRD4,PSMD5,TAB1,GCK,RASD1,ASIC2,SPI1,ZPR1,ELK3,DUSP4,LRP1,MYOD1,MAPK8IP3,ACTR3C,RIMBP2,LMF1,AXIN1,ARID3A,APBA1,PRKAR2A,DEF8,WRAP73,PRDM16,KCNMB1,EGFR,NACC2,TNNT3,DOCK1,ZDHHC11,ANKH,TIAM1,PRKAG2,CLIC6,CTBP1,PDE9A,SHANK1,LUC7L,CAPN2,HOMER2,CHST11,RPTOR,GABRB3,SPSB4,ARHGEF4,CDK5R1,BID,E2F7,MYO1D,LAMA3,PPP2R2A,MED16,AP2A2,MOB2,CASP9,PTP4A3,ALX4,SMAD3,HIST2H3D,ZMIZ1,RASA3,PPP2R2C,FOXK2,TRIO,RGS1…
GO:0010675	Regulation of cellular carbohydrate metabolic process	10	153	0.83	0.00097	9606.ENSP00000223366,9606.ENSP00000335677,9606.ENSP00000355865,9606.ENSP00000356047,9606.ENSP00000360293,9606.ENSP00000380281,9606.ENSP00000381793,9606.ENSP00000385523,9606.ENSP00000389814,9606.ENSP00000451828	GCK,FOXK2,PARK2,PFKFB2,SORBS1,GPER1,GRB10,PPARA,ADIPOQ,AKT1
GO:0032870	Cellular response to hormone stimulus	19	569	0.54	0.00097	9606.ENSP00000166244,9606.ENSP00000223366,9606.ENSP00000250003,9606.ENSP00000265563,9606.ENSP00000275493,9606.ENSP00000330237,9606.ENSP00000334474,9606.ENSP00000342952,9606.ENSP00000345826,9606.ENSP00000360293,9606.ENSP00000362690,9606.ENSP00000363414,9606.ENSP00000370074,9606.ENSP00000372035,9606.ENSP00000380281,9606.ENSP00000381793,9606.ENSP00000385523,9606.ENSP00000389814,9606.ENSP00000451828	EPHA8,GCK,MYOD1,PRKAR2A,EGFR,CASP9,ZMIZ1,ADCY2,PMEPA1,SORBS1,NR5A1,PAQR7,SERPINB9,LATS2,GPER1,GRB10,PPARA,ADIPOQ,AKT1
GO:0030154	Cell differentiation	62	3702	0.24	0.0011	9606.ENSP00000166244,9606.ENSP00000227163,9606.ENSP00000227322,9606.ENSP00000228741,9606.ENSP00000243077,9606.ENSP00000250003,9606.ENSP00000250894,9606.ENSP00000262113,9606.ENSP00000270722,9606.ENSP00000275493,9606.ENSP00000278317,9606.ENSP00000286827,9606.ENSP00000290921,9606.ENSP00000293441,9606.ENSP00000295006,9606.ENSP00000305725,9606.ENSP00000308725,9606.ENSP00000318486,9606.ENSP00000323184,…	EPHA8,SPI1,ZPR1,ELK3,LRP1,MYOD1,MAPK8IP3,MYOM2,PRDM16,EGFR,TNNT3,TIAM1,CTBP1,SHANK1,CAPN2,CHST11,GABRB3,CDK5R1,MYCBPAP,E2F7,LAMA3,MOB2,CASP9,OPCML,SMAD3,ZMIZ1,TRIO,TNNI3,AUTS2,TBCD,CES1,TPPP,ITGB1BP1,PARK2,RAP1A,GFI1,NR5A1,PAQR7,TP73,ARHGAP44,ALK,LAMA1,LAMB3,SRPK2,GPER1,CDH23,GRB10,RUNX3,MMD2,PPARA,ADIPOQ,GLI2,GPSM1,NTM,FAT1,FGFR2,BAI1,CNTN1,AKT1,TNNT1,PACSIN1,CDH4
GO:0045597	Positive regulation of cell differentiation	26	993	0.43	0.0011	9606.ENSP00000243077,9606.ENSP00000250003,9606.ENSP00000270722,9606.ENSP00000280333,9606.ENSP00000286827,9606.ENSP00000293441,9606.ENSP00000295006,9606.ENSP00000328694,9606.ENSP00000332973,9606.ENSP00000334474,9606.ENSP00000355865,9606.ENSP00000358723,9606.ENSP00000364893,9606.ENSP00000367545,9606.ENSP00000369270,9606.ENSP00000373700,9606.ENSP00000380281,9606.ENSP00000382800,9606.ENSP00000384690,…	LRP1,MYOD1,PRDM16,DOCK1,TIAM1,SHANK1,CAPN2,MOB2,SMAD3,ZMIZ1,PARK2,RAP1A,ARHGEF7,TP73,RREB1,ALK,GPER1,RUNX3,MMD2,ADIPOQ,GLI2,BAI1,CNTN1,AKT1,PACSIN1,CDH4
GO:0046890	Regulation of lipid biosynthetic process	11	197	0.76	0.0012	9606.ENSP00000287878,9606.ENSP00000295006,9606.ENSP00000353720,9606.ENSP00000359357,9606.ENSP00000360293,9606.ENSP00000362690,9606.ENSP00000380281,9606.ENSP00000389814,9606.ENSP00000445002,9606.ENSP00000451828,9606.ENSP00000480828	PRKAG2,CAPN2,CES1,GFI1,SORBS1,NR5A1,GPER1,ADIPOQ,APOA5,AKT1,FDFT1
GO:0032879	Regulation of localization	50	2740	0.28	0.0013	9606.ENSP00000176183,9606.ENSP00000223366,9606.ENSP00000225823,9606.ENSP00000227322,9606.ENSP00000243077,9606.ENSP00000265381,9606.ENSP00000274629,9606.ENSP00000275493,9606.ENSP00000280333,9606.ENSP00000286827,9606.ENSP00000287878,9606.ENSP00000290332,9606.ENSP00000293441,9606.ENSP00000305632,9606.ENSP00000318486,9606.ENSP00000318822,9606.ENSP00000324532,9606.ENSP00000332274,9606.ENSP00000332973,…	DRD4,GCK,ASIC2,ZPR1,LRP1,APBA1,KCNMB1,EGFR,DOCK1,TIAM1,PRKAG2,CLIC6,SHANK1,HOMER2,CDK5R1,BID,LAMA3,PTP4A3,SMAD3,RASA3,FAM3D,MICAL1,EMP2,MTCL1,CES1,ITGB1BP1,PARK2,PFKFB2,RAP1A,SORBS1,KIAA1462,ARHGEF7,TP73,ARHGAP44,RREB1,LAMA1,GPER1,GRB10,MMD2,MAD1L1,PPARA,ADIPOQ,BAI1,MYBPC3,APOA5,CNTN1,AKT1,KCNJ12,UQCC2,PACSIN1
GO:0010033	Response to organic substance	53	3011	0.26	0.0017	9606.ENSP00000166244,9606.ENSP00000176183,9606.ENSP00000210313,9606.ENSP00000216160,9606.ENSP00000223366,9606.ENSP00000227163,9606.ENSP00000227322,9606.ENSP00000243077,9606.ENSP00000250003,9606.ENSP00000253778,9606.ENSP00000265563,9606.ENSP00000274629,9606.ENSP00000275493,9606.ENSP00000286827,9606.ENSP00000295006,9606.ENSP00000305632,9606.ENSP00000307272,9606.ENSP00000308725,9606.ENSP00000318486,…	EPHA8,DRD4,PSMD5,TAB1,GCK,SPI1,ZPR1,LRP1,MYOD1,GFPT2,PRKAR2A,KCNMB1,EGFR,TIAM1,CAPN2,HOMER2,RPTOR,GABRB3,CDK5R1,PPP2R2A,CASP9,PTP4A3,SMAD3,HIST2H3D,ZMIZ1,ADCY2,PMEPA1,PTBP1,ARHGEF18,CES1,ITGB1BP1,PARK2,PFKFB2,RAP1A,GFI1,SORBS1,NR5A1,PAQR7,TP73,SERPINB9,LATS2,PTPRN2,GPER1,GRB10,RUNX3,NCOR2,PPARA,ADIPOQ,GLI2,PLA2G4B,FGFR2,CYP2E1,AKT1
GO:0010604	Positive regulation of macromolecule metabolic process	60	3600	0.24	0.0017	9606.ENSP00000166244,9606.ENSP00000176183,9606.ENSP00000216160,9606.ENSP00000223366,9606.ENSP00000227163,9606.ENSP00000227322,9606.ENSP00000228741,9606.ENSP00000243077,9606.ENSP00000250003,9606.ENSP00000250894,9606.ENSP00000262320,9606.ENSP00000263620,9606.ENSP00000265563,9606.ENSP00000270722,9606.ENSP00000275493,9606.ENSP00000286827,9606.ENSP00000287878,9606.ENSP00000290921,9606.ENSP00000307272,…	EPHA8,DRD4,TAB1,GCK,SPI1,ZPR1,ELK3,LRP1,MYOD1,MAPK8IP3,AXIN1,ARID3A,PRKAR2A,PRDM16,EGFR,TIAM1,PRKAG2,CTBP1,RPTOR,SPSB4,CDK5R1,BID,E2F7,MED16,MOB2,CASP9,ALX4,SMAD3,ZMIZ1,FOXK2,ADCY2,AUTS2,NPAS3,PTBP1,EMP2,ITGB1BP1,PARK2,RAP1A,GFI1,SORBS1,NR5A1,KIAA1462,SPIRE2,TP73,RREB1,SERPINB9,ALK,SRPK2,GPER1,RUNX3,NCOR2,MMD2,PPARA,ADIPOQ,GLI2,FGFR2,GRM4,CNTN1,AKT1,UQCC2
GO:0051049	Regulation of transport	37	1776	0.33	0.0017	9606.ENSP00000176183,9606.ENSP00000223366,9606.ENSP00000225823,9606.ENSP00000227322,9606.ENSP00000243077,9606.ENSP00000265381,9606.ENSP00000274629,9606.ENSP00000275493,9606.ENSP00000286827,9606.ENSP00000287878,9606.ENSP00000290332,9606.ENSP00000293441,9606.ENSP00000305632,9606.ENSP00000318486,9606.ENSP00000318822,9606.ENSP00000332973,9606.ENSP00000351632,9606.ENSP00000351664,9606.ENSP00000352927,…	DRD4,GCK,ASIC2,ZPR1,LRP1,APBA1,KCNMB1,EGFR,TIAM1,PRKAG2,CLIC6,SHANK1,HOMER2,CDK5R1,BID,SMAD3,FAM3D,MICAL1,MTCL1,CES1,ITGB1BP1,PARK2,PFKFB2,RAP1A,SORBS1,TP73,ARHGAP44,GPER1,GRB10,ADIPOQ,MYBPC3,APOA5,CNTN1,AKT1,KCNJ12,UQCC2,PACSIN1
GO:0051345	Positive regulation of hydrolase activity	22	772	0.47	0.0017	9606.ENSP00000262301,9606.ENSP00000275493,9606.ENSP00000280333,9606.ENSP00000286827,9606.ENSP00000307634,9606.ENSP00000318822,9606.ENSP00000330237,9606.ENSP00000332973,9606.ENSP00000335029,9606.ENSP00000339381,9606.ENSP00000347719,9606.ENSP00000352927,9606.ENSP00000358723,9606.ENSP00000364893,9606.ENSP00000368994,9606.ENSP00000380281,9606.ENSP00000410294,9606.ENSP00000440982,9606.ENSP00000442795,…	LMF1,EGFR,DOCK1,TIAM1,AGAP1,BID,CASP9,SMAD3,RASA3,RGS12,TBCD,MTCL1,RAP1A,ARHGEF7,ARHGAP44,GPER1,FGFR2,RASA4B,MYBPC3,APOA5,AKT1,MYO9B
GO:0060284	Regulation of cell development	25	956	0.43	0.0017	9606.ENSP00000243077,9606.ENSP00000250003,9606.ENSP00000280333,9606.ENSP00000286827,9606.ENSP00000293441,9606.ENSP00000318486,9606.ENSP00000328694,9606.ENSP00000353850,9606.ENSP00000355865,9606.ENSP00000358723,9606.ENSP00000359357,9606.ENSP00000364893,9606.ENSP00000367545,9606.ENSP00000368994,9606.ENSP00000369270,9606.ENSP00000373700,9606.ENSP00000380281,9606.ENSP00000384690,9606.ENSP00000385523,…	LRP1,MYOD1,DOCK1,TIAM1,SHANK1,CDK5R1,MOB2,ITGB1BP1,PARK2,RAP1A,GFI1,ARHGEF7,TP73,ARHGAP44,RREB1,ALK,GPER1,MMD2,PPARA,ADIPOQ,GLI2,CNTN1,AKT1,PACSIN1,CDH4
GO:0007015	Actin filament organization	12	254	0.69	0.002	9606.ENSP00000252071,9606.ENSP00000262113,9606.ENSP00000324527,9606.ENSP00000351664,9606.ENSP00000352540,9606.ENSP00000360293,9606.ENSP00000367059,9606.ENSP00000367494,9606.ENSP00000376132,9606.ENSP00000406229,9606.ENSP00000479134,9606.ENSP00000484060	ACTR3C,MYOM2,MYO1D,MICAL1,EMP2,SORBS1,ESPN,SPIRE2,MYO1B,FAT1,FMN1,PACSIN1
GO:0051128	Regulation of cellular component organization	45	2402	0.29	0.002	9606.ENSP00000176183,9606.ENSP00000225823,9606.ENSP00000227163,9606.ENSP00000243077,9606.ENSP00000250003,9606.ENSP00000252071,9606.ENSP00000268676,9606.ENSP00000270708,9606.ENSP00000275493,9606.ENSP00000286827,9606.ENSP00000290921,9606.ENSP00000293441,9606.ENSP00000295006,9606.ENSP00000307272,9606.ENSP00000318486,9606.ENSP00000318822,9606.ENSP00000328694,9606.ENSP00000332973,9606.ENSP00000344087,…	DRD4,ASIC2,SPI1,LRP1,MYOD1,ACTR3C,DEF8,WRAP73,EGFR,TIAM1,CTBP1,SHANK1,CAPN2,RPTOR,CDK5R1,BID,MOB2,SMAD3,AUTS2,PMEPA1,TBCD,ARHGEF18,TPPP,ITGB1BP1,PARK2,RAP1A,GFI1,ARHGEF7,ESPN,SPIRE2,TP73,ARHGAP44,RREB1,ALK,GPER1,MAD1L1,PPARA,FCHSD2,BAI1,APOA5,CNTN1,AKT1,FMN1,PACSIN1,CDH4
GO:1902533	Positive regulation of intracellular signal transduction	26	1041	0.41	0.0022	9606.ENSP00000166244,9606.ENSP00000176183,9606.ENSP00000216160,9606.ENSP00000243077,9606.ENSP00000250894,9606.ENSP00000262320,9606.ENSP00000275493,9606.ENSP00000277554,9606.ENSP00000286827,9606.ENSP00000307272,9606.ENSP00000318822,9606.ENSP00000332274,9606.ENSP00000344087,9606.ENSP00000349428,9606.ENSP00000353850,9606.ENSP00000355865,9606.ENSP00000358723,9606.ENSP00000364526,9606.ENSP00000367545,…	EPHA8,DRD4,TAB1,LRP1,MAPK8IP3,AXIN1,EGFR,NACC2,TIAM1,RPTOR,BID,PTP4A3,AUTS2,PTBP1,ITGB1BP1,PARK2,RAP1A,KIAA1462,TP73,ALK,GPER1,MMD2,ADIPOQ,FGFR2,GRM4,AKT1
GO:0006109	Regulation of carbohydrate metabolic process	11	216	0.72	0.0024	9606.ENSP00000223366,9606.ENSP00000287878,9606.ENSP00000335677,9606.ENSP00000355865,9606.ENSP00000356047,9606.ENSP00000360293,9606.ENSP00000380281,9606.ENSP00000381793,9606.ENSP00000385523,9606.ENSP00000389814,9606.ENSP00000451828	GCK,PRKAG2,FOXK2,PARK2,PFKFB2,SORBS1,GPER1,GRB10,PPARA,ADIPOQ,AKT1
GO:0001932	Regulation of protein phosphorylation	32	1459	0.36	0.0025	9606.ENSP00000166244,9606.ENSP00000176183,9606.ENSP00000216160,9606.ENSP00000240100,9606.ENSP00000243077,9606.ENSP00000250894,9606.ENSP00000262320,9606.ENSP00000265563,9606.ENSP00000275493,9606.ENSP00000286827,9606.ENSP00000287878,9606.ENSP00000307272,9606.ENSP00000318486,9606.ENSP00000328694,9606.ENSP00000342952,9606.ENSP00000345826,9606.ENSP00000351664,9606.ENSP00000352540,9606.ENSP00000353850,…	EPHA8,DRD4,TAB1,DUSP4,LRP1,MAPK8IP3,AXIN1,PRKAR2A,EGFR,TIAM1,PRKAG2,RPTOR,CDK5R1,MOB2,ADCY2,PMEPA1,MICAL1,EMP2,ITGB1BP1,PARK2,RAP1A,KIAA1462,TP73,LATS2,ALK,GPER1,MMD2,ADIPOQ,FGFR2,GRM4,CNTN1,AKT1
GO:0010243	Response to organonitrogen compound	25	987	0.42	0.0025	9606.ENSP00000176183,9606.ENSP00000223366,9606.ENSP00000243077,9606.ENSP00000265563,9606.ENSP00000275493,9606.ENSP00000286827,9606.ENSP00000295006,9606.ENSP00000305632,9606.ENSP00000307272,9606.ENSP00000308725,9606.ENSP00000325074,9606.ENSP00000342952,9606.ENSP00000353720,9606.ENSP00000355865,9606.ENSP00000358723,9606.ENSP00000360293,9606.ENSP00000362690,9606.ENSP00000367545,9606.ENSP00000380281,…	DRD4,GCK,LRP1,PRKAR2A,EGFR,TIAM1,CAPN2,HOMER2,RPTOR,GABRB3,PPP2R2A,ADCY2,CES1,PARK2,RAP1A,SORBS1,NR5A1,TP73,GPER1,GRB10,NCOR2,PPARA,ADIPOQ,CYP2E1,AKT1
GO:0051094	Positive regulation of developmental process	31	1389	0.36	0.0025	9606.ENSP00000225823,9606.ENSP00000243077,9606.ENSP00000250003,9606.ENSP00000270722,9606.ENSP00000280333,9606.ENSP00000286827,9606.ENSP00000293441,9606.ENSP00000295006,9606.ENSP00000328694,9606.ENSP00000332973,9606.ENSP00000334474,9606.ENSP00000353785,9606.ENSP00000355865,9606.ENSP00000358723,9606.ENSP00000362690,9606.ENSP00000364526,9606.ENSP00000364893,9606.ENSP00000367545,9606.ENSP00000369270,…	ASIC2,LRP1,MYOD1,PRDM16,DOCK1,TIAM1,SHANK1,CAPN2,MOB2,SMAD3,ZMIZ1,TPPP,PARK2,RAP1A,NR5A1,KIAA1462,ARHGEF7,TP73,RREB1,ALK,GPER1,RUNX3,MMD2,ADIPOQ,GLI2,FGFR2,BAI1,CNTN1,AKT1,PACSIN1,CDH4
GO:0016043	Cellular component organization	80	5447	0.18	0.0028	9606.ENSP00000159111,9606.ENSP00000166244,9606.ENSP00000199706,9606.ENSP00000210313,9606.ENSP00000227163,9606.ENSP00000227322,9606.ENSP00000243077,9606.ENSP00000250003,9606.ENSP00000250894,9606.ENSP00000252071,9606.ENSP00000262113,9606.ENSP00000262320,9606.ENSP00000264930,9606.ENSP00000265381,9606.ENSP00000270708,9606.ENSP00000270722,9606.ENSP00000274137,9606.ENSP00000275493,9606.ENSP00000277554,…	KDM4B,EPHA8,MRPL28,PSMD5,SPI1,ZPR1,LRP1,MYOD1,MAPK8IP3,ACTR3C,MYOM2,AXIN1,SLC12A7,APBA1,WRAP73,PRDM16,NDUFS6,EGFR,NACC2,TNNT3,DOCK1,TIAM1,CTBP1,SHANK1,LUC7L,CAPN2,RPTOR,GABRB3,ARHGEF4,CDK5R1,BID,PLEC,MYO1D,LAMA3,PPP2R2A,AP2A2,MOB2,SMAD3,HIST2H3D,ZMIZ1,TRIO,AUTS2,TBCD,MICAL1,EMP2,MTCL1,ARHGEF18,TPPP,ITGB1BP1,PARK2,SORBS1,ARHGEF7,ESPN,SPIRE2,TP73,ARHGAP44,LAMA1,LAMB3,MYO1B,SRPK2,GPER1,CDH23,GRB10,M…
GO:0030036	Actin cytoskeleton organization	17	516	0.53	0.0028	9606.ENSP00000252071,9606.ENSP00000262113,9606.ENSP00000278317,9606.ENSP00000324527,9606.ENSP00000328694,9606.ENSP00000344087,9606.ENSP00000351664,9606.ENSP00000352540,9606.ENSP00000352995,9606.ENSP00000360293,9606.ENSP00000367059,9606.ENSP00000367494,9606.ENSP00000376132,9606.ENSP00000406229,9606.ENSP00000467176,9606.ENSP00000479134,9606.ENSP00000484060	ACTR3C,MYOM2,TNNT3,MYO1D,MOB2,AUTS2,MICAL1,EMP2,ARHGEF18,SORBS1,ESPN,SPIRE2,MYO1B,FAT1,TNNT1,FMN1,PACSIN1
GO:0032880	Regulation of protein localization	24	934	0.42	0.0028	9606.ENSP00000176183,9606.ENSP00000223366,9606.ENSP00000227322,9606.ENSP00000243077,9606.ENSP00000275493,9606.ENSP00000286827,9606.ENSP00000318486,9606.ENSP00000318822,9606.ENSP00000332274,9606.ENSP00000332973,9606.ENSP00000351632,9606.ENSP00000352927,9606.ENSP00000353850,9606.ENSP00000355865,9606.ENSP00000356047,9606.ENSP00000358723,9606.ENSP00000360293,9606.ENSP00000367545,9606.ENSP00000368994,…	DRD4,GCK,ZPR1,LRP1,EGFR,TIAM1,CDK5R1,BID,PTP4A3,SMAD3,FAM3D,MTCL1,ITGB1BP1,PARK2,PFKFB2,RAP1A,SORBS1,TP73,ARHGAP44,GPER1,MMD2,ADIPOQ,AKT1,UQCC2
GO:0051716	Cellular response to stimulus	91	6489	0.16	0.0028	9606.ENSP00000166244,9606.ENSP00000176183,9606.ENSP00000210313,9606.ENSP00000216160,9606.ENSP00000223366,9606.ENSP00000225688,9606.ENSP00000225823,9606.ENSP00000227163,9606.ENSP00000227322,9606.ENSP00000228741,9606.ENSP00000243077,9606.ENSP00000250003,9606.ENSP00000250894,9606.ENSP00000253778,9606.ENSP00000262320,9606.ENSP00000263620,9606.ENSP00000265563,9606.ENSP00000268676,9606.ENSP00000274629,…	EPHA8,DRD4,PSMD5,TAB1,GCK,RASD1,ASIC2,SPI1,ZPR1,ELK3,LRP1,MYOD1,MAPK8IP3,GFPT2,AXIN1,ARID3A,PRKAR2A,DEF8,KCNMB1,EGFR,DOCK1,TIAM1,PRKAG2,PDE9A,CAPN2,HOMER2,RPTOR,GABRB3,SPSB4,ARHGEF4,CDK5R1,BID,E2F7,LAMA3,AP2A2,CASP9,PTP4A3,SMAD3,HIST2H3D,ZMIZ1,RASA3,TRIO,RGS12,TNNI3,ADCY2,GSTO2,PMEPA1,PTBP1,ASB13,FAM3D,MICAL1,ARHGEF18,CES1,ITGB1BP1,PARK2,RAP1A,GFI1,SORBS1,NR5A1,PAQR7,ARHGEF7,TP73,ARHGAP44,RREB1,S…
GO:0071310	Cellular response to organic substance	44	2369	0.28	0.0028	9606.ENSP00000166244,9606.ENSP00000176183,9606.ENSP00000210313,9606.ENSP00000216160,9606.ENSP00000223366,9606.ENSP00000227163,9606.ENSP00000227322,9606.ENSP00000243077,9606.ENSP00000250003,9606.ENSP00000253778,9606.ENSP00000265563,9606.ENSP00000274629,9606.ENSP00000275493,9606.ENSP00000295006,9606.ENSP00000307272,9606.ENSP00000308725,9606.ENSP00000330237,9606.ENSP00000332274,9606.ENSP00000332973,…	EPHA8,DRD4,PSMD5,TAB1,GCK,SPI1,ZPR1,LRP1,MYOD1,GFPT2,PRKAR2A,KCNMB1,EGFR,CAPN2,RPTOR,GABRB3,CASP9,PTP4A3,SMAD3,HIST2H3D,ZMIZ1,ADCY2,PMEPA1,PTBP1,ARHGEF18,CES1,ITGB1BP1,PARK2,RAP1A,GFI1,SORBS1,NR5A1,PAQR7,SERPINB9,LATS2,PTPRN2,GPER1,GRB10,PPARA,ADIPOQ,GLI2,PLA2G4B,FGFR2,AKT1
GO:0120035	Regulation of plasma membrane bounded cell projection organization	20	687	0.48	0.0028	9606.ENSP00000243077,9606.ENSP00000268676,9606.ENSP00000270708,9606.ENSP00000286827,9606.ENSP00000293441,9606.ENSP00000318486,9606.ENSP00000328694,9606.ENSP00000344087,9606.ENSP00000355865,9606.ENSP00000358723,9606.ENSP00000359357,9606.ENSP00000364893,9606.ENSP00000367059,9606.ENSP00000368994,9606.ENSP00000369270,9606.ENSP00000373700,9606.ENSP00000447006,9606.ENSP00000451828,9606.ENSP00000484060,…	LRP1,DEF8,WRAP73,TIAM1,SHANK1,CDK5R1,MOB2,AUTS2,PARK2,RAP1A,GFI1,ARHGEF7,ESPN,ARHGAP44,RREB1,ALK,CNTN1,AKT1,PACSIN1,CDH4
GO:0032268	Regulation of cellular protein metabolic process	48	2693	0.27	0.0029	9606.ENSP00000166244,9606.ENSP00000176183,9606.ENSP00000216160,9606.ENSP00000227163,9606.ENSP00000240100,9606.ENSP00000243077,9606.ENSP00000250894,9606.ENSP00000262320,9606.ENSP00000265563,9606.ENSP00000275493,9606.ENSP00000286827,9606.ENSP00000287878,9606.ENSP00000290921,9606.ENSP00000307272,9606.ENSP00000311609,9606.ENSP00000318486,9606.ENSP00000318822,9606.ENSP00000325074,9606.ENSP00000328694,…	EPHA8,DRD4,TAB1,SPI1,DUSP4,LRP1,MAPK8IP3,AXIN1,PRKAR2A,EGFR,TIAM1,PRKAG2,CTBP1,RPTOR,SPSB4,CDK5R1,BID,PPP2R2A,MOB2,CASP9,SMAD3,ZMIZ1,PPP2R2C,ADCY2,AUTS2,PMEPA1,PTBP1,MICAL1,EMP2,TPPP,ITGB1BP1,PARK2,RAP1A,GFI1,KIAA1462,TP73,SERPINB9,LATS2,ALK,GPER1,MMD2,ADIPOQ,FGFR2,BAI1,GRM4,CNTN1,AKT1,UQCC2
GO:0045859	Regulation of protein kinase activity	22	812	0.45	0.0029	9606.ENSP00000176183,9606.ENSP00000216160,9606.ENSP00000240100,9606.ENSP00000250894,9606.ENSP00000262320,9606.ENSP00000265563,9606.ENSP00000275493,9606.ENSP00000286827,9606.ENSP00000287878,9606.ENSP00000307272,9606.ENSP00000318486,9606.ENSP00000342952,9606.ENSP00000352540,9606.ENSP00000353850,9606.ENSP00000358723,9606.ENSP00000367545,9606.ENSP00000372035,9606.ENSP00000373700,9606.ENSP00000384690,…	DRD4,TAB1,DUSP4,MAPK8IP3,AXIN1,PRKAR2A,EGFR,TIAM1,PRKAG2,RPTOR,CDK5R1,ADCY2,EMP2,ITGB1BP1,RAP1A,TP73,LATS2,ALK,MMD2,ADIPOQ,GRM4,AKT1
GO:0062013	Positive regulation of small molecule metabolic process	9	144	0.81	0.0029	9606.ENSP00000223366,9606.ENSP00000353720,9606.ENSP00000356047,9606.ENSP00000360293,9606.ENSP00000380281,9606.ENSP00000385523,9606.ENSP00000389814,9606.ENSP00000445002,9606.ENSP00000451828	GCK,CES1,PFKFB2,SORBS1,GPER1,PPARA,ADIPOQ,APOA5,AKT1
GO:1901698	Response to nitrogen compound	26	1070	0.4	0.003	9606.ENSP00000176183,9606.ENSP00000223366,9606.ENSP00000243077,9606.ENSP00000265563,9606.ENSP00000275493,9606.ENSP00000286827,9606.ENSP00000295006,9606.ENSP00000305632,9606.ENSP00000307272,9606.ENSP00000308725,9606.ENSP00000318486,9606.ENSP00000325074,9606.ENSP00000342952,9606.ENSP00000353720,9606.ENSP00000355865,9606.ENSP00000358723,9606.ENSP00000360293,9606.ENSP00000362690,9606.ENSP00000367545,…	DRD4,GCK,LRP1,PRKAR2A,EGFR,TIAM1,CAPN2,HOMER2,RPTOR,GABRB3,CDK5R1,PPP2R2A,ADCY2,CES1,PARK2,RAP1A,SORBS1,NR5A1,TP73,GPER1,GRB10,NCOR2,PPARA,ADIPOQ,CYP2E1,AKT1
GO:0031323	Regulation of cellular metabolic process	88	6239	0.16	0.0033	9606.ENSP00000166244,9606.ENSP00000176183,9606.ENSP00000210313,9606.ENSP00000216160,9606.ENSP00000223366,9606.ENSP00000225688,9606.ENSP00000227163,9606.ENSP00000227322,9606.ENSP00000228741,9606.ENSP00000240100,9606.ENSP00000243077,9606.ENSP00000250003,9606.ENSP00000250894,9606.ENSP00000261655,9606.ENSP00000262301,9606.ENSP00000262320,9606.ENSP00000263620,9606.ENSP00000265563,9606.ENSP00000270722,…	EPHA8,DRD4,PSMD5,TAB1,GCK,RASD1,SPI1,ZPR1,ELK3,DUSP4,LRP1,MYOD1,MAPK8IP3,RIMBP2,LMF1,AXIN1,ARID3A,PRKAR2A,PRDM16,EGFR,NACC2,TIAM1,PRKAG2,CTBP1,CAPN2,RPTOR,SPSB4,CDK5R1,BID,E2F7,MYO1D,PPP2R2A,MED16,MOB2,CASP9,PTP4A3,ALX4,SMAD3,HIST2H3D,ZMIZ1,PPP2R2C,FOXK2,ADCY2,AUTS2,PMEPA1,NPAS3,PTBP1,MICAL1,EMP2,MTCL1,CES1,TPPP,ITGB1BP1,PARK2,PFKFB2,TCERG1L,RAP1A,GFI1,SORBS1,NR5A1,KIAA1462,SPIRE2,TP73,RREB1,SERP…
GO:0043067	Regulation of programmed cell death	33	1569	0.34	0.0036	9606.ENSP00000225823,9606.ENSP00000227322,9606.ENSP00000243077,9606.ENSP00000275493,9606.ENSP00000277554,9606.ENSP00000286827,9606.ENSP00000295006,9606.ENSP00000305725,9606.ENSP00000308725,9606.ENSP00000316845,9606.ENSP00000318486,9606.ENSP00000318822,9606.ENSP00000330237,9606.ENSP00000332744,9606.ENSP00000332973,9606.ENSP00000339299,9606.ENSP00000351664,9606.ENSP00000352995,9606.ENSP00000355865,…	ASIC2,ZPR1,LRP1,EGFR,NACC2,TIAM1,CAPN2,CHST11,GABRB3,ARHGEF4,CDK5R1,BID,CASP9,ALX4,SMAD3,TRIO,MICAL1,ARHGEF18,PARK2,ARHGEF7,TP73,SERPINB9,LATS2,ALK,SRPK2,GPER1,ADIPOQ,GLI2,FGFR2,RPS6KA2,GRM4,AKT1,KANK2
GO:0019216	Regulation of lipid metabolic process	15	424	0.56	0.0037	9606.ENSP00000166244,9606.ENSP00000262301,9606.ENSP00000287878,9606.ENSP00000295006,9606.ENSP00000353720,9606.ENSP00000359357,9606.ENSP00000360293,9606.ENSP00000362690,9606.ENSP00000380281,9606.ENSP00000384018,9606.ENSP00000385523,9606.ENSP00000389814,9606.ENSP00000445002,9606.ENSP00000451828,9606.ENSP00000480828	EPHA8,LMF1,PRKAG2,CAPN2,CES1,GFI1,SORBS1,NR5A1,GPER1,NCOR2,PPARA,ADIPOQ,APOA5,AKT1,FDFT1
GO:0044057	Regulation of system process	18	592	0.5	0.0039	9606.ENSP00000225823,9606.ENSP00000275493,9606.ENSP00000278317,9606.ENSP00000291539,9606.ENSP00000293441,9606.ENSP00000332973,9606.ENSP00000341838,9606.ENSP00000352540,9606.ENSP00000353785,9606.ENSP00000380281,9606.ENSP00000383023,9606.ENSP00000385523,9606.ENSP00000389814,9606.ENSP00000442795,9606.ENSP00000445002,9606.ENSP00000451828,9606.ENSP00000463778,9606.ENSP00000467176	ASIC2,EGFR,TNNT3,PDE9A,SHANK1,SMAD3,TNNI3,EMP2,TPPP,GPER1,MYL5,PPARA,ADIPOQ,MYBPC3,APOA5,AKT1,KCNJ12,TNNT1
GO:0009967	Positive regulation of signal transduction	34	1654	0.33	0.0041	9606.ENSP00000166244,9606.ENSP00000176183,9606.ENSP00000210313,9606.ENSP00000216160,9606.ENSP00000243077,9606.ENSP00000250894,9606.ENSP00000262320,9606.ENSP00000275493,9606.ENSP00000277554,9606.ENSP00000286827,9606.ENSP00000293441,9606.ENSP00000307272,9606.ENSP00000318822,9606.ENSP00000332274,9606.ENSP00000332973,9606.ENSP00000334474,9606.ENSP00000344087,9606.ENSP00000349428,9606.ENSP00000352540,…	EPHA8,DRD4,PSMD5,TAB1,LRP1,MAPK8IP3,AXIN1,EGFR,NACC2,TIAM1,SHANK1,RPTOR,BID,PTP4A3,SMAD3,ZMIZ1,AUTS2,PTBP1,EMP2,ITGB1BP1,PARK2,RAP1A,GFI1,SORBS1,KIAA1462,TP73,ALK,GPER1,GRB10,MMD2,ADIPOQ,FGFR2,GRM4,AKT1
GO:0046324	Regulation of glucose import	6	56	1.05	0.0044	9606.ENSP00000287878,9606.ENSP00000358723,9606.ENSP00000360293,9606.ENSP00000381793,9606.ENSP00000389814,9606.ENSP00000451828	PRKAG2,RAP1A,SORBS1,GRB10,ADIPOQ,AKT1
GO:0071840	Cellular component organization or biogenesis	81	5633	0.17	0.0045	9606.ENSP00000159111,9606.ENSP00000166244,9606.ENSP00000199706,9606.ENSP00000210313,9606.ENSP00000227163,9606.ENSP00000227322,9606.ENSP00000243077,9606.ENSP00000250003,9606.ENSP00000250894,9606.ENSP00000252071,9606.ENSP00000262113,9606.ENSP00000262320,9606.ENSP00000264930,9606.ENSP00000265381,9606.ENSP00000270708,9606.ENSP00000270722,9606.ENSP00000274137,9606.ENSP00000275493,9606.ENSP00000277554,…	KDM4B,EPHA8,MRPL28,PSMD5,SPI1,ZPR1,LRP1,MYOD1,MAPK8IP3,ACTR3C,MYOM2,AXIN1,SLC12A7,APBA1,WRAP73,PRDM16,NDUFS6,EGFR,NACC2,TNNT3,DOCK1,TIAM1,CTBP1,SHANK1,LUC7L,CAPN2,RPTOR,GABRB3,ARHGEF4,CDK5R1,BID,PLEC,MYO1D,LAMA3,PPP2R2A,AP2A2,MOB2,SMAD3,HIST2H3D,ZMIZ1,TRIO,AUTS2,TBCD,MICAL1,EMP2,MTCL1,ARHGEF18,TPPP,ITGB1BP1,PARK2,SORBS1,ARHGEF7,ESPN,SPIRE2,TP73,ARHGAP44,GTF3A,LAMA1,LAMB3,MYO1B,SRPK2,GPER1,CDH23,G…
GO:0014070	Response to organic cyclic compound	23	911	0.42	0.0049	9606.ENSP00000176183,9606.ENSP00000250003,9606.ENSP00000274629,9606.ENSP00000275493,9606.ENSP00000286827,9606.ENSP00000305632,9606.ENSP00000308725,9606.ENSP00000325074,9606.ENSP00000330237,9606.ENSP00000334474,9606.ENSP00000342952,9606.ENSP00000345826,9606.ENSP00000353720,9606.ENSP00000355865,9606.ENSP00000358723,9606.ENSP00000362690,9606.ENSP00000363414,9606.ENSP00000380281,9606.ENSP00000384018,…	DRD4,MYOD1,KCNMB1,EGFR,TIAM1,HOMER2,GABRB3,PPP2R2A,CASP9,ZMIZ1,ADCY2,PMEPA1,CES1,PARK2,RAP1A,NR5A1,PAQR7,GPER1,NCOR2,PPARA,ADIPOQ,GLI2,AKT1
GO:0051962	Positive regulation of nervous system development	17	547	0.51	0.0049	9606.ENSP00000225823,9606.ENSP00000243077,9606.ENSP00000286827,9606.ENSP00000293441,9606.ENSP00000328694,9606.ENSP00000353785,9606.ENSP00000355865,9606.ENSP00000358723,9606.ENSP00000367545,9606.ENSP00000373700,9606.ENSP00000380281,9606.ENSP00000384690,9606.ENSP00000390436,9606.ENSP00000430945,9606.ENSP00000447006,9606.ENSP00000484060,9606.ENSP00000484928	ASIC2,LRP1,TIAM1,SHANK1,MOB2,TPPP,PARK2,RAP1A,TP73,ALK,GPER1,MMD2,GLI2,BAI1,CNTN1,PACSIN1,CDH4
GO:0000902	Cell morphogenesis	20	726	0.46	0.005	9606.ENSP00000166244,9606.ENSP00000243077,9606.ENSP00000275493,9606.ENSP00000286827,9606.ENSP00000293441,9606.ENSP00000318486,9606.ENSP00000330237,9606.ENSP00000339299,9606.ENSP00000344087,9606.ENSP00000347719,9606.ENSP00000374309,9606.ENSP00000375778,9606.ENSP00000381768,9606.ENSP00000381793,9606.ENSP00000390436,9606.ENSP00000406229,9606.ENSP00000410294,9606.ENSP00000430945,9606.ENSP00000484060,…	EPHA8,LRP1,EGFR,TIAM1,SHANK1,CDK5R1,CASP9,TRIO,AUTS2,TBCD,LAMA1,LAMB3,CDH23,GRB10,GLI2,FAT1,FGFR2,BAI1,PACSIN1,CDH4
GO:0010647	Positive regulation of cell communication	36	1823	0.31	0.005	9606.ENSP00000166244,9606.ENSP00000176183,9606.ENSP00000210313,9606.ENSP00000216160,9606.ENSP00000223366,9606.ENSP00000243077,9606.ENSP00000250894,9606.ENSP00000262320,9606.ENSP00000275493,9606.ENSP00000277554,9606.ENSP00000286827,9606.ENSP00000293441,9606.ENSP00000307272,9606.ENSP00000318822,9606.ENSP00000332274,9606.ENSP00000332973,9606.ENSP00000334474,9606.ENSP00000344087,9606.ENSP00000349428,…	EPHA8,DRD4,PSMD5,TAB1,GCK,LRP1,MAPK8IP3,AXIN1,EGFR,NACC2,TIAM1,SHANK1,RPTOR,BID,PTP4A3,SMAD3,ZMIZ1,AUTS2,PTBP1,EMP2,ITGB1BP1,PARK2,PFKFB2,RAP1A,GFI1,SORBS1,KIAA1462,TP73,ALK,GPER1,GRB10,MMD2,ADIPOQ,FGFR2,GRM4,AKT1
GO:0010676	Positive regulation of cellular carbohydrate metabolic process	6	58	1.03	0.005	9606.ENSP00000223366,9606.ENSP00000356047,9606.ENSP00000360293,9606.ENSP00000380281,9606.ENSP00000385523,9606.ENSP00000451828	GCK,PFKFB2,SORBS1,GPER1,PPARA,AKT1
GO:0043408	Regulation of mapk cascade	20	725	0.46	0.005	9606.ENSP00000166244,9606.ENSP00000176183,9606.ENSP00000216160,9606.ENSP00000240100,9606.ENSP00000243077,9606.ENSP00000250894,9606.ENSP00000262320,9606.ENSP00000275493,9606.ENSP00000286827,9606.ENSP00000353850,9606.ENSP00000355865,9606.ENSP00000358723,9606.ENSP00000364526,9606.ENSP00000367545,9606.ENSP00000373700,9606.ENSP00000380281,9606.ENSP00000389814,9606.ENSP00000410294,9606.ENSP00000440556,…	EPHA8,DRD4,TAB1,DUSP4,LRP1,MAPK8IP3,AXIN1,EGFR,TIAM1,ITGB1BP1,PARK2,RAP1A,KIAA1462,TP73,ALK,GPER1,ADIPOQ,FGFR2,GRM4,AKT1
GO:0050794	Regulation of cellular process	133	10932	0.1	0.005	9606.ENSP00000166244,9606.ENSP00000176183,9606.ENSP00000210313,9606.ENSP00000216160,9606.ENSP00000223366,9606.ENSP00000225688,9606.ENSP00000225823,9606.ENSP00000227163,9606.ENSP00000227322,9606.ENSP00000228741,9606.ENSP00000240100,9606.ENSP00000243077,9606.ENSP00000250003,9606.ENSP00000250894,9606.ENSP00000252071,9606.ENSP00000261655,9606.ENSP00000262301,9606.ENSP00000262320,9606.ENSP00000263620,…	EPHA8,DRD4,PSMD5,TAB1,GCK,RASD1,ASIC2,SPI1,ZPR1,ELK3,DUSP4,LRP1,MYOD1,MAPK8IP3,ACTR3C,RIMBP2,LMF1,AXIN1,ARID3A,APBA1,PRKAR2A,DEF8,WRAP73,PRDM16,KCNMB1,EGFR,NACC2,DOCK1,TIAM1,PRKAG2,CLIC6,CTBP1,PDE9A,SHANK1,CAPN2,HOMER2,CHST11,RPTOR,GABRB3,SPSB4,ARHGEF4,CDK5R1,BID,E2F7,MYO1D,LAMA3,PPP2R2A,MED16,AP2A2,MOB2,CASP9,PTP4A3,ALX4,SMAD3,HIST2H3D,ZMIZ1,RASA3,PPP2R2C,FOXK2,TRIO,RGS12,TNNI3,ADCY2,AUTS2,PMEPA…
GO:0030048	Actin filament-based movement	8	121	0.84	0.0051	9606.ENSP00000278317,9606.ENSP00000324527,9606.ENSP00000341838,9606.ENSP00000352540,9606.ENSP00000376132,9606.ENSP00000442795,9606.ENSP00000467176,9606.ENSP00000471457	TNNT3,MYO1D,TNNI3,EMP2,MYO1B,MYBPC3,TNNT1,MYO9B
GO:0023056	Positive regulation of signaling	36	1831	0.31	0.0052	9606.ENSP00000166244,9606.ENSP00000176183,9606.ENSP00000210313,9606.ENSP00000216160,9606.ENSP00000223366,9606.ENSP00000243077,9606.ENSP00000250894,9606.ENSP00000262320,9606.ENSP00000275493,9606.ENSP00000277554,9606.ENSP00000286827,9606.ENSP00000293441,9606.ENSP00000307272,9606.ENSP00000318822,9606.ENSP00000332274,9606.ENSP00000332973,9606.ENSP00000334474,9606.ENSP00000344087,9606.ENSP00000349428,…	EPHA8,DRD4,PSMD5,TAB1,GCK,LRP1,MAPK8IP3,AXIN1,EGFR,NACC2,TIAM1,SHANK1,RPTOR,BID,PTP4A3,SMAD3,ZMIZ1,AUTS2,PTBP1,EMP2,ITGB1BP1,PARK2,PFKFB2,RAP1A,GFI1,SORBS1,KIAA1462,TP73,ALK,GPER1,GRB10,MMD2,ADIPOQ,FGFR2,GRM4,AKT1
GO:0048519	Negative regulation of biological process	78	5389	0.18	0.0052	9606.ENSP00000176183,9606.ENSP00000210313,9606.ENSP00000223366,9606.ENSP00000225688,9606.ENSP00000225823,9606.ENSP00000227163,9606.ENSP00000227322,9606.ENSP00000228741,9606.ENSP00000240100,9606.ENSP00000243077,9606.ENSP00000250003,9606.ENSP00000261655,9606.ENSP00000262320,9606.ENSP00000263620,9606.ENSP00000265563,9606.ENSP00000270722,9606.ENSP00000275493,9606.ENSP00000277554,9606.ENSP00000287878,…	DRD4,PSMD5,GCK,RASD1,ASIC2,SPI1,ZPR1,ELK3,DUSP4,LRP1,MYOD1,RIMBP2,AXIN1,ARID3A,PRKAR2A,PRDM16,EGFR,NACC2,PRKAG2,CTBP1,SHANK1,LUC7L,HOMER2,CHST11,RPTOR,GABRB3,CDK5R1,BID,E2F7,MYO1D,PPP2R2A,SMAD3,HIST2H3D,RASA3,FOXK2,TRIO,RGS12,PMEPA1,TBCD,PTBP1,FAM3D,MICAL1,ARHGEF18,CES1,TPPP,ITGB1BP1,PARK2,RAP1A,GFI1,NR5A1,ARHGEF7,ESPN,TP73,ARHGAP44,RREB1,SERPINB9,LATS2,PTPRN2,SRPK2,GPER1,GRB10,RUNX3,NCOR2,TRIM66…
GO:0048589	Developmental growth	14	389	0.57	0.0052	9606.ENSP00000227322,9606.ENSP00000250003,9606.ENSP00000265381,9606.ENSP00000274137,9606.ENSP00000286827,9606.ENSP00000293441,9606.ENSP00000305725,9606.ENSP00000332973,9606.ENSP00000334474,9606.ENSP00000344087,9606.ENSP00000390436,9606.ENSP00000410294,9606.ENSP00000445002,9606.ENSP00000479134	ZPR1,MYOD1,APBA1,NDUFS6,TIAM1,SHANK1,CHST11,SMAD3,ZMIZ1,AUTS2,GLI2,FGFR2,APOA5,FMN1
GO:0043467	Regulation of generation of precursor metabolites and energy	9	161	0.76	0.0055	9606.ENSP00000223366,9606.ENSP00000270722,9606.ENSP00000287878,9606.ENSP00000356047,9606.ENSP00000360293,9606.ENSP00000381793,9606.ENSP00000385523,9606.ENSP00000451828,9606.ENSP00000476140	GCK,PRDM16,PRKAG2,PFKFB2,SORBS1,GRB10,PPARA,AKT1,UQCC2
GO:1903829	Positive regulation of cellular protein localization	13	342	0.59	0.0056	9606.ENSP00000227322,9606.ENSP00000243077,9606.ENSP00000275493,9606.ENSP00000318486,9606.ENSP00000318822,9606.ENSP00000332973,9606.ENSP00000352927,9606.ENSP00000353850,9606.ENSP00000355865,9606.ENSP00000360293,9606.ENSP00000367545,9606.ENSP00000380281,9606.ENSP00000451828	ZPR1,LRP1,EGFR,CDK5R1,BID,SMAD3,MTCL1,ITGB1BP1,PARK2,SORBS1,TP73,GPER1,AKT1
GO:0010941	Regulation of cell death	34	1696	0.32	0.0058	9606.ENSP00000225823,9606.ENSP00000227322,9606.ENSP00000243077,9606.ENSP00000275493,9606.ENSP00000277554,9606.ENSP00000286827,9606.ENSP00000295006,9606.ENSP00000305725,9606.ENSP00000308725,9606.ENSP00000316845,9606.ENSP00000318486,9606.ENSP00000318822,9606.ENSP00000330237,9606.ENSP00000332744,9606.ENSP00000332973,9606.ENSP00000339299,9606.ENSP00000351664,9606.ENSP00000352995,9606.ENSP00000355865,…	ASIC2,ZPR1,LRP1,EGFR,NACC2,TIAM1,CAPN2,CHST11,GABRB3,ARHGEF4,CDK5R1,BID,CASP9,ALX4,SMAD3,TRIO,MICAL1,ARHGEF18,PARK2,ARHGEF7,TP73,SERPINB9,LATS2,ALK,SRPK2,GPER1,PPARA,ADIPOQ,GLI2,FGFR2,RPS6KA2,GRM4,AKT1,KANK2
GO:0042981	Regulation of apoptotic process	32	1550	0.33	0.0058	9606.ENSP00000225823,9606.ENSP00000227322,9606.ENSP00000243077,9606.ENSP00000275493,9606.ENSP00000277554,9606.ENSP00000286827,9606.ENSP00000295006,9606.ENSP00000305725,9606.ENSP00000308725,9606.ENSP00000316845,9606.ENSP00000318486,9606.ENSP00000318822,9606.ENSP00000330237,9606.ENSP00000332744,9606.ENSP00000332973,9606.ENSP00000339299,9606.ENSP00000351664,9606.ENSP00000352995,9606.ENSP00000355865,…	ASIC2,ZPR1,LRP1,EGFR,NACC2,TIAM1,CAPN2,CHST11,GABRB3,ARHGEF4,CDK5R1,BID,CASP9,ALX4,SMAD3,TRIO,MICAL1,ARHGEF18,PARK2,ARHGEF7,TP73,SERPINB9,LATS2,ALK,SRPK2,GPER1,ADIPOQ,GLI2,FGFR2,RPS6KA2,GRM4,AKT1
GO:0051240	Positive regulation of multicellular organismal process	35	1770	0.31	0.0058	9606.ENSP00000225823,9606.ENSP00000243077,9606.ENSP00000250003,9606.ENSP00000268676,9606.ENSP00000270722,9606.ENSP00000275493,9606.ENSP00000280333,9606.ENSP00000286827,9606.ENSP00000291539,9606.ENSP00000293441,9606.ENSP00000328694,9606.ENSP00000332973,9606.ENSP00000334474,9606.ENSP00000353785,9606.ENSP00000353850,9606.ENSP00000355865,9606.ENSP00000358723,9606.ENSP00000362690,9606.ENSP00000364526,…	ASIC2,LRP1,MYOD1,DEF8,PRDM16,EGFR,DOCK1,TIAM1,PDE9A,SHANK1,MOB2,SMAD3,ZMIZ1,TPPP,ITGB1BP1,PARK2,RAP1A,NR5A1,KIAA1462,TP73,RREB1,ALK,GPER1,GRB10,RUNX3,MMD2,ADIPOQ,GLI2,FGFR2,BAI1,APOA5,CNTN1,AKT1,PACSIN1,CDH4
GO:0031175	Neuron projection development	19	680	0.46	0.0059	9606.ENSP00000166244,9606.ENSP00000227322,9606.ENSP00000243077,9606.ENSP00000250894,9606.ENSP00000275493,9606.ENSP00000286827,9606.ENSP00000293441,9606.ENSP00000318486,9606.ENSP00000339299,9606.ENSP00000344087,9606.ENSP00000374309,9606.ENSP00000381768,9606.ENSP00000381793,9606.ENSP00000390436,9606.ENSP00000410294,9606.ENSP00000430945,9606.ENSP00000447006,9606.ENSP00000484060,9606.ENSP00000484928	EPHA8,ZPR1,LRP1,MAPK8IP3,EGFR,TIAM1,SHANK1,CDK5R1,TRIO,AUTS2,LAMA1,CDH23,GRB10,GLI2,FGFR2,BAI1,CNTN1,PACSIN1,CDH4
GO:0003012	Muscle system process	12	297	0.62	0.006	9606.ENSP00000250003,9606.ENSP00000262113,9606.ENSP00000274137,9606.ENSP00000278317,9606.ENSP00000286827,9606.ENSP00000341838,9606.ENSP00000360293,9606.ENSP00000383023,9606.ENSP00000404570,9606.ENSP00000442795,9606.ENSP00000463778,9606.ENSP00000467176	MYOD1,MYOM2,NDUFS6,TNNT3,TIAM1,TNNI3,SORBS1,MYL5,MYH13,MYBPC3,KCNJ12,TNNT1
GO:1903827	Regulation of cellular protein localization	17	568	0.49	0.0066	9606.ENSP00000176183,9606.ENSP00000227322,9606.ENSP00000243077,9606.ENSP00000275493,9606.ENSP00000318486,9606.ENSP00000318822,9606.ENSP00000332973,9606.ENSP00000352927,9606.ENSP00000353850,9606.ENSP00000355865,9606.ENSP00000358723,9606.ENSP00000360293,9606.ENSP00000367545,9606.ENSP00000368994,9606.ENSP00000380281,9606.ENSP00000389814,9606.ENSP00000451828	DRD4,ZPR1,LRP1,EGFR,CDK5R1,BID,SMAD3,MTCL1,ITGB1BP1,PARK2,RAP1A,SORBS1,TP73,ARHGAP44,GPER1,ADIPOQ,AKT1
GO:0006928	Movement of cell or subcellular component	31	1501	0.33	0.0074	9606.ENSP00000166244,9606.ENSP00000243077,9606.ENSP00000250894,9606.ENSP00000265381,9606.ENSP00000275493,9606.ENSP00000278317,9606.ENSP00000280333,9606.ENSP00000286827,9606.ENSP00000318486,9606.ENSP00000324527,9606.ENSP00000324532,9606.ENSP00000332274,9606.ENSP00000334474,9606.ENSP00000339299,9606.ENSP00000341838,9606.ENSP00000344087,9606.ENSP00000352540,9606.ENSP00000353850,9606.ENSP00000374309,…	EPHA8,LRP1,MAPK8IP3,APBA1,EGFR,TNNT3,DOCK1,TIAM1,CDK5R1,MYO1D,LAMA3,PTP4A3,ZMIZ1,TRIO,TNNI3,AUTS2,EMP2,ITGB1BP1,LAMA1,LAMB3,MYO1B,PDXDC1,GRB10,GLI2,FAT1,MYBPC3,AKT1,TNNT1,KANK2,MYO9B,CDH4
GO:0071900	Regulation of protein serine/threonine kinase activity	16	521	0.5	0.008	9606.ENSP00000176183,9606.ENSP00000216160,9606.ENSP00000240100,9606.ENSP00000250894,9606.ENSP00000265563,9606.ENSP00000275493,9606.ENSP00000286827,9606.ENSP00000287878,9606.ENSP00000307272,9606.ENSP00000318486,9606.ENSP00000367545,9606.ENSP00000372035,9606.ENSP00000373700,9606.ENSP00000389814,9606.ENSP00000440556,9606.ENSP00000451828	DRD4,TAB1,DUSP4,MAPK8IP3,PRKAR2A,EGFR,TIAM1,PRKAG2,RPTOR,CDK5R1,TP73,LATS2,ALK,ADIPOQ,GRM4,AKT1
GO:0080090	Regulation of primary metabolic process	84	6032	0.16	0.008	9606.ENSP00000166244,9606.ENSP00000176183,9606.ENSP00000210313,9606.ENSP00000216160,9606.ENSP00000223366,9606.ENSP00000225688,9606.ENSP00000227163,9606.ENSP00000227322,9606.ENSP00000228741,9606.ENSP00000240100,9606.ENSP00000243077,9606.ENSP00000250003,9606.ENSP00000250894,9606.ENSP00000262301,9606.ENSP00000262320,9606.ENSP00000263620,9606.ENSP00000265563,9606.ENSP00000270722,9606.ENSP00000275493,…	EPHA8,DRD4,PSMD5,TAB1,GCK,RASD1,SPI1,ZPR1,ELK3,DUSP4,LRP1,MYOD1,MAPK8IP3,LMF1,AXIN1,ARID3A,PRKAR2A,PRDM16,EGFR,NACC2,TIAM1,PRKAG2,CTBP1,CAPN2,RPTOR,SPSB4,CDK5R1,BID,E2F7,PPP2R2A,MED16,MOB2,CASP9,PTP4A3,ALX4,SMAD3,HIST2H3D,ZMIZ1,PPP2R2C,FOXK2,ADCY2,AUTS2,PMEPA1,NPAS3,PTBP1,MICAL1,EMP2,CES1,TPPP,ITGB1BP1,PARK2,PFKFB2,TCERG1L,RAP1A,GFI1,SORBS1,NR5A1,KIAA1462,SPIRE2,TP73,RREB1,SERPINB9,LATS2,ALK,SRPK…
GO:0043255	Regulation of carbohydrate biosynthetic process	7	97	0.87	0.0082	9606.ENSP00000223366,9606.ENSP00000360293,9606.ENSP00000380281,9606.ENSP00000381793,9606.ENSP00000385523,9606.ENSP00000389814,9606.ENSP00000451828	GCK,SORBS1,GPER1,GRB10,PPARA,ADIPOQ,AKT1
GO:0090276	Regulation of peptide hormone secretion	10	215	0.68	0.0082	9606.ENSP00000223366,9606.ENSP00000243077,9606.ENSP00000275493,9606.ENSP00000286827,9606.ENSP00000351632,9606.ENSP00000355865,9606.ENSP00000356047,9606.ENSP00000358723,9606.ENSP00000380281,9606.ENSP00000476140	GCK,LRP1,EGFR,TIAM1,FAM3D,PARK2,PFKFB2,RAP1A,GPER1,UQCC2
GO:0032990	Cell part morphogenesis	16	525	0.5	0.0086	9606.ENSP00000166244,9606.ENSP00000243077,9606.ENSP00000274137,9606.ENSP00000275493,9606.ENSP00000286827,9606.ENSP00000293441,9606.ENSP00000318486,9606.ENSP00000339299,9606.ENSP00000344087,9606.ENSP00000374309,9606.ENSP00000381793,9606.ENSP00000390436,9606.ENSP00000410294,9606.ENSP00000430945,9606.ENSP00000484060,9606.ENSP00000484928	EPHA8,LRP1,NDUFS6,EGFR,TIAM1,SHANK1,CDK5R1,TRIO,AUTS2,LAMA1,GRB10,GLI2,FGFR2,BAI1,PACSIN1,CDH4
GO:0065008	Regulation of biological quality	62	4042	0.2	0.009	9606.ENSP00000176183,9606.ENSP00000210313,9606.ENSP00000223366,9606.ENSP00000225823,9606.ENSP00000227163,9606.ENSP00000243077,9606.ENSP00000252071,9606.ENSP00000264930,9606.ENSP00000265381,9606.ENSP00000265563,9606.ENSP00000268676,9606.ENSP00000270722,9606.ENSP00000274629,9606.ENSP00000275493,9606.ENSP00000280333,9606.ENSP00000286827,9606.ENSP00000293441,9606.ENSP00000305632,9606.ENSP00000307272,…	DRD4,PSMD5,GCK,ASIC2,SPI1,LRP1,ACTR3C,SLC12A7,APBA1,PRKAR2A,DEF8,PRDM16,KCNMB1,EGFR,DOCK1,TIAM1,SHANK1,HOMER2,RPTOR,GABRB3,CDK5R1,BID,PTP4A3,SMAD3,HIST2H3D,RASA3,FOXK2,TNNI3,ADCY2,PROZ,FAM3D,MICAL1,EMP2,ARHGEF18,CES1,ITGB1BP1,SLC39A13,PARK2,PFKFB2,RAP1A,NR5A1,SPIRE2,TP73,ARHGAP44,PTPRN2,GPER1,CDH23,GRB10,NCOR2,PPARA,FCHSD2,ADIPOQ,MUC4,CSMD1,BAI1,GRM4,APOA5,AKT1,UQCC2,SLC1A7,FMN1,CDH4
GO:0071396	Cellular response to lipid	16	528	0.5	0.009	9606.ENSP00000250003,9606.ENSP00000274629,9606.ENSP00000275493,9606.ENSP00000295006,9606.ENSP00000330237,9606.ENSP00000334474,9606.ENSP00000342952,9606.ENSP00000345826,9606.ENSP00000353720,9606.ENSP00000359357,9606.ENSP00000362690,9606.ENSP00000363414,9606.ENSP00000380281,9606.ENSP00000385523,9606.ENSP00000410294,9606.ENSP00000451828	MYOD1,KCNMB1,EGFR,CAPN2,CASP9,ZMIZ1,ADCY2,PMEPA1,CES1,GFI1,NR5A1,PAQR7,GPER1,PPARA,FGFR2,AKT1
GO:0030155	Regulation of cell adhesion	19	712	0.44	0.0098	9606.ENSP00000166244,9606.ENSP00000243077,9606.ENSP00000280333,9606.ENSP00000324532,9606.ENSP00000332973,9606.ENSP00000334474,9606.ENSP00000347719,9606.ENSP00000352540,9606.ENSP00000353850,9606.ENSP00000364893,9606.ENSP00000369270,9606.ENSP00000374309,9606.ENSP00000382800,9606.ENSP00000385334,9606.ENSP00000385523,9606.ENSP00000389814,9606.ENSP00000390436,9606.ENSP00000451828,9606.ENSP00000479134	EPHA8,LRP1,DOCK1,LAMA3,SMAD3,ZMIZ1,TBCD,EMP2,ITGB1BP1,ARHGEF7,RREB1,LAMA1,RUNX3,MAD1L1,PPARA,ADIPOQ,GLI2,AKT1,FMN1
GO:0044087	Regulation of cellular component biogenesis	23	971	0.39	0.01	9606.ENSP00000225823,9606.ENSP00000243077,9606.ENSP00000252071,9606.ENSP00000268676,9606.ENSP00000270708,9606.ENSP00000293441,9606.ENSP00000318486,9606.ENSP00000318822,9606.ENSP00000332973,9606.ENSP00000344087,9606.ENSP00000345826,9606.ENSP00000347719,9606.ENSP00000352995,9606.ENSP00000353785,9606.ENSP00000353850,9606.ENSP00000355865,9606.ENSP00000358723,9606.ENSP00000367059,9606.ENSP00000367494,…	ASIC2,LRP1,ACTR3C,DEF8,WRAP73,SHANK1,CDK5R1,BID,SMAD3,AUTS2,PMEPA1,TBCD,ARHGEF18,TPPP,ITGB1BP1,PARK2,RAP1A,ESPN,SPIRE2,ARHGAP44,FCHSD2,BAI1,FMN1
GO:0046883	Regulation of hormone secretion	11	268	0.63	0.01	9606.ENSP00000223366,9606.ENSP00000243077,9606.ENSP00000275493,9606.ENSP00000286827,9606.ENSP00000351632,9606.ENSP00000355865,9606.ENSP00000356047,9606.ENSP00000358723,9606.ENSP00000380281,9606.ENSP00000389814,9606.ENSP00000476140	GCK,LRP1,EGFR,TIAM1,FAM3D,PARK2,PFKFB2,RAP1A,GPER1,ADIPOQ,UQCC2
GO:1904951	Positive regulation of establishment of protein localization	13	368	0.56	0.01	9606.ENSP00000223366,9606.ENSP00000227322,9606.ENSP00000243077,9606.ENSP00000275493,9606.ENSP00000318486,9606.ENSP00000318822,9606.ENSP00000332274,9606.ENSP00000332973,9606.ENSP00000352927,9606.ENSP00000353850,9606.ENSP00000356047,9606.ENSP00000367545,9606.ENSP00000380281	GCK,ZPR1,LRP1,EGFR,CDK5R1,BID,PTP4A3,SMAD3,MTCL1,ITGB1BP1,PFKFB2,TP73,GPER1
GO:0050896	Response to stimulus	104	8046	0.13	0.0104	9606.ENSP00000166244,9606.ENSP00000176183,9606.ENSP00000210313,9606.ENSP00000216160,9606.ENSP00000223366,9606.ENSP00000225688,9606.ENSP00000225823,9606.ENSP00000227163,9606.ENSP00000227322,9606.ENSP00000228741,9606.ENSP00000243077,9606.ENSP00000250003,9606.ENSP00000250894,9606.ENSP00000253778,9606.ENSP00000262320,9606.ENSP00000263620,9606.ENSP00000265563,9606.ENSP00000268676,9606.ENSP00000274629,…	EPHA8,DRD4,PSMD5,TAB1,GCK,RASD1,ASIC2,SPI1,ZPR1,ELK3,LRP1,MYOD1,MAPK8IP3,GFPT2,AXIN1,ARID3A,PRKAR2A,DEF8,KCNMB1,EGFR,DOCK1,TIAM1,PRKAG2,PDE9A,SHANK1,CAPN2,HOMER2,RPTOR,GABRB3,SPSB4,ARHGEF4,CDK5R1,BID,E2F7,PLEC,LAMA3,PPP2R2A,AP2A2,CASP9,PTP4A3,SMAD3,HIST2H3D,ZMIZ1,RASA3,FOXK2,TRIO,RGS12,TNNI3,ADCY2,PROZ,GSTO2,PMEPA1,PTBP1,ASB13,FAM3D,MICAL1,EMP2,ARHGEF18,CES1,ITGB1BP1,SLC39A13,PARK2,PFKFB2,RAP1A,G…
GO:0097435	Supramolecular fiber organization	15	480	0.51	0.0105	9606.ENSP00000252071,9606.ENSP00000262113,9606.ENSP00000278317,9606.ENSP00000324527,9606.ENSP00000351664,9606.ENSP00000352540,9606.ENSP00000353785,9606.ENSP00000360293,9606.ENSP00000367059,9606.ENSP00000367494,9606.ENSP00000376132,9606.ENSP00000406229,9606.ENSP00000467176,9606.ENSP00000479134,9606.ENSP00000484060	ACTR3C,MYOM2,TNNT3,MYO1D,MICAL1,EMP2,TPPP,SORBS1,ESPN,SPIRE2,MYO1B,FAT1,TNNT1,FMN1,PACSIN1
GO:0010942	Positive regulation of cell death	19	719	0.44	0.0106	9606.ENSP00000243077,9606.ENSP00000277554,9606.ENSP00000286827,9606.ENSP00000295006,9606.ENSP00000316845,9606.ENSP00000318486,9606.ENSP00000318822,9606.ENSP00000330237,9606.ENSP00000332973,9606.ENSP00000339299,9606.ENSP00000352995,9606.ENSP00000364893,9606.ENSP00000367545,9606.ENSP00000372035,9606.ENSP00000377262,9606.ENSP00000380281,9606.ENSP00000389814,9606.ENSP00000427015,9606.ENSP00000451828	LRP1,NACC2,TIAM1,CAPN2,ARHGEF4,CDK5R1,BID,CASP9,SMAD3,TRIO,ARHGEF18,ARHGEF7,TP73,LATS2,SRPK2,GPER1,ADIPOQ,RPS6KA2,AKT1
GO:0051056	Regulation of small gtpase mediated signal transduction	12	320	0.59	0.0106	9606.ENSP00000286827,9606.ENSP00000316845,9606.ENSP00000335029,9606.ENSP00000339299,9606.ENSP00000344087,9606.ENSP00000352995,9606.ENSP00000364893,9606.ENSP00000368994,9606.ENSP00000384690,9606.ENSP00000440982,9606.ENSP00000468002,9606.ENSP00000471457	TIAM1,ARHGEF4,RASA3,TRIO,AUTS2,ARHGEF18,ARHGEF7,ARHGAP44,MMD2,RASA4B,KANK2,MYO9B
GO:0007044	Cell-substrate junction assembly	5	43	1.08	0.011	9606.ENSP00000323856,9606.ENSP00000324532,9606.ENSP00000360293,9606.ENSP00000364893,9606.ENSP00000375778	PLEC,LAMA3,SORBS1,ARHGEF7,LAMB3
GO:0043065	Positive regulation of apoptotic process	18	660	0.45	0.011	9606.ENSP00000277554,9606.ENSP00000286827,9606.ENSP00000295006,9606.ENSP00000316845,9606.ENSP00000318486,9606.ENSP00000318822,9606.ENSP00000330237,9606.ENSP00000332973,9606.ENSP00000339299,9606.ENSP00000352995,9606.ENSP00000364893,9606.ENSP00000367545,9606.ENSP00000372035,9606.ENSP00000377262,9606.ENSP00000380281,9606.ENSP00000389814,9606.ENSP00000427015,9606.ENSP00000451828	NACC2,TIAM1,CAPN2,ARHGEF4,CDK5R1,BID,CASP9,SMAD3,TRIO,ARHGEF18,ARHGEF7,TP73,LATS2,SRPK2,GPER1,ADIPOQ,RPS6KA2,AKT1
GO:0050796	Regulation of insulin secretion	9	182	0.71	0.011	9606.ENSP00000223366,9606.ENSP00000243077,9606.ENSP00000286827,9606.ENSP00000351632,9606.ENSP00000355865,9606.ENSP00000356047,9606.ENSP00000358723,9606.ENSP00000380281,9606.ENSP00000476140	GCK,LRP1,TIAM1,FAM3D,PARK2,PFKFB2,RAP1A,GPER1,UQCC2
GO:1901701	Cellular response to oxygen-containing compound	24	1055	0.37	0.0118	9606.ENSP00000176183,9606.ENSP00000223366,9606.ENSP00000227163,9606.ENSP00000243077,9606.ENSP00000250003,9606.ENSP00000265563,9606.ENSP00000274629,9606.ENSP00000275493,9606.ENSP00000295006,9606.ENSP00000307272,9606.ENSP00000318486,9606.ENSP00000330237,9606.ENSP00000342952,9606.ENSP00000353720,9606.ENSP00000355865,9606.ENSP00000358723,9606.ENSP00000359357,9606.ENSP00000360293,9606.ENSP00000374069,…	DRD4,GCK,SPI1,LRP1,MYOD1,PRKAR2A,KCNMB1,EGFR,CAPN2,RPTOR,CDK5R1,CASP9,ADCY2,CES1,PARK2,RAP1A,GFI1,SORBS1,PTPRN2,GPER1,GRB10,ADIPOQ,FGFR2,AKT1
GO:0051493	Regulation of cytoskeleton organization	16	546	0.48	0.0119	9606.ENSP00000243077,9606.ENSP00000252071,9606.ENSP00000293441,9606.ENSP00000295006,9606.ENSP00000318486,9606.ENSP00000332973,9606.ENSP00000347719,9606.ENSP00000352995,9606.ENSP00000353785,9606.ENSP00000353850,9606.ENSP00000355865,9606.ENSP00000367059,9606.ENSP00000367494,9606.ENSP00000368994,9606.ENSP00000386722,9606.ENSP00000479134	LRP1,ACTR3C,SHANK1,CAPN2,CDK5R1,SMAD3,TBCD,ARHGEF18,TPPP,ITGB1BP1,PARK2,ESPN,SPIRE2,ARHGAP44,FCHSD2,FMN1
GO:0051050	Positive regulation of transport	22	923	0.39	0.012	9606.ENSP00000176183,9606.ENSP00000223366,9606.ENSP00000227322,9606.ENSP00000243077,9606.ENSP00000274629,9606.ENSP00000275493,9606.ENSP00000318486,9606.ENSP00000318822,9606.ENSP00000332973,9606.ENSP00000352927,9606.ENSP00000353720,9606.ENSP00000353850,9606.ENSP00000355865,9606.ENSP00000356047,9606.ENSP00000358723,9606.ENSP00000360293,9606.ENSP00000367545,9606.ENSP00000380281,9606.ENSP00000389814,…	DRD4,GCK,ZPR1,LRP1,KCNMB1,EGFR,CDK5R1,BID,SMAD3,MTCL1,CES1,ITGB1BP1,PARK2,PFKFB2,RAP1A,SORBS1,TP73,GPER1,ADIPOQ,APOA5,CNTN1,AKT1
GO:0016310	Phosphorylation	27	1275	0.34	0.0133	9606.ENSP00000166244,9606.ENSP00000210313,9606.ENSP00000216160,9606.ENSP00000223366,9606.ENSP00000250003,9606.ENSP00000250894,9606.ENSP00000274137,9606.ENSP00000275493,9606.ENSP00000287878,9606.ENSP00000290921,9606.ENSP00000318486,9606.ENSP00000318822,9606.ENSP00000324196,9606.ENSP00000335029,9606.ENSP00000335677,9606.ENSP00000339299,9606.ENSP00000356047,9606.ENSP00000372035,9606.ENSP00000373700,…	EPHA8,PSMD5,TAB1,GCK,MYOD1,MAPK8IP3,NDUFS6,EGFR,PRKAG2,CTBP1,CDK5R1,BID,AATK,RASA3,FOXK2,TRIO,PFKFB2,LATS2,ALK,LAMA1,SRPK2,RUNX3,MMD2,FGFR2,RPS6KA2,AKT1,NAGK
GO:0048812	Neuron projection morphogenesis	15	495	0.5	0.0134	9606.ENSP00000166244,9606.ENSP00000243077,9606.ENSP00000275493,9606.ENSP00000286827,9606.ENSP00000293441,9606.ENSP00000318486,9606.ENSP00000339299,9606.ENSP00000344087,9606.ENSP00000374309,9606.ENSP00000381793,9606.ENSP00000390436,9606.ENSP00000410294,9606.ENSP00000430945,9606.ENSP00000484060,9606.ENSP00000484928	EPHA8,LRP1,EGFR,TIAM1,SHANK1,CDK5R1,TRIO,AUTS2,LAMA1,GRB10,GLI2,FGFR2,BAI1,PACSIN1,CDH4
GO:0071383	Cellular response to steroid hormone stimulus	9	188	0.7	0.0134	9606.ENSP00000250003,9606.ENSP00000275493,9606.ENSP00000330237,9606.ENSP00000334474,9606.ENSP00000345826,9606.ENSP00000362690,9606.ENSP00000363414,9606.ENSP00000380281,9606.ENSP00000385523	MYOD1,EGFR,CASP9,ZMIZ1,PMEPA1,NR5A1,PAQR7,GPER1,PPARA
GO:1901700	Response to oxygen-containing compound	31	1567	0.31	0.0134	9606.ENSP00000176183,9606.ENSP00000223366,9606.ENSP00000227163,9606.ENSP00000243077,9606.ENSP00000250003,9606.ENSP00000265563,9606.ENSP00000274629,9606.ENSP00000275493,9606.ENSP00000286827,9606.ENSP00000295006,9606.ENSP00000305632,9606.ENSP00000307272,9606.ENSP00000318486,9606.ENSP00000330237,9606.ENSP00000342952,9606.ENSP00000353720,9606.ENSP00000355865,9606.ENSP00000356047,9606.ENSP00000358723,…	DRD4,GCK,SPI1,LRP1,MYOD1,PRKAR2A,KCNMB1,EGFR,TIAM1,CAPN2,HOMER2,RPTOR,CDK5R1,CASP9,ADCY2,CES1,PARK2,PFKFB2,RAP1A,GFI1,SORBS1,NR5A1,PTPRN2,GPER1,GRB10,NCOR2,PPARA,ADIPOQ,FGFR2,CYP2E1,AKT1
GO:0006796	Phosphate-containing compound metabolic process	38	2107	0.27	0.0138	9606.ENSP00000166244,9606.ENSP00000210313,9606.ENSP00000216160,9606.ENSP00000223366,9606.ENSP00000240100,9606.ENSP00000250003,9606.ENSP00000250894,9606.ENSP00000253778,9606.ENSP00000274137,9606.ENSP00000275493,9606.ENSP00000287878,9606.ENSP00000290921,9606.ENSP00000291539,9606.ENSP00000318486,9606.ENSP00000318822,9606.ENSP00000324196,9606.ENSP00000325074,9606.ENSP00000332274,9606.ENSP00000335029,…	EPHA8,PSMD5,TAB1,GCK,DUSP4,MYOD1,MAPK8IP3,GFPT2,NDUFS6,EGFR,PRKAG2,CTBP1,PDE9A,CDK5R1,BID,AATK,PPP2R2A,PTP4A3,RASA3,PPP2R2C,FOXK2,TRIO,ADCY2,PFKFB2,LATS2,ALK,PTPRN2,LAMA1,SRPK2,RUNX3,MMD2,PLA2G4B,FGFR2,RPS6KA2,APOA5,AKT1,NAGK,FDFT1
GO:0070887	Cellular response to chemical stimulus	48	2919	0.23	0.0139	9606.ENSP00000166244,9606.ENSP00000176183,9606.ENSP00000210313,9606.ENSP00000216160,9606.ENSP00000223366,9606.ENSP00000227163,9606.ENSP00000227322,9606.ENSP00000243077,9606.ENSP00000250003,9606.ENSP00000253778,9606.ENSP00000265563,9606.ENSP00000274629,9606.ENSP00000275493,9606.ENSP00000295006,9606.ENSP00000307272,9606.ENSP00000308725,9606.ENSP00000318486,9606.ENSP00000330237,9606.ENSP00000332274,…	EPHA8,DRD4,PSMD5,TAB1,GCK,SPI1,ZPR1,LRP1,MYOD1,GFPT2,PRKAR2A,KCNMB1,EGFR,CAPN2,RPTOR,GABRB3,CDK5R1,CASP9,PTP4A3,SMAD3,HIST2H3D,ZMIZ1,ADCY2,GSTO2,PMEPA1,PTBP1,ARHGEF18,CES1,ITGB1BP1,PARK2,RAP1A,GFI1,SORBS1,NR5A1,PAQR7,SERPINB9,LATS2,PTPRN2,GPER1,GRB10,PPARA,ADIPOQ,GLI2,PLA2G4B,FGFR2,CYP2E1,RASA4B,AKT1
GO:0032970	Regulation of actin filament-based process	13	390	0.54	0.015	9606.ENSP00000243077,9606.ENSP00000252071,9606.ENSP00000293441,9606.ENSP00000318486,9606.ENSP00000332973,9606.ENSP00000352995,9606.ENSP00000353850,9606.ENSP00000355865,9606.ENSP00000367494,9606.ENSP00000368994,9606.ENSP00000386722,9606.ENSP00000442795,9606.ENSP00000479134	LRP1,ACTR3C,SHANK1,CDK5R1,SMAD3,ARHGEF18,ITGB1BP1,PARK2,SPIRE2,ARHGAP44,FCHSD2,MYBPC3,FMN1
GO:0045936	Negative regulation of phosphate metabolic process	16	561	0.47	0.015	9606.ENSP00000240100,9606.ENSP00000261655,9606.ENSP00000265563,9606.ENSP00000287878,9606.ENSP00000307272,9606.ENSP00000324527,9606.ENSP00000345826,9606.ENSP00000351664,9606.ENSP00000353850,9606.ENSP00000355865,9606.ENSP00000372035,9606.ENSP00000380281,9606.ENSP00000385523,9606.ENSP00000389814,9606.ENSP00000408581,9606.ENSP00000451828	DUSP4,RIMBP2,PRKAR2A,PRKAG2,RPTOR,MYO1D,PMEPA1,MICAL1,ITGB1BP1,PARK2,LATS2,GPER1,PPARA,ADIPOQ,TMEM132D,AKT1
GO:0051960	Regulation of nervous system development	22	942	0.38	0.015	9606.ENSP00000225823,9606.ENSP00000227322,9606.ENSP00000243077,9606.ENSP00000286827,9606.ENSP00000293441,9606.ENSP00000318486,9606.ENSP00000328694,9606.ENSP00000353785,9606.ENSP00000355865,9606.ENSP00000358723,9606.ENSP00000359357,9606.ENSP00000367545,9606.ENSP00000368994,9606.ENSP00000373700,9606.ENSP00000380281,9606.ENSP00000384690,9606.ENSP00000390436,9606.ENSP00000430945,9606.ENSP00000447006,…	ASIC2,ZPR1,LRP1,TIAM1,SHANK1,CDK5R1,MOB2,TPPP,PARK2,RAP1A,GFI1,TP73,ARHGAP44,ALK,GPER1,MMD2,GLI2,BAI1,CNTN1,AKT1,PACSIN1,CDH4
GO:0000904	Cell morphogenesis involved in differentiation	16	566	0.47	0.0161	9606.ENSP00000166244,9606.ENSP00000243077,9606.ENSP00000293441,9606.ENSP00000318486,9606.ENSP00000330237,9606.ENSP00000339299,9606.ENSP00000344087,9606.ENSP00000347719,9606.ENSP00000374309,9606.ENSP00000375778,9606.ENSP00000381793,9606.ENSP00000390436,9606.ENSP00000406229,9606.ENSP00000410294,9606.ENSP00000430945,9606.ENSP00000484928	EPHA8,LRP1,SHANK1,CDK5R1,CASP9,TRIO,AUTS2,TBCD,LAMA1,LAMB3,GRB10,GLI2,FAT1,FGFR2,BAI1,CDH4
GO:0045834	Positive regulation of lipid metabolic process	8	152	0.74	0.0161	9606.ENSP00000166244,9606.ENSP00000295006,9606.ENSP00000353720,9606.ENSP00000360293,9606.ENSP00000385523,9606.ENSP00000389814,9606.ENSP00000445002,9606.ENSP00000451828	EPHA8,CAPN2,CES1,SORBS1,PPARA,ADIPOQ,APOA5,AKT1
GO:0048523	Negative regulation of cellular process	70	4874	0.17	0.0161	9606.ENSP00000176183,9606.ENSP00000210313,9606.ENSP00000223366,9606.ENSP00000225688,9606.ENSP00000225823,9606.ENSP00000227163,9606.ENSP00000227322,9606.ENSP00000228741,9606.ENSP00000240100,9606.ENSP00000243077,9606.ENSP00000250003,9606.ENSP00000261655,9606.ENSP00000262320,9606.ENSP00000263620,9606.ENSP00000265563,9606.ENSP00000270722,9606.ENSP00000275493,9606.ENSP00000277554,9606.ENSP00000287878,…	DRD4,PSMD5,GCK,RASD1,ASIC2,SPI1,ZPR1,ELK3,DUSP4,LRP1,MYOD1,RIMBP2,AXIN1,ARID3A,PRKAR2A,PRDM16,EGFR,NACC2,PRKAG2,CTBP1,SHANK1,HOMER2,CHST11,RPTOR,GABRB3,CDK5R1,BID,E2F7,MYO1D,SMAD3,HIST2H3D,RASA3,FOXK2,TRIO,RGS12,PMEPA1,TBCD,PTBP1,FAM3D,MICAL1,ARHGEF18,TPPP,ITGB1BP1,PARK2,RAP1A,GFI1,ARHGEF7,ESPN,TP73,ARHGAP44,RREB1,SERPINB9,LATS2,GPER1,GRB10,RUNX3,NCOR2,TRIM66,MAD1L1,PPARA,ADIPOQ,GLI2,TMEM132D,FGF…
GO:0048646	Anatomical structure formation involved in morphogenesis	21	883	0.39	0.0162	9606.ENSP00000228741,9606.ENSP00000240100,9606.ENSP00000250003,9606.ENSP00000262113,9606.ENSP00000278317,9606.ENSP00000295006,9606.ENSP00000318486,9606.ENSP00000323246,9606.ENSP00000324532,9606.ENSP00000330237,9606.ENSP00000332973,9606.ENSP00000353785,9606.ENSP00000353850,9606.ENSP00000375778,9606.ENSP00000377262,9606.ENSP00000385523,9606.ENSP00000390436,9606.ENSP00000410294,9606.ENSP00000451828,…	ELK3,DUSP4,MYOD1,MYOM2,TNNT3,CAPN2,CDK5R1,E2F7,LAMA3,CASP9,SMAD3,TPPP,ITGB1BP1,LAMB3,SRPK2,PPARA,GLI2,FGFR2,AKT1,TNNT1,FMN1
GO:0010648	Negative regulation of cell communication	28	1382	0.32	0.0182	9606.ENSP00000210313,9606.ENSP00000240100,9606.ENSP00000243077,9606.ENSP00000262320,9606.ENSP00000270722,9606.ENSP00000275493,9606.ENSP00000305632,9606.ENSP00000305725,9606.ENSP00000318822,9606.ENSP00000332973,9606.ENSP00000335029,9606.ENSP00000339381,9606.ENSP00000345826,9606.ENSP00000351632,9606.ENSP00000353850,9606.ENSP00000355865,9606.ENSP00000358723,9606.ENSP00000364893,9606.ENSP00000368994,…	PSMD5,DUSP4,LRP1,AXIN1,PRDM16,EGFR,HOMER2,CHST11,BID,SMAD3,RASA3,RGS12,PMEPA1,FAM3D,ITGB1BP1,PARK2,RAP1A,ARHGEF7,ARHGAP44,LATS2,GPER1,GRB10,NCOR2,ADIPOQ,GLI2,RASA4B,AKT1,KANK2
GO:2000045	Regulation of g1/s transition of mitotic cell cycle	8	156	0.73	0.0183	9606.ENSP00000263620,9606.ENSP00000275493,9606.ENSP00000277554,9606.ENSP00000307272,9606.ENSP00000318822,9606.ENSP00000323246,9606.ENSP00000451828,9606.ENSP00000468002	ARID3A,EGFR,NACC2,RPTOR,BID,E2F7,AKT1,KANK2
GO:0023057	Negative regulation of signaling	28	1385	0.32	0.0186	9606.ENSP00000210313,9606.ENSP00000240100,9606.ENSP00000243077,9606.ENSP00000262320,9606.ENSP00000270722,9606.ENSP00000275493,9606.ENSP00000305632,9606.ENSP00000305725,9606.ENSP00000318822,9606.ENSP00000332973,9606.ENSP00000335029,9606.ENSP00000339381,9606.ENSP00000345826,9606.ENSP00000351632,9606.ENSP00000353850,9606.ENSP00000355865,9606.ENSP00000358723,9606.ENSP00000364893,9606.ENSP00000368994,…	PSMD5,DUSP4,LRP1,AXIN1,PRDM16,EGFR,HOMER2,CHST11,BID,SMAD3,RASA3,RGS12,PMEPA1,FAM3D,ITGB1BP1,PARK2,RAP1A,ARHGEF7,ARHGAP44,LATS2,GPER1,GRB10,NCOR2,ADIPOQ,GLI2,RASA4B,AKT1,KANK2
GO:0030030	Cell projection organization	25	1170	0.34	0.0186	9606.ENSP00000166244,9606.ENSP00000227322,9606.ENSP00000243077,9606.ENSP00000250894,9606.ENSP00000270708,9606.ENSP00000275493,9606.ENSP00000286827,9606.ENSP00000293441,9606.ENSP00000316845,9606.ENSP00000318486,9606.ENSP00000339299,9606.ENSP00000344087,9606.ENSP00000352540,9606.ENSP00000364893,9606.ENSP00000367059,9606.ENSP00000374309,9606.ENSP00000381768,9606.ENSP00000381793,9606.ENSP00000390436,…	EPHA8,ZPR1,LRP1,MAPK8IP3,WRAP73,EGFR,TIAM1,SHANK1,ARHGEF4,CDK5R1,TRIO,AUTS2,EMP2,ARHGEF7,ESPN,LAMA1,CDH23,GRB10,GLI2,FGFR2,BAI1,CNTN1,AKT1,PACSIN1,CDH4
GO:0032956	Regulation of actin cytoskeleton organization	12	348	0.55	0.0186	9606.ENSP00000243077,9606.ENSP00000252071,9606.ENSP00000293441,9606.ENSP00000318486,9606.ENSP00000332973,9606.ENSP00000352995,9606.ENSP00000353850,9606.ENSP00000355865,9606.ENSP00000367494,9606.ENSP00000368994,9606.ENSP00000386722,9606.ENSP00000479134	LRP1,ACTR3C,SHANK1,CDK5R1,SMAD3,ARHGEF18,ITGB1BP1,PARK2,SPIRE2,ARHGAP44,FCHSD2,FMN1
GO:0071902	Positive regulation of protein serine/threonine kinase activity	12	348	0.55	0.0186	9606.ENSP00000176183,9606.ENSP00000216160,9606.ENSP00000250894,9606.ENSP00000275493,9606.ENSP00000286827,9606.ENSP00000307272,9606.ENSP00000318486,9606.ENSP00000367545,9606.ENSP00000373700,9606.ENSP00000389814,9606.ENSP00000440556,9606.ENSP00000451828	DRD4,TAB1,MAPK8IP3,EGFR,TIAM1,RPTOR,CDK5R1,TP73,ALK,ADIPOQ,GRM4,AKT1
GO:0090066	Regulation of anatomical structure size	15	516	0.48	0.0186	9606.ENSP00000225823,9606.ENSP00000243077,9606.ENSP00000252071,9606.ENSP00000264930,9606.ENSP00000274629,9606.ENSP00000275493,9606.ENSP00000307272,9606.ENSP00000318486,9606.ENSP00000353850,9606.ENSP00000367494,9606.ENSP00000380281,9606.ENSP00000386722,9606.ENSP00000451828,9606.ENSP00000479134,9606.ENSP00000484928	ASIC2,LRP1,ACTR3C,SLC12A7,KCNMB1,EGFR,RPTOR,CDK5R1,ITGB1BP1,SPIRE2,GPER1,FCHSD2,AKT1,FMN1,CDH4
GO:0006936	Muscle contraction	10	248	0.62	0.0189	9606.ENSP00000262113,9606.ENSP00000274137,9606.ENSP00000278317,9606.ENSP00000341838,9606.ENSP00000360293,9606.ENSP00000383023,9606.ENSP00000404570,9606.ENSP00000442795,9606.ENSP00000463778,9606.ENSP00000467176	MYOM2,NDUFS6,TNNT3,TNNI3,SORBS1,MYL5,MYH13,MYBPC3,KCNJ12,TNNT1
GO:0051222	Positive regulation of protein transport	12	352	0.55	0.0199	9606.ENSP00000223366,9606.ENSP00000227322,9606.ENSP00000243077,9606.ENSP00000275493,9606.ENSP00000318486,9606.ENSP00000318822,9606.ENSP00000332973,9606.ENSP00000352927,9606.ENSP00000353850,9606.ENSP00000356047,9606.ENSP00000367545,9606.ENSP00000380281	GCK,ZPR1,LRP1,EGFR,CDK5R1,BID,SMAD3,MTCL1,ITGB1BP1,PFKFB2,TP73,GPER1
GO:0099536	Synaptic signaling	14	463	0.5	0.0199	9606.ENSP00000176183,9606.ENSP00000225823,9606.ENSP00000261655,9606.ENSP00000264930,9606.ENSP00000265381,9606.ENSP00000274629,9606.ENSP00000308725,9606.ENSP00000318486,9606.ENSP00000323184,9606.ENSP00000355865,9606.ENSP00000374069,9606.ENSP00000386722,9606.ENSP00000440556,9606.ENSP00000451828	DRD4,ASIC2,RIMBP2,SLC12A7,APBA1,KCNMB1,GABRB3,CDK5R1,MYCBPAP,PARK2,PTPRN2,FCHSD2,GRM4,AKT1
GO:1901699	Cellular response to nitrogen compound	17	645	0.44	0.0206	9606.ENSP00000176183,9606.ENSP00000223366,9606.ENSP00000243077,9606.ENSP00000265563,9606.ENSP00000275493,9606.ENSP00000295006,9606.ENSP00000307272,9606.ENSP00000308725,9606.ENSP00000318486,9606.ENSP00000342952,9606.ENSP00000355865,9606.ENSP00000358723,9606.ENSP00000360293,9606.ENSP00000380281,9606.ENSP00000381793,9606.ENSP00000389814,9606.ENSP00000451828	DRD4,GCK,LRP1,PRKAR2A,EGFR,CAPN2,RPTOR,GABRB3,CDK5R1,ADCY2,PARK2,RAP1A,SORBS1,GPER1,GRB10,ADIPOQ,AKT1
GO:0048584	Positive regulation of response to stimulus	39	2257	0.25	0.0231	9606.ENSP00000166244,9606.ENSP00000176183,9606.ENSP00000210313,9606.ENSP00000216160,9606.ENSP00000243077,9606.ENSP00000250894,9606.ENSP00000262320,9606.ENSP00000275493,9606.ENSP00000277554,9606.ENSP00000280333,9606.ENSP00000286827,9606.ENSP00000293441,9606.ENSP00000307272,9606.ENSP00000318822,9606.ENSP00000332274,9606.ENSP00000332973,9606.ENSP00000334474,9606.ENSP00000344087,9606.ENSP00000349428,…	EPHA8,DRD4,PSMD5,TAB1,LRP1,MAPK8IP3,AXIN1,EGFR,NACC2,DOCK1,TIAM1,SHANK1,RPTOR,BID,PTP4A3,SMAD3,ZMIZ1,AUTS2,PTBP1,EMP2,ITGB1BP1,PARK2,RAP1A,GFI1,SORBS1,KIAA1462,SPIRE2,TP73,RREB1,ALK,GPER1,GRB10,MMD2,ADIPOQ,FGFR2,MUC4,MUC5B,GRM4,AKT1
GO:0071417	Cellular response to organonitrogen compound	16	590	0.45	0.0231	9606.ENSP00000176183,9606.ENSP00000223366,9606.ENSP00000243077,9606.ENSP00000265563,9606.ENSP00000275493,9606.ENSP00000295006,9606.ENSP00000307272,9606.ENSP00000308725,9606.ENSP00000342952,9606.ENSP00000355865,9606.ENSP00000358723,9606.ENSP00000360293,9606.ENSP00000380281,9606.ENSP00000381793,9606.ENSP00000389814,9606.ENSP00000451828	DRD4,GCK,LRP1,PRKAR2A,EGFR,CAPN2,RPTOR,GABRB3,ADCY2,PARK2,RAP1A,SORBS1,GPER1,GRB10,ADIPOQ,AKT1
GO:0003008	System process	35	1942	0.27	0.0232	9606.ENSP00000176183,9606.ENSP00000225823,9606.ENSP00000250003,9606.ENSP00000262113,9606.ENSP00000265563,9606.ENSP00000274137,9606.ENSP00000274629,9606.ENSP00000275493,9606.ENSP00000278317,9606.ENSP00000286827,9606.ENSP00000293441,9606.ENSP00000305632,9606.ENSP00000308725,9606.ENSP00000332274,9606.ENSP00000332973,9606.ENSP00000341838,9606.ENSP00000342952,9606.ENSP00000352540,9606.ENSP00000353720,…	DRD4,ASIC2,MYOD1,MYOM2,PRKAR2A,NDUFS6,KCNMB1,EGFR,TNNT3,TIAM1,SHANK1,HOMER2,GABRB3,PTP4A3,SMAD3,TNNI3,ADCY2,EMP2,CES1,ITGB1BP1,PARK2,SORBS1,ESPN,GPER1,CDH23,MYL5,PPARA,ADIPOQ,MYH13,MUC4,CSMD1,MYBPC3,AKT1,KCNJ12,TNNT1
GO:0010677	Negative regulation of cellular carbohydrate metabolic process	5	54	0.98	0.0232	9606.ENSP00000223366,9606.ENSP00000355865,9606.ENSP00000381793,9606.ENSP00000385523,9606.ENSP00000389814	GCK,PARK2,GRB10,PPARA,ADIPOQ
GO:0019222	Regulation of metabolic process	91	6948	0.13	0.0237	9606.ENSP00000166244,9606.ENSP00000176183,9606.ENSP00000210313,9606.ENSP00000216160,9606.ENSP00000223366,9606.ENSP00000225688,9606.ENSP00000227163,9606.ENSP00000227322,9606.ENSP00000228741,9606.ENSP00000240100,9606.ENSP00000243077,9606.ENSP00000250003,9606.ENSP00000250894,9606.ENSP00000261655,9606.ENSP00000262301,9606.ENSP00000262320,9606.ENSP00000263620,9606.ENSP00000265381,9606.ENSP00000265563,…	EPHA8,DRD4,PSMD5,TAB1,GCK,RASD1,SPI1,ZPR1,ELK3,DUSP4,LRP1,MYOD1,MAPK8IP3,RIMBP2,LMF1,AXIN1,ARID3A,APBA1,PRKAR2A,PRDM16,EGFR,NACC2,TIAM1,PRKAG2,CTBP1,CAPN2,HOMER2,RPTOR,SPSB4,CDK5R1,BID,E2F7,MYO1D,PPP2R2A,MED16,MOB2,CASP9,PTP4A3,ALX4,SMAD3,HIST2H3D,ZMIZ1,PPP2R2C,FOXK2,ADCY2,AUTS2,PMEPA1,NPAS3,PTBP1,MICAL1,EMP2,MTCL1,CES1,TPPP,ITGB1BP1,PARK2,PFKFB2,TCERG1L,RAP1A,GFI1,SORBS1,NR5A1,KIAA1462,SPIRE2,TP…
GO:0007010	Cytoskeleton organization	24	1126	0.34	0.0244	9606.ENSP00000227322,9606.ENSP00000252071,9606.ENSP00000262113,9606.ENSP00000270708,9606.ENSP00000278317,9606.ENSP00000318486,9606.ENSP00000323856,9606.ENSP00000324527,9606.ENSP00000328694,9606.ENSP00000344087,9606.ENSP00000347719,9606.ENSP00000351664,9606.ENSP00000352540,9606.ENSP00000352927,9606.ENSP00000352995,9606.ENSP00000353785,9606.ENSP00000360293,9606.ENSP00000367059,9606.ENSP00000367494,…	ZPR1,ACTR3C,MYOM2,WRAP73,TNNT3,CDK5R1,PLEC,MYO1D,MOB2,AUTS2,TBCD,MICAL1,EMP2,MTCL1,ARHGEF18,TPPP,SORBS1,ESPN,SPIRE2,MYO1B,FAT1,TNNT1,FMN1,PACSIN1
GO:0007167	Enzyme linked receptor protein signaling pathway	18	720	0.41	0.0244	9606.ENSP00000166244,9606.ENSP00000216160,9606.ENSP00000275493,9606.ENSP00000280333,9606.ENSP00000286827,9606.ENSP00000318486,9606.ENSP00000327694,9606.ENSP00000332973,9606.ENSP00000334474,9606.ENSP00000339299,9606.ENSP00000349428,9606.ENSP00000352995,9606.ENSP00000360293,9606.ENSP00000364893,9606.ENSP00000373700,9606.ENSP00000381793,9606.ENSP00000410294,9606.ENSP00000451828	EPHA8,TAB1,EGFR,DOCK1,TIAM1,CDK5R1,AP2A2,SMAD3,ZMIZ1,TRIO,PTBP1,ARHGEF18,SORBS1,ARHGEF7,ALK,GRB10,FGFR2,AKT1
GO:0007268	Chemical synaptic transmission	13	418	0.51	0.0244	9606.ENSP00000176183,9606.ENSP00000225823,9606.ENSP00000261655,9606.ENSP00000264930,9606.ENSP00000265381,9606.ENSP00000274629,9606.ENSP00000308725,9606.ENSP00000323184,9606.ENSP00000355865,9606.ENSP00000374069,9606.ENSP00000386722,9606.ENSP00000440556,9606.ENSP00000451828	DRD4,ASIC2,RIMBP2,SLC12A7,APBA1,KCNMB1,GABRB3,MYCBPAP,PARK2,PTPRN2,FCHSD2,GRM4,AKT1
GO:0009968	Negative regulation of signal transduction	26	1271	0.33	0.0244	9606.ENSP00000210313,9606.ENSP00000240100,9606.ENSP00000243077,9606.ENSP00000262320,9606.ENSP00000270722,9606.ENSP00000275493,9606.ENSP00000305632,9606.ENSP00000305725,9606.ENSP00000318822,9606.ENSP00000332973,9606.ENSP00000335029,9606.ENSP00000339381,9606.ENSP00000345826,9606.ENSP00000353850,9606.ENSP00000355865,9606.ENSP00000364893,9606.ENSP00000368994,9606.ENSP00000372035,9606.ENSP00000380281,…	PSMD5,DUSP4,LRP1,AXIN1,PRDM16,EGFR,HOMER2,CHST11,BID,SMAD3,RASA3,RGS12,PMEPA1,ITGB1BP1,PARK2,ARHGEF7,ARHGAP44,LATS2,GPER1,GRB10,NCOR2,ADIPOQ,GLI2,RASA4B,AKT1,KANK2
GO:0010811	Positive regulation of cell-substrate adhesion	7	124	0.77	0.0244	9606.ENSP00000280333,9606.ENSP00000332973,9606.ENSP00000352540,9606.ENSP00000353850,9606.ENSP00000364893,9606.ENSP00000369270,9606.ENSP00000479134	DOCK1,SMAD3,EMP2,ITGB1BP1,ARHGEF7,RREB1,FMN1
GO:0051017	Actin filament bundle assembly	5	55	0.97	0.0244	9606.ENSP00000351664,9606.ENSP00000360293,9606.ENSP00000367059,9606.ENSP00000367494,9606.ENSP00000376132	MICAL1,SORBS1,ESPN,SPIRE2,MYO1B
GO:1904375	Regulation of protein localization to cell periphery	7	125	0.76	0.0249	9606.ENSP00000243077,9606.ENSP00000275493,9606.ENSP00000358723,9606.ENSP00000360293,9606.ENSP00000368994,9606.ENSP00000380281,9606.ENSP00000451828	LRP1,EGFR,RAP1A,SORBS1,ARHGAP44,GPER1,AKT1
GO:0010810	Regulation of cell-substrate adhesion	9	212	0.64	0.0251	9606.ENSP00000243077,9606.ENSP00000280333,9606.ENSP00000332973,9606.ENSP00000347719,9606.ENSP00000352540,9606.ENSP00000353850,9606.ENSP00000364893,9606.ENSP00000369270,9606.ENSP00000479134	LRP1,DOCK1,SMAD3,TBCD,EMP2,ITGB1BP1,ARHGEF7,RREB1,FMN1
GO:0061564	Axon development	13	421	0.5	0.0254	9606.ENSP00000166244,9606.ENSP00000227322,9606.ENSP00000243077,9606.ENSP00000250894,9606.ENSP00000318486,9606.ENSP00000339299,9606.ENSP00000344087,9606.ENSP00000374309,9606.ENSP00000381793,9606.ENSP00000390436,9606.ENSP00000410294,9606.ENSP00000430945,9606.ENSP00000484928	EPHA8,ZPR1,LRP1,MAPK8IP3,CDK5R1,TRIO,AUTS2,LAMA1,GRB10,GLI2,FGFR2,BAI1,CDH4
GO:0050769	Positive regulation of neurogenesis	14	479	0.48	0.0255	9606.ENSP00000243077,9606.ENSP00000286827,9606.ENSP00000293441,9606.ENSP00000328694,9606.ENSP00000355865,9606.ENSP00000358723,9606.ENSP00000367545,9606.ENSP00000373700,9606.ENSP00000380281,9606.ENSP00000384690,9606.ENSP00000390436,9606.ENSP00000447006,9606.ENSP00000484060,9606.ENSP00000484928	LRP1,TIAM1,SHANK1,MOB2,PARK2,RAP1A,TP73,ALK,GPER1,MMD2,GLI2,CNTN1,PACSIN1,CDH4
GO:0043087	Regulation of gtpase activity	14	480	0.48	0.0258	9606.ENSP00000280333,9606.ENSP00000286827,9606.ENSP00000307634,9606.ENSP00000335029,9606.ENSP00000339381,9606.ENSP00000347719,9606.ENSP00000353850,9606.ENSP00000358723,9606.ENSP00000364893,9606.ENSP00000368994,9606.ENSP00000374069,9606.ENSP00000392828,9606.ENSP00000440982,9606.ENSP00000471457	DOCK1,TIAM1,AGAP1,RASA3,RGS12,TBCD,ITGB1BP1,RAP1A,ARHGEF7,ARHGAP44,PTPRN2,GPSM1,RASA4B,MYO9B
GO:0009891	Positive regulation of biosynthetic process	36	2040	0.26	0.0259	9606.ENSP00000223366,9606.ENSP00000227163,9606.ENSP00000227322,9606.ENSP00000228741,9606.ENSP00000250003,9606.ENSP00000262320,9606.ENSP00000263620,9606.ENSP00000270722,9606.ENSP00000275493,9606.ENSP00000295006,9606.ENSP00000307272,9606.ENSP00000318486,9606.ENSP00000323246,9606.ENSP00000325612,9606.ENSP00000332744,9606.ENSP00000332973,9606.ENSP00000334474,9606.ENSP00000335677,9606.ENSP00000344087,…	GCK,SPI1,ZPR1,ELK3,MYOD1,AXIN1,ARID3A,PRDM16,EGFR,CAPN2,RPTOR,CDK5R1,E2F7,MED16,ALX4,SMAD3,ZMIZ1,FOXK2,AUTS2,NPAS3,ITGB1BP1,PARK2,GFI1,SORBS1,NR5A1,TP73,RREB1,GPER1,RUNX3,PPARA,GLI2,FGFR2,BAI1,APOA5,AKT1,UQCC2
GO:0031400	Negative regulation of protein modification process	16	602	0.44	0.0263	9606.ENSP00000227163,9606.ENSP00000240100,9606.ENSP00000265563,9606.ENSP00000287878,9606.ENSP00000290921,9606.ENSP00000307272,9606.ENSP00000345826,9606.ENSP00000351664,9606.ENSP00000353785,9606.ENSP00000353850,9606.ENSP00000355865,9606.ENSP00000372035,9606.ENSP00000380281,9606.ENSP00000389814,9606.ENSP00000430945,9606.ENSP00000451828	SPI1,DUSP4,PRKAR2A,PRKAG2,CTBP1,RPTOR,PMEPA1,MICAL1,TPPP,ITGB1BP1,PARK2,LATS2,GPER1,ADIPOQ,BAI1,AKT1
GO:0045664	Regulation of neuron differentiation	17	665	0.42	0.0263	9606.ENSP00000243077,9606.ENSP00000286827,9606.ENSP00000293441,9606.ENSP00000318486,9606.ENSP00000328694,9606.ENSP00000355865,9606.ENSP00000358723,9606.ENSP00000359357,9606.ENSP00000367545,9606.ENSP00000368994,9606.ENSP00000373700,9606.ENSP00000384690,9606.ENSP00000390436,9606.ENSP00000447006,9606.ENSP00000451828,9606.ENSP00000484060,9606.ENSP00000484928	LRP1,TIAM1,SHANK1,CDK5R1,MOB2,PARK2,RAP1A,GFI1,TP73,ARHGAP44,ALK,MMD2,GLI2,CNTN1,AKT1,PACSIN1,CDH4
GO:0044089	Positive regulation of cellular component biogenesis	15	542	0.46	0.0266	9606.ENSP00000225823,9606.ENSP00000252071,9606.ENSP00000268676,9606.ENSP00000270708,9606.ENSP00000318486,9606.ENSP00000318822,9606.ENSP00000332973,9606.ENSP00000344087,9606.ENSP00000353785,9606.ENSP00000353850,9606.ENSP00000367059,9606.ENSP00000367494,9606.ENSP00000386722,9606.ENSP00000430945,9606.ENSP00000479134	ASIC2,ACTR3C,DEF8,WRAP73,CDK5R1,BID,SMAD3,AUTS2,TPPP,ITGB1BP1,ESPN,SPIRE2,FCHSD2,BAI1,FMN1
GO:0043410	Positive regulation of mapk cascade	15	543	0.46	0.027	9606.ENSP00000166244,9606.ENSP00000176183,9606.ENSP00000216160,9606.ENSP00000243077,9606.ENSP00000250894,9606.ENSP00000262320,9606.ENSP00000275493,9606.ENSP00000286827,9606.ENSP00000358723,9606.ENSP00000364526,9606.ENSP00000367545,9606.ENSP00000373700,9606.ENSP00000380281,9606.ENSP00000410294,9606.ENSP00000440556	EPHA8,DRD4,TAB1,LRP1,MAPK8IP3,AXIN1,EGFR,TIAM1,RAP1A,KIAA1462,TP73,ALK,GPER1,FGFR2,GRM4
GO:1901214	Regulation of neuron death	11	317	0.56	0.0279	9606.ENSP00000227322,9606.ENSP00000243077,9606.ENSP00000295006,9606.ENSP00000308725,9606.ENSP00000318486,9606.ENSP00000330237,9606.ENSP00000355865,9606.ENSP00000377262,9606.ENSP00000385523,9606.ENSP00000440556,9606.ENSP00000451828	ZPR1,LRP1,CAPN2,GABRB3,CDK5R1,CASP9,PARK2,SRPK2,PPARA,GRM4,AKT1
GO:0005979	Regulation of glycogen biosynthetic process	4	31	1.13	0.0281	9606.ENSP00000223366,9606.ENSP00000360293,9606.ENSP00000381793,9606.ENSP00000451828	GCK,SORBS1,GRB10,AKT1
GO:0033157	Regulation of intracellular protein transport	10	268	0.59	0.0294	9606.ENSP00000227322,9606.ENSP00000318486,9606.ENSP00000318822,9606.ENSP00000332973,9606.ENSP00000352927,9606.ENSP00000353850,9606.ENSP00000355865,9606.ENSP00000367545,9606.ENSP00000368994,9606.ENSP00000389814	ZPR1,CDK5R1,BID,SMAD3,MTCL1,ITGB1BP1,PARK2,TP73,ARHGAP44,ADIPOQ
GO:0031581	Hemidesmosome assembly	3	12	1.41	0.0295	9606.ENSP00000323856,9606.ENSP00000324532,9606.ENSP00000375778	PLEC,LAMA3,LAMB3
GO:0043086	Negative regulation of catalytic activity	19	807	0.39	0.0305	9606.ENSP00000240100,9606.ENSP00000243077,9606.ENSP00000261655,9606.ENSP00000265563,9606.ENSP00000287878,9606.ENSP00000307272,9606.ENSP00000324527,9606.ENSP00000341838,9606.ENSP00000351664,9606.ENSP00000353850,9606.ENSP00000355865,9606.ENSP00000359357,9606.ENSP00000370074,9606.ENSP00000372035,9606.ENSP00000374069,9606.ENSP00000389814,9606.ENSP00000392828,9606.ENSP00000408581,9606.ENSP00000451828	DUSP4,LRP1,RIMBP2,PRKAR2A,PRKAG2,RPTOR,MYO1D,TNNI3,MICAL1,ITGB1BP1,PARK2,GFI1,SERPINB9,LATS2,PTPRN2,ADIPOQ,GPSM1,TMEM132D,AKT1
GO:0045666	Positive regulation of neuron differentiation	12	377	0.52	0.031	9606.ENSP00000243077,9606.ENSP00000286827,9606.ENSP00000293441,9606.ENSP00000328694,9606.ENSP00000355865,9606.ENSP00000358723,9606.ENSP00000373700,9606.ENSP00000384690,9606.ENSP00000390436,9606.ENSP00000447006,9606.ENSP00000484060,9606.ENSP00000484928	LRP1,TIAM1,SHANK1,MOB2,PARK2,RAP1A,ALK,MMD2,GLI2,CNTN1,PACSIN1,CDH4
GO:0016202	Regulation of striated muscle tissue development	7	133	0.74	0.0322	9606.ENSP00000250003,9606.ENSP00000293872,9606.ENSP00000332973,9606.ENSP00000367545,9606.ENSP00000385523,9606.ENSP00000410294,9606.ENSP00000476140	MYOD1,LUC7L,SMAD3,TP73,PPARA,FGFR2,UQCC2
GO:0045598	Regulation of fat cell differentiation	7	133	0.74	0.0322	9606.ENSP00000270722,9606.ENSP00000332973,9606.ENSP00000339299,9606.ENSP00000369270,9606.ENSP00000380281,9606.ENSP00000389814,9606.ENSP00000451828	PRDM16,SMAD3,TRIO,RREB1,GPER1,ADIPOQ,AKT1
GO:0033043	Regulation of organelle organization	26	1306	0.31	0.0326	9606.ENSP00000227163,9606.ENSP00000243077,9606.ENSP00000252071,9606.ENSP00000270708,9606.ENSP00000290921,9606.ENSP00000293441,9606.ENSP00000295006,9606.ENSP00000318486,9606.ENSP00000318822,9606.ENSP00000332973,9606.ENSP00000344087,9606.ENSP00000347719,9606.ENSP00000352995,9606.ENSP00000353785,9606.ENSP00000353850,9606.ENSP00000355865,9606.ENSP00000359357,9606.ENSP00000367059,9606.ENSP00000367494,…	SPI1,LRP1,ACTR3C,WRAP73,CTBP1,SHANK1,CAPN2,CDK5R1,BID,SMAD3,AUTS2,TBCD,ARHGEF18,TPPP,ITGB1BP1,PARK2,GFI1,ESPN,SPIRE2,TP73,ARHGAP44,GPER1,MAD1L1,FCHSD2,AKT1,FMN1
GO:0001701	In utero embryonic development	12	382	0.51	0.0336	9606.ENSP00000216160,9606.ENSP00000227322,9606.ENSP00000265381,9606.ENSP00000275493,9606.ENSP00000295006,9606.ENSP00000305725,9606.ENSP00000323246,9606.ENSP00000332973,9606.ENSP00000334474,9606.ENSP00000390436,9606.ENSP00000410294,9606.ENSP00000451828	TAB1,ZPR1,APBA1,EGFR,CAPN2,CHST11,E2F7,SMAD3,ZMIZ1,GLI2,FGFR2,AKT1
GO:0006468	Protein phosphorylation	21	952	0.36	0.0336	9606.ENSP00000166244,9606.ENSP00000210313,9606.ENSP00000216160,9606.ENSP00000250003,9606.ENSP00000250894,9606.ENSP00000275493,9606.ENSP00000287878,9606.ENSP00000290921,9606.ENSP00000318486,9606.ENSP00000324196,9606.ENSP00000335029,9606.ENSP00000339299,9606.ENSP00000372035,9606.ENSP00000373700,9606.ENSP00000374309,9606.ENSP00000377262,9606.ENSP00000382800,9606.ENSP00000384690,9606.ENSP00000410294,…	EPHA8,PSMD5,TAB1,MYOD1,MAPK8IP3,EGFR,PRKAG2,CTBP1,CDK5R1,AATK,RASA3,TRIO,LATS2,ALK,LAMA1,SRPK2,RUNX3,MMD2,FGFR2,RPS6KA2,AKT1
GO:0007166	Cell surface receptor signaling pathway	39	2325	0.24	0.0346	9606.ENSP00000166244,9606.ENSP00000176183,9606.ENSP00000210313,9606.ENSP00000216160,9606.ENSP00000227163,9606.ENSP00000262320,9606.ENSP00000275493,9606.ENSP00000280333,9606.ENSP00000286827,9606.ENSP00000305632,9606.ENSP00000308725,9606.ENSP00000318486,9606.ENSP00000318822,9606.ENSP00000324532,9606.ENSP00000327694,9606.ENSP00000330237,9606.ENSP00000332274,9606.ENSP00000332973,9606.ENSP00000333277,…	EPHA8,DRD4,PSMD5,TAB1,SPI1,AXIN1,EGFR,DOCK1,TIAM1,HOMER2,GABRB3,CDK5R1,BID,LAMA3,AP2A2,CASP9,PTP4A3,SMAD3,HIST2H3D,ZMIZ1,TRIO,PTBP1,ARHGEF18,ITGB1BP1,RAP1A,SORBS1,ARHGEF7,ALK,LAMA1,GRB10,GLI2,FGFR2,MUC4,BAI1,MUC5B,GRM4,CNTN1,AKT1,MYO9B
GO:1903078	Positive regulation of protein localization to plasma membrane	5	62	0.92	0.0352	9606.ENSP00000243077,9606.ENSP00000275493,9606.ENSP00000360293,9606.ENSP00000380281,9606.ENSP00000451828	LRP1,EGFR,SORBS1,GPER1,AKT1
GO:0060341	Regulation of cellular localization	22	1027	0.35	0.0354	9606.ENSP00000176183,9606.ENSP00000227322,9606.ENSP00000243077,9606.ENSP00000265381,9606.ENSP00000275493,9606.ENSP00000286827,9606.ENSP00000318486,9606.ENSP00000318822,9606.ENSP00000332973,9606.ENSP00000335029,9606.ENSP00000352927,9606.ENSP00000353850,9606.ENSP00000355865,9606.ENSP00000358723,9606.ENSP00000360293,9606.ENSP00000367545,9606.ENSP00000368994,9606.ENSP00000380281,9606.ENSP00000385334,…	DRD4,ZPR1,LRP1,APBA1,EGFR,TIAM1,CDK5R1,BID,SMAD3,RASA3,MTCL1,ITGB1BP1,PARK2,RAP1A,SORBS1,TP73,ARHGAP44,GPER1,MAD1L1,ADIPOQ,MYBPC3,AKT1
GO:0071901	Negative regulation of protein serine/threonine kinase activity	7	136	0.73	0.0354	9606.ENSP00000240100,9606.ENSP00000265563,9606.ENSP00000287878,9606.ENSP00000307272,9606.ENSP00000372035,9606.ENSP00000389814,9606.ENSP00000451828	DUSP4,PRKAR2A,PRKAG2,RPTOR,LATS2,ADIPOQ,AKT1
GO:0048667	Cell morphogenesis involved in neuron differentiation	13	445	0.48	0.0368	9606.ENSP00000166244,9606.ENSP00000243077,9606.ENSP00000293441,9606.ENSP00000318486,9606.ENSP00000339299,9606.ENSP00000344087,9606.ENSP00000347719,9606.ENSP00000374309,9606.ENSP00000381793,9606.ENSP00000390436,9606.ENSP00000410294,9606.ENSP00000430945,9606.ENSP00000484928	EPHA8,LRP1,SHANK1,CDK5R1,TRIO,AUTS2,TBCD,LAMA1,GRB10,GLI2,FGFR2,BAI1,CDH4
GO:0034329	Cell junction assembly	10	280	0.57	0.0375	9606.ENSP00000293441,9606.ENSP00000308725,9606.ENSP00000323856,9606.ENSP00000324532,9606.ENSP00000347719,9606.ENSP00000360293,9606.ENSP00000364893,9606.ENSP00000375778,9606.ENSP00000381768,9606.ENSP00000484928	SHANK1,GABRB3,PLEC,LAMA3,TBCD,SORBS1,ARHGEF7,LAMB3,CDH23,CDH4
GO:0050708	Regulation of protein secretion	11	333	0.53	0.0375	9606.ENSP00000176183,9606.ENSP00000223366,9606.ENSP00000243077,9606.ENSP00000275493,9606.ENSP00000286827,9606.ENSP00000351632,9606.ENSP00000355865,9606.ENSP00000356047,9606.ENSP00000358723,9606.ENSP00000380281,9606.ENSP00000476140	DRD4,GCK,LRP1,EGFR,TIAM1,FAM3D,PARK2,PFKFB2,RAP1A,GPER1,UQCC2
GO:0090257	Regulation of muscle system process	9	231	0.61	0.0391	9606.ENSP00000278317,9606.ENSP00000291539,9606.ENSP00000332973,9606.ENSP00000341838,9606.ENSP00000380281,9606.ENSP00000383023,9606.ENSP00000385523,9606.ENSP00000442795,9606.ENSP00000467176	TNNT3,PDE9A,SMAD3,TNNI3,GPER1,MYL5,PPARA,MYBPC3,TNNT1
GO:0042326	Negative regulation of phosphorylation	13	449	0.48	0.0392	9606.ENSP00000240100,9606.ENSP00000265563,9606.ENSP00000287878,9606.ENSP00000307272,9606.ENSP00000345826,9606.ENSP00000351664,9606.ENSP00000353850,9606.ENSP00000355865,9606.ENSP00000372035,9606.ENSP00000380281,9606.ENSP00000385523,9606.ENSP00000389814,9606.ENSP00000451828	DUSP4,PRKAR2A,PRKAG2,RPTOR,PMEPA1,MICAL1,ITGB1BP1,PARK2,LATS2,GPER1,PPARA,ADIPOQ,AKT1
GO:0090239	Regulation of histone h4 acetylation	3	14	1.35	0.0394	9606.ENSP00000227163,9606.ENSP00000290921,9606.ENSP00000344087	SPI1,CTBP1,AUTS2
GO:0045786	Negative regulation of cell cycle	15	571	0.43	0.0395	9606.ENSP00000210313,9606.ENSP00000263620,9606.ENSP00000275493,9606.ENSP00000277554,9606.ENSP00000287878,9606.ENSP00000307272,9606.ENSP00000323246,9606.ENSP00000332973,9606.ENSP00000367545,9606.ENSP00000372035,9606.ENSP00000380281,9606.ENSP00000382800,9606.ENSP00000385334,9606.ENSP00000427015,9606.ENSP00000468002	PSMD5,ARID3A,EGFR,NACC2,PRKAG2,RPTOR,E2F7,SMAD3,TP73,LATS2,GPER1,RUNX3,MAD1L1,RPS6KA2,KANK2
GO:0010975	Regulation of neuron projection development	14	510	0.45	0.0397	9606.ENSP00000243077,9606.ENSP00000286827,9606.ENSP00000293441,9606.ENSP00000318486,9606.ENSP00000328694,9606.ENSP00000355865,9606.ENSP00000358723,9606.ENSP00000359357,9606.ENSP00000368994,9606.ENSP00000373700,9606.ENSP00000447006,9606.ENSP00000451828,9606.ENSP00000484060,9606.ENSP00000484928	LRP1,TIAM1,SHANK1,CDK5R1,MOB2,PARK2,RAP1A,GFI1,ARHGAP44,ALK,CNTN1,AKT1,PACSIN1,CDH4
GO:1900149	Positive regulation of schwann cell migration	2	2	2.02	0.0397	9606.ENSP00000243077,9606.ENSP00000286827	LRP1,TIAM1
GO:0097305	Response to alcohol	9	233	0.6	0.0405	9606.ENSP00000176183,9606.ENSP00000227163,9606.ENSP00000274629,9606.ENSP00000342952,9606.ENSP00000353720,9606.ENSP00000389814,9606.ENSP00000410294,9606.ENSP00000440689,9606.ENSP00000451828	DRD4,SPI1,KCNMB1,ADCY2,CES1,ADIPOQ,FGFR2,CYP2E1,AKT1
GO:0051171	Regulation of nitrogen compound metabolic process	78	5836	0.14	0.0414	9606.ENSP00000166244,9606.ENSP00000176183,9606.ENSP00000210313,9606.ENSP00000216160,9606.ENSP00000223366,9606.ENSP00000225688,9606.ENSP00000227163,9606.ENSP00000227322,9606.ENSP00000228741,9606.ENSP00000240100,9606.ENSP00000243077,9606.ENSP00000250003,9606.ENSP00000250894,9606.ENSP00000262320,9606.ENSP00000263620,9606.ENSP00000265563,9606.ENSP00000270722,9606.ENSP00000275493,9606.ENSP00000277554,…	EPHA8,DRD4,PSMD5,TAB1,GCK,RASD1,SPI1,ZPR1,ELK3,DUSP4,LRP1,MYOD1,MAPK8IP3,AXIN1,ARID3A,PRKAR2A,PRDM16,EGFR,NACC2,TIAM1,PRKAG2,CTBP1,CAPN2,RPTOR,SPSB4,CDK5R1,BID,E2F7,PPP2R2A,MED16,MOB2,CASP9,PTP4A3,ALX4,SMAD3,HIST2H3D,ZMIZ1,PPP2R2C,FOXK2,ADCY2,AUTS2,PMEPA1,NPAS3,PTBP1,MICAL1,EMP2,TPPP,ITGB1BP1,PARK2,PFKFB2,TCERG1L,RAP1A,GFI1,NR5A1,KIAA1462,SPIRE2,TP73,RREB1,SERPINB9,LATS2,ALK,SRPK2,GPER1,RUNX3,NCO…
GO:0022607	Cellular component assembly	39	2359	0.23	0.0426	9606.ENSP00000210313,9606.ENSP00000262113,9606.ENSP00000262320,9606.ENSP00000265381,9606.ENSP00000270708,9606.ENSP00000274137,9606.ENSP00000277554,9606.ENSP00000278317,9606.ENSP00000286827,9606.ENSP00000293441,9606.ENSP00000293872,9606.ENSP00000308725,9606.ENSP00000316845,9606.ENSP00000318822,9606.ENSP00000323856,9606.ENSP00000324532,9606.ENSP00000332973,9606.ENSP00000333277,9606.ENSP00000347719,…	PSMD5,MYOM2,AXIN1,APBA1,WRAP73,NDUFS6,NACC2,TNNT3,TIAM1,SHANK1,LUC7L,GABRB3,ARHGEF4,BID,PLEC,LAMA3,SMAD3,HIST2H3D,TBCD,MICAL1,EMP2,TPPP,ITGB1BP1,PARK2,SORBS1,ARHGEF7,ESPN,SPIRE2,TP73,LAMB3,MYO1B,SRPK2,CDH23,APOA5,HIST2H2BF,KCNJ12,TNNT1,UQCC2,CDH4
GO:0010976	Positive regulation of neuron projection development	10	288	0.56	0.0444	9606.ENSP00000243077,9606.ENSP00000286827,9606.ENSP00000293441,9606.ENSP00000328694,9606.ENSP00000355865,9606.ENSP00000358723,9606.ENSP00000373700,9606.ENSP00000447006,9606.ENSP00000484060,9606.ENSP00000484928	LRP1,TIAM1,SHANK1,MOB2,PARK2,RAP1A,ALK,CNTN1,PACSIN1,CDH4
GO:0120036	Plasma membrane bounded cell projection organization	23	1122	0.33	0.0444	9606.ENSP00000166244,9606.ENSP00000227322,9606.ENSP00000243077,9606.ENSP00000250894,9606.ENSP00000275493,9606.ENSP00000286827,9606.ENSP00000293441,9606.ENSP00000316845,9606.ENSP00000318486,9606.ENSP00000339299,9606.ENSP00000344087,9606.ENSP00000352540,9606.ENSP00000364893,9606.ENSP00000367059,9606.ENSP00000374309,9606.ENSP00000381768,9606.ENSP00000381793,9606.ENSP00000390436,9606.ENSP00000410294,…	EPHA8,ZPR1,LRP1,MAPK8IP3,EGFR,TIAM1,SHANK1,ARHGEF4,CDK5R1,TRIO,AUTS2,EMP2,ARHGEF7,ESPN,LAMA1,CDH23,GRB10,GLI2,FGFR2,BAI1,CNTN1,PACSIN1,CDH4
GO:0010565	Regulation of cellular ketone metabolic process	8	190	0.64	0.0467	9606.ENSP00000210313,9606.ENSP00000287878,9606.ENSP00000353720,9606.ENSP00000384018,9606.ENSP00000385523,9606.ENSP00000389814,9606.ENSP00000445002,9606.ENSP00000451828	PSMD5,PRKAG2,CES1,NCOR2,PPARA,ADIPOQ,APOA5,AKT1
GO:1903076	Regulation of protein localization to plasma membrane	6	104	0.78	0.0472	9606.ENSP00000243077,9606.ENSP00000275493,9606.ENSP00000360293,9606.ENSP00000368994,9606.ENSP00000380281,9606.ENSP00000451828	LRP1,EGFR,SORBS1,ARHGAP44,GPER1,AKT1
GO:0046578	Regulation of ras protein signal transduction	8	191	0.64	0.0478	9606.ENSP00000335029,9606.ENSP00000344087,9606.ENSP00000352995,9606.ENSP00000368994,9606.ENSP00000384690,9606.ENSP00000440982,9606.ENSP00000468002,9606.ENSP00000471457	RASA3,AUTS2,ARHGEF18,ARHGAP44,MMD2,RASA4B,KANK2,MYO9B
GO:0010817	Regulation of hormone levels	14	524	0.44	0.0481	9606.ENSP00000223366,9606.ENSP00000243077,9606.ENSP00000275493,9606.ENSP00000286827,9606.ENSP00000351632,9606.ENSP00000353720,9606.ENSP00000355865,9606.ENSP00000356047,9606.ENSP00000358723,9606.ENSP00000362690,9606.ENSP00000374069,9606.ENSP00000380281,9606.ENSP00000389814,9606.ENSP00000476140	GCK,LRP1,EGFR,TIAM1,FAM3D,CES1,PARK2,PFKFB2,RAP1A,NR5A1,PTPRN2,GPER1,ADIPOQ,UQCC2
GO:0010907	Positive regulation of glucose metabolic process	4	38	1.04	0.0481	9606.ENSP00000223366,9606.ENSP00000360293,9606.ENSP00000385523,9606.ENSP00000451828	GCK,SORBS1,PPARA,AKT1
GO:0030049	Muscle filament sliding	4	38	1.04	0.0481	9606.ENSP00000278317,9606.ENSP00000341838,9606.ENSP00000442795,9606.ENSP00000467176	TNNT3,TNNI3,MYBPC3,TNNT1
GO:0031324	Negative regulation of cellular metabolic process	42	2630	0.22	0.0481	9606.ENSP00000223366,9606.ENSP00000225688,9606.ENSP00000227163,9606.ENSP00000228741,9606.ENSP00000240100,9606.ENSP00000243077,9606.ENSP00000261655,9606.ENSP00000265563,9606.ENSP00000270722,9606.ENSP00000277554,9606.ENSP00000287878,9606.ENSP00000290921,9606.ENSP00000307272,9606.ENSP00000318486,9606.ENSP00000323246,9606.ENSP00000324527,9606.ENSP00000332973,9606.ENSP00000333277,9606.ENSP00000335677,…	GCK,RASD1,SPI1,ELK3,DUSP4,LRP1,RIMBP2,PRKAR2A,PRDM16,NACC2,PRKAG2,CTBP1,RPTOR,CDK5R1,E2F7,MYO1D,SMAD3,HIST2H3D,FOXK2,PMEPA1,PTBP1,MICAL1,TPPP,ITGB1BP1,PARK2,GFI1,RREB1,SERPINB9,LATS2,GPER1,GRB10,RUNX3,NCOR2,TRIM66,PPARA,ADIPOQ,GLI2,TMEM132D,FGFR2,BAI1,AKT1,KANK2
GO:0046326	Positive regulation of glucose import	4	38	1.04	0.0481	9606.ENSP00000358723,9606.ENSP00000360293,9606.ENSP00000389814,9606.ENSP00000451828	RAP1A,SORBS1,ADIPOQ,AKT1

## Sheet: ARTvsCtrl MALE_Hypo_Cluster1
#term ID	term description	observed gene count	background gene count	strength	false discovery rate	matching proteins in your network (IDs)	matching proteins in your network (labels)
GO:0007399	Nervous system development	46	2371	0.34	0.0037	9606.ENSP00000254695,9606.ENSP00000255380,9606.ENSP00000264051,9606.ENSP00000264638,9606.ENSP00000268489,9606.ENSP00000278550,9606.ENSP00000297029,9606.ENSP00000301831,9606.ENSP00000305941,9606.ENSP00000308725,9606.ENSP00000309117,9606.ENSP00000311837,9606.ENSP00000315465,9606.ENSP00000322270,9606.ENSP00000328182,9606.ENSP00000332879,9606.ENSP00000335196,9606.ENSP00000338774,9606.ENSP00000342924,…	RAP1GAP2,CHRM3,NGEF,CNTNAP1,ZFHX3,TENM4,SCIN,ULK4,USH2A,GABRB3,RBFOX1,SNTG2,DSCAML1,LPHN2,CLN8,FLRT2,GLDN,BCL11A,MCPH1,MAGI2,CPLX2,ATP2B2,TPPP,CNTNAP2,ENAH,EPHA10,RORB,CASZ1,ARHGAP44,BTBD6,SDK2,NTNG2,HECW1,DSCAM,POU6F2,SDK1,FOXP2,MYT1L,NTM,CHRNA7,BAI1,KIRREL3,KIF1A,SHANK2,CAMK1D,CDH4
GO:0007155	Cell adhesion	25	925	0.49	0.0042	9606.ENSP00000264638,9606.ENSP00000278550,9606.ENSP00000315465,9606.ENSP00000317891,9606.ENSP00000332879,9606.ENSP00000335196,9606.ENSP00000339390,9606.ENSP00000347883,9606.ENSP00000354778,9606.ENSP00000376421,9606.ENSP00000376921,9606.ENSP00000383303,9606.ENSP00000385899,9606.ENSP00000393978,9606.ENSP00000396722,9606.ENSP00000399013,9606.ENSP00000402460,9606.ENSP00000430945,9606.ENSP00000431083,…	CNTNAP1,TENM4,DSCAML1,TNIP1,FLRT2,GLDN,CDH26,PLEKHA7,CNTNAP2,SDK2,NTNG2,DSCAM,SDK1,PRKD2,NTM,CNTNAP5,CLSTN2,BAI1,PCDHGA1,KIRREL3,MYBPC3,ACTN2,CDH8,LPP,CDH4
GO:0022008	Neurogenesis	36	1657	0.39	0.0042	9606.ENSP00000254695,9606.ENSP00000264051,9606.ENSP00000264638,9606.ENSP00000268489,9606.ENSP00000278550,9606.ENSP00000301831,9606.ENSP00000305941,9606.ENSP00000308725,9606.ENSP00000315465,9606.ENSP00000332879,9606.ENSP00000335196,9606.ENSP00000338774,9606.ENSP00000346151,9606.ENSP00000353414,9606.ENSP00000353785,9606.ENSP00000354778,9606.ENSP00000355809,9606.ENSP00000362139,9606.ENSP00000366093,…	RAP1GAP2,NGEF,CNTNAP1,ZFHX3,TENM4,ULK4,USH2A,GABRB3,DSCAML1,FLRT2,GLDN,BCL11A,MAGI2,ATP2B2,TPPP,CNTNAP2,ENAH,EPHA10,RORB,CASZ1,ARHGAP44,BTBD6,SDK2,NTNG2,HECW1,DSCAM,SDK1,MYT1L,NTM,CHRNA7,BAI1,KIRREL3,KIF1A,SHANK2,CAMK1D,CDH4
GO:0034330	Cell junction organization	18	493	0.62	0.0042	9606.ENSP00000264638,9606.ENSP00000308725,9606.ENSP00000339390,9606.ENSP00000346151,9606.ENSP00000347883,9606.ENSP00000368994,9606.ENSP00000376421,9606.ENSP00000376921,9606.ENSP00000383303,9606.ENSP00000385899,9606.ENSP00000407546,9606.ENSP00000416706,9606.ENSP00000435466,9606.ENSP00000443495,9606.ENSP00000456548,9606.ENSP00000462701,9606.ENSP00000469689,9606.ENSP00000484928	CNTNAP1,GABRB3,CDH26,MAGI2,PLEKHA7,ARHGAP44,SDK2,NTNG2,DSCAM,SDK1,CHRNA7,ACTBL2,KIRREL3,ACTN2,ELFN1,CDH8,SHANK2,CDH4
GO:0048699	Generation of neurons	34	1551	0.39	0.0042	9606.ENSP00000254695,9606.ENSP00000264051,9606.ENSP00000264638,9606.ENSP00000268489,9606.ENSP00000278550,9606.ENSP00000301831,9606.ENSP00000305941,9606.ENSP00000308725,9606.ENSP00000315465,9606.ENSP00000332879,9606.ENSP00000335196,9606.ENSP00000338774,9606.ENSP00000346151,9606.ENSP00000353414,9606.ENSP00000354778,9606.ENSP00000355809,9606.ENSP00000362139,9606.ENSP00000366093,9606.ENSP00000366221,…	RAP1GAP2,NGEF,CNTNAP1,ZFHX3,TENM4,ULK4,USH2A,GABRB3,DSCAML1,FLRT2,GLDN,BCL11A,MAGI2,ATP2B2,CNTNAP2,ENAH,EPHA10,RORB,CASZ1,ARHGAP44,SDK2,NTNG2,HECW1,DSCAM,SDK1,MYT1L,NTM,CHRNA7,BAI1,KIRREL3,KIF1A,SHANK2,CAMK1D,CDH4
GO:0034329	Cell junction assembly	13	280	0.72	0.0049	9606.ENSP00000264638,9606.ENSP00000308725,9606.ENSP00000339390,9606.ENSP00000346151,9606.ENSP00000376421,9606.ENSP00000376921,9606.ENSP00000383303,9606.ENSP00000385899,9606.ENSP00000435466,9606.ENSP00000443495,9606.ENSP00000462701,9606.ENSP00000469689,9606.ENSP00000484928	CNTNAP1,GABRB3,CDH26,MAGI2,SDK2,NTNG2,DSCAM,SDK1,KIRREL3,ACTN2,CDH8,SHANK2,CDH4
GO:0007156	Homophilic cell adhesion via plasma membrane adhesion molecules	10	164	0.84	0.0071	9606.ENSP00000315465,9606.ENSP00000339390,9606.ENSP00000376421,9606.ENSP00000383303,9606.ENSP00000385899,9606.ENSP00000402460,9606.ENSP00000431083,9606.ENSP00000435466,9606.ENSP00000462701,9606.ENSP00000484928	DSCAML1,CDH26,SDK2,DSCAM,SDK1,CLSTN2,PCDHGA1,KIRREL3,CDH8,CDH4
GO:0007416	Synapse assembly	8	96	0.97	0.0073	9606.ENSP00000308725,9606.ENSP00000346151,9606.ENSP00000376421,9606.ENSP00000376921,9606.ENSP00000383303,9606.ENSP00000385899,9606.ENSP00000435466,9606.ENSP00000469689	GABRB3,MAGI2,SDK2,NTNG2,DSCAM,SDK1,KIRREL3,SHANK2
GO:0098742	Cell-cell adhesion via plasma-membrane adhesion molecules	12	257	0.72	0.0082	9606.ENSP00000278550,9606.ENSP00000315465,9606.ENSP00000339390,9606.ENSP00000376421,9606.ENSP00000376921,9606.ENSP00000383303,9606.ENSP00000385899,9606.ENSP00000402460,9606.ENSP00000431083,9606.ENSP00000435466,9606.ENSP00000462701,9606.ENSP00000484928	TENM4,DSCAML1,CDH26,SDK2,NTNG2,DSCAM,SDK1,CLSTN2,PCDHGA1,KIRREL3,CDH8,CDH4
GO:0050808	Synapse organization	12	283	0.68	0.0189	9606.ENSP00000308725,9606.ENSP00000346151,9606.ENSP00000368994,9606.ENSP00000376421,9606.ENSP00000376921,9606.ENSP00000383303,9606.ENSP00000385899,9606.ENSP00000407546,9606.ENSP00000416706,9606.ENSP00000435466,9606.ENSP00000456548,9606.ENSP00000469689	GABRB3,MAGI2,ARHGAP44,SDK2,NTNG2,DSCAM,SDK1,CHRNA7,ACTBL2,KIRREL3,ELFN1,SHANK2
GO:0007275	Multicellular organism development	70	5023	0.2	0.0214	9606.ENSP00000233078,9606.ENSP00000254695,9606.ENSP00000255380,9606.ENSP00000264051,9606.ENSP00000264638,9606.ENSP00000268489,9606.ENSP00000278550,9606.ENSP00000283228,9606.ENSP00000284268,9606.ENSP00000297029,9606.ENSP00000299821,9606.ENSP00000300456,9606.ENSP00000301831,9606.ENSP00000305941,9606.ENSP00000308725,9606.ENSP00000309117,9606.ENSP00000309439,9606.ENSP00000311837,9606.ENSP00000315465,…	DAZAP1,RAP1GAP2,CHRM3,NGEF,CNTNAP1,ZFHX3,TENM4,PTPRR,ANKH,SCIN,NCAPH2,SLC27A4,ULK4,USH2A,GABRB3,RBFOX1,HOXB9,SNTG2,DSCAML1,TSPEAR,LPHN2,CLN8,FLRT2,GLDN,NXN,BCL11A,CDH26,MCPH1,MAGI2,SVIL,CPLX2,ATP2B2,TPPP,CNTNAP2,ENAH,RBM20,TSHZ2,EPHA10,KAZN,KIAA1217,RORB,CASZ1,NEBL,ARHGAP44,PNLDC1,BTBD6,SDK2,NTNG2,HECW1,TRPM2,DSCAM,POU6F2,MAD1L1,SDK1,FOXP2,PRKD2,MYT1L,NTM,CHRNA7,BAI1,KIRREL3,CELF1,KIF1A,MYBPC3,AC…
GO:0048731	System development	64	4426	0.21	0.0214	9606.ENSP00000233078,9606.ENSP00000254695,9606.ENSP00000255380,9606.ENSP00000264051,9606.ENSP00000264638,9606.ENSP00000268489,9606.ENSP00000278550,9606.ENSP00000284268,9606.ENSP00000297029,9606.ENSP00000299821,9606.ENSP00000300456,9606.ENSP00000301831,9606.ENSP00000305941,9606.ENSP00000308725,9606.ENSP00000309117,9606.ENSP00000309439,9606.ENSP00000311837,9606.ENSP00000315465,9606.ENSP00000321987,…	DAZAP1,RAP1GAP2,CHRM3,NGEF,CNTNAP1,ZFHX3,TENM4,ANKH,SCIN,NCAPH2,SLC27A4,ULK4,USH2A,GABRB3,RBFOX1,HOXB9,SNTG2,DSCAML1,TSPEAR,LPHN2,CLN8,FLRT2,GLDN,NXN,BCL11A,MCPH1,MAGI2,SVIL,CPLX2,ATP2B2,TPPP,CNTNAP2,ENAH,RBM20,EPHA10,KAZN,KIAA1217,RORB,CASZ1,NEBL,ARHGAP44,BTBD6,SDK2,NTNG2,HECW1,TRPM2,DSCAM,POU6F2,MAD1L1,SDK1,FOXP2,PRKD2,MYT1L,NTM,CHRNA7,BAI1,KIRREL3,KIF1A,MYBPC3,ACTN2,WWOX,SHANK2,CAMK1D,CDH4
GO:0098609	Cell-cell adhesion	16	505	0.55	0.0214	9606.ENSP00000278550,9606.ENSP00000315465,9606.ENSP00000317891,9606.ENSP00000335196,9606.ENSP00000339390,9606.ENSP00000347883,9606.ENSP00000376421,9606.ENSP00000376921,9606.ENSP00000383303,9606.ENSP00000385899,9606.ENSP00000402460,9606.ENSP00000431083,9606.ENSP00000435466,9606.ENSP00000462701,9606.ENSP00000482472,9606.ENSP00000484928	TENM4,DSCAML1,TNIP1,GLDN,CDH26,PLEKHA7,SDK2,NTNG2,DSCAM,SDK1,CLSTN2,PCDHGA1,KIRREL3,CDH8,LPP,CDH4
GO:0048856	Anatomical structure development	73	5402	0.18	0.0332	9606.ENSP00000233078,9606.ENSP00000254695,9606.ENSP00000255380,9606.ENSP00000264051,9606.ENSP00000264638,9606.ENSP00000268489,9606.ENSP00000278550,9606.ENSP00000283228,9606.ENSP00000284268,9606.ENSP00000297029,9606.ENSP00000299821,9606.ENSP00000300456,9606.ENSP00000301831,9606.ENSP00000305941,9606.ENSP00000308725,9606.ENSP00000309117,9606.ENSP00000309439,9606.ENSP00000311837,9606.ENSP00000315465,…	DAZAP1,RAP1GAP2,CHRM3,NGEF,CNTNAP1,ZFHX3,TENM4,PTPRR,ANKH,SCIN,NCAPH2,SLC27A4,ULK4,USH2A,GABRB3,RBFOX1,HOXB9,SNTG2,DSCAML1,TSPEAR,LPHN2,CLN8,XKR4,FLRT2,GLDN,NXN,BCL11A,CDH26,MCPH1,MAGI2,SVIL,CPLX2,ATP2B2,TPPP,CNTNAP2,ENAH,RBM20,TSHZ2,EPHA10,KAZN,KIAA1217,RORB,CASZ1,NEBL,ARHGAP44,CCDC88C,PNLDC1,BTBD6,SDK2,NTNG2,HECW1,TRPM2,DSCAM,POU6F2,MAD1L1,SDK1,FOXP2,C17orf104,PRKD2,MYT1L,NTM,CHRNA7,BAI1,KIRREL…
GO:0032989	Cellular component morphogenesis	17	614	0.5	0.0456	9606.ENSP00000264638,9606.ENSP00000278550,9606.ENSP00000315465,9606.ENSP00000332879,9606.ENSP00000353785,9606.ENSP00000354778,9606.ENSP00000355809,9606.ENSP00000362139,9606.ENSP00000366326,9606.ENSP00000376921,9606.ENSP00000383303,9606.ENSP00000407546,9606.ENSP00000430945,9606.ENSP00000435466,9606.ENSP00000443495,9606.ENSP00000469689,9606.ENSP00000484928	CNTNAP1,TENM4,DSCAML1,FLRT2,TPPP,CNTNAP2,ENAH,EPHA10,NEBL,NTNG2,DSCAM,CHRNA7,BAI1,KIRREL3,ACTN2,SHANK2,CDH4

## Sheet: ARTvsCtrl MALE_Hypo_Cluster2
#term ID	term description	observed gene count	background gene count	strength	false discovery rate	matching proteins in your network (IDs)	matching proteins in your network (labels)
GO:0007167	Enzyme linked receptor protein signaling pathway	25	720	0.53	0.0032	9606.ENSP00000011653,9606.ENSP00000221496,9606.ENSP00000257290,9606.ENSP00000259089,9606.ENSP00000260128,9606.ENSP00000275493,9606.ENSP00000280333,9606.ENSP00000281092,9606.ENSP00000308122,9606.ENSP00000314897,9606.ENSP00000332973,9606.ENSP00000341189,9606.ENSP00000350896,9606.ENSP00000352522,9606.ENSP00000352995,9606.ENSP00000353654,9606.ENSP00000357196,9606.ENSP00000359264,9606.ENSP00000364979,…	CD4,AMH,PDGFRA,BLK,SULF1,EGFR,DOCK1,FER,ATP6V0A4,ANGPT2,SMAD3,PTK2,EPHB4,ATP6V1H,ARHGEF18,COL4A2,PTPRK,BCAR3,COL4A1,ALK,GRB10,NRG1,ARRB2,FGF12,MUC20
GO:0009100	Glycoprotein metabolic process	17	366	0.65	0.0039	9606.ENSP00000035307,9606.ENSP00000236709,9606.ENSP00000260128,9606.ENSP00000264363,9606.ENSP00000317404,9606.ENSP00000321343,9606.ENSP00000349677,9606.ENSP00000355632,9606.ENSP00000363590,9606.ENSP00000366827,9606.ENSP00000377257,9606.ENSP00000380488,9606.ENSP00000381699,9606.ENSP00000411816,9606.ENSP00000414350,9606.ENSP00000417498,9606.ENSP00000441929	CHPF2,A4GNT,SULF1,NDST4,CHST13,ST8SIA5,SPOCK3,GALNT2,CSGALNACT2,ST8SIA6,ST3GAL2,GALNT9,B3GALT5,CSGALNACT1,MUC20,MUC4,MUC12
GO:0007169	Transmembrane receptor protein tyrosine kinase signaling pathway	20	518	0.57	0.0041	9606.ENSP00000011653,9606.ENSP00000257290,9606.ENSP00000259089,9606.ENSP00000260128,9606.ENSP00000275493,9606.ENSP00000280333,9606.ENSP00000281092,9606.ENSP00000308122,9606.ENSP00000314897,9606.ENSP00000341189,9606.ENSP00000350896,9606.ENSP00000352522,9606.ENSP00000353654,9606.ENSP00000359264,9606.ENSP00000364979,9606.ENSP00000373700,9606.ENSP00000381793,9606.ENSP00000384620,9606.ENSP00000413496,…	CD4,PDGFRA,BLK,SULF1,EGFR,DOCK1,FER,ATP6V0A4,ANGPT2,PTK2,EPHB4,ATP6V1H,COL4A2,BCAR3,COL4A1,ALK,GRB10,NRG1,FGF12,MUC20
GO:0009101	Glycoprotein biosynthetic process	15	301	0.68	0.0042	9606.ENSP00000035307,9606.ENSP00000236709,9606.ENSP00000264363,9606.ENSP00000317404,9606.ENSP00000321343,9606.ENSP00000355632,9606.ENSP00000363590,9606.ENSP00000366827,9606.ENSP00000377257,9606.ENSP00000380488,9606.ENSP00000381699,9606.ENSP00000411816,9606.ENSP00000414350,9606.ENSP00000417498,9606.ENSP00000441929	CHPF2,A4GNT,NDST4,CHST13,ST8SIA5,GALNT2,CSGALNACT2,ST8SIA6,ST3GAL2,GALNT9,B3GALT5,CSGALNACT1,MUC20,MUC4,MUC12
GO:0043170	Macromolecule metabolic process	96	6137	0.18	0.0048	9606.ENSP00000011653,9606.ENSP00000035307,9606.ENSP00000219271,9606.ENSP00000227163,9606.ENSP00000230859,9606.ENSP00000232744,9606.ENSP00000233242,9606.ENSP00000236709,9606.ENSP00000250894,9606.ENSP00000254719,9606.ENSP00000255613,9606.ENSP00000257290,9606.ENSP00000257359,9606.ENSP00000259089,9606.ENSP00000260128,9606.ENSP00000261405,9606.ENSP00000262577,9606.ENSP00000263063,9606.ENSP00000264363,…	CD4,CHPF2,MMP15,SPI1,PAPD7,ABTB1,APOB,A4GNT,MAPK8IP3,RPA1,SUV420H2,PDGFRA,ADAMTS8,BLK,SULF1,VWF,ZC3H3,MTPAP,NDST4,HDAC4,PPARGC1A,ADAMTS17,FN3KRP,PRDM16,ADAMTS16,EGFR,FER,TRIM62,PELP1,ABCA3,RNASE3,TERT,FBXO31,KLK2,GAK,ANGPT2,CHST13,ST8SIA5,A2M,PPP2R1A,PPP2R2A,YBEY,CASP9,SMAD3,ABCC5,PIDD1,PTK2,THRAP3,SPOCK3,EPHB4,ITIH2,COL4A2,PNP,GALNT2,PTPRK,SFTPD,CSGALNACT2,ADPRHL1,STAM,ST8SIA6,NOL9,TTLL10,PARP4,…
GO:1903510	Mucopolysaccharide metabolic process	9	108	0.91	0.0095	9606.ENSP00000035307,9606.ENSP00000264363,9606.ENSP00000317404,9606.ENSP00000333926,9606.ENSP00000349677,9606.ENSP00000351190,9606.ENSP00000363590,9606.ENSP00000377257,9606.ENSP00000411816	CHPF2,NDST4,CHST13,ABCC5,SPOCK3,ITIH2,CSGALNACT2,ST3GAL2,CSGALNACT1
GO:0006493	Protein o-linked glycosylation	9	111	0.9	0.01	9606.ENSP00000236709,9606.ENSP00000355632,9606.ENSP00000366827,9606.ENSP00000377257,9606.ENSP00000380488,9606.ENSP00000381699,9606.ENSP00000414350,9606.ENSP00000417498,9606.ENSP00000441929	A4GNT,GALNT2,ST8SIA6,ST3GAL2,GALNT9,B3GALT5,MUC20,MUC4,MUC12
GO:0016266	O-glycan processing	7	57	1.08	0.01	9606.ENSP00000236709,9606.ENSP00000355632,9606.ENSP00000377257,9606.ENSP00000380488,9606.ENSP00000414350,9606.ENSP00000417498,9606.ENSP00000441929	A4GNT,GALNT2,ST3GAL2,GALNT9,MUC20,MUC4,MUC12
GO:0071704	Organic substance metabolic process	111	7755	0.14	0.0167	9606.ENSP00000011653,9606.ENSP00000035307,9606.ENSP00000074304,9606.ENSP00000219271,9606.ENSP00000227163,9606.ENSP00000230859,9606.ENSP00000232744,9606.ENSP00000233242,9606.ENSP00000236709,9606.ENSP00000250894,9606.ENSP00000254719,9606.ENSP00000255613,9606.ENSP00000257290,9606.ENSP00000257359,9606.ENSP00000258317,9606.ENSP00000259089,9606.ENSP00000260128,9606.ENSP00000261405,9606.ENSP00000261693,…	CD4,CHPF2,INPP4A,MMP15,SPI1,PAPD7,ABTB1,APOB,A4GNT,MAPK8IP3,RPA1,SUV420H2,PDGFRA,ADAMTS8,NPL,BLK,SULF1,VWF,SCARB1,ZC3H3,MTPAP,NDST4,HDAC4,PPARGC1A,CPT1A,ADAMTS17,FN3KRP,PRDM16,ADAMTS16,EGFR,FER,TRIM62,FTCD,HSD3B7,LIPC,PELP1,ABCA3,RNASE3,TERT,FBXO31,KLK2,GAK,ANGPT2,CHST13,TPO,CYP8B1,ST8SIA5,A2M,PPP2R1A,PPP2R2A,YBEY,CASP9,SMAD3,ABCC5,PIDD1,PTK2,ENOSF1,THRAP3,SPOCK3,EPHB4,ITIH2,MYOF,COL4A2,PNP,GALNT…
GO:0050790	Regulation of catalytic activity	47	2386	0.28	0.0181	9606.ENSP00000011653,9606.ENSP00000219271,9606.ENSP00000250894,9606.ENSP00000257290,9606.ENSP00000261693,9606.ENSP00000275493,9606.ENSP00000276440,9606.ENSP00000276816,9606.ENSP00000280333,9606.ENSP00000281419,9606.ENSP00000292169,9606.ENSP00000293970,9606.ENSP00000299022,9606.ENSP00000299727,9606.ENSP00000307272,9606.ENSP00000309572,9606.ENSP00000323929,9606.ENSP00000324804,9606.ENSP00000325074,…	CD4,MMP15,MAPK8IP3,PDGFRA,SCARB1,EGFR,DOCK5,ZNF16,DOCK1,ASAP2,S100A1,TBC1D24,LIPC,GALR1,RPTOR,TERT,A2M,PPP2R1A,PPP2R2A,CASP9,SMAD3,PIDD1,ASAP3,TBC1D28,PTK2,SPOCK3,EPHB4,ITIH2,ATP6V1H,BCAR3,RCAN2,ARHGAP39,PLIN5,PARP4,ALK,PTPRN2,MLLT4,SNX9,GPS1,PPP6R3,SOCS6,NRG1,ADIPOQ,ARRB2,MUC20,USP6,GPIHBP1
GO:0008152	Metabolic process	116	8298	0.13	0.0219	9606.ENSP00000011653,9606.ENSP00000035307,9606.ENSP00000074304,9606.ENSP00000219271,9606.ENSP00000227163,9606.ENSP00000230859,9606.ENSP00000232744,9606.ENSP00000233242,9606.ENSP00000236709,9606.ENSP00000250894,9606.ENSP00000254719,9606.ENSP00000255613,9606.ENSP00000257290,9606.ENSP00000257359,9606.ENSP00000258317,9606.ENSP00000259089,9606.ENSP00000260128,9606.ENSP00000261405,9606.ENSP00000261693,…	CD4,CHPF2,INPP4A,MMP15,SPI1,PAPD7,ABTB1,APOB,A4GNT,MAPK8IP3,RPA1,SUV420H2,PDGFRA,ADAMTS8,NPL,BLK,SULF1,VWF,SCARB1,ZC3H3,MTPAP,NDST4,HDAC4,PPARGC1A,CPT1A,ADAMTS17,FN3KRP,PRDM16,ADAMTS16,EGFR,FER,TRIM62,FTCD,HSD3B7,LIPC,PELP1,ABCA3,RNASE3,TERT,FBXO31,KLK2,GAK,ANGPT2,CHST13,TPO,CYP8B1,ST8SIA5,SLC25A22,A2M,PPP2R1A,PPP2R2A,YBEY,CASP9,SMAD3,ABCC5,PIDD1,PTK2,ENOSF1,THRAP3,SPOCK3,EPHB4,ITIH2,MYOF,COL4A2,…
GO:0009987	Cellular process	179	15024	0.06	0.0225	9606.ENSP00000005260,9606.ENSP00000011653,9606.ENSP00000035307,9606.ENSP00000074304,9606.ENSP00000217159,9606.ENSP00000219271,9606.ENSP00000221496,9606.ENSP00000227163,9606.ENSP00000230538,9606.ENSP00000230859,9606.ENSP00000232744,9606.ENSP00000233242,9606.ENSP00000236709,9606.ENSP00000250894,9606.ENSP00000253861,9606.ENSP00000254719,9606.ENSP00000255613,9606.ENSP00000257290,9606.ENSP00000257359,…	BAIAP2L1,CD4,CHPF2,INPP4A,SLCO4A1,MMP15,AMH,SPI1,LAMA4,PAPD7,ABTB1,APOB,A4GNT,MAPK8IP3,EXOC4,RPA1,SUV420H2,PDGFRA,ADAMTS8,NPL,BLK,TMEM63B,SULF1,VWF,SCARB1,ZC3H3,MTPAP,PACSIN2,NDST4,HDAC4,PPARGC1A,CPT1A,FN3KRP,PRDM16,EGFR,DOCK5,ZNF16,DOCK1,FER,IL10RB,TRIM62,FTCD,S100A1,TBC1D24,DOCK6,HSD3B7,LIPC,GALR1,PELP1,KRT27,ABCA3,RNASE3,RPTOR,ATP6V0A4,TERT,MRGPRF,FBXO31,DSCR3,TNS3,KLK2,GAK,ANGPT2,CHST13,TPO,C…
GO:0030198	Extracellular matrix organization	14	338	0.6	0.0225	9606.ENSP00000219271,9606.ENSP00000230538,9606.ENSP00000257290,9606.ENSP00000260128,9606.ENSP00000261405,9606.ENSP00000313581,9606.ENSP00000323929,9606.ENSP00000341189,9606.ENSP00000347665,9606.ENSP00000353654,9606.ENSP00000364000,9606.ENSP00000364979,9606.ENSP00000373433,9606.ENSP00000411816	MMP15,LAMA4,PDGFRA,SULF1,VWF,KLK2,A2M,PTK2,COL18A1,COL4A2,COL5A2,COL4A1,LAMB4,CSGALNACT1
GO:0071495	Cellular response to endogenous stimulus	29	1181	0.38	0.0225	9606.ENSP00000221496,9606.ENSP00000233242,9606.ENSP00000257290,9606.ENSP00000264606,9606.ENSP00000264867,9606.ENSP00000275493,9606.ENSP00000281092,9606.ENSP00000301396,9606.ENSP00000307272,9606.ENSP00000308122,9606.ENSP00000330237,9606.ENSP00000332973,9606.ENSP00000338171,9606.ENSP00000341189,9606.ENSP00000344546,9606.ENSP00000352522,9606.ENSP00000352995,9606.ENSP00000353654,9606.ENSP00000357196,…	AMH,APOB,PDGFRA,HDAC4,PPARGC1A,EGFR,FER,PELP1,RPTOR,ATP6V0A4,CASP9,SMAD3,SKAP1,PTK2,ARID1B,ATP6V1H,ARHGEF18,COL4A2,PTPRK,BCAR3,COL5A2,COL4A1,GRB10,ADIPOQ,NCOA2,ARRB2,FGF12,RXRA,ESRRB
GO:0051336	Regulation of hydrolase activity	30	1284	0.35	0.0314	9606.ENSP00000257290,9606.ENSP00000275493,9606.ENSP00000276440,9606.ENSP00000280333,9606.ENSP00000281419,9606.ENSP00000293970,9606.ENSP00000299022,9606.ENSP00000323929,9606.ENSP00000324804,9606.ENSP00000325074,9606.ENSP00000330237,9606.ENSP00000332973,9606.ENSP00000337797,9606.ENSP00000338769,9606.ENSP00000339973,9606.ENSP00000341189,9606.ENSP00000349677,9606.ENSP00000351190,9606.ENSP00000359264,…	PDGFRA,EGFR,DOCK5,DOCK1,ASAP2,TBC1D24,LIPC,A2M,PPP2R1A,PPP2R2A,CASP9,SMAD3,PIDD1,ASAP3,TBC1D28,PTK2,SPOCK3,ITIH2,BCAR3,RCAN2,ARHGAP39,PLIN5,PTPRN2,MLLT4,SNX9,GPS1,PPP6R3,ARRB2,USP6,GPIHBP1
GO:0019538	Protein metabolic process	69	4251	0.2	0.0345	9606.ENSP00000035307,9606.ENSP00000219271,9606.ENSP00000227163,9606.ENSP00000232744,9606.ENSP00000233242,9606.ENSP00000236709,9606.ENSP00000250894,9606.ENSP00000255613,9606.ENSP00000257290,9606.ENSP00000257359,9606.ENSP00000259089,9606.ENSP00000260128,9606.ENSP00000261405,9606.ENSP00000264363,9606.ENSP00000264606,9606.ENSP00000268070,9606.ENSP00000269373,9606.ENSP00000270722,9606.ENSP00000274181,…	CHPF2,MMP15,SPI1,ABTB1,APOB,A4GNT,MAPK8IP3,SUV420H2,PDGFRA,ADAMTS8,BLK,SULF1,VWF,NDST4,HDAC4,ADAMTS17,FN3KRP,PRDM16,ADAMTS16,EGFR,FER,TRIM62,ABCA3,FBXO31,KLK2,GAK,CHST13,ST8SIA5,A2M,PPP2R1A,PPP2R2A,YBEY,CASP9,SMAD3,PIDD1,PTK2,SPOCK3,EPHB4,ITIH2,GALNT2,PTPRK,SFTPD,CSGALNACT2,ADPRHL1,STAM,ST8SIA6,TTLL10,PARP4,ALK,PTPRN2,EP400,GPS1,ST3GAL2,GALNT9,SOCS6,B3GALT5,NRG1,ARRB2,WDR20,MARK3,CSGALNACT1,FGF12…
GO:0044093	Positive regulation of molecular function	38	1842	0.3	0.0345	9606.ENSP00000011653,9606.ENSP00000219271,9606.ENSP00000221496,9606.ENSP00000250894,9606.ENSP00000257290,9606.ENSP00000261693,9606.ENSP00000264606,9606.ENSP00000264867,9606.ENSP00000275493,9606.ENSP00000276440,9606.ENSP00000276816,9606.ENSP00000280333,9606.ENSP00000281092,9606.ENSP00000281419,9606.ENSP00000291416,9606.ENSP00000292169,9606.ENSP00000293970,9606.ENSP00000307272,9606.ENSP00000309572,…	CD4,MMP15,AMH,MAPK8IP3,PDGFRA,SCARB1,HDAC4,PPARGC1A,EGFR,DOCK5,ZNF16,DOCK1,FER,ASAP2,TRIM62,S100A1,TBC1D24,RPTOR,TERT,CASP9,SMAD3,PIDD1,ASAP3,TBC1D28,PTK2,EPHB4,BCAR3,ARHGAP39,PLIN5,ALK,MLLT4,SNX9,NRG1,ADIPOQ,MARK3,MUC20,USP6,GPIHBP1
GO:0044238	Primary metabolic process	104	7332	0.14	0.0345	9606.ENSP00000035307,9606.ENSP00000074304,9606.ENSP00000219271,9606.ENSP00000227163,9606.ENSP00000230859,9606.ENSP00000232744,9606.ENSP00000233242,9606.ENSP00000236709,9606.ENSP00000250894,9606.ENSP00000254719,9606.ENSP00000255613,9606.ENSP00000257290,9606.ENSP00000257359,9606.ENSP00000258317,9606.ENSP00000259089,9606.ENSP00000260128,9606.ENSP00000261405,9606.ENSP00000261693,9606.ENSP00000262577,…	CHPF2,INPP4A,MMP15,SPI1,PAPD7,ABTB1,APOB,A4GNT,MAPK8IP3,RPA1,SUV420H2,PDGFRA,ADAMTS8,NPL,BLK,SULF1,VWF,SCARB1,ZC3H3,MTPAP,NDST4,HDAC4,PPARGC1A,CPT1A,ADAMTS17,FN3KRP,PRDM16,ADAMTS16,EGFR,FER,TRIM62,FTCD,HSD3B7,LIPC,PELP1,ABCA3,RNASE3,TERT,FBXO31,KLK2,GAK,CHST13,CYP8B1,ST8SIA5,A2M,PPP2R1A,PPP2R2A,YBEY,CASP9,SMAD3,PIDD1,PTK2,ENOSF1,THRAP3,SPOCK3,EPHB4,ITIH2,MYOF,COL4A2,PNP,GALNT2,PTPRK,SFTPD,CSGALNA…
GO:0065009	Regulation of molecular function	77	4913	0.18	0.0345	9606.ENSP00000011653,9606.ENSP00000219271,9606.ENSP00000221496,9606.ENSP00000227163,9606.ENSP00000250894,9606.ENSP00000257290,9606.ENSP00000261693,9606.ENSP00000264606,9606.ENSP00000264867,9606.ENSP00000270722,9606.ENSP00000275493,9606.ENSP00000276440,9606.ENSP00000276816,9606.ENSP00000280333,9606.ENSP00000281092,9606.ENSP00000281419,9606.ENSP00000291416,9606.ENSP00000292169,9606.ENSP00000293970,…	CD4,MMP15,AMH,SPI1,MAPK8IP3,PDGFRA,SCARB1,HDAC4,PPARGC1A,PRDM16,EGFR,DOCK5,ZNF16,DOCK1,FER,ASAP2,TRIM62,S100A1,TBC1D24,DOCK6,LIPC,GALR1,RPTOR,TERT,A2M,PPP2R1A,PPP2R2A,CASP9,SMAD3,PIDD1,ASAP3,TBC1D28,PTK2,ARID1B,THRAP3,SPOCK3,EPHB4,ITIH2,ATP6V1H,ARHGEF18,PLEKHG1,BCAR3,RCAN2,SFTPD,KLF17,ZBTB17,ARHGAP39,PLIN5,PARP4,ALK,PTPRN2,MLLT4,SNX9,GPS1,PPP6R3,NFATC2,SOCS6,PCBP3,NCOR2,NRG1,NFATC1,ADIPOQ,GTF2IRD…
GO:0071310	Cellular response to organic substance	45	2369	0.26	0.0345	9606.ENSP00000011653,9606.ENSP00000221496,9606.ENSP00000227163,9606.ENSP00000233242,9606.ENSP00000257290,9606.ENSP00000261693,9606.ENSP00000264606,9606.ENSP00000264867,9606.ENSP00000265641,9606.ENSP00000275493,9606.ENSP00000276816,9606.ENSP00000281092,9606.ENSP00000290200,9606.ENSP00000291416,9606.ENSP00000301396,9606.ENSP00000307272,9606.ENSP00000308122,9606.ENSP00000314897,9606.ENSP00000330237,…	CD4,AMH,SPI1,APOB,PDGFRA,SCARB1,HDAC4,PPARGC1A,CPT1A,EGFR,ZNF16,FER,IL10RB,TRIM62,PELP1,RPTOR,ATP6V0A4,ANGPT2,CASP9,CCR10,SMAD3,SKAP1,PTK2,IFNAR2,ARID1B,ATP6V1H,ARHGEF18,COL4A2,PTPRK,BCAR3,COL5A2,ZBTB17,COL4A1,PTPRN2,MX1,GRB10,ADIPOQ,NCOA2,ARRB2,FGF12,ACKR2,RXRA,ESRRB,GPR17,USP10
GO:0006029	Proteoglycan metabolic process	7	87	0.89	0.0385	9606.ENSP00000035307,9606.ENSP00000260128,9606.ENSP00000264363,9606.ENSP00000317404,9606.ENSP00000349677,9606.ENSP00000363590,9606.ENSP00000411816	CHPF2,SULF1,NDST4,CHST13,SPOCK3,CSGALNACT2,CSGALNACT1
GO:0007166	Cell surface receptor signaling pathway	44	2325	0.26	0.0405	9606.ENSP00000011653,9606.ENSP00000221496,9606.ENSP00000227163,9606.ENSP00000257290,9606.ENSP00000259089,9606.ENSP00000260128,9606.ENSP00000261693,9606.ENSP00000275493,9606.ENSP00000280333,9606.ENSP00000281092,9606.ENSP00000290200,9606.ENSP00000291416,9606.ENSP00000308122,9606.ENSP00000314897,9606.ENSP00000320295,9606.ENSP00000330237,9606.ENSP00000332504,9606.ENSP00000332973,9606.ENSP00000337797,…	CD4,AMH,SPI1,PDGFRA,BLK,SULF1,SCARB1,EGFR,DOCK1,FER,IL10RB,TRIM62,ATP6V0A4,ANGPT2,TUBB3,CASP9,CCR10,SMAD3,PIDD1,SKAP1,PTK2,IFNAR2,EPHB4,ATP6V1H,ARHGEF18,COL4A2,PTPRK,BCAR3,COL4A1,ALK,NFATC2,SOCS6,MX1,GRB10,NRG1,NFATC1,ARRB2,FGF12,MUC20,ACKR2,MUC4,MUC12,GPR17,TLE3
GO:0006807	Nitrogen compound metabolic process	98	6852	0.14	0.0421	9606.ENSP00000035307,9606.ENSP00000219271,9606.ENSP00000227163,9606.ENSP00000230859,9606.ENSP00000232744,9606.ENSP00000233242,9606.ENSP00000236709,9606.ENSP00000250894,9606.ENSP00000254719,9606.ENSP00000255613,9606.ENSP00000257290,9606.ENSP00000257359,9606.ENSP00000258317,9606.ENSP00000259089,9606.ENSP00000260128,9606.ENSP00000261405,9606.ENSP00000262577,9606.ENSP00000263063,9606.ENSP00000264363,…	CHPF2,MMP15,SPI1,PAPD7,ABTB1,APOB,A4GNT,MAPK8IP3,RPA1,SUV420H2,PDGFRA,ADAMTS8,NPL,BLK,SULF1,VWF,ZC3H3,MTPAP,NDST4,HDAC4,PPARGC1A,CPT1A,ADAMTS17,FN3KRP,PRDM16,ADAMTS16,EGFR,FER,TRIM62,FTCD,LIPC,PELP1,ABCA3,RNASE3,TERT,FBXO31,KLK2,GAK,CHST13,TPO,ST8SIA5,A2M,PPP2R1A,PPP2R2A,YBEY,CASP9,SMAD3,ABCC5,PIDD1,PTK2,ENOSF1,THRAP3,SPOCK3,EPHB4,ITIH2,COL4A2,PNP,GALNT2,PTPRK,SFTPD,CSGALNACT2,AOX1,ADPRHL1,STAM,S…
GO:0016051	Carbohydrate biosynthetic process	8	125	0.79	0.0459	9606.ENSP00000264363,9606.ENSP00000264867,9606.ENSP00000317404,9606.ENSP00000363590,9606.ENSP00000366827,9606.ENSP00000377257,9606.ENSP00000381699,9606.ENSP00000411816	NDST4,PPARGC1A,CHST13,CSGALNACT2,ST8SIA6,ST3GAL2,B3GALT5,CSGALNACT1
GO:0016477	Cell migration	23	896	0.4	0.0459	9606.ENSP00000233242,9606.ENSP00000257290,9606.ENSP00000261693,9606.ENSP00000275493,9606.ENSP00000276440,9606.ENSP00000280333,9606.ENSP00000281092,9606.ENSP00000297679,9606.ENSP00000312143,9606.ENSP00000314897,9606.ENSP00000332504,9606.ENSP00000338171,9606.ENSP00000338769,9606.ENSP00000341189,9606.ENSP00000345359,9606.ENSP00000350896,9606.ENSP00000357196,9606.ENSP00000361366,9606.ENSP00000373433,…	APOB,PDGFRA,SCARB1,EGFR,DOCK5,DOCK1,FER,HSD3B7,TNS3,ANGPT2,CCR10,SKAP1,ASAP3,PTK2,PODXL2,EPHB4,PTPRK,SFTPD,LAMB4,NFATC2,NRG1,ARRB2,ACKR2
GO:0043085	Positive regulation of catalytic activity	32	1489	0.32	0.0459	9606.ENSP00000011653,9606.ENSP00000219271,9606.ENSP00000250894,9606.ENSP00000257290,9606.ENSP00000261693,9606.ENSP00000275493,9606.ENSP00000276440,9606.ENSP00000276816,9606.ENSP00000280333,9606.ENSP00000281419,9606.ENSP00000292169,9606.ENSP00000293970,9606.ENSP00000307272,9606.ENSP00000309572,9606.ENSP00000330237,9606.ENSP00000332973,9606.ENSP00000337797,9606.ENSP00000338769,9606.ENSP00000339973,…	CD4,MMP15,MAPK8IP3,PDGFRA,SCARB1,EGFR,DOCK5,ZNF16,DOCK1,ASAP2,S100A1,TBC1D24,RPTOR,TERT,CASP9,SMAD3,PIDD1,ASAP3,TBC1D28,PTK2,EPHB4,BCAR3,ARHGAP39,PLIN5,ALK,MLLT4,SNX9,NRG1,ADIPOQ,MUC20,USP6,GPIHBP1
GO:0030204	Chondroitin sulfate metabolic process	5	39	1.09	0.0486	9606.ENSP00000035307,9606.ENSP00000317404,9606.ENSP00000349677,9606.ENSP00000363590,9606.ENSP00000411816	CHPF2,CHST13,SPOCK3,CSGALNACT2,CSGALNACT1

## Sheet: INVIVOvsCtrl_Hypo_Cluster1
#term ID	term description	observed gene count	background gene count	strength	false discovery rate	matching proteins in your network (IDs)	matching proteins in your network (labels)
GO:0050789	Regulation of biological process	278	11475	0.1	4.26e-06	9606.ENSP00000011653,9606.ENSP00000013807,9606.ENSP00000166244,9606.ENSP00000168148,9606.ENSP00000215530,9606.ENSP00000216267,9606.ENSP00000216268,9606.ENSP00000220592,9606.ENSP00000220772,9606.ENSP00000224181,9606.ENSP00000226004,9606.ENSP00000227163,9606.ENSP00000228705,9606.ENSP00000236147,9606.ENSP00000245323,9606.ENSP00000245919,9606.ENSP00000246515,9606.ENSP00000247956,9606.ENSP00000250894,…	CD4,ERCC1,EPHA8,SPP2,FGF22,BRD1,ZBED4,AGO2,SFRP1,C8G,DUSP3,SPI1,PPM1H,SELL,EFNB2,FOSB,SLURP1,ZNF317,MAPK8IP3,BPIFB1,EXOC4,HGNC:9982,RAMP1,PTPRE,RAP1GAP2,CSNK1G2,PDGFRA,PLCB2,PZP,EEF2K,CLASP1,TUBB4A,HDAC4,MECOM,DNMT3A,ADD1,ICAM1,CPT1A,RB1,CBFA2T3,WRAP73,PRDM16,FCGR2A,GDF7,MEIS1,PTH2R,ACKR3,LRRTM2,EGFR,SLC7A11,RNF219,ZC3H13,PTPRR,LPCAT1,ACAA2,FMNL2,RHPN1,NCR1,MFSD8,RAPGEF6,TLX3,SCIN,CYTH3,SAP30L,ZN…
GO:0050794	Regulation of cellular process	267	10932	0.11	4.26e-06	9606.ENSP00000011653,9606.ENSP00000013807,9606.ENSP00000166244,9606.ENSP00000168148,9606.ENSP00000215530,9606.ENSP00000216267,9606.ENSP00000216268,9606.ENSP00000220592,9606.ENSP00000220772,9606.ENSP00000226004,9606.ENSP00000227163,9606.ENSP00000245323,9606.ENSP00000245919,9606.ENSP00000246515,9606.ENSP00000247956,9606.ENSP00000250894,9606.ENSP00000253354,9606.ENSP00000253861,9606.ENSP00000254325,…	CD4,ERCC1,EPHA8,SPP2,FGF22,BRD1,ZBED4,AGO2,SFRP1,DUSP3,SPI1,EFNB2,FOSB,SLURP1,ZNF317,MAPK8IP3,BPIFB1,EXOC4,HGNC:9982,RAMP1,PTPRE,RAP1GAP2,CSNK1G2,PDGFRA,PLCB2,PZP,EEF2K,CLASP1,TUBB4A,HDAC4,MECOM,DNMT3A,ADD1,ICAM1,CPT1A,RB1,CBFA2T3,WRAP73,PRDM16,FCGR2A,GDF7,MEIS1,PTH2R,ACKR3,LRRTM2,EGFR,SLC7A11,RNF219,PTPRR,LPCAT1,ACAA2,RHPN1,NCR1,MFSD8,RAPGEF6,TLX3,SCIN,CYTH3,SAP30L,ZNF22,PELP1,MGMT,UGT1A6,CTNNA1…
GO:0065007	Biological regulation	289	12171	0.09	4.26e-06	9606.ENSP00000011653,9606.ENSP00000013807,9606.ENSP00000166244,9606.ENSP00000168148,9606.ENSP00000215530,9606.ENSP00000216267,9606.ENSP00000216268,9606.ENSP00000219271,9606.ENSP00000220592,9606.ENSP00000220772,9606.ENSP00000224181,9606.ENSP00000226004,9606.ENSP00000227163,9606.ENSP00000228705,9606.ENSP00000236147,9606.ENSP00000245323,9606.ENSP00000245919,9606.ENSP00000246186,9606.ENSP00000246515,…	CD4,ERCC1,EPHA8,SPP2,FGF22,BRD1,ZBED4,MMP15,AGO2,SFRP1,C8G,DUSP3,SPI1,PPM1H,SELL,EFNB2,FOSB,MMP24,SLURP1,ZNF317,MAPK8IP3,BPIFB1,EXOC4,HGNC:9982,RAMP1,PTPRE,RAP1GAP2,CSNK1G2,PDGFRA,PLCB2,PZP,VWF,EEF2K,CLASP1,TUBB4A,HDAC4,MECOM,DNMT3A,ADD1,TMEM175,ICAM1,CPT1A,RB1,CBFA2T3,WRAP73,PRDM16,FCGR2A,GDF7,MEIS1,PTH2R,ACKR3,LRRTM2,EGFR,SLC7A11,RNF219,ZC3H13,PTPRR,LPCAT1,ACAA2,FMNL2,RHPN1,NCR1,MFSD8,RAPGEF6,T…
GO:0010646	Regulation of cell communication	115	3514	0.23	8.56e-06	9606.ENSP00000011653,9606.ENSP00000166244,9606.ENSP00000215530,9606.ENSP00000220772,9606.ENSP00000226004,9606.ENSP00000246515,9606.ENSP00000250894,9606.ENSP00000253354,9606.ENSP00000254661,9606.ENSP00000254667,9606.ENSP00000254695,9606.ENSP00000255641,9606.ENSP00000257290,9606.ENSP00000264674,9606.ENSP00000264832,9606.ENSP00000265641,9606.ENSP00000267163,9606.ENSP00000270722,9606.ENSP00000272224,…	CD4,EPHA8,FGF22,SFRP1,DUSP3,SLURP1,MAPK8IP3,BPIFB1,RAMP1,PTPRE,RAP1GAP2,CSNK1G2,PDGFRA,MECOM,ICAM1,CPT1A,RB1,PRDM16,GDF7,ACKR3,LRRTM2,EGFR,SLC7A11,PTPRR,ACAA2,CYTH3,CTNNA1,PRKCE,ITPR1,YWHAG,RPTOR,GLUL,TERT,TAOK2,RASGRP1,ING5,A2M,PTTG1IP,PRKCH,PTGDR2,PLA2G6,GRK1,RASA3,WNT7B,MAP2K3,SH2B3,PDE4D,LRFN2,ANK2,MCTP2,CPLX2,CALCR,TIFA,MAP3K3,CD47,RGS7,TAB2,S100A12,BTRC,CACNA1B,GRIN1,PREX1,NRG3,STK4,CCND3,I…
GO:0019722	Calcium-mediated signaling	19	165	0.78	8.56e-06	9606.ENSP00000264606,9606.ENSP00000272928,9606.ENSP00000275493,9606.ENSP00000306253,9606.ENSP00000332504,9606.ENSP00000332812,9606.ENSP00000335029,9606.ENSP00000343952,9606.ENSP00000349588,9606.ENSP00000350377,9606.ENSP00000360608,9606.ENSP00000362566,9606.ENSP00000363435,9606.ENSP00000370744,9606.ENSP00000379256,9606.ENSP00000379818,9606.ENSP00000381023,9606.ENSP00000389377,9606.ENSP00000389715	HDAC4,ACKR3,EGFR,ITPR1,CCR10,PTGDR2,RASA3,GPR29,ANK2,MCTP2,GRIN1,HPCA,ITPR3,ITPR2,NCALD,GRIN2A,TRPM2,NFATC1,KSR2
GO:0023051	Regulation of signaling	116	3553	0.23	8.56e-06	9606.ENSP00000011653,9606.ENSP00000166244,9606.ENSP00000215530,9606.ENSP00000220772,9606.ENSP00000226004,9606.ENSP00000246515,9606.ENSP00000250894,9606.ENSP00000253354,9606.ENSP00000254661,9606.ENSP00000254667,9606.ENSP00000254695,9606.ENSP00000255641,9606.ENSP00000257290,9606.ENSP00000264674,9606.ENSP00000264832,9606.ENSP00000265641,9606.ENSP00000267163,9606.ENSP00000270722,9606.ENSP00000272224,…	CD4,EPHA8,FGF22,SFRP1,DUSP3,SLURP1,MAPK8IP3,BPIFB1,RAMP1,PTPRE,RAP1GAP2,CSNK1G2,PDGFRA,MECOM,ICAM1,CPT1A,RB1,PRDM16,GDF7,ACKR3,LRRTM2,EGFR,SLC7A11,PTPRR,ACAA2,CYTH3,CTNNA1,PRKCE,ITPR1,YWHAG,RPTOR,GLUL,TERT,TAOK2,RASGRP1,ING5,A2M,PTTG1IP,PRKCH,PTGDR2,PLA2G6,GRK1,RASA3,WNT7B,MAP2K3,SH2B3,PDE4D,LRFN2,ANK2,MCTP2,CPLX2,CALCR,TIFA,MAP3K3,CD47,RGS7,TAB2,S100A12,BTRC,CACNA1B,GRIN1,PREX1,NRG3,STK4,CCND3,I…
GO:0051716	Cellular response to stimulus	179	6489	0.16	1.02e-05	9606.ENSP00000011653,9606.ENSP00000013807,9606.ENSP00000166244,9606.ENSP00000215530,9606.ENSP00000217246,9606.ENSP00000220592,9606.ENSP00000220772,9606.ENSP00000226004,9606.ENSP00000227163,9606.ENSP00000245323,9606.ENSP00000245919,9606.ENSP00000246515,9606.ENSP00000250894,9606.ENSP00000254661,9606.ENSP00000255641,9606.ENSP00000257290,9606.ENSP00000260402,9606.ENSP00000263026,9606.ENSP00000264606,…	CD4,ERCC1,EPHA8,FGF22,MACROD2,AGO2,SFRP1,DUSP3,SPI1,EFNB2,FOSB,SLURP1,MAPK8IP3,RAMP1,CSNK1G2,PDGFRA,PLCB2,EEF2K,HDAC4,DNMT3A,ADD1,ICAM1,CPT1A,RB1,FCGR2A,GDF7,PTH2R,ACKR3,EGFR,SLC7A11,PTPRR,ACAA2,RHPN1,NCR1,MFSD8,RAPGEF6,PELP1,MGMT,UGT1A6,CTNNA1,UGT1A8,LRRC28,PRKCE,ITPR1,YWHAG,RPTOR,GLUL,HOXB9,TERT,TAOK2,RASGRP1,CD7,MSRA,ANGPT2,TPO,TUBB3,POLE,AHRR,OR2B11,GPR39,PRKCH,SIRT7,OR2T29,CCR10,PTGDR2,PLA2G…
GO:0007154	Cell communication	154	5320	0.18	1.16e-05	9606.ENSP00000011653,9606.ENSP00000166244,9606.ENSP00000215530,9606.ENSP00000220592,9606.ENSP00000220772,9606.ENSP00000227163,9606.ENSP00000245323,9606.ENSP00000246515,9606.ENSP00000250894,9606.ENSP00000253861,9606.ENSP00000254661,9606.ENSP00000255641,9606.ENSP00000257290,9606.ENSP00000260402,9606.ENSP00000264606,9606.ENSP00000264758,9606.ENSP00000264832,9606.ENSP00000267163,9606.ENSP00000271450,…	CD4,EPHA8,FGF22,AGO2,SFRP1,SPI1,EFNB2,SLURP1,MAPK8IP3,EXOC4,RAMP1,CSNK1G2,PDGFRA,PLCB2,HDAC4,ADD1,ICAM1,RB1,FCGR2A,GDF7,PTH2R,ACKR3,EGFR,PTPRR,RHPN1,NCR1,MFSD8,RAPGEF6,PRKCE,ITPR1,RPTOR,GLUL,TAOK2,RASGRP1,CD7,ANGPT2,TUBB3,AHRR,OR2B11,GPR39,PRKCH,OR2T29,CCR10,PTGDR2,PLA2G6,MTA1,GRK1,RASA3,WNT7B,RBPJL,PLD1,ADCY2,GPR29,ARID1B,MAP2K3,SH2B3,PDE4D,CTSB,MAK,ANK2,MCTP2,HHLA2,CPLX2,CALCR,PTPRF,COL4A2,TIFA…
GO:0065009	Regulation of molecular function	145	4913	0.19	1.16e-05	9606.ENSP00000011653,9606.ENSP00000166244,9606.ENSP00000168148,9606.ENSP00000215530,9606.ENSP00000216268,9606.ENSP00000219271,9606.ENSP00000220772,9606.ENSP00000226004,9606.ENSP00000227163,9606.ENSP00000228705,9606.ENSP00000245919,9606.ENSP00000246186,9606.ENSP00000246515,9606.ENSP00000250894,9606.ENSP00000254325,9606.ENSP00000254661,9606.ENSP00000254695,9606.ENSP00000257290,9606.ENSP00000260402,…	CD4,EPHA8,SPP2,FGF22,ZBED4,MMP15,SFRP1,DUSP3,SPI1,PPM1H,FOSB,MMP24,SLURP1,MAPK8IP3,HGNC:9982,RAMP1,RAP1GAP2,PDGFRA,PLCB2,PZP,HDAC4,MECOM,DNMT3A,ADD1,ICAM1,RB1,CBFA2T3,PRDM16,GDF7,MEIS1,EGFR,RAPGEF6,TLX3,CYTH3,SAP30L,ZNF22,UGT1A6,UGT1A8,UTF1,PRKCE,ITPR1,YWHAG,ARL6IP1,RPTOR,HOXB9,TERT,TAOK2,RASGRP1,ZHX2,CABP1,AHRR,A2M,ZFP41,PRKCH,SIRT7,PLA2G6,MTA1,RASA3,TBC1D22A,ZBTB16,WNT7B,RBPJL,NKX2-3,ADCY2,ARID…
GO:0023052	Signaling	151	5239	0.18	2.03e-05	9606.ENSP00000011653,9606.ENSP00000166244,9606.ENSP00000215530,9606.ENSP00000220592,9606.ENSP00000220772,9606.ENSP00000227163,9606.ENSP00000245323,9606.ENSP00000246515,9606.ENSP00000250894,9606.ENSP00000253861,9606.ENSP00000254661,9606.ENSP00000255641,9606.ENSP00000257290,9606.ENSP00000260402,9606.ENSP00000264606,9606.ENSP00000264758,9606.ENSP00000264832,9606.ENSP00000267163,9606.ENSP00000271450,…	CD4,EPHA8,FGF22,AGO2,SFRP1,SPI1,EFNB2,SLURP1,MAPK8IP3,EXOC4,RAMP1,CSNK1G2,PDGFRA,PLCB2,HDAC4,ADD1,ICAM1,RB1,FCGR2A,GDF7,PTH2R,ACKR3,EGFR,PTPRR,RHPN1,NCR1,MFSD8,RAPGEF6,PRKCE,ITPR1,RPTOR,TAOK2,RASGRP1,CD7,ANGPT2,TUBB3,AHRR,OR2B11,GPR39,PRKCH,OR2T29,CCR10,PTGDR2,PLA2G6,MTA1,GRK1,RASA3,WNT7B,RBPJL,PLD1,ADCY2,GPR29,ARID1B,MAP2K3,SH2B3,PDE4D,CTSB,MAK,ANK2,MCTP2,HHLA2,CPLX2,CALCR,PTPRF,COL4A2,TIFA,MAP3…
GO:0019932	Second-messenger-mediated signaling	26	354	0.58	2.48e-05	9606.ENSP00000254661,9606.ENSP00000264606,9606.ENSP00000272928,9606.ENSP00000275493,9606.ENSP00000306253,9606.ENSP00000332504,9606.ENSP00000332812,9606.ENSP00000335029,9606.ENSP00000342952,9606.ENSP00000343952,9606.ENSP00000345502,9606.ENSP00000349588,9606.ENSP00000350377,9606.ENSP00000352561,9606.ENSP00000357583,9606.ENSP00000360608,9606.ENSP00000362566,9606.ENSP00000363435,9606.ENSP00000370744,…	RAMP1,HDAC4,ACKR3,EGFR,ITPR1,CCR10,PTGDR2,RASA3,ADCY2,GPR29,PDE4D,ANK2,MCTP2,CALCR,INPP5A,GRIN1,HPCA,ITPR3,ITPR2,NCALD,GRIN2A,TRPM2,NFATC1,KSR2,MC1R,EPHA5
GO:0050896	Response to stimulus	208	8046	0.13	2.48e-05	9606.ENSP00000011653,9606.ENSP00000013807,9606.ENSP00000166244,9606.ENSP00000215530,9606.ENSP00000216267,9606.ENSP00000217246,9606.ENSP00000219271,9606.ENSP00000220592,9606.ENSP00000220772,9606.ENSP00000224181,9606.ENSP00000226004,9606.ENSP00000227163,9606.ENSP00000236147,9606.ENSP00000245323,9606.ENSP00000245919,9606.ENSP00000246186,9606.ENSP00000246515,9606.ENSP00000250894,9606.ENSP00000253354,…	CD4,ERCC1,EPHA8,FGF22,BRD1,MACROD2,MMP15,AGO2,SFRP1,C8G,DUSP3,SPI1,SELL,EFNB2,FOSB,MMP24,SLURP1,MAPK8IP3,BPIFB1,HGNC:9982,RAMP1,CSNK1G2,PDGFRA,PLCB2,VWF,EEF2K,HDAC4,DNMT3A,ADD1,ICAM1,CPT1A,RB1,CBFA2T3,FCGR2A,GDF7,PTH2R,ACKR3,EGFR,SLC7A11,PTPRR,LPCAT1,ACAA2,RHPN1,NCR1,MFSD8,RAPGEF6,PELP1,MGMT,UGT1A6,CTNNA1,UGT1A8,LRRC28,PRKCE,ITPR1,YWHAG,RPTOR,GLUL,HOXB9,TERT,TAOK2,RASGRP1,CD7,MSRA,ANGPT2,CABP1,TP…
GO:0048583	Regulation of response to stimulus	125	4114	0.2	3.46e-05	9606.ENSP00000011653,9606.ENSP00000013807,9606.ENSP00000166244,9606.ENSP00000215530,9606.ENSP00000220772,9606.ENSP00000224181,9606.ENSP00000226004,9606.ENSP00000236147,9606.ENSP00000245323,9606.ENSP00000246515,9606.ENSP00000250894,9606.ENSP00000253354,9606.ENSP00000254661,9606.ENSP00000254667,9606.ENSP00000254695,9606.ENSP00000255641,9606.ENSP00000257290,9606.ENSP00000263710,9606.ENSP00000264606,…	CD4,ERCC1,EPHA8,FGF22,SFRP1,C8G,DUSP3,SELL,EFNB2,SLURP1,MAPK8IP3,BPIFB1,RAMP1,PTPRE,RAP1GAP2,CSNK1G2,PDGFRA,CLASP1,HDAC4,MECOM,ICAM1,RB1,PRDM16,FCGR2A,GDF7,ACKR3,EGFR,SLC7A11,PTPRR,ACAA2,NCR1,CYTH3,MGMT,CTNNA1,PRKCE,ITPR1,YWHAG,RPTOR,TERT,TAOK2,RASGRP1,ANGPT2,ING5,A2M,PTTG1IP,PRKCH,SIRT7,PTGDR2,PLA2G6,GRK1,RASA3,WNT7B,GPR29,MAP2K3,SH2B3,PDE4D,PPP4R2,HHLA2,CALCR,PTPRF,TIFA,MAP3K3,CD47,RGS7,TAB2,S1…
GO:0009966	Regulation of signal transduction	101	3107	0.23	5.48e-05	9606.ENSP00000011653,9606.ENSP00000166244,9606.ENSP00000215530,9606.ENSP00000220772,9606.ENSP00000226004,9606.ENSP00000246515,9606.ENSP00000250894,9606.ENSP00000253354,9606.ENSP00000254661,9606.ENSP00000254667,9606.ENSP00000254695,9606.ENSP00000255641,9606.ENSP00000257290,9606.ENSP00000264674,9606.ENSP00000264832,9606.ENSP00000267163,9606.ENSP00000270722,9606.ENSP00000272224,9606.ENSP00000272928,…	CD4,EPHA8,FGF22,SFRP1,DUSP3,SLURP1,MAPK8IP3,BPIFB1,RAMP1,PTPRE,RAP1GAP2,CSNK1G2,PDGFRA,MECOM,ICAM1,RB1,PRDM16,GDF7,ACKR3,EGFR,PTPRR,ACAA2,CYTH3,CTNNA1,PRKCE,ITPR1,YWHAG,RPTOR,TERT,TAOK2,RASGRP1,ING5,A2M,PTTG1IP,PRKCH,PTGDR2,PLA2G6,GRK1,RASA3,WNT7B,MAP2K3,SH2B3,PDE4D,CALCR,TIFA,MAP3K3,CD47,RGS7,TAB2,S100A12,BTRC,GRIN1,PREX1,STK4,CCND3,INPP5B,RGS3,TFDP1,PIP4K2A,ARHGAP39,STAM,CCDC3,TRIM5,ESM1,ALK,LI…
GO:0007165	Signal transduction	139	4876	0.17	0.00015	9606.ENSP00000011653,9606.ENSP00000166244,9606.ENSP00000215530,9606.ENSP00000220592,9606.ENSP00000220772,9606.ENSP00000227163,9606.ENSP00000245323,9606.ENSP00000246515,9606.ENSP00000250894,9606.ENSP00000254661,9606.ENSP00000255641,9606.ENSP00000257290,9606.ENSP00000260402,9606.ENSP00000264606,9606.ENSP00000264758,9606.ENSP00000264832,9606.ENSP00000267163,9606.ENSP00000271450,9606.ENSP00000272224,…	CD4,EPHA8,FGF22,AGO2,SFRP1,SPI1,EFNB2,SLURP1,MAPK8IP3,RAMP1,CSNK1G2,PDGFRA,PLCB2,HDAC4,ADD1,ICAM1,RB1,FCGR2A,GDF7,PTH2R,ACKR3,EGFR,PTPRR,RHPN1,NCR1,MFSD8,RAPGEF6,PRKCE,ITPR1,RPTOR,TAOK2,RASGRP1,CD7,ANGPT2,TUBB3,AHRR,OR2B11,GPR39,PRKCH,OR2T29,CCR10,PTGDR2,PLA2G6,MTA1,GRK1,RASA3,WNT7B,RBPJL,PLD1,ADCY2,GPR29,MAP2K3,SH2B3,PDE4D,CTSB,MAK,ANK2,MCTP2,HHLA2,CALCR,PTPRF,COL4A2,TIFA,MAP3K3,CDC42BPB,CD47,OR…
GO:0035556	Intracellular signal transduction	65	1712	0.3	0.00015	9606.ENSP00000215530,9606.ENSP00000250894,9606.ENSP00000254661,9606.ENSP00000257290,9606.ENSP00000260402,9606.ENSP00000264606,9606.ENSP00000267163,9606.ENSP00000272928,9606.ENSP00000275493,9606.ENSP00000296468,9606.ENSP00000296859,9606.ENSP00000306124,9606.ENSP00000306253,9606.ENSP00000307272,9606.ENSP00000310094,9606.ENSP00000310244,9606.ENSP00000329127,9606.ENSP00000332504,9606.ENSP00000332812,…	FGF22,MAPK8IP3,RAMP1,PDGFRA,PLCB2,HDAC4,RB1,ACKR3,EGFR,MFSD8,RAPGEF6,PRKCE,ITPR1,RPTOR,TAOK2,RASGRP1,PRKCH,CCR10,PTGDR2,RASA3,WNT7B,PLD1,ADCY2,GPR29,MAP2K3,SH2B3,PDE4D,MAK,ANK2,MCTP2,CALCR,TIFA,MAP3K3,CDC42BPB,RGS7,TAB2,INPP5A,BTRC,DIRAS3,GRIN1,PREX1,NRG3,STK4,HPCA,ITPR3,TFDP1,TNFRSF1B,ITPR2,RP1L1,ALK,NCALD,GRIN2A,TRPM2,MAPK4,NFATC1,TLR6,KSR2,PRKCA,MARK3,FNIP1,RAB40C,ACTN2,MC1R,EPHA5,CYFIP1
GO:0032501	Multicellular organismal process	181	6933	0.14	0.00025	9606.ENSP00000011653,9606.ENSP00000013807,9606.ENSP00000166244,9606.ENSP00000168148,9606.ENSP00000216267,9606.ENSP00000217246,9606.ENSP00000219271,9606.ENSP00000220592,9606.ENSP00000220772,9606.ENSP00000227163,9606.ENSP00000242729,9606.ENSP00000245323,9606.ENSP00000245919,9606.ENSP00000246186,9606.ENSP00000246515,9606.ENSP00000250894,9606.ENSP00000253861,9606.ENSP00000254661,9606.ENSP00000254695,…	CD4,ERCC1,EPHA8,SPP2,BRD1,MACROD2,MMP15,AGO2,SFRP1,SPI1,SSPN,EFNB2,FOSB,MMP24,SLURP1,MAPK8IP3,EXOC4,RAMP1,RAP1GAP2,PDGFRA,PLCB2,PZP,VWF,EEF2K,HDAC4,MECOM,DNMT3A,ADD1,ICAM1,RB1,CBFA2T3,PRDM16,GDF7,MEIS1,ACKR3,EGFR,SLC7A11,ZC3H13,PTPRR,LPCAT1,MFSD8,TLX3,SCIN,ZNF22,ANKRD11,CTNNA1,UGT1A8,UTF1,PRKCE,ITPR1,YWHAG,GLUL,HOXB9,TERT,TAOK2,RASGRP1,TNS3,ZHX2,ANGPT2,CABP1,TPO,TUBB3,POLE,A2M,OR2B11,ZFP41,MOB2,P…
GO:0048518	Positive regulation of biological process	163	6112	0.14	0.00045	9606.ENSP00000011653,9606.ENSP00000013807,9606.ENSP00000166244,9606.ENSP00000215530,9606.ENSP00000216267,9606.ENSP00000220592,9606.ENSP00000220772,9606.ENSP00000224181,9606.ENSP00000226004,9606.ENSP00000227163,9606.ENSP00000228705,9606.ENSP00000245323,9606.ENSP00000245919,9606.ENSP00000250894,9606.ENSP00000254661,9606.ENSP00000255641,9606.ENSP00000257290,9606.ENSP00000263026,9606.ENSP00000263710,…	CD4,ERCC1,EPHA8,FGF22,BRD1,AGO2,SFRP1,C8G,DUSP3,SPI1,PPM1H,EFNB2,FOSB,MAPK8IP3,RAMP1,CSNK1G2,PDGFRA,EEF2K,CLASP1,HDAC4,MECOM,DNMT3A,ADD1,ICAM1,CPT1A,RB1,CBFA2T3,WRAP73,PRDM16,FCGR2A,GDF7,MEIS1,PTH2R,ACKR3,LRRTM2,EGFR,LPCAT1,TLX3,SCIN,CYTH3,PELP1,MGMT,CTNNA1,UTF1,PRKCE,YWHAG,ARL6IP1,RPTOR,U2AF2,GLUL,FAM170B,HOXB9,TERT,TAOK2,RASGRP1,TNS3,ANGPT2,ING5,AHRR,PTTG1IP,MOB2,PRKCH,SIRT7,PTGDR2,PLA2G6,MTA1,…
GO:0031323	Regulation of cellular metabolic process	165	6239	0.14	0.00059	9606.ENSP00000011653,9606.ENSP00000013807,9606.ENSP00000166244,9606.ENSP00000168148,9606.ENSP00000216268,9606.ENSP00000220592,9606.ENSP00000220772,9606.ENSP00000226004,9606.ENSP00000227163,9606.ENSP00000245323,9606.ENSP00000245919,9606.ENSP00000247956,9606.ENSP00000250894,9606.ENSP00000253861,9606.ENSP00000254325,9606.ENSP00000254661,9606.ENSP00000257290,9606.ENSP00000261336,9606.ENSP00000263026,…	CD4,ERCC1,EPHA8,SPP2,ZBED4,AGO2,SFRP1,DUSP3,SPI1,EFNB2,FOSB,ZNF317,MAPK8IP3,EXOC4,HGNC:9982,RAMP1,PDGFRA,PZP,EEF2K,HDAC4,MECOM,DNMT3A,ICAM1,CPT1A,RB1,CBFA2T3,PRDM16,GDF7,MEIS1,ACKR3,LRRTM2,EGFR,SLC7A11,RNF219,PTPRR,LPCAT1,MFSD8,TLX3,SAP30L,ZNF22,PELP1,MGMT,UGT1A6,UGT1A8,UTF1,PRKCE,ITPR1,YWHAG,ARL6IP1,RPTOR,U2AF2,HOXB9,TERT,TAOK2,RASGRP1,ZHX2,TMEM150B,ING5,MTG1,AHRR,A2M,ZFP41,PTTG1IP,MOB2,PRKCH,ZN…
GO:0048523	Negative regulation of cellular process	136	4874	0.16	0.00065	9606.ENSP00000013807,9606.ENSP00000168148,9606.ENSP00000220592,9606.ENSP00000220772,9606.ENSP00000226004,9606.ENSP00000227163,9606.ENSP00000245323,9606.ENSP00000245919,9606.ENSP00000246515,9606.ENSP00000253354,9606.ENSP00000254667,9606.ENSP00000254695,9606.ENSP00000257290,9606.ENSP00000260402,9606.ENSP00000261336,9606.ENSP00000263026,9606.ENSP00000263710,9606.ENSP00000264071,9606.ENSP00000264606,…	ERCC1,SPP2,AGO2,SFRP1,DUSP3,SPI1,EFNB2,FOSB,SLURP1,BPIFB1,PTPRE,RAP1GAP2,PDGFRA,PLCB2,PZP,EEF2K,CLASP1,TUBB4A,HDAC4,MECOM,DNMT3A,ADD1,ICAM1,RB1,CBFA2T3,PRDM16,MEIS1,ACKR3,LRRTM2,EGFR,SLC7A11,PTPRR,LPCAT1,ACAA2,TLX3,SCIN,SAP30L,MGMT,UGT1A6,CTNNA1,UGT1A8,PRKCE,ITPR1,YWHAG,ARL6IP1,RPTOR,U2AF2,TERT,TAOK2,ZHX2,ANGPT2,CABP1,ING5,AHRR,A2M,PTTG1IP,PRKCH,SIRT7,PTGDR2,PLA2G6,MTA1,RASA3,ZBTB16,MAP2K3,SH2B3,…
GO:0019222	Regulation of metabolic process	177	6948	0.12	0.0017	9606.ENSP00000011653,9606.ENSP00000013807,9606.ENSP00000166244,9606.ENSP00000168148,9606.ENSP00000216268,9606.ENSP00000220592,9606.ENSP00000220772,9606.ENSP00000226004,9606.ENSP00000227163,9606.ENSP00000228705,9606.ENSP00000245323,9606.ENSP00000245919,9606.ENSP00000247956,9606.ENSP00000250894,9606.ENSP00000253861,9606.ENSP00000254325,9606.ENSP00000254661,9606.ENSP00000257290,9606.ENSP00000261336,…	CD4,ERCC1,EPHA8,SPP2,ZBED4,AGO2,SFRP1,DUSP3,SPI1,PPM1H,EFNB2,FOSB,ZNF317,MAPK8IP3,EXOC4,HGNC:9982,RAMP1,PDGFRA,PZP,EEF2K,HDAC4,MECOM,DNMT3A,ICAM1,CPT1A,RB1,CBFA2T3,PRDM16,GDF7,MEIS1,PTH2R,ACKR3,LRRTM2,EGFR,SLC7A11,RNF219,PTPRR,LPCAT1,MFSD8,TLX3,SAP30L,ZNF22,PELP1,MGMT,UGT1A6,UGT1A8,UTF1,PRKCE,ITPR1,YWHAG,ARL6IP1,RPTOR,U2AF2,HOXB9,TERT,TAOK2,RASGRP1,ZHX2,TMEM150B,ING5,MTG1,AHRR,A2M,ZFP41,PTTG1IP,M…
GO:0048519	Negative regulation of biological process	145	5389	0.15	0.0017	9606.ENSP00000013807,9606.ENSP00000168148,9606.ENSP00000220592,9606.ENSP00000220772,9606.ENSP00000226004,9606.ENSP00000227163,9606.ENSP00000245323,9606.ENSP00000245919,9606.ENSP00000246515,9606.ENSP00000253354,9606.ENSP00000254667,9606.ENSP00000254695,9606.ENSP00000257290,9606.ENSP00000260402,9606.ENSP00000261336,9606.ENSP00000263026,9606.ENSP00000263710,9606.ENSP00000264071,9606.ENSP00000264606,…	ERCC1,SPP2,AGO2,SFRP1,DUSP3,SPI1,EFNB2,FOSB,SLURP1,BPIFB1,PTPRE,RAP1GAP2,PDGFRA,PLCB2,PZP,EEF2K,CLASP1,TUBB4A,HDAC4,MECOM,DNMT3A,ADD1,ICAM1,RB1,CBFA2T3,PRDM16,MEIS1,ACKR3,LRRTM2,EGFR,SLC7A11,PTPRR,LPCAT1,ACAA2,TLX3,SCIN,SAP30L,MGMT,UGT1A6,CTNNA1,UGT1A8,PRKCE,ITPR1,YWHAG,ARL6IP1,RPTOR,U2AF2,TERT,TAOK2,ZHX2,ANGPT2,CABP1,ING5,AHRR,A2M,PTTG1IP,PRKCH,SIRT7,PTGDR2,PLA2G6,MTA1,RASA3,ZBTB16,MAP2K3,SH2B3,…
GO:0050790	Regulation of catalytic activity	78	2386	0.23	0.0017	9606.ENSP00000011653,9606.ENSP00000166244,9606.ENSP00000168148,9606.ENSP00000219271,9606.ENSP00000220772,9606.ENSP00000226004,9606.ENSP00000228705,9606.ENSP00000246186,9606.ENSP00000250894,9606.ENSP00000254695,9606.ENSP00000257290,9606.ENSP00000260402,9606.ENSP00000261336,9606.ENSP00000264832,9606.ENSP00000267163,9606.ENSP00000275493,9606.ENSP00000296859,9606.ENSP00000303174,9606.ENSP00000304845,…	CD4,EPHA8,SPP2,MMP15,SFRP1,DUSP3,PPM1H,MMP24,MAPK8IP3,RAP1GAP2,PDGFRA,PLCB2,PZP,ICAM1,RB1,EGFR,RAPGEF6,UGT1A6,UGT1A8,PRKCE,YWHAG,ARL6IP1,RPTOR,TERT,TAOK2,RASGRP1,CABP1,A2M,RASA3,TBC1D22A,WNT7B,ADCY2,MAP2K3,SH2B3,CTSB,PPP4R2,SERTAD1,CALCR,MAP3K3,RGS7,TAB2,S100A12,BTRC,DIRAS3,PHACTR3,GRIN1,PREX1,NRG3,STK4,CCND3,EPHA10,HPCA,RGS3,ARHGAP39,PARP4,ALK,PTPRN2,PKP4,GPR55,MLLT4,PPP6R3,GRIN2A,ITIH5,PRKAR1B,…
GO:0007275	Multicellular organism development	137	5023	0.15	0.0018	9606.ENSP00000011653,9606.ENSP00000013807,9606.ENSP00000166244,9606.ENSP00000168148,9606.ENSP00000216267,9606.ENSP00000217246,9606.ENSP00000219271,9606.ENSP00000220592,9606.ENSP00000220772,9606.ENSP00000227163,9606.ENSP00000245323,9606.ENSP00000246186,9606.ENSP00000250894,9606.ENSP00000253861,9606.ENSP00000254661,9606.ENSP00000254695,9606.ENSP00000257290,9606.ENSP00000263026,9606.ENSP00000264606,…	CD4,ERCC1,EPHA8,SPP2,BRD1,MACROD2,MMP15,AGO2,SFRP1,SPI1,EFNB2,MMP24,MAPK8IP3,EXOC4,RAMP1,RAP1GAP2,PDGFRA,EEF2K,HDAC4,MECOM,DNMT3A,ADD1,ICAM1,RB1,CBFA2T3,PRDM16,GDF7,MEIS1,ACKR3,EGFR,SLC7A11,ZC3H13,PTPRR,LPCAT1,MFSD8,TLX3,SCIN,ZNF22,ANKRD11,CTNNA1,UGT1A8,UTF1,ITPR1,YWHAG,GLUL,HOXB9,TERT,TAOK2,TNS3,ZHX2,ANGPT2,TPO,TUBB3,POLE,ZFP41,MOB2,PRKCH,ZBTB16,CDH26,WNT7B,NKX2-3,GPR29,ARID1B,SH2B3,CTSB,MAK,ANK…
GO:0001775	Cell activation	44	1075	0.33	0.002	9606.ENSP00000011653,9606.ENSP00000013807,9606.ENSP00000227163,9606.ENSP00000236147,9606.ENSP00000246515,9606.ENSP00000257290,9606.ENSP00000261405,9606.ENSP00000264606,9606.ENSP00000264832,9606.ENSP00000271450,9606.ENSP00000275493,9606.ENSP00000280612,9606.ENSP00000283415,9606.ENSP00000291890,9606.ENSP00000306124,9606.ENSP00000306253,9606.ENSP00000310244,9606.ENSP00000312027,9606.ENSP00000329127,…	CD4,ERCC1,SPI1,SELL,SLURP1,PDGFRA,VWF,HDAC4,ICAM1,FCGR2A,EGFR,SLC7A11,LPCAT1,NCR1,PRKCE,ITPR1,RASGRP1,CD7,PRKCH,CDH26,PLD1,NKX2-3,GPR29,CTSB,CPLX2,PNP,CD47,S100A12,PREX1,CCND3,ITPR3,TNFRSF1B,GNA14,KLF5,ITPR2,PTPRN2,TRPM2,TLR6,ARRB2,PRKCA,FNIP1,FRK,CYFIP1,FOXP1
GO:0009893	Positive regulation of metabolic process	112	3893	0.18	0.0021	9606.ENSP00000011653,9606.ENSP00000013807,9606.ENSP00000166244,9606.ENSP00000220592,9606.ENSP00000220772,9606.ENSP00000227163,9606.ENSP00000228705,9606.ENSP00000245919,9606.ENSP00000250894,9606.ENSP00000254661,9606.ENSP00000257290,9606.ENSP00000264606,9606.ENSP00000264674,9606.ENSP00000264832,9606.ENSP00000265641,9606.ENSP00000267163,9606.ENSP00000268679,9606.ENSP00000270722,9606.ENSP00000272224,…	CD4,ERCC1,EPHA8,AGO2,SFRP1,SPI1,PPM1H,FOSB,MAPK8IP3,RAMP1,PDGFRA,HDAC4,MECOM,ICAM1,CPT1A,RB1,CBFA2T3,PRDM16,GDF7,MEIS1,PTH2R,ACKR3,EGFR,LPCAT1,TLX3,PELP1,MGMT,UTF1,PRKCE,RPTOR,U2AF2,HOXB9,TERT,TAOK2,RASGRP1,ING5,AHRR,PTTG1IP,MOB2,SIRT7,PLA2G6,MTA1,ZBTB16,WNT7B,RBPJL,PLD1,NKX2-3,ADCY2,ARID1B,MAP2K3,PDE4D,MAK,THRAP3,ANK2,HHLA2,SERTAD1,CALCR,MAP3K3,TAB2,S100A12,BTRC,GRIN1,NRG3,KLF17,STK4,CCND3,EPHA1…
GO:0051239	Regulation of multicellular organismal process	97	3227	0.2	0.0021	9606.ENSP00000011653,9606.ENSP00000216267,9606.ENSP00000220592,9606.ENSP00000220772,9606.ENSP00000227163,9606.ENSP00000245323,9606.ENSP00000254695,9606.ENSP00000257290,9606.ENSP00000263026,9606.ENSP00000263710,9606.ENSP00000264606,9606.ENSP00000264758,9606.ENSP00000264832,9606.ENSP00000267163,9606.ENSP00000270722,9606.ENSP00000272224,9606.ENSP00000272369,9606.ENSP00000272847,9606.ENSP00000274711,…	CD4,BRD1,AGO2,SFRP1,SPI1,EFNB2,RAP1GAP2,PDGFRA,EEF2K,CLASP1,HDAC4,ADD1,ICAM1,RB1,PRDM16,GDF7,MEIS1,PTH2R,LRRTM2,EGFR,ZC3H13,PTPRR,TLX3,SCIN,CTNNA1,PRKCE,ITPR1,YWHAG,GLUL,TERT,RASGRP1,ZHX2,ANGPT2,MTG1,MOB2,PRKCH,PTGDR2,ZBTB16,WNT7B,GPR29,MAP2K3,SH2B3,PDE4D,ANK2,HHLA2,PTPRF,COL4A2,PNP,MAP3K3,CD47,ADAM12,CACNA1B,GRIN1,PREX1,NRG3,STK4,H2AFY2,PBX3,ITPR3,TNFRSF1B,ITPR2,DEAF1,TRIP12,ALK,LILRB4,GPR55,TNR…
GO:0048522	Positive regulation of cellular process	148	5579	0.14	0.0022	9606.ENSP00000011653,9606.ENSP00000013807,9606.ENSP00000166244,9606.ENSP00000215530,9606.ENSP00000216267,9606.ENSP00000220592,9606.ENSP00000220772,9606.ENSP00000226004,9606.ENSP00000227163,9606.ENSP00000245323,9606.ENSP00000245919,9606.ENSP00000250894,9606.ENSP00000254661,9606.ENSP00000255641,9606.ENSP00000257290,9606.ENSP00000263026,9606.ENSP00000263710,9606.ENSP00000264606,9606.ENSP00000264674,…	CD4,ERCC1,EPHA8,FGF22,BRD1,AGO2,SFRP1,DUSP3,SPI1,EFNB2,FOSB,MAPK8IP3,RAMP1,CSNK1G2,PDGFRA,EEF2K,CLASP1,HDAC4,MECOM,DNMT3A,ADD1,ICAM1,CPT1A,RB1,CBFA2T3,WRAP73,PRDM16,GDF7,MEIS1,ACKR3,LRRTM2,EGFR,TLX3,SCIN,CYTH3,PELP1,MGMT,CTNNA1,UTF1,PRKCE,YWHAG,ARL6IP1,RPTOR,U2AF2,GLUL,HOXB9,TERT,TAOK2,RASGRP1,TNS3,ING5,AHRR,PTTG1IP,MOB2,PRKCH,SIRT7,PTGDR2,PLA2G6,MTA1,ZBTB16,WNT7B,RBPJL,PLD1,NKX2-3,ADCY2,GPR29,AR…
GO:0048856	Anatomical structure development	144	5402	0.14	0.0024	9606.ENSP00000011653,9606.ENSP00000013807,9606.ENSP00000166244,9606.ENSP00000168148,9606.ENSP00000216267,9606.ENSP00000217246,9606.ENSP00000219271,9606.ENSP00000220592,9606.ENSP00000220772,9606.ENSP00000227163,9606.ENSP00000245323,9606.ENSP00000246186,9606.ENSP00000250894,9606.ENSP00000253861,9606.ENSP00000254661,9606.ENSP00000254695,9606.ENSP00000257290,9606.ENSP00000263026,9606.ENSP00000264606,…	CD4,ERCC1,EPHA8,SPP2,BRD1,MACROD2,MMP15,AGO2,SFRP1,SPI1,EFNB2,MMP24,MAPK8IP3,EXOC4,RAMP1,RAP1GAP2,PDGFRA,EEF2K,HDAC4,MECOM,DNMT3A,ADD1,ICAM1,CPT1A,RB1,CBFA2T3,PRDM16,GDF7,MEIS1,ACKR3,EGFR,SLC7A11,ZC3H13,PTPRR,LPCAT1,MFSD8,TLX3,SCIN,ZNF22,ANKRD11,CTNNA1,UGT1A8,UTF1,ITPR1,YWHAG,GLUL,HOXB9,TERT,TAOK2,TNS3,ZHX2,ANGPT2,TPO,TUBB3,POLE,ZFP41,MOB2,PRKCH,ZBTB16,CDH26,WNT7B,NKX2-3,GPR29,ARID1B,SH2B3,PDE4D,…
GO:0032879	Regulation of localization	85	2740	0.21	0.0028	9606.ENSP00000011653,9606.ENSP00000220592,9606.ENSP00000220772,9606.ENSP00000226004,9606.ENSP00000245323,9606.ENSP00000246515,9606.ENSP00000257290,9606.ENSP00000260402,9606.ENSP00000263026,9606.ENSP00000263710,9606.ENSP00000264606,9606.ENSP00000264832,9606.ENSP00000265641,9606.ENSP00000267163,9606.ENSP00000272928,9606.ENSP00000274711,9606.ENSP00000275493,9606.ENSP00000280612,9606.ENSP00000283228,…	CD4,AGO2,SFRP1,DUSP3,EFNB2,SLURP1,PDGFRA,PLCB2,EEF2K,CLASP1,HDAC4,ICAM1,CPT1A,RB1,ACKR3,LRRTM2,EGFR,SLC7A11,PTPRR,ACAA2,SCIN,CTNNA1,PRKCE,ITPR1,YWHAG,ARL6IP1,GLUL,TERT,ANGPT2,CABP1,PRKCH,SIRT7,PLA2G6,RASA3,PLD1,GPR29,MAP2K3,PDE4D,ANK2,FRMD4A,MCTP2,CPLX2,CALCR,MAP3K3,CD47,PTPRK,CACNA1B,GRIN1,PREX1,NRG3,STK4,HPCA,ITPR3,TFDP1,TNFRSF1B,VPS28,STAM,ARHGEF39,TRIM5,ITPR2,CATSPER2,LILRB4,MLLT4,GRIN2A,LYPD…
GO:0006928	Movement of cell or subcellular component	54	1501	0.27	0.0045	9606.ENSP00000166244,9606.ENSP00000236147,9606.ENSP00000245323,9606.ENSP00000250894,9606.ENSP00000257290,9606.ENSP00000264832,9606.ENSP00000272224,9606.ENSP00000272928,9606.ENSP00000275493,9606.ENSP00000280612,9606.ENSP00000288670,9606.ENSP00000296921,9606.ENSP00000309439,9606.ENSP00000310094,9606.ENSP00000310244,9606.ENSP00000312143,9606.ENSP00000314897,9606.ENSP00000320295,9606.ENSP00000332504,…	EPHA8,SELL,EFNB2,MAPK8IP3,PDGFRA,ICAM1,GDF7,ACKR3,EGFR,SLC7A11,FMNL2,TLX3,HOXB9,TAOK2,RASGRP1,TNS3,ANGPT2,TUBB3,CCR10,PLD1,NKX2-3,GPR29,PDE4D,MAK,ANK2,PTPRF,CDC42BPB,CD47,PTPRK,TPM3,S100A12,PREX1,NRG3,INPP5B,EPHA10,CATSPER2,ARMC2,TRPM2,GRB10,KIF16B,MYH8,CTNNA2,KIF26A,MYBPC1,ARRB2,IFT140,PRKCA,KIRREL3,MYBPC3,ACTN2,NRXN3,EPHA5,CYFIP1,CDH4
GO:0060255	Regulation of macromolecule metabolic process	163	6407	0.12	0.0053	9606.ENSP00000011653,9606.ENSP00000013807,9606.ENSP00000166244,9606.ENSP00000168148,9606.ENSP00000216268,9606.ENSP00000220592,9606.ENSP00000220772,9606.ENSP00000226004,9606.ENSP00000227163,9606.ENSP00000245323,9606.ENSP00000245919,9606.ENSP00000247956,9606.ENSP00000250894,9606.ENSP00000254325,9606.ENSP00000254661,9606.ENSP00000257290,9606.ENSP00000261336,9606.ENSP00000263026,9606.ENSP00000264606,…	CD4,ERCC1,EPHA8,SPP2,ZBED4,AGO2,SFRP1,DUSP3,SPI1,EFNB2,FOSB,ZNF317,MAPK8IP3,HGNC:9982,RAMP1,PDGFRA,PZP,EEF2K,HDAC4,MECOM,DNMT3A,ICAM1,RB1,CBFA2T3,PRDM16,GDF7,MEIS1,ACKR3,LRRTM2,EGFR,RNF219,PTPRR,LPCAT1,MFSD8,TLX3,SAP30L,ZNF22,PELP1,MGMT,UTF1,PRKCE,YWHAG,ARL6IP1,RPTOR,U2AF2,HOXB9,TERT,TAOK2,RASGRP1,ZHX2,ING5,MTG1,AHRR,A2M,ZFP41,PTTG1IP,MOB2,PRKCH,ZNF662,SIRT7,PLA2G6,MTA1,ZNF112,ZBTB16,WNT7B,RBPJL,…
GO:0032502	Developmental process	151	5841	0.13	0.0061	9606.ENSP00000011653,9606.ENSP00000013807,9606.ENSP00000166244,9606.ENSP00000168148,9606.ENSP00000215530,9606.ENSP00000216267,9606.ENSP00000217246,9606.ENSP00000219271,9606.ENSP00000220592,9606.ENSP00000220772,9606.ENSP00000227163,9606.ENSP00000245323,9606.ENSP00000246186,9606.ENSP00000250894,9606.ENSP00000253861,9606.ENSP00000254661,9606.ENSP00000254695,9606.ENSP00000257290,9606.ENSP00000263026,…	CD4,ERCC1,EPHA8,SPP2,FGF22,BRD1,MACROD2,MMP15,AGO2,SFRP1,SPI1,EFNB2,MMP24,MAPK8IP3,EXOC4,RAMP1,RAP1GAP2,PDGFRA,EEF2K,HDAC4,MECOM,DNMT3A,ADD1,ICAM1,CPT1A,RB1,CBFA2T3,PRDM16,GDF7,MEIS1,ACKR3,EGFR,SLC7A11,ZC3H13,PTPRR,LPCAT1,MFSD8,TLX3,SCIN,ZNF22,ANKRD11,CTNNA1,UGT1A8,UTF1,ITPR1,YWHAG,GLUL,HOXB9,TERT,TAOK2,RASGRP1,TNS3,ZHX2,ANGPT2,TPO,TUBB3,POLE,A2M,ZFP41,MOB2,PRKCH,SIRT7,ZBTB16,CDH26,WNT7B,NKX2-3,G…
GO:0071495	Cellular response to endogenous stimulus	45	1181	0.3	0.0066	9606.ENSP00000166244,9606.ENSP00000215530,9606.ENSP00000220772,9606.ENSP00000226004,9606.ENSP00000245919,9606.ENSP00000254661,9606.ENSP00000257290,9606.ENSP00000263026,9606.ENSP00000264606,9606.ENSP00000264709,9606.ENSP00000264832,9606.ENSP00000267163,9606.ENSP00000272224,9606.ENSP00000275493,9606.ENSP00000301396,9606.ENSP00000304669,9606.ENSP00000304845,9606.ENSP00000306124,9606.ENSP00000306330,…	EPHA8,FGF22,SFRP1,DUSP3,FOSB,RAMP1,PDGFRA,EEF2K,HDAC4,DNMT3A,ICAM1,RB1,GDF7,EGFR,PELP1,CTNNA1,UGT1A8,PRKCE,YWHAG,RPTOR,ADCY2,ARID1B,PDE4D,CTSB,COL4A2,PTPRK,COL4A1,GNA14,KLF5,ITPR2,TRPM2,GRB10,KIF16B,PRKAR1B,TLR6,ADIPOQ,DUSP22,LPIN1,ARRB2,RXRA,ESRRB,EIF4E,ACTN2,RGMA,CYFIP1
GO:0019220	Regulation of phosphate metabolic process	61	1816	0.24	0.0075	9606.ENSP00000011653,9606.ENSP00000166244,9606.ENSP00000220772,9606.ENSP00000226004,9606.ENSP00000250894,9606.ENSP00000257290,9606.ENSP00000263026,9606.ENSP00000264606,9606.ENSP00000264674,9606.ENSP00000264832,9606.ENSP00000267163,9606.ENSP00000268679,9606.ENSP00000272224,9606.ENSP00000272928,9606.ENSP00000275493,9606.ENSP00000283228,9606.ENSP00000283415,9606.ENSP00000306124,9606.ENSP00000306330,…	CD4,EPHA8,SFRP1,DUSP3,MAPK8IP3,PDGFRA,EEF2K,HDAC4,MECOM,ICAM1,RB1,CBFA2T3,GDF7,ACKR3,EGFR,PTPRR,LPCAT1,PRKCE,YWHAG,RPTOR,TAOK2,RASGRP1,MOB2,PLA2G6,WNT7B,ADCY2,MAP2K3,SH2B3,PDE4D,PPP4R2,SERTAD1,CALCR,MAP3K3,TAB2,S100A12,DIRAS3,PHACTR3,NRG3,STK4,CCND3,EPHA10,HPCA,RGS3,TRIM5,ALK,GPR55,PPP6R3,GRB10,PRKAR1B,TLR6,ADIPOQ,DUSP22,ARRB2,TMEM132D,PRKCA,FNIP1,ESRRB,ST5,TRAF3,EPHA5,EPHB6
GO:0031325	Positive regulation of cellular metabolic process	98	3413	0.18	0.0082	9606.ENSP00000011653,9606.ENSP00000013807,9606.ENSP00000166244,9606.ENSP00000220592,9606.ENSP00000220772,9606.ENSP00000227163,9606.ENSP00000245919,9606.ENSP00000250894,9606.ENSP00000254661,9606.ENSP00000257290,9606.ENSP00000264606,9606.ENSP00000264674,9606.ENSP00000264832,9606.ENSP00000265641,9606.ENSP00000267163,9606.ENSP00000268679,9606.ENSP00000270722,9606.ENSP00000272224,9606.ENSP00000272369,…	CD4,ERCC1,EPHA8,AGO2,SFRP1,SPI1,FOSB,MAPK8IP3,RAMP1,PDGFRA,HDAC4,MECOM,ICAM1,CPT1A,RB1,CBFA2T3,PRDM16,GDF7,MEIS1,ACKR3,EGFR,TLX3,PELP1,MGMT,UTF1,PRKCE,RPTOR,U2AF2,HOXB9,TERT,TAOK2,RASGRP1,ING5,AHRR,PTTG1IP,MOB2,SIRT7,PLA2G6,MTA1,ZBTB16,WNT7B,RBPJL,PLD1,NKX2-3,ADCY2,ARID1B,MAP2K3,MAK,THRAP3,SERTAD1,CALCR,MAP3K3,TAB2,S100A12,BTRC,GRIN1,NRG3,KLF17,STK4,CCND3,EPHA10,PBX3,TFDP1,ZBTB17,TNFRSF1B,PIP4K2A…
GO:0043408	Regulation of mapk cascade	32	725	0.36	0.0082	9606.ENSP00000011653,9606.ENSP00000166244,9606.ENSP00000220772,9606.ENSP00000226004,9606.ENSP00000250894,9606.ENSP00000257290,9606.ENSP00000264674,9606.ENSP00000264832,9606.ENSP00000272928,9606.ENSP00000275493,9606.ENSP00000283228,9606.ENSP00000306124,9606.ENSP00000310094,9606.ENSP00000310244,9606.ENSP00000341032,9606.ENSP00000345083,9606.ENSP00000345492,9606.ENSP00000352561,9606.ENSP00000354927,…	CD4,EPHA8,SFRP1,DUSP3,MAPK8IP3,PDGFRA,MECOM,ICAM1,ACKR3,EGFR,PTPRR,PRKCE,TAOK2,RASGRP1,WNT7B,MAP2K3,SH2B3,CALCR,MAP3K3,TAB2,S100A12,RGS3,TRIM5,ALK,GPR55,TLR6,ADIPOQ,DUSP22,ARRB2,PRKCA,ST5,TRAF3
GO:0051171	Regulation of nitrogen compound metabolic process	150	5836	0.13	0.0082	9606.ENSP00000011653,9606.ENSP00000013807,9606.ENSP00000166244,9606.ENSP00000168148,9606.ENSP00000216268,9606.ENSP00000220592,9606.ENSP00000220772,9606.ENSP00000226004,9606.ENSP00000227163,9606.ENSP00000245919,9606.ENSP00000247956,9606.ENSP00000250894,9606.ENSP00000254325,9606.ENSP00000254661,9606.ENSP00000257290,9606.ENSP00000261336,9606.ENSP00000263026,9606.ENSP00000264606,9606.ENSP00000264674,…	CD4,ERCC1,EPHA8,SPP2,ZBED4,AGO2,SFRP1,DUSP3,SPI1,FOSB,ZNF317,MAPK8IP3,HGNC:9982,RAMP1,PDGFRA,PZP,EEF2K,HDAC4,MECOM,DNMT3A,ICAM1,RB1,CBFA2T3,PRDM16,GDF7,MEIS1,ACKR3,EGFR,SLC7A11,PTPRR,LPCAT1,MFSD8,TLX3,SAP30L,ZNF22,PELP1,MGMT,UTF1,PRKCE,YWHAG,ARL6IP1,RPTOR,U2AF2,HOXB9,TERT,TAOK2,RASGRP1,ZHX2,ING5,MTG1,AHRR,A2M,ZFP41,PTTG1IP,MOB2,PRKCH,ZNF662,SIRT7,PLA2G6,MTA1,ZNF112,ZBTB16,WNT7B,RBPJL,PLD1,NKX2-3,…
GO:0051173	Positive regulation of nitrogen compound metabolic process	94	3239	0.18	0.0082	9606.ENSP00000011653,9606.ENSP00000013807,9606.ENSP00000166244,9606.ENSP00000220592,9606.ENSP00000220772,9606.ENSP00000227163,9606.ENSP00000245919,9606.ENSP00000250894,9606.ENSP00000254661,9606.ENSP00000257290,9606.ENSP00000264606,9606.ENSP00000264674,9606.ENSP00000264832,9606.ENSP00000267163,9606.ENSP00000268679,9606.ENSP00000270722,9606.ENSP00000272224,9606.ENSP00000272369,9606.ENSP00000272928,…	CD4,ERCC1,EPHA8,AGO2,SFRP1,SPI1,FOSB,MAPK8IP3,RAMP1,PDGFRA,HDAC4,MECOM,ICAM1,RB1,CBFA2T3,PRDM16,GDF7,MEIS1,ACKR3,EGFR,LPCAT1,TLX3,PELP1,MGMT,UTF1,PRKCE,RPTOR,U2AF2,HOXB9,TERT,TAOK2,RASGRP1,ING5,AHRR,PTTG1IP,MOB2,SIRT7,PLA2G6,MTA1,ZBTB16,WNT7B,RBPJL,PLD1,NKX2-3,ADCY2,ARID1B,MAP2K3,MAK,THRAP3,SERTAD1,CALCR,MAP3K3,TAB2,S100A12,BTRC,GRIN1,NRG3,KLF17,STK4,CCND3,PBX3,TFDP1,ZBTB17,TNFRSF1B,VPS28,KLF5,SO…
GO:0080090	Regulation of primary metabolic process	154	6032	0.13	0.0082	9606.ENSP00000011653,9606.ENSP00000013807,9606.ENSP00000166244,9606.ENSP00000168148,9606.ENSP00000216268,9606.ENSP00000220592,9606.ENSP00000220772,9606.ENSP00000226004,9606.ENSP00000227163,9606.ENSP00000245919,9606.ENSP00000247956,9606.ENSP00000250894,9606.ENSP00000254325,9606.ENSP00000254661,9606.ENSP00000257290,9606.ENSP00000261336,9606.ENSP00000263026,9606.ENSP00000264606,9606.ENSP00000264674,…	CD4,ERCC1,EPHA8,SPP2,ZBED4,AGO2,SFRP1,DUSP3,SPI1,FOSB,ZNF317,MAPK8IP3,HGNC:9982,RAMP1,PDGFRA,PZP,EEF2K,HDAC4,MECOM,DNMT3A,ICAM1,CPT1A,RB1,CBFA2T3,PRDM16,GDF7,MEIS1,ACKR3,EGFR,SLC7A11,PTPRR,LPCAT1,MFSD8,TLX3,SAP30L,ZNF22,PELP1,MGMT,UGT1A6,UGT1A8,UTF1,PRKCE,YWHAG,ARL6IP1,RPTOR,U2AF2,HOXB9,TERT,TAOK2,RASGRP1,ZHX2,ING5,MTG1,AHRR,A2M,ZFP41,PTTG1IP,MOB2,PRKCH,ZNF662,SIRT7,PLA2G6,MTA1,ZNF112,ZBTB16,WNT7…
GO:0010604	Positive regulation of macromolecule metabolic process	102	3600	0.17	0.0083	9606.ENSP00000011653,9606.ENSP00000013807,9606.ENSP00000166244,9606.ENSP00000220592,9606.ENSP00000220772,9606.ENSP00000227163,9606.ENSP00000245919,9606.ENSP00000250894,9606.ENSP00000254661,9606.ENSP00000257290,9606.ENSP00000264606,9606.ENSP00000264674,9606.ENSP00000264832,9606.ENSP00000267163,9606.ENSP00000268679,9606.ENSP00000270722,9606.ENSP00000272224,9606.ENSP00000272369,9606.ENSP00000272928,…	CD4,ERCC1,EPHA8,AGO2,SFRP1,SPI1,FOSB,MAPK8IP3,RAMP1,PDGFRA,HDAC4,MECOM,ICAM1,RB1,CBFA2T3,PRDM16,GDF7,MEIS1,ACKR3,EGFR,LPCAT1,TLX3,PELP1,MGMT,UTF1,PRKCE,RPTOR,U2AF2,HOXB9,TERT,TAOK2,RASGRP1,ING5,AHRR,PTTG1IP,MOB2,SIRT7,PLA2G6,MTA1,ZBTB16,WNT7B,RBPJL,PLD1,NKX2-3,ADCY2,ARID1B,MAP2K3,PDE4D,MAK,THRAP3,ANK2,HHLA2,SERTAD1,CALCR,MAP3K3,TAB2,S100A12,BTRC,GRIN1,NRG3,KLF17,STK4,CCND3,PBX3,TFDP1,ZBTB17,TNFRS…
GO:0030154	Cell differentiation	104	3702	0.17	0.0092	9606.ENSP00000011653,9606.ENSP00000013807,9606.ENSP00000166244,9606.ENSP00000215530,9606.ENSP00000216267,9606.ENSP00000219271,9606.ENSP00000220772,9606.ENSP00000227163,9606.ENSP00000245323,9606.ENSP00000246186,9606.ENSP00000250894,9606.ENSP00000254695,9606.ENSP00000257290,9606.ENSP00000263026,9606.ENSP00000264606,9606.ENSP00000264674,9606.ENSP00000264709,9606.ENSP00000264758,9606.ENSP00000264832,…	CD4,ERCC1,EPHA8,FGF22,BRD1,MMP15,SFRP1,SPI1,EFNB2,MMP24,MAPK8IP3,RAP1GAP2,PDGFRA,EEF2K,HDAC4,MECOM,DNMT3A,ADD1,ICAM1,CPT1A,RB1,CBFA2T3,PRDM16,GDF7,MEIS1,ACKR3,EGFR,SLC7A11,MFSD8,TLX3,CTNNA1,YWHAG,TERT,TAOK2,RASGRP1,ZHX2,ANGPT2,TUBB3,A2M,ZFP41,MOB2,PRKCH,SIRT7,ZBTB16,WNT7B,NKX2-3,GPR29,ARID1B,SH2B3,PDE4D,CTSB,MAK,ANK2,CPLX2,PTPRF,COL4A2,PTPRK,ADAM12,GRIN1,PREX1,NRG3,MATN4,STK4,EPHA10,PBX3,COL4A1,T…
GO:0044093	Positive regulation of molecular function	61	1842	0.24	0.0092	9606.ENSP00000011653,9606.ENSP00000166244,9606.ENSP00000219271,9606.ENSP00000220772,9606.ENSP00000228705,9606.ENSP00000246186,9606.ENSP00000250894,9606.ENSP00000254661,9606.ENSP00000254695,9606.ENSP00000257290,9606.ENSP00000260402,9606.ENSP00000264606,9606.ENSP00000264758,9606.ENSP00000264832,9606.ENSP00000267163,9606.ENSP00000275493,9606.ENSP00000296859,9606.ENSP00000306124,9606.ENSP00000307272,…	CD4,EPHA8,MMP15,SFRP1,PPM1H,MMP24,MAPK8IP3,RAMP1,RAP1GAP2,PDGFRA,PLCB2,HDAC4,ADD1,ICAM1,RB1,EGFR,RAPGEF6,PRKCE,RPTOR,TERT,TAOK2,RASGRP1,PRKCH,RASA3,TBC1D22A,WNT7B,ADCY2,MAP2K3,ANK2,CALCR,MAP3K3,RGS7,TAB2,S100A12,BTRC,GRIN1,PREX1,NRG3,STK4,CCND3,EPHA10,HPCA,RGS3,TFDP1,ARHGAP39,TRIM5,ALK,PKP4,GPR55,MLLT4,GRIN2A,PRKAR1B,TLR6,ADIPOQ,MARK3,ADAP1,MYBPC3,ACTN2,GPIHBP1,EPHA5,EPHB6
GO:0048869	Cellular developmental process	105	3757	0.16	0.0098	9606.ENSP00000011653,9606.ENSP00000013807,9606.ENSP00000166244,9606.ENSP00000215530,9606.ENSP00000216267,9606.ENSP00000219271,9606.ENSP00000220772,9606.ENSP00000227163,9606.ENSP00000245323,9606.ENSP00000246186,9606.ENSP00000250894,9606.ENSP00000254695,9606.ENSP00000257290,9606.ENSP00000263026,9606.ENSP00000264606,9606.ENSP00000264674,9606.ENSP00000264709,9606.ENSP00000264758,9606.ENSP00000264832,…	CD4,ERCC1,EPHA8,FGF22,BRD1,MMP15,SFRP1,SPI1,EFNB2,MMP24,MAPK8IP3,RAP1GAP2,PDGFRA,EEF2K,HDAC4,MECOM,DNMT3A,ADD1,ICAM1,CPT1A,RB1,CBFA2T3,PRDM16,GDF7,MEIS1,ACKR3,EGFR,SLC7A11,MFSD8,TLX3,CTNNA1,YWHAG,TERT,TAOK2,RASGRP1,ZHX2,ANGPT2,TUBB3,A2M,ZFP41,MOB2,PRKCH,SIRT7,ZBTB16,WNT7B,NKX2-3,GPR29,ARID1B,SH2B3,PDE4D,CTSB,MAK,ANK2,CPLX2,PTPRF,COL4A2,PTPRK,ADAM12,GRIN1,PREX1,NRG3,MATN4,STK4,EPHA10,PBX3,COL4A1,T…
GO:0071361	Cellular response to ethanol	5	15	1.24	0.0106	9606.ENSP00000227163,9606.ENSP00000264709,9606.ENSP00000304845,9606.ENSP00000306124,9606.ENSP00000370744	SPI1,DNMT3A,UGT1A8,PRKCE,ITPR2
GO:0007155	Cell adhesion	37	925	0.32	0.0111	9606.ENSP00000011653,9606.ENSP00000166244,9606.ENSP00000236147,9606.ENSP00000242729,9606.ENSP00000245323,9606.ENSP00000246186,9606.ENSP00000246515,9606.ENSP00000253812,9606.ENSP00000257290,9606.ENSP00000261405,9606.ENSP00000264832,9606.ENSP00000272928,9606.ENSP00000275493,9606.ENSP00000280612,9606.ENSP00000304669,9606.ENSP00000306124,9606.ENSP00000310094,9606.ENSP00000314897,9606.ENSP00000339390,…	CD4,EPHA8,SELL,SSPN,EFNB2,MMP24,SLURP1,PCDHGA3,PDGFRA,VWF,ICAM1,ACKR3,EGFR,SLC7A11,CTNNA1,PRKCE,TAOK2,ANGPT2,CDH26,WNT7B,PLEKHA7,PTPRF,CD47,PTPRK,ADAM12,PKP4,MLLT4,CTNNA2,CTNNA3,NTM,MYBPC1,PRKCA,KIRREL3,MYBPC3,ACTN2,NRXN3,CDH4
GO:0031399	Regulation of protein modification process	61	1870	0.23	0.0125	9606.ENSP00000011653,9606.ENSP00000166244,9606.ENSP00000220772,9606.ENSP00000226004,9606.ENSP00000227163,9606.ENSP00000250894,9606.ENSP00000254661,9606.ENSP00000257290,9606.ENSP00000263026,9606.ENSP00000264606,9606.ENSP00000264674,9606.ENSP00000264832,9606.ENSP00000267163,9606.ENSP00000272224,9606.ENSP00000272928,9606.ENSP00000275493,9606.ENSP00000283228,9606.ENSP00000306124,9606.ENSP00000306330,…	CD4,EPHA8,SFRP1,DUSP3,SPI1,MAPK8IP3,RAMP1,PDGFRA,EEF2K,HDAC4,MECOM,ICAM1,RB1,GDF7,ACKR3,EGFR,PTPRR,PRKCE,YWHAG,RPTOR,U2AF2,TAOK2,RASGRP1,PTTG1IP,MOB2,SIRT7,PLA2G6,MTA1,WNT7B,ADCY2,MAP2K3,SH2B3,PDE4D,PPP4R2,SERTAD1,CALCR,MAP3K3,TAB2,S100A12,BTRC,DIRAS3,PHACTR3,NRG3,STK4,CCND3,RGS3,VPS28,TRIM5,TRIP12,ALK,GPR55,PPP6R3,PRKAR1B,TLR6,ADIPOQ,DUSP22,ARRB2,PRKCA,FNIP1,ST5,TRAF3
GO:0042325	Regulation of phosphorylation	55	1626	0.25	0.0125	9606.ENSP00000011653,9606.ENSP00000166244,9606.ENSP00000220772,9606.ENSP00000226004,9606.ENSP00000250894,9606.ENSP00000257290,9606.ENSP00000263026,9606.ENSP00000264606,9606.ENSP00000264674,9606.ENSP00000264832,9606.ENSP00000267163,9606.ENSP00000268679,9606.ENSP00000272224,9606.ENSP00000272928,9606.ENSP00000275493,9606.ENSP00000283228,9606.ENSP00000306124,9606.ENSP00000306330,9606.ENSP00000307272,…	CD4,EPHA8,SFRP1,DUSP3,MAPK8IP3,PDGFRA,EEF2K,HDAC4,MECOM,ICAM1,RB1,CBFA2T3,GDF7,ACKR3,EGFR,PTPRR,PRKCE,YWHAG,RPTOR,TAOK2,RASGRP1,MOB2,PLA2G6,WNT7B,ADCY2,MAP2K3,SH2B3,PDE4D,SERTAD1,CALCR,MAP3K3,TAB2,S100A12,DIRAS3,NRG3,STK4,CCND3,EPHA10,RGS3,TRIM5,ALK,GPR55,GRB10,PRKAR1B,TLR6,ADIPOQ,DUSP22,ARRB2,PRKCA,FNIP1,ESRRB,ST5,TRAF3,EPHA5,EPHB6
GO:0048468	Cell development	55	1629	0.25	0.0126	9606.ENSP00000013807,9606.ENSP00000166244,9606.ENSP00000216267,9606.ENSP00000245323,9606.ENSP00000250894,9606.ENSP00000257290,9606.ENSP00000264606,9606.ENSP00000264832,9606.ENSP00000267163,9606.ENSP00000272224,9606.ENSP00000272369,9606.ENSP00000275493,9606.ENSP00000296468,9606.ENSP00000304669,9606.ENSP00000310094,9606.ENSP00000314897,9606.ENSP00000320295,9606.ENSP00000338157,9606.ENSP00000341032,…	ERCC1,EPHA8,BRD1,EFNB2,MAPK8IP3,PDGFRA,HDAC4,ICAM1,RB1,GDF7,MEIS1,EGFR,MFSD8,CTNNA1,TAOK2,ANGPT2,TUBB3,ZBTB16,WNT7B,GPR29,ARID1B,SH2B3,PDE4D,ANK2,PTPRF,PTPRK,MATN4,STK4,EPHA10,PBX3,PIP4K2A,KLF5,SOHLH2,CATSPER2,SGCZ,DEAF1,RP1L1,ALK,MLLT4,ARMC2,GRB10,RUNX3,CTNNA2,NTM,IFT140,PRKCA,KIRREL3,ACTN2,NRXN3,FHOD3,SHANK2,EPHA5,CYFIP1,FOXP1,CDH4
GO:0032268	Regulation of cellular protein metabolic process	80	2693	0.19	0.0151	9606.ENSP00000011653,9606.ENSP00000166244,9606.ENSP00000168148,9606.ENSP00000220592,9606.ENSP00000220772,9606.ENSP00000226004,9606.ENSP00000227163,9606.ENSP00000250894,9606.ENSP00000254661,9606.ENSP00000257290,9606.ENSP00000261336,9606.ENSP00000263026,9606.ENSP00000264606,9606.ENSP00000264674,9606.ENSP00000264832,9606.ENSP00000267163,9606.ENSP00000268679,9606.ENSP00000272224,9606.ENSP00000272928,…	CD4,EPHA8,SPP2,AGO2,SFRP1,DUSP3,SPI1,MAPK8IP3,RAMP1,PDGFRA,PZP,EEF2K,HDAC4,MECOM,ICAM1,RB1,CBFA2T3,GDF7,ACKR3,EGFR,PTPRR,MFSD8,PRKCE,YWHAG,ARL6IP1,RPTOR,U2AF2,TAOK2,RASGRP1,MTG1,A2M,PTTG1IP,MOB2,SIRT7,PLA2G6,MTA1,WNT7B,PLD1,ADCY2,MAP2K3,SH2B3,PDE4D,PPP4R2,SERTAD1,CALCR,MAP3K3,TAB2,S100A12,BTRC,DIRAS3,PHACTR3,GRIN1,NRG3,STK4,CCND3,RGS3,TNFRSF1B,VPS28,TRIM5,TRIP12,ALK,GPR55,PPP6R3,TNRC6A,GRIN2A,ITI…
GO:0042327	Positive regulation of phosphorylation	41	1093	0.29	0.0151	9606.ENSP00000011653,9606.ENSP00000166244,9606.ENSP00000250894,9606.ENSP00000257290,9606.ENSP00000264832,9606.ENSP00000272224,9606.ENSP00000272928,9606.ENSP00000275493,9606.ENSP00000306124,9606.ENSP00000307272,9606.ENSP00000310094,9606.ENSP00000310244,9606.ENSP00000328694,9606.ENSP00000333142,9606.ENSP00000341032,9606.ENSP00000342952,9606.ENSP00000345083,9606.ENSP00000352561,9606.ENSP00000354927,…	CD4,EPHA8,MAPK8IP3,PDGFRA,ICAM1,GDF7,ACKR3,EGFR,PRKCE,RPTOR,TAOK2,RASGRP1,MOB2,PLA2G6,WNT7B,ADCY2,MAP2K3,CALCR,MAP3K3,TAB2,S100A12,NRG3,STK4,CCND3,EPHA10,TRIM5,ALK,GPR55,GRB10,PRKAR1B,TLR6,ADIPOQ,DUSP22,ARRB2,PRKCA,FNIP1,ESRRB,ST5,TRAF3,EPHA5,EPHB6
GO:0051246	Regulation of protein metabolic process	83	2828	0.19	0.0152	9606.ENSP00000011653,9606.ENSP00000166244,9606.ENSP00000168148,9606.ENSP00000220592,9606.ENSP00000220772,9606.ENSP00000226004,9606.ENSP00000227163,9606.ENSP00000250894,9606.ENSP00000254661,9606.ENSP00000257290,9606.ENSP00000261336,9606.ENSP00000263026,9606.ENSP00000264606,9606.ENSP00000264674,9606.ENSP00000264832,9606.ENSP00000267163,9606.ENSP00000268679,9606.ENSP00000272224,9606.ENSP00000272928,…	CD4,EPHA8,SPP2,AGO2,SFRP1,DUSP3,SPI1,MAPK8IP3,RAMP1,PDGFRA,PZP,EEF2K,HDAC4,MECOM,ICAM1,RB1,CBFA2T3,GDF7,ACKR3,EGFR,PTPRR,LPCAT1,MFSD8,PRKCE,YWHAG,ARL6IP1,RPTOR,U2AF2,TAOK2,RASGRP1,MTG1,A2M,PTTG1IP,MOB2,SIRT7,PLA2G6,MTA1,WNT7B,PLD1,ADCY2,MAP2K3,SH2B3,PDE4D,PPP4R2,SERTAD1,CALCR,MAP3K3,TAB2,S100A12,BTRC,DIRAS3,PHACTR3,GRIN1,NRG3,STK4,CCND3,INPP5B,RGS3,TNFRSF1B,VPS28,TRIM5,TRIP12,ALK,GPR55,BANP,PPP6R…
GO:0010033	Response to organic substance	87	3011	0.18	0.0157	9606.ENSP00000011653,9606.ENSP00000013807,9606.ENSP00000166244,9606.ENSP00000215530,9606.ENSP00000219271,9606.ENSP00000220772,9606.ENSP00000226004,9606.ENSP00000227163,9606.ENSP00000236147,9606.ENSP00000245919,9606.ENSP00000254661,9606.ENSP00000257290,9606.ENSP00000263026,9606.ENSP00000264606,9606.ENSP00000264709,9606.ENSP00000264758,9606.ENSP00000264832,9606.ENSP00000265641,9606.ENSP00000267163,…	CD4,ERCC1,EPHA8,FGF22,MMP15,SFRP1,DUSP3,SPI1,SELL,FOSB,RAMP1,PDGFRA,EEF2K,HDAC4,DNMT3A,ADD1,ICAM1,CPT1A,RB1,GDF7,ACKR3,EGFR,SLC7A11,PELP1,CTNNA1,UGT1A8,PRKCE,YWHAG,RPTOR,GLUL,ANGPT2,CCR10,WNT7B,ADCY2,GPR29,ARID1B,MAP2K3,SH2B3,PDE4D,CTSB,ANK2,CALCR,COL4A2,MAP3K3,CD47,TAB2,PTPRK,BTRC,CACNA1B,GRIN1,HPCA,ZBTB17,COL4A1,TNFRSF1B,GNA14,KLF5,TRIM5,PFKP,ITPR2,CATSPER2,PTPRN2,GRIN2A,LYPD1,TRPM2,MX1,GRB10,R…
GO:0040011	Locomotion	45	1251	0.27	0.0157	9606.ENSP00000166244,9606.ENSP00000236147,9606.ENSP00000245323,9606.ENSP00000257290,9606.ENSP00000264832,9606.ENSP00000272224,9606.ENSP00000272928,9606.ENSP00000275493,9606.ENSP00000280612,9606.ENSP00000288670,9606.ENSP00000296921,9606.ENSP00000309439,9606.ENSP00000310094,9606.ENSP00000312143,9606.ENSP00000314897,9606.ENSP00000320295,9606.ENSP00000332504,9606.ENSP00000332812,9606.ENSP00000333142,…	EPHA8,SELL,EFNB2,PDGFRA,ICAM1,GDF7,ACKR3,EGFR,SLC7A11,FMNL2,TLX3,HOXB9,TAOK2,TNS3,ANGPT2,TUBB3,CCR10,PTGDR2,PLA2G6,PLD1,NKX2-3,GPR29,PDE4D,PTPRF,CDC42BPB,CD47,PTPRK,S100A12,PREX1,NRG3,INPP5B,EPHA10,CATSPER2,ARMC2,GRIN2A,TRPM2,GRB10,CTNNA2,ARRB2,PRKCA,KIRREL3,NRXN3,EPHA5,CYFIP1,CDH4
GO:0042221	Response to chemical	116	4333	0.15	0.0157	9606.ENSP00000011653,9606.ENSP00000013807,9606.ENSP00000166244,9606.ENSP00000215530,9606.ENSP00000219271,9606.ENSP00000220772,9606.ENSP00000226004,9606.ENSP00000227163,9606.ENSP00000236147,9606.ENSP00000245323,9606.ENSP00000245919,9606.ENSP00000254661,9606.ENSP00000257290,9606.ENSP00000263026,9606.ENSP00000264606,9606.ENSP00000264709,9606.ENSP00000264758,9606.ENSP00000264832,9606.ENSP00000265641,…	CD4,ERCC1,EPHA8,FGF22,MMP15,SFRP1,DUSP3,SPI1,SELL,EFNB2,FOSB,RAMP1,PDGFRA,EEF2K,HDAC4,DNMT3A,ADD1,ICAM1,CPT1A,RB1,GDF7,ACKR3,EGFR,SLC7A11,ACAA2,PELP1,UGT1A6,CTNNA1,UGT1A8,LRRC28,PRKCE,YWHAG,RPTOR,GLUL,HOXB9,TERT,MSRA,ANGPT2,TPO,TUBB3,AHRR,OR2B11,OR2T29,CCR10,PTGDR2,PLA2G6,WNT7B,PLD1,ADCY2,GPR29,ARID1B,MAP2K3,SH2B3,PDE4D,CTSB,ANK2,CALCR,COL4A2,PNP,SLC39A13,MAP3K3,CD47,OR2L13,OR2C3,MARC1,TAB2,PTPRK…
GO:0043085	Positive regulation of catalytic activity	51	1489	0.25	0.0157	9606.ENSP00000011653,9606.ENSP00000166244,9606.ENSP00000219271,9606.ENSP00000220772,9606.ENSP00000228705,9606.ENSP00000246186,9606.ENSP00000250894,9606.ENSP00000254695,9606.ENSP00000257290,9606.ENSP00000260402,9606.ENSP00000264832,9606.ENSP00000275493,9606.ENSP00000296859,9606.ENSP00000306124,9606.ENSP00000307272,9606.ENSP00000309572,9606.ENSP00000310094,9606.ENSP00000310244,9606.ENSP00000335029,…	CD4,EPHA8,MMP15,SFRP1,PPM1H,MMP24,MAPK8IP3,RAP1GAP2,PDGFRA,PLCB2,ICAM1,EGFR,RAPGEF6,PRKCE,RPTOR,TERT,TAOK2,RASGRP1,RASA3,TBC1D22A,WNT7B,ADCY2,MAP2K3,CALCR,MAP3K3,RGS7,TAB2,S100A12,BTRC,GRIN1,PREX1,NRG3,STK4,CCND3,EPHA10,HPCA,RGS3,ARHGAP39,ALK,PKP4,GPR55,MLLT4,GRIN2A,PRKAR1B,TLR6,ADIPOQ,ADAP1,MYBPC3,GPIHBP1,EPHA5,EPHB6
GO:1901700	Response to oxygen-containing compound	53	1567	0.25	0.0157	9606.ENSP00000011653,9606.ENSP00000013807,9606.ENSP00000219271,9606.ENSP00000220772,9606.ENSP00000227163,9606.ENSP00000236147,9606.ENSP00000245919,9606.ENSP00000257290,9606.ENSP00000263026,9606.ENSP00000264709,9606.ENSP00000264832,9606.ENSP00000265641,9606.ENSP00000275493,9606.ENSP00000304669,9606.ENSP00000304845,9606.ENSP00000306124,9606.ENSP00000306330,9606.ENSP00000307272,9606.ENSP00000307900,…	CD4,ERCC1,MMP15,SFRP1,SPI1,SELL,FOSB,PDGFRA,EEF2K,DNMT3A,ICAM1,CPT1A,EGFR,CTNNA1,UGT1A8,PRKCE,YWHAG,RPTOR,GLUL,ANGPT2,WNT7B,ADCY2,ARID1B,PDE4D,CALCR,TAB2,PTPRK,CACNA1B,GRIN1,HPCA,COL4A1,TNFRSF1B,GNA14,KLF5,ITPR2,CATSPER2,PTPRN2,GRIN2A,LYPD1,TRPM2,GRB10,NCOR2,PRKAR1B,TLR6,ADIPOQ,LPIN1,ARRB2,RXRA,EIF4E,ACTN2,GPIHBP1,CYFIP1,FOXP1
GO:0009967	Positive regulation of signal transduction	55	1654	0.24	0.016	9606.ENSP00000011653,9606.ENSP00000166244,9606.ENSP00000215530,9606.ENSP00000220772,9606.ENSP00000250894,9606.ENSP00000255641,9606.ENSP00000257290,9606.ENSP00000264832,9606.ENSP00000272224,9606.ENSP00000272928,9606.ENSP00000275493,9606.ENSP00000304669,9606.ENSP00000306124,9606.ENSP00000306330,9606.ENSP00000307272,9606.ENSP00000309572,9606.ENSP00000310094,9606.ENSP00000310244,9606.ENSP00000322142,…	CD4,EPHA8,FGF22,SFRP1,MAPK8IP3,CSNK1G2,PDGFRA,ICAM1,GDF7,ACKR3,EGFR,CTNNA1,PRKCE,YWHAG,RPTOR,TERT,TAOK2,RASGRP1,ING5,PRKCH,PTGDR2,PLA2G6,WNT7B,MAP2K3,CALCR,TIFA,MAP3K3,TAB2,S100A12,GRIN1,STK4,TFDP1,TRIM5,ESM1,ALK,GPR55,GRB10,TLR6,ADIPOQ,DUSP22,TESPA1,ARRB2,PRKCA,GPR35,MAML3,FNIP1,RIMS1,ST5,BCLAF1,TLR5,MC1R,TRAF3,SHANK2,CYFIP1,FOXP1
GO:0010647	Positive regulation of cell communication	59	1823	0.23	0.0171	9606.ENSP00000011653,9606.ENSP00000166244,9606.ENSP00000215530,9606.ENSP00000220772,9606.ENSP00000250894,9606.ENSP00000255641,9606.ENSP00000257290,9606.ENSP00000264832,9606.ENSP00000272224,9606.ENSP00000272928,9606.ENSP00000274711,9606.ENSP00000275493,9606.ENSP00000304669,9606.ENSP00000306124,9606.ENSP00000306330,9606.ENSP00000307272,9606.ENSP00000307900,9606.ENSP00000309572,9606.ENSP00000310094,…	CD4,EPHA8,FGF22,SFRP1,MAPK8IP3,CSNK1G2,PDGFRA,ICAM1,GDF7,ACKR3,LRRTM2,EGFR,CTNNA1,PRKCE,YWHAG,RPTOR,GLUL,TERT,TAOK2,RASGRP1,ING5,PRKCH,PTGDR2,PLA2G6,WNT7B,MAP2K3,CALCR,TIFA,MAP3K3,TAB2,S100A12,GRIN1,STK4,ITPR3,TFDP1,TRIM5,ESM1,ALK,GPR55,GRIN2A,GRB10,TLR6,ADIPOQ,DUSP22,TESPA1,ARRB2,PRKCA,GPR35,MAML3,FNIP1,RIMS1,ST5,BCLAF1,TLR5,MC1R,TRAF3,SHANK2,CYFIP1,FOXP1
GO:0023056	Positive regulation of signaling	59	1831	0.23	0.0189	9606.ENSP00000011653,9606.ENSP00000166244,9606.ENSP00000215530,9606.ENSP00000220772,9606.ENSP00000250894,9606.ENSP00000255641,9606.ENSP00000257290,9606.ENSP00000264832,9606.ENSP00000272224,9606.ENSP00000272928,9606.ENSP00000274711,9606.ENSP00000275493,9606.ENSP00000304669,9606.ENSP00000306124,9606.ENSP00000306330,9606.ENSP00000307272,9606.ENSP00000307900,9606.ENSP00000309572,9606.ENSP00000310094,…	CD4,EPHA8,FGF22,SFRP1,MAPK8IP3,CSNK1G2,PDGFRA,ICAM1,GDF7,ACKR3,LRRTM2,EGFR,CTNNA1,PRKCE,YWHAG,RPTOR,GLUL,TERT,TAOK2,RASGRP1,ING5,PRKCH,PTGDR2,PLA2G6,WNT7B,MAP2K3,CALCR,TIFA,MAP3K3,TAB2,S100A12,GRIN1,STK4,ITPR3,TFDP1,TRIM5,ESM1,ALK,GPR55,GRIN2A,GRB10,TLR6,ADIPOQ,DUSP22,TESPA1,ARRB2,PRKCA,GPR35,MAML3,FNIP1,RIMS1,ST5,BCLAF1,TLR5,MC1R,TRAF3,SHANK2,CYFIP1,FOXP1
GO:0006793	Phosphorus metabolic process	66	2134	0.21	0.0215	9606.ENSP00000166244,9606.ENSP00000215530,9606.ENSP00000226004,9606.ENSP00000228705,9606.ENSP00000250894,9606.ENSP00000254667,9606.ENSP00000255641,9606.ENSP00000257290,9606.ENSP00000260402,9606.ENSP00000263026,9606.ENSP00000272224,9606.ENSP00000275493,9606.ENSP00000283228,9606.ENSP00000283415,9606.ENSP00000304923,9606.ENSP00000306124,9606.ENSP00000308258,9606.ENSP00000310094,9606.ENSP00000310244,…	EPHA8,FGF22,DUSP3,PPM1H,MAPK8IP3,PTPRE,CSNK1G2,PDGFRA,PLCB2,EEF2K,GDF7,EGFR,PTPRR,LPCAT1,LRRC28,PRKCE,PTDSS2,TAOK2,RASGRP1,AGPAT4,PRKCH,PLA2G6,GRK1,RASA3,WNT7B,PLD1,ADCY2,MAP2K3,PDE4D,MAK,PPP4R2,PTPRF,PNP,MAP3K3,CDC42BPB,TAB2,PTPRK,INPP5A,BTRC,GRIN1,STK4,CCND3,INPP5B,EPHA10,TMEM246,PIP4K2A,PFKP,ALK,PTPRN2,OSBPL10,RUNX3,MAPK4,MYH8,PRKAR1B,KSR2,DUSP22,LPIN1,PRKCA,MARK3,CSGALNACT1,SUCLG2,PCYT2,ACTN2…
GO:0043410	Positive regulation of mapk cascade	25	543	0.38	0.0215	9606.ENSP00000011653,9606.ENSP00000166244,9606.ENSP00000250894,9606.ENSP00000257290,9606.ENSP00000264832,9606.ENSP00000272928,9606.ENSP00000275493,9606.ENSP00000306124,9606.ENSP00000310094,9606.ENSP00000310244,9606.ENSP00000341032,9606.ENSP00000345083,9606.ENSP00000352561,9606.ENSP00000354927,9606.ENSP00000356426,9606.ENSP00000357726,9606.ENSP00000369373,9606.ENSP00000373700,9606.ENSP00000375894,…	CD4,EPHA8,MAPK8IP3,PDGFRA,ICAM1,ACKR3,EGFR,PRKCE,TAOK2,RASGRP1,WNT7B,MAP2K3,CALCR,MAP3K3,TAB2,S100A12,TRIM5,ALK,GPR55,TLR6,DUSP22,ARRB2,PRKCA,ST5,TRAF3
GO:0006935	Chemotaxis	25	545	0.38	0.0219	9606.ENSP00000166244,9606.ENSP00000245323,9606.ENSP00000257290,9606.ENSP00000272224,9606.ENSP00000272928,9606.ENSP00000309439,9606.ENSP00000320295,9606.ENSP00000332504,9606.ENSP00000332812,9606.ENSP00000333142,9606.ENSP00000342793,9606.ENSP00000343952,9606.ENSP00000345502,9606.ENSP00000357726,9606.ENSP00000361009,9606.ENSP00000361214,9606.ENSP00000362139,9606.ENSP00000381023,9606.ENSP00000381793,…	EPHA8,EFNB2,PDGFRA,GDF7,ACKR3,HOXB9,TUBB3,CCR10,PTGDR2,PLA2G6,PLD1,GPR29,PDE4D,S100A12,PREX1,NRG3,EPHA10,TRPM2,GRB10,ARRB2,PRKCA,NRXN3,EPHA5,CYFIP1,CDH4
GO:0048731	System development	117	4426	0.14	0.0219	9606.ENSP00000011653,9606.ENSP00000013807,9606.ENSP00000166244,9606.ENSP00000168148,9606.ENSP00000216267,9606.ENSP00000217246,9606.ENSP00000220772,9606.ENSP00000227163,9606.ENSP00000245323,9606.ENSP00000246186,9606.ENSP00000250894,9606.ENSP00000253861,9606.ENSP00000254661,9606.ENSP00000254695,9606.ENSP00000257290,9606.ENSP00000263026,9606.ENSP00000264606,9606.ENSP00000264674,9606.ENSP00000264709,…	CD4,ERCC1,EPHA8,SPP2,BRD1,MACROD2,SFRP1,SPI1,EFNB2,MMP24,MAPK8IP3,EXOC4,RAMP1,RAP1GAP2,PDGFRA,EEF2K,HDAC4,MECOM,DNMT3A,ADD1,ICAM1,RB1,CBFA2T3,PRDM16,GDF7,MEIS1,ACKR3,EGFR,SLC7A11,LPCAT1,MFSD8,TLX3,SCIN,ZNF22,ANKRD11,CTNNA1,UGT1A8,UTF1,YWHAG,GLUL,HOXB9,TERT,TAOK2,TNS3,ZHX2,ANGPT2,TPO,TUBB3,POLE,MOB2,PRKCH,ZBTB16,WNT7B,NKX2-3,GPR29,ARID1B,SH2B3,CTSB,ANK2,CPLX2,PTPRF,COL4A2,MAP3K3,TAB2,PTPRK,BTRC,GR…
GO:0050804	Modulation of chemical synaptic transmission	22	446	0.41	0.0219	9606.ENSP00000274711,9606.ENSP00000275493,9606.ENSP00000280612,9606.ENSP00000306124,9606.ENSP00000306330,9606.ENSP00000307900,9606.ENSP00000333142,9606.ENSP00000345985,9606.ENSP00000350377,9606.ENSP00000352544,9606.ENSP00000360423,9606.ENSP00000360608,9606.ENSP00000361214,9606.ENSP00000363435,9606.ENSP00000379818,9606.ENSP00000385749,9606.ENSP00000389814,9606.ENSP00000403701,9606.ENSP00000425561,…	LRRTM2,EGFR,SLC7A11,PRKCE,YWHAG,GLUL,PLA2G6,LRFN2,MCTP2,CPLX2,CACNA1B,GRIN1,NRG3,ITPR3,GRIN2A,PRKAR1B,ADIPOQ,ARRB2,EIF4E,RIMS1,SHANK2,CYFIP1
GO:0070887	Cellular response to chemical stimulus	84	2919	0.18	0.0219	9606.ENSP00000011653,9606.ENSP00000166244,9606.ENSP00000215530,9606.ENSP00000220772,9606.ENSP00000226004,9606.ENSP00000227163,9606.ENSP00000245919,9606.ENSP00000254661,9606.ENSP00000257290,9606.ENSP00000263026,9606.ENSP00000264606,9606.ENSP00000264709,9606.ENSP00000264758,9606.ENSP00000264832,9606.ENSP00000265641,9606.ENSP00000267163,9606.ENSP00000272224,9606.ENSP00000272928,9606.ENSP00000275493,…	CD4,EPHA8,FGF22,SFRP1,DUSP3,SPI1,FOSB,RAMP1,PDGFRA,EEF2K,HDAC4,DNMT3A,ADD1,ICAM1,CPT1A,RB1,GDF7,ACKR3,EGFR,SLC7A11,ACAA2,PELP1,UGT1A6,CTNNA1,UGT1A8,LRRC28,PRKCE,YWHAG,RPTOR,HOXB9,TERT,MSRA,ANGPT2,TPO,AHRR,CCR10,WNT7B,ADCY2,GPR29,ARID1B,MAP2K3,SH2B3,PDE4D,CTSB,COL4A2,MAP3K3,CD47,MARC1,TAB2,PTPRK,S100A12,BTRC,GRIN1,PREX1,HPCA,ZBTB17,COL4A1,TNFRSF1B,GNA14,KLF5,TRIM5,PFKP,ITPR2,PTPRN2,LYPD1,TRPM2,MX1…
GO:0006796	Phosphate-containing compound metabolic process	65	2107	0.21	0.0234	9606.ENSP00000166244,9606.ENSP00000215530,9606.ENSP00000226004,9606.ENSP00000228705,9606.ENSP00000250894,9606.ENSP00000254667,9606.ENSP00000255641,9606.ENSP00000257290,9606.ENSP00000260402,9606.ENSP00000263026,9606.ENSP00000272224,9606.ENSP00000275493,9606.ENSP00000283228,9606.ENSP00000283415,9606.ENSP00000304923,9606.ENSP00000306124,9606.ENSP00000308258,9606.ENSP00000310094,9606.ENSP00000310244,…	EPHA8,FGF22,DUSP3,PPM1H,MAPK8IP3,PTPRE,CSNK1G2,PDGFRA,PLCB2,EEF2K,GDF7,EGFR,PTPRR,LPCAT1,LRRC28,PRKCE,PTDSS2,TAOK2,RASGRP1,AGPAT4,PRKCH,PLA2G6,GRK1,RASA3,WNT7B,PLD1,ADCY2,MAP2K3,PDE4D,MAK,PPP4R2,PTPRF,PNP,MAP3K3,CDC42BPB,TAB2,PTPRK,INPP5A,BTRC,GRIN1,STK4,CCND3,INPP5B,EPHA10,TMEM246,PIP4K2A,PFKP,ALK,PTPRN2,OSBPL10,RUNX3,MAPK4,MYH8,PRKAR1B,KSR2,DUSP22,LPIN1,PRKCA,MARK3,SUCLG2,PCYT2,ACTN2,FRK,EPHA5,…
GO:0009719	Response to endogenous stimulus	49	1447	0.25	0.0234	9606.ENSP00000166244,9606.ENSP00000215530,9606.ENSP00000220772,9606.ENSP00000226004,9606.ENSP00000245919,9606.ENSP00000254661,9606.ENSP00000257290,9606.ENSP00000263026,9606.ENSP00000264606,9606.ENSP00000264709,9606.ENSP00000264832,9606.ENSP00000267163,9606.ENSP00000272224,9606.ENSP00000275493,9606.ENSP00000301396,9606.ENSP00000304669,9606.ENSP00000304845,9606.ENSP00000306124,9606.ENSP00000306330,…	EPHA8,FGF22,SFRP1,DUSP3,FOSB,RAMP1,PDGFRA,EEF2K,HDAC4,DNMT3A,ICAM1,RB1,GDF7,EGFR,PELP1,CTNNA1,UGT1A8,PRKCE,YWHAG,RPTOR,WNT7B,ADCY2,ARID1B,PDE4D,CTSB,CALCR,COL4A2,PTPRK,COL4A1,GNA14,KLF5,ITPR2,CATSPER2,TRPM2,GRB10,RUNX3,KIF16B,PRKAR1B,TLR6,ADIPOQ,DUSP22,LPIN1,ARRB2,RXRA,ESRRB,EIF4E,ACTN2,RGMA,CYFIP1
GO:0007204	Positive regulation of cytosolic calcium ion concentration	17	297	0.48	0.0237	9606.ENSP00000011653,9606.ENSP00000257290,9606.ENSP00000260402,9606.ENSP00000272928,9606.ENSP00000306253,9606.ENSP00000332504,9606.ENSP00000333142,9606.ENSP00000335029,9606.ENSP00000343952,9606.ENSP00000352561,9606.ENSP00000360608,9606.ENSP00000363435,9606.ENSP00000370744,9606.ENSP00000375894,9606.ENSP00000379818,9606.ENSP00000381023,9606.ENSP00000411788	CD4,PDGFRA,PLCB2,ACKR3,ITPR1,CCR10,PLA2G6,RASA3,GPR29,CALCR,GRIN1,ITPR3,ITPR2,GPR55,GRIN2A,TRPM2,GPR35
GO:0030168	Platelet activation	11	135	0.63	0.0237	9606.ENSP00000257290,9606.ENSP00000261405,9606.ENSP00000280612,9606.ENSP00000306124,9606.ENSP00000306253,9606.ENSP00000329127,9606.ENSP00000363435,9606.ENSP00000365807,9606.ENSP00000370744,9606.ENSP00000403701,9606.ENSP00000408695	PDGFRA,VWF,SLC7A11,PRKCE,ITPR1,PRKCH,ITPR3,GNA14,ITPR2,ARRB2,PRKCA
GO:0032970	Regulation of actin filament-based process	20	390	0.43	0.0243	9606.ENSP00000220772,9606.ENSP00000257290,9606.ENSP00000263710,9606.ENSP00000264758,9606.ENSP00000264832,9606.ENSP00000297029,9606.ENSP00000306124,9606.ENSP00000310094,9606.ENSP00000345502,9606.ENSP00000349588,9606.ENSP00000355361,9606.ENSP00000361009,9606.ENSP00000381023,9606.ENSP00000384638,9606.ENSP00000389714,9606.ENSP00000442795,9606.ENSP00000443495,9606.ENSP00000466937,9606.ENSP00000480763,…	SFRP1,PDGFRA,CLASP1,ADD1,ICAM1,SCIN,PRKCE,TAOK2,PDE4D,ANK2,CD47,PREX1,TRPM2,CTNNA2,CTNNA3,MYBPC3,ACTN2,FHOD3,EPHA5,CYFIP1
GO:0071900	Regulation of protein serine/threonine kinase activity	24	521	0.38	0.0247	9606.ENSP00000220772,9606.ENSP00000226004,9606.ENSP00000250894,9606.ENSP00000267163,9606.ENSP00000275493,9606.ENSP00000306330,9606.ENSP00000307272,9606.ENSP00000310094,9606.ENSP00000310244,9606.ENSP00000341032,9606.ENSP00000345083,9606.ENSP00000345492,9606.ENSP00000350633,9606.ENSP00000354927,9606.ENSP00000356426,9606.ENSP00000357726,9606.ENSP00000360020,9606.ENSP00000361892,9606.ENSP00000362082,…	SFRP1,DUSP3,MAPK8IP3,RB1,EGFR,YWHAG,RPTOR,TAOK2,RASGRP1,WNT7B,MAP2K3,SH2B3,SERTAD1,MAP3K3,TAB2,S100A12,DIRAS3,STK4,CCND3,RGS3,ALK,PRKAR1B,TLR6,ADIPOQ
GO:0006468	Protein phosphorylation	36	952	0.3	0.0258	9606.ENSP00000166244,9606.ENSP00000215530,9606.ENSP00000250894,9606.ENSP00000255641,9606.ENSP00000257290,9606.ENSP00000263026,9606.ENSP00000272224,9606.ENSP00000275493,9606.ENSP00000306124,9606.ENSP00000310094,9606.ENSP00000310244,9606.ENSP00000329127,9606.ENSP00000334876,9606.ENSP00000335029,9606.ENSP00000341032,9606.ENSP00000345083,9606.ENSP00000346484,9606.ENSP00000354927,9606.ENSP00000355237,…	EPHA8,FGF22,MAPK8IP3,CSNK1G2,PDGFRA,EEF2K,GDF7,EGFR,PRKCE,TAOK2,RASGRP1,PRKCH,GRK1,RASA3,WNT7B,MAP2K3,MAK,MAP3K3,CDC42BPB,TAB2,BTRC,GRIN1,STK4,CCND3,EPHA10,ALK,RUNX3,MAPK4,PRKAR1B,KSR2,PRKCA,MARK3,ACTN2,FRK,EPHA5,EPHB6
GO:0060341	Regulation of cellular localization	38	1027	0.29	0.0258	9606.ENSP00000011653,9606.ENSP00000245323,9606.ENSP00000260402,9606.ENSP00000267163,9606.ENSP00000275493,9606.ENSP00000280612,9606.ENSP00000306124,9606.ENSP00000306253,9606.ENSP00000306330,9606.ENSP00000307900,9606.ENSP00000309572,9606.ENSP00000317310,9606.ENSP00000329127,9606.ENSP00000329466,9606.ENSP00000333142,9606.ENSP00000335029,9606.ENSP00000342793,9606.ENSP00000345502,9606.ENSP00000349588,…	CD4,EFNB2,PLCB2,RB1,EGFR,SLC7A11,PRKCE,ITPR1,YWHAG,GLUL,TERT,CABP1,PRKCH,SIRT7,PLA2G6,RASA3,PLD1,PDE4D,ANK2,MCTP2,CPLX2,CALCR,GRIN1,HPCA,ITPR3,TFDP1,VPS28,ITPR2,LILRB4,LYPD1,TRPM2,PRKAR1B,ADIPOQ,RIMS1,MYBPC3,ACTN2,EPHA5,CYFIP1
GO:0046777	Protein autophosphorylation	13	192	0.55	0.0309	9606.ENSP00000166244,9606.ENSP00000255641,9606.ENSP00000257290,9606.ENSP00000263026,9606.ENSP00000275493,9606.ENSP00000310094,9606.ENSP00000334876,9606.ENSP00000346484,9606.ENSP00000354927,9606.ENSP00000361892,9606.ENSP00000373700,9606.ENSP00000411397,9606.ENSP00000476145	EPHA8,CSNK1G2,PDGFRA,EEF2K,EGFR,TAOK2,GRK1,MAK,MAP3K3,STK4,ALK,MARK3,FRK
GO:0032870	Cellular response to hormone stimulus	25	569	0.36	0.0342	9606.ENSP00000166244,9606.ENSP00000220772,9606.ENSP00000245919,9606.ENSP00000254661,9606.ENSP00000263026,9606.ENSP00000264606,9606.ENSP00000264832,9606.ENSP00000267163,9606.ENSP00000275493,9606.ENSP00000301396,9606.ENSP00000304845,9606.ENSP00000306124,9606.ENSP00000306330,9606.ENSP00000342952,9606.ENSP00000344546,9606.ENSP00000345672,9606.ENSP00000381793,9606.ENSP00000385749,9606.ENSP00000389814,…	EPHA8,SFRP1,FOSB,RAMP1,EEF2K,HDAC4,ICAM1,RB1,EGFR,PELP1,UGT1A8,PRKCE,YWHAG,ADCY2,ARID1B,CTSB,GRB10,PRKAR1B,ADIPOQ,LPIN1,RXRA,ESRRB,EIF4E,ACTN2,CYFIP1
GO:0030097	Hemopoiesis	25	570	0.36	0.0346	9606.ENSP00000011653,9606.ENSP00000013807,9606.ENSP00000216267,9606.ENSP00000220772,9606.ENSP00000227163,9606.ENSP00000257290,9606.ENSP00000264606,9606.ENSP00000264674,9606.ENSP00000264758,9606.ENSP00000267163,9606.ENSP00000268679,9606.ENSP00000272369,9606.ENSP00000318820,9606.ENSP00000338157,9606.ENSP00000342828,9606.ENSP00000343952,9606.ENSP00000345492,9606.ENSP00000361009,9606.ENSP00000361892,…	CD4,ERCC1,BRD1,SFRP1,SPI1,PDGFRA,HDAC4,MECOM,ADD1,RB1,CBFA2T3,MEIS1,TPO,ZBTB16,NKX2-3,GPR29,SH2B3,PREX1,STK4,PIP4K2A,TRPM2,RUNX3,FNIP1,KIRREL3,FOXP1
GO:0048016	Inositol phosphate-mediated signaling	5	24	1.04	0.0386	9606.ENSP00000306253,9606.ENSP00000357583,9606.ENSP00000363435,9606.ENSP00000370744,9606.ENSP00000389377	ITPR1,INPP5A,ITPR3,ITPR2,NFATC1
GO:0007167	Enzyme linked receptor protein signaling pathway	29	720	0.32	0.0408	9606.ENSP00000011653,9606.ENSP00000166244,9606.ENSP00000215530,9606.ENSP00000245323,9606.ENSP00000257290,9606.ENSP00000272224,9606.ENSP00000275493,9606.ENSP00000283228,9606.ENSP00000312027,9606.ENSP00000314897,9606.ENSP00000345492,9606.ENSP00000353030,9606.ENSP00000353654,9606.ENSP00000357196,9606.ENSP00000360608,9606.ENSP00000361214,9606.ENSP00000362139,9606.ENSP00000364979,9606.ENSP00000373700,…	CD4,EPHA8,FGF22,EFNB2,PDGFRA,GDF7,EGFR,PTPRR,CD7,ANGPT2,SH2B3,PTPRF,COL4A2,PTPRK,GRIN1,NRG3,EPHA10,COL4A1,ALK,GRB10,KIF16B,DUSP22,ARRB2,PRKCA,RGMA,FRK,EPHA5,CYFIP1,EPHB6
GO:0097553	Calcium ion transmembrane import into cytosol	8	78	0.73	0.0429	9606.ENSP00000260402,9606.ENSP00000306253,9606.ENSP00000335029,9606.ENSP00000360608,9606.ENSP00000363435,9606.ENSP00000370744,9606.ENSP00000379818,9606.ENSP00000381023	PLCB2,ITPR1,RASA3,GRIN1,ITPR3,ITPR2,GRIN2A,TRPM2
GO:0099601	Regulation of neurotransmitter receptor activity	8	78	0.73	0.0429	9606.ENSP00000246515,9606.ENSP00000360608,9606.ENSP00000379818,9606.ENSP00000380605,9606.ENSP00000443495,9606.ENSP00000469689,9606.ENSP00000479586,9606.ENSP00000480053	SLURP1,GRIN1,GRIN2A,LYPD1,ACTN2,SHANK2,LYNX1,GPIHBP1
GO:0001932	Regulation of protein phosphorylation	48	1459	0.24	0.0433	9606.ENSP00000011653,9606.ENSP00000166244,9606.ENSP00000220772,9606.ENSP00000226004,9606.ENSP00000250894,9606.ENSP00000257290,9606.ENSP00000263026,9606.ENSP00000264674,9606.ENSP00000264832,9606.ENSP00000267163,9606.ENSP00000272224,9606.ENSP00000272928,9606.ENSP00000275493,9606.ENSP00000283228,9606.ENSP00000306124,9606.ENSP00000306330,9606.ENSP00000307272,9606.ENSP00000310094,9606.ENSP00000310244,…	CD4,EPHA8,SFRP1,DUSP3,MAPK8IP3,PDGFRA,EEF2K,MECOM,ICAM1,RB1,GDF7,ACKR3,EGFR,PTPRR,PRKCE,YWHAG,RPTOR,TAOK2,RASGRP1,MOB2,PLA2G6,WNT7B,ADCY2,MAP2K3,SH2B3,PDE4D,SERTAD1,CALCR,MAP3K3,TAB2,S100A12,DIRAS3,NRG3,STK4,CCND3,RGS3,TRIM5,ALK,GPR55,PRKAR1B,TLR6,ADIPOQ,DUSP22,ARRB2,PRKCA,FNIP1,ST5,TRAF3
GO:0014070	Response to organic cyclic compound	34	911	0.29	0.0443	9606.ENSP00000011653,9606.ENSP00000219271,9606.ENSP00000220772,9606.ENSP00000236147,9606.ENSP00000245919,9606.ENSP00000263026,9606.ENSP00000264709,9606.ENSP00000264832,9606.ENSP00000265641,9606.ENSP00000267163,9606.ENSP00000275493,9606.ENSP00000280612,9606.ENSP00000304669,9606.ENSP00000304845,9606.ENSP00000306124,9606.ENSP00000314897,9606.ENSP00000341032,9606.ENSP00000342952,9606.ENSP00000345502,…	CD4,MMP15,SFRP1,SELL,FOSB,EEF2K,DNMT3A,ICAM1,CPT1A,RB1,EGFR,SLC7A11,CTNNA1,UGT1A8,PRKCE,ANGPT2,WNT7B,ADCY2,PDE4D,CALCR,BTRC,GRIN1,HPCA,GNA14,KLF5,ITPR2,CATSPER2,TRPM2,NCOR2,ADIPOQ,ARRB2,RXRA,ESRRB,EIF4E
GO:0045637	Regulation of myeloid cell differentiation	15	260	0.48	0.0451	9606.ENSP00000011653,9606.ENSP00000216267,9606.ENSP00000220772,9606.ENSP00000227163,9606.ENSP00000267163,9606.ENSP00000270722,9606.ENSP00000272369,9606.ENSP00000297029,9606.ENSP00000338157,9606.ENSP00000375616,9606.ENSP00000375894,9606.ENSP00000379144,9606.ENSP00000389814,9606.ENSP00000408695,9606.ENSP00000484803	CD4,BRD1,SFRP1,SPI1,RB1,PRDM16,MEIS1,SCIN,ZBTB16,LILRB4,GPR55,TNRC6A,ADIPOQ,PRKCA,FOXP1
GO:0007169	Transmembrane receptor protein tyrosine kinase signaling pathway	23	518	0.37	0.0475	9606.ENSP00000011653,9606.ENSP00000166244,9606.ENSP00000215530,9606.ENSP00000245323,9606.ENSP00000257290,9606.ENSP00000275493,9606.ENSP00000283228,9606.ENSP00000312027,9606.ENSP00000314897,9606.ENSP00000345492,9606.ENSP00000353654,9606.ENSP00000360608,9606.ENSP00000361214,9606.ENSP00000362139,9606.ENSP00000364979,9606.ENSP00000373700,9606.ENSP00000381793,9606.ENSP00000384164,9606.ENSP00000408695,…	CD4,EPHA8,FGF22,EFNB2,PDGFRA,EGFR,PTPRR,CD7,ANGPT2,SH2B3,COL4A2,GRIN1,NRG3,EPHA10,COL4A1,ALK,GRB10,KIF16B,PRKCA,FRK,EPHA5,CYFIP1,EPHB6
GO:0045597	Positive regulation of cell differentiation	36	993	0.28	0.0479	9606.ENSP00000011653,9606.ENSP00000216267,9606.ENSP00000220772,9606.ENSP00000245323,9606.ENSP00000263026,9606.ENSP00000264758,9606.ENSP00000267163,9606.ENSP00000270722,9606.ENSP00000272224,9606.ENSP00000297029,9606.ENSP00000304669,9606.ENSP00000309572,9606.ENSP00000310244,9606.ENSP00000328694,9606.ENSP00000329127,9606.ENSP00000338157,9606.ENSP00000341032,9606.ENSP00000354532,9606.ENSP00000361009,…	CD4,BRD1,SFRP1,EFNB2,EEF2K,ADD1,RB1,PRDM16,GDF7,SCIN,CTNNA1,TERT,RASGRP1,MOB2,PRKCH,ZBTB16,WNT7B,PNP,PREX1,STK4,H2AFY2,TNFRSF1B,KLF5,CCDC3,ALK,LILRB4,RUNX3,CTNNA2,ADIPOQ,TESPA1,ARRB2,PRKCA,RIMS1,SHANK2,CYFIP1,CDH4
GO:0051254	Positive regulation of rna metabolic process	55	1759	0.21	0.0483	9606.ENSP00000011653,9606.ENSP00000013807,9606.ENSP00000220592,9606.ENSP00000220772,9606.ENSP00000227163,9606.ENSP00000245919,9606.ENSP00000264606,9606.ENSP00000264674,9606.ENSP00000267163,9606.ENSP00000270722,9606.ENSP00000272224,9606.ENSP00000272369,9606.ENSP00000275493,9606.ENSP00000296921,9606.ENSP00000301396,9606.ENSP00000305906,9606.ENSP00000307272,9606.ENSP00000307863,9606.ENSP00000309439,…	CD4,ERCC1,AGO2,SFRP1,SPI1,FOSB,HDAC4,MECOM,RB1,PRDM16,GDF7,MEIS1,EGFR,TLX3,PELP1,UTF1,RPTOR,U2AF2,HOXB9,TERT,ING5,AHRR,SIRT7,MTA1,ZBTB16,RBPJL,NKX2-3,ARID1B,MAP2K3,MAK,THRAP3,SERTAD1,BTRC,GRIN1,KLF17,PBX3,TFDP1,ZBTB17,TNFRSF1B,KLF5,SOHLH2,DEAF1,BANP,TNRC6A,RUNX3,HGNC:9979,NFATC1,LPIN1,RXRA,MAML3,ESRRB,BCLAF1,ACTN2,MC1R,RGMA
GO:0002682	Regulation of immune system process	49	1514	0.23	0.0487	9606.ENSP00000011653,9606.ENSP00000216267,9606.ENSP00000220772,9606.ENSP00000224181,9606.ENSP00000226004,9606.ENSP00000227163,9606.ENSP00000236147,9606.ENSP00000245323,9606.ENSP00000264832,9606.ENSP00000267163,9606.ENSP00000270722,9606.ENSP00000271450,9606.ENSP00000272369,9606.ENSP00000280612,9606.ENSP00000291890,9606.ENSP00000297029,9606.ENSP00000306124,9606.ENSP00000310244,9606.ENSP00000323929,…	CD4,BRD1,SFRP1,C8G,DUSP3,SPI1,SELL,EFNB2,ICAM1,RB1,PRDM16,FCGR2A,MEIS1,SLC7A11,NCR1,SCIN,PRKCE,RASGRP1,A2M,PRKCH,PLA2G6,ZBTB16,GPR29,PDE4D,HHLA2,PNP,CD47,TAB2,BTRC,TNFRSF1B,TRIM5,KIR3DL1,LILRB4,GPR55,TNRC6A,RUNX3,NFATC1,TLR6,ADIPOQ,DUSP22,TESPA1,ARRB2,PRKCA,COLEC11,FNIP1,GCSAML,TRAF3,CYFIP1,FOXP1
GO:0031326	Regulation of cellular biosynthetic process	108	4125	0.14	0.0487	9606.ENSP00000011653,9606.ENSP00000013807,9606.ENSP00000216268,9606.ENSP00000220592,9606.ENSP00000220772,9606.ENSP00000227163,9606.ENSP00000245919,9606.ENSP00000247956,9606.ENSP00000254325,9606.ENSP00000254661,9606.ENSP00000263026,9606.ENSP00000264606,9606.ENSP00000264674,9606.ENSP00000264709,9606.ENSP00000264832,9606.ENSP00000267163,9606.ENSP00000268679,9606.ENSP00000270722,9606.ENSP00000272224,…	CD4,ERCC1,ZBED4,AGO2,SFRP1,SPI1,FOSB,ZNF317,HGNC:9982,RAMP1,EEF2K,HDAC4,MECOM,DNMT3A,ICAM1,RB1,CBFA2T3,PRDM16,GDF7,MEIS1,EGFR,SLC7A11,RNF219,LPCAT1,TLX3,SAP30L,ZNF22,PELP1,UTF1,RPTOR,HOXB9,TERT,ZHX2,ING5,MTG1,AHRR,ZFP41,PRKCH,ZNF662,SIRT7,PLA2G6,MTA1,ZNF112,ZBTB16,RBPJL,PLD1,NKX2-3,ARID1B,MAP2K3,MAK,THRAP3,SERTAD1,CD47,TAB2,PTPRK,S100A12,BTRC,TSHZ2,GRIN1,KLF17,CCND3,H2AFY2,HPCA,PBX3,TFDP1,ZBTB17,…
GO:0048585	Negative regulation of response to stimulus	52	1636	0.22	0.0487	9606.ENSP00000013807,9606.ENSP00000220772,9606.ENSP00000226004,9606.ENSP00000253354,9606.ENSP00000254667,9606.ENSP00000257290,9606.ENSP00000263710,9606.ENSP00000264674,9606.ENSP00000264832,9606.ENSP00000267163,9606.ENSP00000270722,9606.ENSP00000272928,9606.ENSP00000275493,9606.ENSP00000280612,9606.ENSP00000283228,9606.ENSP00000285093,9606.ENSP00000304669,9606.ENSP00000306253,9606.ENSP00000309572,…	ERCC1,SFRP1,DUSP3,BPIFB1,PTPRE,PDGFRA,CLASP1,MECOM,ICAM1,RB1,PRDM16,ACKR3,EGFR,SLC7A11,PTPRR,ACAA2,CTNNA1,ITPR1,TERT,ANGPT2,A2M,PTTG1IP,RASA3,MAP2K3,SH2B3,PDE4D,MAP3K3,CD47,RGS7,BTRC,GRIN1,STK4,RGS3,STAM,CCDC3,TRIP12,LILRB4,GRB10,NCOR2,CTNNA2,KIF26A,NFATC1,TLR6,ADIPOQ,EPS15L1,DUSP22,ARRB2,MARK3,LRPAP1,FNIP1,RGMA,FOXP1
GO:0071417	Cellular response to organonitrogen compound	25	590	0.35	0.0487	9606.ENSP00000220772,9606.ENSP00000257290,9606.ENSP00000263026,9606.ENSP00000264709,9606.ENSP00000264832,9606.ENSP00000275493,9606.ENSP00000304669,9606.ENSP00000306330,9606.ENSP00000307272,9606.ENSP00000342952,9606.ENSP00000344546,9606.ENSP00000345502,9606.ENSP00000364979,9606.ENSP00000365807,9606.ENSP00000366915,9606.ENSP00000370744,9606.ENSP00000381023,9606.ENSP00000381793,9606.ENSP00000385749,…	SFRP1,PDGFRA,EEF2K,DNMT3A,ICAM1,EGFR,CTNNA1,YWHAG,RPTOR,ADCY2,ARID1B,PDE4D,COL4A1,GNA14,KLF5,ITPR2,TRPM2,GRB10,PRKAR1B,TLR6,ADIPOQ,LPIN1,ARRB2,ACTN2,CYFIP1
GO:0051338	Regulation of transferase activity	37	1036	0.27	0.0488	9606.ENSP00000011653,9606.ENSP00000166244,9606.ENSP00000220772,9606.ENSP00000226004,9606.ENSP00000250894,9606.ENSP00000257290,9606.ENSP00000267163,9606.ENSP00000275493,9606.ENSP00000303174,9606.ENSP00000304845,9606.ENSP00000306330,9606.ENSP00000307272,9606.ENSP00000310094,9606.ENSP00000310244,9606.ENSP00000341032,9606.ENSP00000342952,9606.ENSP00000345083,9606.ENSP00000345492,9606.ENSP00000350633,…	CD4,EPHA8,SFRP1,DUSP3,MAPK8IP3,PDGFRA,RB1,EGFR,UGT1A6,UGT1A8,YWHAG,RPTOR,TAOK2,RASGRP1,WNT7B,ADCY2,MAP2K3,SH2B3,SERTAD1,MAP3K3,TAB2,S100A12,BTRC,DIRAS3,NRG3,STK4,CCND3,EPHA10,RGS3,PARP4,ALK,PRKAR1B,TLR6,ADIPOQ,DUSP22,EPHA5,EPHB6
GO:1902531	Regulation of intracellular signal transduction	56	1807	0.21	0.0492	9606.ENSP00000011653,9606.ENSP00000166244,9606.ENSP00000215530,9606.ENSP00000220772,9606.ENSP00000226004,9606.ENSP00000250894,9606.ENSP00000254695,9606.ENSP00000257290,9606.ENSP00000264674,9606.ENSP00000264832,9606.ENSP00000272928,9606.ENSP00000275493,9606.ENSP00000283228,9606.ENSP00000297044,9606.ENSP00000306124,9606.ENSP00000306253,9606.ENSP00000307272,9606.ENSP00000310094,9606.ENSP00000310244,…	CD4,EPHA8,FGF22,SFRP1,DUSP3,MAPK8IP3,RAP1GAP2,PDGFRA,MECOM,ICAM1,ACKR3,EGFR,PTPRR,CYTH3,PRKCE,ITPR1,RPTOR,TAOK2,RASGRP1,ING5,A2M,PTTG1IP,PLA2G6,RASA3,WNT7B,MAP2K3,SH2B3,PDE4D,CALCR,TIFA,MAP3K3,TAB2,S100A12,BTRC,PREX1,INPP5B,RGS3,PIP4K2A,ARHGAP39,TRIM5,ALK,GPR55,BANP,PRKAR1B,TLR6,ADIPOQ,DUSP22,ARRB2,PRKCA,MARK3,GPR35,FNIP1,ST5,BCLAF1,MC1R,TRAF3

## Sheet: INVIVOvsCtrl_Hypo_Cluster2
#term ID	term description	observed gene count	background gene count	strength	false discovery rate	matching proteins in your network (IDs)	matching proteins in your network (labels)
GO:1904224	Negative regulation of glucuronosyltransferase activity	5	8	1.77	0.0026	9606.ENSP00000343838,9606.ENSP00000346768,9606.ENSP00000362508,9606.ENSP00000362525,9606.ENSP00000418532	UGT1A10,UGT1A9,UGT1A4,UGT1A7,UGT1A3
GO:2001030	Negative regulation of cellular glucuronidation	5	8	1.77	0.0026	9606.ENSP00000343838,9606.ENSP00000346768,9606.ENSP00000362508,9606.ENSP00000362525,9606.ENSP00000418532	UGT1A10,UGT1A9,UGT1A4,UGT1A7,UGT1A3
GO:0052695	Cellular glucuronidation	5	16	1.47	0.0076	9606.ENSP00000343838,9606.ENSP00000346768,9606.ENSP00000362508,9606.ENSP00000362525,9606.ENSP00000418532	UGT1A10,UGT1A9,UGT1A4,UGT1A7,UGT1A3
GO:0052696	Flavonoid glucuronidation	4	7	1.73	0.0108	9606.ENSP00000343838,9606.ENSP00000346768,9606.ENSP00000362525,9606.ENSP00000418532	UGT1A10,UGT1A9,UGT1A7,UGT1A3
GO:0052697	Xenobiotic glucuronidation	4	9	1.62	0.0169	9606.ENSP00000343838,9606.ENSP00000346768,9606.ENSP00000362525,9606.ENSP00000418532	UGT1A10,UGT1A9,UGT1A7,UGT1A3
GO:0045833	Negative regulation of lipid metabolic process	8	95	0.9	0.0232	9606.ENSP00000300456,9606.ENSP00000343838,9606.ENSP00000346768,9606.ENSP00000362508,9606.ENSP00000362525,9606.ENSP00000369927,9606.ENSP00000418532,9606.ENSP00000466775	SLC27A4,UGT1A10,UGT1A9,UGT1A4,UGT1A7,AKR1C3,UGT1A3,APOC2
GO:0062014	Negative regulation of small molecule metabolic process	8	104	0.86	0.0389	9606.ENSP00000300456,9606.ENSP00000302830,9606.ENSP00000343838,9606.ENSP00000346768,9606.ENSP00000362508,9606.ENSP00000362525,9606.ENSP00000369927,9606.ENSP00000418532	SLC27A4,MAEA,UGT1A10,UGT1A9,UGT1A4,UGT1A7,AKR1C3,UGT1A3
GO:0006629	Lipid metabolic process	29	1190	0.36	0.0435	9606.ENSP00000026218,9606.ENSP00000233242,9606.ENSP00000262301,9606.ENSP00000297679,9606.ENSP00000300456,9606.ENSP00000313398,9606.ENSP00000316649,9606.ENSP00000318867,9606.ENSP00000328182,9606.ENSP00000337746,9606.ENSP00000346768,9606.ENSP00000362525,9606.ENSP00000365462,9606.ENSP00000366267,9606.ENSP00000367024,9606.ENSP00000367064,9606.ENSP00000369927,9606.ENSP00000370129,9606.ENSP00000377257,…	PIGQ,APOB,LMF1,HSD3B7,SLC27A4,FUT6,OSBPL2,CYP8B1,CLN8,ISYNA1,UGT1A9,UGT1A7,PCCA,GPC5,NAA40,CUBN,AKR1C3,AKR1C2,ST3GAL2,CYP4F11,TBXAS1,PRKD2,PIGG,UGT1A3,CPNE6,APOC2,PLCL2,LRCOL1,ABO
GO:0010677	Negative regulation of cellular carbohydrate metabolic process	6	54	1.02	0.0492	9606.ENSP00000302830,9606.ENSP00000343838,9606.ENSP00000346768,9606.ENSP00000362508,9606.ENSP00000362525,9606.ENSP00000418532	MAEA,UGT1A10,UGT1A9,UGT1A4,UGT1A7,UGT1A3

[truncated: 2 more sheets: INVITROvsCtrl_Hyper_Cluster1, INVITROvsCtrl_Hypo_Cluster1]
